# Supplementary material for: Evolutionary Evidence for Alternative Structure in RNA Sequence Co-variation
Source: PLoS Comput Biol. 2013 Jul 25;9(7):e1003152. doi: 10.1371/journal.pcbi.1003152 (PMC3723493; doi:10.1371/journal.pcbi.1003152)
Supplement: Dataset S1 — Alignments in Stockholm (.sto) format for all RNAs analyzed in the manuscript compressed as a .zip archive. (ZIP) [file pcbi.1003152.s001.zip]

Archive with 11 entries (8 files):
- Ritz_Alignments_Sto/
- Ritz_Alignments_Sto/16s.Final.sto
- Ritz_Alignments_Sto/Glycine.Final.sto
- Ritz_Alignments_Sto/GMP.Final.sto
- Ritz_Alignments_Sto/GroupII.Final.sto
- Ritz_Alignments_Sto/Purine.Ad.Final.sto
- __MACOSX/
- __MACOSX/Ritz_Alignments_Sto/
- __MACOSX/Ritz_Alignments_Sto/._Purine.Ad.Final.sto
- Ritz_Alignments_Sto/Tetra.Final.sto
- Ritz_Alignments_Sto/tRNA.Final.sto
