# Supplementary material for: Evolutionary Evidence for Alternative Structure in RNA Sequence Co-variation
Source: PLoS Comput Biol. 2013 Jul 25;9(7):e1003152. doi: 10.1371/journal.pcbi.1003152 (PMC3723493; doi:10.1371/journal.pcbi.1003152)
Supplement: Dataset S1 — Alignments in Stockholm (.sto) format for all RNAs analyzed in the manuscript compressed as a .zip archive. (ZIP) [file pcbi.1003152.s001.zip › Ritz_Alignments_Sto/16s.Final.sto]

# STOCKHOLM 1.0

05928::Thermus_thermophilus::DQ647385                                            -------AGAGUUUGAUCCUGGCUCAGGGUGAACGCUGGCGGCGUGCCUAAGACAUGCAAGUCGUGCGGGCCGCGGGGUUUUACUCCGUGGUCAGCGGCGGACGGGUGAGUAACGCGUGGGUGACCUACCCGGAAGAGGGGGACAACCCGGGGAAACUCGGGCUAAUCCCCCAUGUGGACCCGCCCCUUGGGGUGUGUCCAAAGGGCUUUGCCCGCUUCCGGAUGGGCCCGCGUCCCAUCAGCUAGUUGGUGGGGUAAUGGCCCACCAAGGCGACGACGGGUAGCCGGCCUGAGAGGGUGGCCGGCCACAGGGGCACUGAGACACGGGCCCCACUCCUACGGGAGGCAGCAGUUAGGAAUCUUCCGCAAUGGGCGCAAGCCUGACGGAGCGACGCCGCUUGGAGGAAGAAGCCCUUCGGGGUGUAAACUCCUGAACCCGGGACGAAACCCCCGACGAGGGGACUGACGGUACCGGGGUAAUAGCGCCGGCCAACUCCGUGCCAGCAGCCGCGGUAAUACGGAGGGCGCGAGCGUUACCCGGAUUCACUGGGCGUAAAGGGCGUGUAGGCGGCCUGGGGCGUCCCAUGUGAAAGACCACGGCUCAACCGUGGGGGAGCGUGGGAUACGCUCAGGCUAGACGGUGGGAGAGGGUGGUGGAAUUCCCGGAGUAGCGGUGAAAUGCGCAGAUACCGGGAGGAACGCCGAUGGCGAAGGCAGCCACCUGGUCCACCCGUGACGCUGAGGCGCGAAAGCGUGGGGAGCAAACCGGAUUAGAUACCCGGGUAGUCCACGCCCUAAACGAUGCGCGCUAGGUCUCUGGGUCUCCUGGGGGCCGAAGCUAACGCGUUAAGCGCGCCGCCUGGGGAGUACGGCCGCAAGGCUGAAACUCAAAGGAAUUGACGGGGGCCCGCACAAGCGGUGGAGCAUGUGGUUUAAUUCGAAGCAACGCGAAGAACCUUACCAGGCCUUGACAUGCUAGGGAACCCGGGUGAAAGCCUGGGGUGCCCCGCGAGGGGAGCCCUAGCACAGGUGCUGCAUGGCCGUCGUCAGCUCGUGCCGUGAGGUGUUGGGUUAAGUCCCGCAACGAGCGCAACCCCCGCCGUUAGUUGCCAGCGGUUCGGCCGGGCACUCUAACGGGACUGCCCGCGAAAGCGGGAGGAAGGAGGGGACGACGUCUGGUCAGCAUGGCCCUUACGGCCUGGGCGACACACGUGCUACAAUGCCCACUACAAAGCGAUGCCACCCGGCAACGGGGAGCUAAUCGCAAAAAGGUGGGCCCAGUUCGGAUUGGGGUCUGCAACCCGACCCCAUGAAGCCGGAAUCGCUAGUAAUCGCGGAUCAGCCAUGCCGCGGUGAAUACGUUCCCGGGCCUUGUACACACCGCCCGUCACGCCAUGGGAGCGGGCUCUACCCGAAGUCGCCGGGAGCCUACGGGCAGGCGCCGAGGGUAGGGCCCGUGACUGGGGCGAAGUCGUAACAAGGUAACC
00001::Escherichia_coli::REFERENCE                                               -------AGAGUUUGAUCAUGGCUCAGAUUGAACGCUGGCGGCAGGCCUAACACAUGCAAGUCGAACGGU--GAAGAAGCUUCUUCUUU--ACAGUGGCGGACGGGUGAGUAAUGUCUGGGA-AACUGCCUGAUGGAGGGGGAUAACUACUGGAAACGGUAGCUAAUACCGCAUAAC------GUCGCAAGAC------CAAAGAGGUCGUCUUGCCAUCGGAUGUGCCCAGAUGGGAUUAGCUAGUAGGUGGGGUAACGGCUCACCUAGGCGACGAUCCCUAGCUGGUCUGAGAGGAUGACCAGCCACACUGGAACUGAGACACGGUCCAGACUCCUACGGGAGGCAGCAGUGGGGAAUAUUGCACAAUGGGCGCAAGCCUGAUGCAGCCAUGCCGCGUGUAUGAAGAAGGCCUUCGGGUUGUAAAGUACUUCAGCGGGGAGGAA-GGGAGUAAUACUCA-UUGACGUUACCCGCAGAAGAGCACCGGCUAACUCCGUGCCAGCAGCCGCGGUAAUACGGAGGGUGCAAGCGUUAAUCGGAAUUACUGGGCGUAAAGCGCACGCAGGCGGUUUGUUAAGUCAGAUGUGAAAUCCCCGGGCUCAACCUGGGAACUGCAUCUGAUACUGGCAAGCUUGAGUCUCGUAGAGGGGGGUAGAAUUCCAGGUGUAGCGGUGAAAUGCGUAGAGAUCUGGAGGAAUACCGGUGGCGAAGGCGGCCCCCUGGACGAAGACUGACGCUCAGGUGCGAAAGCGUGGGGAGCAAACAGGAUUAGAUACCCUGGUAGUCCACGCCGUAAACGAUGUCGACUUGGAGGUUGUGUUGCGUGGCUUCCGGAGCUAACGCGUUAAGUCGACCGCCUGGGGAGUACGGCCGCAAGGUUAAAACUCAAAUGAAUUGACGGGGGCCCGCACAAGCGGUGGAGCAUGUGGUUUAAUUCGAUGCAACGCGAAGAACCUUACCUGGUCUUGACAUC-CACGGAAGUUUUCAGAGAUGAGAAUGUG--CCUUCGGG--AACCGUGAGACAGGUGCUGCAUGGCUGUCGUCAGCUCGUGUUGUGAAAUGUUGGGUUAAGUCCCGCAACGAGCGCAACCCUUAUCCUUUGUUGCCAGCGGUCCGGCCGGGAACUCAAAGGAGACUGCCAGUGUAAACUGGAGGAAGGUGGGGAUGACGUCAAGUCAUCAUGGCCCUUACGACCAGGGCUACACACGUGCUACAAUGGCGCAUACAAAGAGAAGCGACCUCGCGAGAGCAAGCGGACCUCAUAAAGUGCGUCGUAGUCCGGAUUGGAGUCUGCAACUCGACUCCAUGAAGUCGGAAUCGCUAGUAAUCGUGGAUCAGA-AUGCCACGGUGAAUACGUUCCCGGGCCUUGUACACACCGCCCGUCACACCAUGGGAGUGGGUUGCAAAAGAAGUAGGUAGCAACCUUCGGGGCGCUUACCACUUUGUGAUUCAUGACUGGGGUGAAGUCGUAACAAGGUAACC
00005::Dictyoglomus_thermophilum::L39875|g973981                                 -------AGAGUUUGAUCAUGGCUCAGGACGAACGCUGGCGGCGUGCCUAAGGCAUGCAAGUCGAGCGGUCCUAUUGGUUUAGCCGAUAGGGAAGCGGCGCACGGGUGAGUAACACGUAGGUAACCUACCCCAGAGAGGGGGAUAACACCUCGAAAGGGGUGCUAAACCCCCAUAUACUUACCAGCGAUAGCUGGUAAGAAAGAGUAUAAUGCUGCUCUGGGAUGGGCCUGCGGCCUAUCAGCUAGUUGGUGGGGUAAUGGCCCACCAAGGCUAAGACGGGUAGCCGGCCUGAGAGGGUGGUCGGCCACACUGGGACUGAGACACGGCCCAGACUCCUACGGGAGGCAGCAGCCGGGAAUCUUCCGCAAUGGGGGAAACCCUGACGGAGCGACGCCGCGUGAGGGAAGAAGCCCUUCGGGGUGUAAACCUCUUUCUCGGGGAAGA-------AUAC-------UGACGGUACCCGAGGAAAAGCCCCGGCUAACUACGUGCCAGCAGCCGCGGUAAGACGUAGGGGGCGAGCGUUGUCCGGAUUUACUGGGCGUAAAGGGCGUGUAGGCGGCUUAGCAAGUCAGAUGUGGAAGCCCUGAGCUCAACUCAGGGAGGUCAUCUGAUACUGCUAAGCUAGAGGGCAGGAGAGGAGAGCGGAACUUCCGGUGUAGCGGUGAAAUGCGUAGAUAUCGGAAGGAACGCCGGUGGCGAAGGCGGCUCUCUGGACUGACCCUGACGCUGAGGCGCGAAAGCUAGGGGAGCGAACGGGAUUAGAUACCCCGGUAGUCCUAGCCGUAAACGAUGGGCACUAGGUGUGGGGAUAGUCUCCGUGCUGCAGCUAACGCGAUAAGUGCCCCGCCUGGGGAGUACGGCCGCAAGGCUAAAACUCAAAGGAAUUGACGGGGGCCCGCACAAGCGGUGGAGCGCGUGGUUUAAUUCGAUGCUAAGCGAAGAACCUUACCAGGGCUUGACAUG-AGGCUAGCUCACUCGAAAGGGUGAGUCCGGGGGUUUCCCCGGAGCCUGCACAGGUGGUGCAUGGCUGUCGUCAGCUCGUGUCGUGAGAUGUUGGGUUAAGUCCCGCAACGAGCGCAACCCCUGCCCUUAGUUGCCAGCGGUAAAGCCGGGCACUCUAAGGGGACUGCCGGCGAGAGCCGGAGGAAGGUGGGGAUGACGUCAAGUCAGUAUGCCCCUUAUGCCCUGGGCUACACACGCGCUACAAUGGGUGGUACAGAGGGGAGCGAAGCCGCGAGGCGGAGCGAAUCCCU-AAAGCCACCCC-AGUUCAGAUCGCAGGCUGCAACUCGCCUGCGUGAAGGCGGAAUCGCUAGUAACCGCAGAUCAGCCACGCUGCGGUGAAUACGUUCUCGGGCCUUGUACACACCGCCCGUCACACCACGAGAGUCCACAACACCCGAAGUCAG------GCGAAGGC---CUGCCGAAGGUGGGGCGGAUGAUUGGGGUGAAGUCGUAACAAGGUA---
00006::Dictyoglomus_thermophilum::X69194|g296903                                 -------AGAGUUUGAU--UGGCUCAGGACGAACGCUGGCGGCGUGCCUAAGGCAUGCAAGUCGAGCGGUCCUAUUGGUUUAGCCGAUAGGGAAGCGGCGCACGGGUGAGUAACACGUAGGUAACCUACCCCAGAGAGGGGGAUAACACCUCGAAAGGGGUGCUAAACCCCCAUAUACUUACCAGCGAUAGCUGGUAAGAAAGAGUAUAAUGCUGCUCUGGGAUGGGCCUGCGGCCUAUCAGCUAGUUGGUGGGGUAAUGGCCCACCAAGGCUAAGACGGGUAGCCGGCCUGAGAGGGUGGUCGGCCACACUGGGACUGAGACACGGCCCAGACUCCUACGGGAGGCAGCAGCCGGGAAUCUUCCGCAAUGGGGGAAACCCUGACGGAGCGACGCCGCGUGAGGGAAGAAGCCCUUCGGGGUGUAAACCUCUUUCUCGGGGAAGA-------AUAC-------UGACGGUACCCGAGGAAAAGCCCCGGCUAACUACGUGCCAGCAGCCGCGGUAAGACGUAGGGGGCGAGCGUUGUCCGGAUUUACUGGGCGUAAAGGGCGUGUAGGCGGCUUAGCAAGUCAGAUGUGGAAGCCCUGAGCUCAACUCAGGGAGGUCAUCUGAUACUGCUAAGCUAGAGGGCAGGAGAGGAGAGCGGAACUUCCGGUGUAGCGGUGAAAUGCGUAGAUAUCGGAAGGAACGCCGGUGGCGAAGGCGGCUCUCUGGACUGACCCUGACGCUGAGGCGCGAAAGCUAGGGGAGCGAACGGGAUUAGAUACCCCGGUAGUCCUAGCCGUAAACGAUGGGCACUAGGUGUGGGGAUAGUCUCCGUGCUGCAGCUAACGCGAUAAGUGCCCCGCCUGGGGAGUACGGCCGCAAGGCUAAAACUCAAAGGAAUUGACGGGGGCCCGCACAAGCGGUGGAGCGCGUGGUUUAAUUCGAUGCUAAGCGAAGAACCUUACCAGGGCUUGACAUG-AGGCUAGCUCACUCGAAAGGGUGAGUCCGGGGGUUUCCCCGGAGCCUGCACAGGUGGUGCAUGGCUGUCGUCAGCUCGUGUCGUGAGAUGUUGGGUUAAGUCCCGCAACGAGCGCAACCCCUGCCCUUAGUUGCCAGCGGUAAAGCCGGGCACUCUAAGGGGACUGCCGGCGAGAGCCGGAGGAAGGUGGGGAUGACGUCAAGUCAGUAUGCCCCUUAUGCCCUGGGCUACACACGCGCUACAAUGGGUGGUACAGAGGGGAGCGAAGCCGCGAGGCGGAGCGAAUCCCU-AAAGCCACCCC-AGUUCAGAUCGCAGGCUGCAACUCGCCUGCGUGAAGGCGGAAUCGCUAGUAACCGCAGAUCAGCCACGCUGCGGUGAAUACGUUCUCGGGCCUUGUACACACCGCCCGUCACACCACGAGAGUCCGCAACACCCGAAGUCAG------GCGAAGGC---CUGCCGAAGGUGGGGCGGAUGAUUGGGGUGAAGUCGUAACAAGGUAGCC
00010::Deferribacter_thermophilus::U75602|g2058494                               -------AGAGUUUGAUCCUGGCUCAGGACGAACGCUGGCGGCGUGCCUAACACAUGCAAGUCAGGGGG----GCUGGCUUCGCCAGU----CACCGGCGGACGGGUGAGUAACGCGUGAGCAACCUACCCCGCAGACCGGGAUAACCCAUCGAAAGGUGGGCUAAUACUGGAUGAGCGCACGGCUGCAUGGCUGUGUGAAAAGCAGUUAUUGCGCUGCGGGAUGGGCUCGCGUCCCAUUAGCUAGUUGGUGAGGUAACGGCUCACCAAGGCUACGAUGGGUAGCCGGCCUGAGAGGGUGGUCGGCCACAUUGGGACUGAGACACGGCCCAGACUCCUACGGGAGGCAGCAGUGGGGAAUCUUGCGCAAUGCCGGAAACGGUGACGCAGCGACGCCGCGUGGGCGAGGAAGGCCUUCGGGUCGUAAAGCCCUUCAGUGGGGAAGAAAGGUCCUAAC-GGAU-UUGACGGUACCCACAGAAGAGCCCCGGCUAACUCCGUGCCAGCAGCCGCGGUAAUACGGAGGGGGCGAGCGUUGUUCGGAGUCACUGGGCGUAAAGCGCACGUAGGGCGUGCGGUAAGUCUGGGGUCAAAGCCUACGGCUCAACCGUAGUAAGGCCUCAGAUACUAUCGUGCUAGAGUGCCGGAGAGGGUAGCGGAAUUCCCUGUGUAGCGGUGAAAUGCGUAGAUAUAGGGAGGAACACCGGUUGCGAAGGCGGCUACCUGGCCGGUAACUGACGCUGAGGUGCGAGAGCGUGGGGACCAAACAGGAUUAGAUACCCUGGUAGUCCACGCUGUAAACGAUGGGCGCUAGGUGUUGGUGAGUCAUCAGUGCCGAAGCUAACGCGUUAAGCGCCCCGCCUGGGGAGUACGGCCGCAAGGCUGAAACUCAAAGGAAUUGACGGGGGCCCGCACAAGCGGUGGAGCACGUGGUUUAAUUCGAUGCUAACCGAAGAACCUUACCUGGGCUUGACAUC-CC-GGAACCUGCCAGAGAUGGUGGGGUGCUGGUUUACCGGAGCCGGGAGACAGGUGCUGCAUGGCUGUCGUCAGCUCGUGCCGUGAGGUGUUGGGUUAAGUCCCGCAACGAGCGCAACCCCUACCCUUAGUUGCCAUCGGUUAGGCGGGGCACUCUAAGGGGACUGCCCCGGUAACGGGGAGGAAGGUGGGGAUGACGUCAAGUCAUCAUGGCCCUUAUGCCCAGGCCUACACACGUGCUACAAUGGCGCGUACAGAGGGCAGCGAACCCGCGAGGCUGAGCGAAUCUCAGAAAGCGCGCCUCAGUUCGGAUCGCAGUCUGCAACUCGACUGCGUGAAGCCGGAAUCGCUAGUAAUCGCAGGUCAGCAAAACUGCGGUGAAUACGUUCCCGGGCCUUGUACACACCGCCCGUCACACCACGGGAGUUGGUCAUACCUGAAGCCGGUGGCAACCUUUUGGGAGCCGUCUAUGGUAUGGCUGGCGACUGGGGUGAAGUCGUAACAAGGUAGCC
00588::Mycobacterium_leprae::U15186|g699323__bases_2453_to_3999_                 -------AGAGUUUGAUCCUGGCUCAGGACGAACGCUGGCGGCGUGCUUAACACAUGCAAGUCGAACGGACUCUAAAAAAUCUUUUUAGAGUCAGUGGCGAACGGGUGAGUAACACGUGGGUAAUCUGCCCUGCACUUCGGGAUAAGCUUGGGAAACUGGGUCUAAUACCGGAUAGGACUUCAGGCGCAUGUCUGUGGUGAAAGC--UUU--GCGGUGCAGGAUGGGCCCGCGGCCUAUCAGCUUGUUGGUGGGGUGACGGCCUACCAAGGCGACGACGGGUAGCCGGCCUGAGAGGGUGUACGGCCACACUGGGACUGAGAUACGGCCCAGACUCCUACGGGAGGCAGCAGUGGGGAAUAUUGCACAAUGGGCGCAAGCCUGAUGCAGCGACGCCGCGUGGGGGAUGACGGCUUUCGGGUUGUAAACCUCUUCACCAUCGACGAA---GGUUU-UUAUU----GACGGUAGGUGGAGAAGAGCACCGGCCAACUACGUGCCAGCAGCCGCGGUAAUACGUAGGGUGCGAGCGUUGUCCGGAAUUACUGGGCGUAAAGAGCUCGUAGGUGGUUUGUCGCGUUGUUCGUGAAAUCUCACGGCUUAACUGUGAGCGUGCGGGCGAUACGGGCAGACUGGAGUACUGCAGGGGAGACUGGAAUUCCUGGUGUAGCGGUGGAAUGCGCAGAUAUCAGGAGGAACACCAGUGGCGAAGGCGGGUCUCUGGGCAG-UACUGACGCUGAGGAGCGAAAGCGUGGGGAGCAAACAGGAUUAGAUACCCUGGUAGUCCACGCCGUAAACGGUGGGUACUAGGUGUGGGUUUCCGAUCCGUGCCGUAGCUAACGCAUUAAGUACCCCGCCUGGGGAGUACGGCCGCAAGGCUAAAACUCAAAGGAAUUGACGGGGGCCCGCACAAGCG-CGGAGCAUGUGGAUUAAUUCGAUGCAACGCGAAGAACCUUACCUGGGUUUGACAUG-ACAGGAUGCGUCUAGAGAUAGGCACU----CCCUGUGG----CCUGUGUGCAGGUGGUGCAUGGCUGUCGUCAGCUCGUGUCGUGAGAUGUUGGGUUAAGUCCCGCAACGAGCGCAACCCUUGUCUCAUGUUGCCAGCACUAAUGGUGGGGACUCGUGAGAGACUGCCGCGGCAACUCGGAGGAAGGUGGGGAUGACGUCAAGUCAUCAUGCCCCUUAUGUCCAGGGCUUCACACAUGCUACAAUGGCCGGUACAAAGGGCUGCGAUGCCGCAAGGUUAAGCGAAUCCUUUAAAGCCGGUCUCAGUUCGGAUCGGGGUCUGCAACUCGACCCCGUGAAGUCGGAGUCGCUAGUAAUCGCAGAUCAGCAACGCUGCGGUGAAUACGUUCCCGGGCCUUGUACACACCGCCCGUCACGUCAUGAAAGUCGGUAACACCCGAAGCCAGUGGCAACCCUCGGGGAGCUGUCCAAGGUGGGAUCGGCGAUUGGGACGAAGUCGUAACAAGGUAGCC
00589::Mycobacterium_leprae.::X56657                                             -------AGAGUUUGAUCCUGGCUCAGGACGAACGCUGGCGGCGUGCUUAACACAUGCAAGUCGAACGGACUCUAAAAAAUCUUUUUAGAGUCAGUGGCGAACGGGUGAGUAACACGUGGGUAAUCUGCCCUGCACUUCGGGAUAAGCUUGGGAAACUGGGUCUAAUACCGGAUAGGACUUCAGGCGCAUGUCUGUGGUGAAAGC--UUU--GCGGUGCAGGAUGGGCCCGCGGCCUAUCAGCUUGUUGGUGGGGUGACGGCCUACCAAGGCGACGACGGGUAGCCGGCCUGAGAGGGUGUCCGGCCACACUGGGACUGAGAUACGGCCCAGACUCCUACGGGAGGCAGCAGUGGGGAAUAUUGCACAAUGGGCGCAAGCCUGAUGCAGCGACGCCGCGUGGGGGAUGACGGCCUUCGGGUUGUAAACCUCUUCACCAUCGACGAA---GGUUU-UUAUU----GACGGUAGGUGGAGAAGAGCACCGGCCAACUACGUGCCAGCAGCCGCGGUAAUACGUAGGGUGCGAGCGUUGUCCGGAAUUACUGGGCGUAAAGAGCUCGUAGGUGGUUUGUCGCGUUGUUCGUGAAAUCUCACGGCUUAACUGUGAGCGUGCGGGCGAUACGGGCAGACUAGAGUACUGCAGGGGAGACUGGAAUUCCUGGUGUAGCGGUGGAAUGCGCAGAUAUCAGGAGGAACACCAGUGGCGAAGGCGGGUCUCUGGGCAG-UACUGACGCUGAGGAGCGAAAGCGUGGGGAGCAAACAGGAUUAGAUACCCUGGUAGUCCACGCCGUAAACGGUGGGUACUAGGUGUGGGUUUCCGAUCCGUGCCGUAGCUAACGCAUUAAGUACCCCGCCUGGGGAGUACGGCCGCAAGGCUAAAACUCAAAGGAAUUGACGGGGGCCCGCACAAGCGGCGGAGCAUGUGGAUUAAUUCGAUGCAACGCGAAGAACCUUACCUGGGUUUGACAUG-ACAGGAUGCGUCUAGAGAUAGGCACU----CCCUGUGG----CCUGUGUGCAGGUGGUGCAUGGCUGUCGUCAGCUCGUGUCGUGAGAUGUUGGGUUAAGUCCCGCAACGAGCGCAACCCUUGUCUCAUGUUGCCAGCACUAAUGGUGGGGACUCGUGAGAGACUGCCGCGGCAACUCGGAGGAAGGUGGGGAUGACGUCAAGUCAUCAUGCCCCUUAUGUCCAGGGCUUCACACAUGCUACAAUGGCCGGUACAAAGGGCUGCGAUGCCGCAAGGUUAAGCGAAUCCUUUAAAGCCGGUCUCAGUUCGGAUCGGGGUCUGCAACUCGACCCCGUGAAGUCGGAGUCGCUAGUAAUCGCAGAUCAGCAACGCUGCGGUGAAUACGUUCCCGGGCCUUGUACACACCGCCCGUCACGUCAUGAAAGUCGGUAACACCCGAAGCCAGUGGCAACCCUCGGGGAGCUGUCCAAGGUGGGAUCGGCGAUUGGGACGAAGUCGUAACAAGGUAGCC
00590::Mycobacterium_leprae::AL583920                                            -------AGAGUUUGAUCCUGGCUCAGGACGAACGCUGGCGGCGUGCUUAACACAUGCAAGUCGAACGGACUCUAAAAAAUCUUUUUAGAGUCAGUGGCGAACGGGUGAGUAACACGUGGGUAAUCUGCCCUGCACUUCGGGAUAAGCUUGGGAAACUGGGUCUAAUACCGGAUAGGACUUCAGGCGCAUGUCUGUGGUGAAAGC--UUU--GCGGUGCAGGAUGGGCCCGCGGCCUAUCAGCUUGUUGGUGGGGUGACGGCCUACCAAGGCGACGACGGGUAGCCGGCCUGAGAGGGUGUACGGCCACACUGGGACUGAGAUACGGCCCAGACUCCUACGGGAGGCAGCAGUGGGGAAUAUUGCACAAUGGGCGCAAGCCUGAUGCAGCGACGCCGCGUGGGGGAUGACGGCUUUCGGGUUGUAAACCUCUUCACCAUCGACGAA---GGUUU-UUAUU----GACGGUAGGUGGAGAAGAGCACCGGCCAACUACGUGCCAGCAGCCGCGGUAAUACGUAGGGUGCGAGCGUUGUCCGGAAUUACUGGGCGUAAAGAGCUCGUAGGUGGUUUGUCGCGUUGUUCGUGAAAUCUCACGGCUUAACUGUGAGCGUGCGGGCGAUACGGGCAGACUGGAGUACUGCAGGGGAGACUGGAAUUCCUGGUGUAGCGGUGGAAUGCGCAGAUAUCAGGAGGAACACCAGUGGCGAAGGCGGGUCUCUGGGCAG-UACUGACGCUGAGGAGCGAAAGCGUGGGGAGCAAACAGGAUUAGAUACCCUGGUAGUCCACGCCGUAAACGGUGGGUACUAGGUGUGGGUUUCCGAUCCGUGCCGUAGCUAACGCAUUAAGUACCCCGCCUGGGGAGUACGGCCGCAAGGCUAAAACUCAAAGGAAUUGACGGGGGCCCGCACAAGCGGCGGAGCAUGUGGAUUAAUUCGAUGCAACGCGAAGAACCUUACCUGGGUUUGACAUG-ACAGGAUGCGUCUAGAGAUAGGCACU----CCCUGUGG----CCUGUGUGCAGGUGGUGCAUGGCUGUCGUCAGCUCGUGUCGUGAGAUGUUGGGUUAAGUCCCGCAACGAGCGCAACCCUUGUCUCAUGUUGCCAGCACUAAUGGUGGGGACUCGUGAGAGACUGCCGCGGCAACUCGGAGGAAGGUGGGGAUGACGUCAAGUCAUCAUGCCCCUUAUGUCCAGGGCUUCACACAUGCUACAAUGGCCGGUACAAAGGGCUGCGAUGCCGCAAGGUUAAGCGAAUCCUUUAAAGCCGGUCUCAGUUCGGAUCGGGGUCUGCAACUCGACCCCGUGAAGUCGGAGUCGCUAGUAAUCGCAGAUCAGCAACGCUGCGGUGAAUACGUUCCCGGGCCUUGUACACACCGCCCGUCACGUCAUGAAAGUCGGUAACACCCGAAGCCAGUGGCAACCCUCGGGGAGCUGUCCAAGGUGGGAUCGGCGAUUGGGACGAAGUCGUAACAAGGUAGCC
00591::Mycobacterium_leprae::NC_002677                                           -------AGAGUUUGAUCCUGGCUCAGGACGAACGCUGGCGGCGUGCUUAACACAUGCAAGUCGAACGGACUCUAAAAAAUCUUUUUAGAGUCAGUGGCGAACGGGUGAGUAACACGUGGGUAAUCUGCCCUGCACUUCAGGGAAAGCUUGGGAAACUGGGUCUAAUACCGGAUAGGACUUCAGGCGCAUGUCUGUGGUGAAAGC--UUU--GCGGUGCAGGAUGGGCCCGCGGCCUAUCAGCUUGUUGGUGGGGUGACGGCCUACCAAGGCGACGACGGGUAGCCGGCCUGAGAGGGUGUACGGCCACACUGGGACUGAGAUACGGCCCAGACUCCUACGGGAGGCAGCAGUGGGGAAUAUUGCACAAUGGGCGCAAGCCUGAUGCAGCGACGCCGCGUGGGGGAUGACGGCUUUCGGGUUGUAAACCUCUUCACCAUCGACGAA---GGUUU-UUAUU----GACGGUAGGUGGAGAAGAGCACCGGCCAACUACGUGCCAGCAGCCGCGGUAAUACGUAGGGUGCGAGCGUUGUCCGGAAUUACUGGGCGUAAAGAGCUCGUAGGUGGUUUGUCGCGUUGUUCGUGAAAUCUCACGGCUUAACUGUGAGCGUGCGGGCGAUACGGGCAGACUGGAGUACUGCAGGGGAGACUGGAAUUCCUGGUGUAGCGGUGGAAUGCGCAGAUAUCAGGAGGAACACCAGUGGCGAAGGCGGGUCUCUGGGCAG-UACUGACGCUGAGGAGCGAAAGCGUGGGGAGCAAACAGGAUUAGAUACCCUGGUAGUCCACGCCGUAAACGGUGGGUACUAGGUGUGGGUUUCCGAUCCGUGCCGUAGCUAACGCAUUAAGUACCCCGCCUGGGGAGUACGGCCGCAAGGCUAAAACUCAAAGGAAUUGACGGGGGCCCGCACAAGCGGCGGAGCAUGUGGAUUAAUUCGAUGCAACGCGAAGAACCUUACCUGGGUUUGACAUG-ACAGGAUGCGUCUAGAGAUAGGCACU----CCCUGUGG----CCUGUGUGCAGGUGGUGCAUGGCUGUCGUCAGCUCGUGUCGUGAGAUGUUGGGUUAAGUCCCGCAACGAGCGCAACCCUUGUCUCAUGUUGCCAGCACUAAUGGUGGGGACUCGUGAGAGACUGCCGCGGCAACUCGGAGGAAGGUGGGGAUGACGUCAAGUCAUCAUGCCCCUUAUGUCCAGGGCUUCACACAUGCUACAAUGGCCGGUACAAAGGGCUGCGAUGCCGCAAGGUUAAGCGAAUCCUUUAAAGCCGGUCUCAGUUCGGAUCGGGGUCUGCAACUCGACCCCGUGAAGUCGGAGUCGCUAGUAAUCGCAGAUCAGCAACGCUGCGGUGAAUACGUUCCCGGGCCUUGUACACACCGCCCGUCACGUCAUGAAAGUCGGUAACACCCGAAGCCAGUGGCAACCCUCGGGGAGCUGUCCAAGGUGGGAUCGGCGAUUGGGACGAAGUCGUAACAAGGUAGCC
00625::Mycobacterium_tuberculosis.::Z83862                                       -------AGAGUUUGAUCCUGGCUCAGGACGAACGCUGGCGGCGUGCUUAACACAUGCAAGUCGAACGGA----GUCUCUUCGAGAU----UCAGUGGCGAACGGGUGAGUAACACGUGGGUGAUCUGCCCUGCACUUCGGGAUAAGCCUGGGAAACUGGGUCUAAUACCGGAUAGGACCACGGAUGCAUGUCUGUGGUGAAAGCG-UUU-AGCGGUGUGGGAUGAGCCCGCGGCCUAUCAGCUUGUUGGUGGGGUGACGGCCUACCAAGGCGACGACGGGUAGCCGGCCUGAGAGGGUGUCCGGCCACACUGGGACUGAGAUACGGCCCAGACUCCUACGGGAGGCAGCAGUGGGGAAUAUUGCACAAUGGGCGCAAGCCUGAUGCAGCGACGCCGCGUGGGGGAUGACGGCCUUCGGGUUGUAAACCUCUUCACCAUCGACGAA---GGUUUCU-AUU----GACGGUAGGUGGAGAAGAGCACCGGCCAACUACGUGCCAGCAGCCGCGGUAAUACGUAGGGUGCGAGCGUUGUCCGGAAUUACUGGGCGUAAAGAGCUCGUAGGUGGUUUGUCGCGUUGUUCGUGAAAUCUCACGGCUUAACUGUGAGCGUGCGGGCGAUACGGGCAGACUAGAGUACUGCAGGGGAGACUGGAAUUCCUGGUGUAGCGGUGGAAUGCGCAGAUAUCAGGAGGAACACCGGUGGCGAAGGCGGGUCUCUGGGCAG-UACUGACGCUGAGGAGCGAAAGCGUGGGGAGCGAACAGGAUUAGAUACCCUGGUAGUCCACGCCGUAAACGGUGGGUACUAGGUGUGGGUUUCCGAUCCGUGCCGUAGCUAACGCAUUAAGUACCCCGCCUGGGGAGUACGGCCGCAAGGCUAAAACUCAAAGGAAUUGACGGGGGCCCGCACAAGCGGCGGAGCAUGUGGAUUAAUUCGAUGCAACGCGAAGAACCUUACCUGGGUUUGACAUG-ACAGGACGCGUCUAGAGAUAGGCGUU----CCCUGUGG----CCUGUGUGCAGGUGGUGCAUGGCUGUCGUCAGCUCGUGUCGUGAGAUGUUGGGUUAAGUCCCGCAACGAGCGCAACCCUUGUCUCAUGUUGCCAGCACUAAUGGUGGGGACUCGUGAGAGACUGCCGGGGCAACUCGGAGGAAGGUGGGGAUGACGUCAAGUCAUCAUGCCCCUUAUGUCCAGGGCUUCACACAUGCUACAAUGGCCGGUACAAAGGGCUGCGAUGCCGCGAGGUUAAGCGAAUCCUUAAAAGCCGGUCUCAGUUCGGAUCGGGGUCUGCAACUCGACCCCGUGAAGUCGGAGUCGCUAGUAAUCGCAGAUCAGCAACGCUGCGGUGAAUACGUUCCCGGGCCUUGUACACACCGCCCGUCACGUCAUGAAAGUCGGUAACACCCGAAGCCAGUGGCAACCCUCGGGGAGCUGUCGAAGGUGGGAUCGGCGAUUGGGACGAAGUCGUAACAAGGUAGCC
00626::Mycobacterium_tuberculosis.::X58890|g44669__bases_622_to_2157_            -------AGAGUUUGAUCCUGGCUCAGGACGAACGCUGGCGGCGUGCUUAACACAUGCAAGUCGAACGGA----GUCUCUUCGAGAU----UCAGUGGCGAACGGGUGAGUAACACGUGGGUGAUCUGCCCUGCACUUCGGGAUAAGCCUGGGAAACUGGGUCUAAUACCGGAUAGGACCACGGAUGCAUGUCUGUGGUGAAAGCG-UUU-AGCGGUGUGGGAUGAGCCCGCGGCCUAUCAGCUUGUUGGUGGGGUGACGGCCUACCAAGGCGACGACGGGUAGCCGGCCUGAGAGGGUGUCCGGCCACACUGGGACUGAGAUACGGCCCAGACUCCUACGGGAGGCAGCAGUGGGGAAUAUUGCACAAUGGGCGCAAGCCUGAUGCAGCGACGCCGCGUGGGGGAUGACGGCCUUCGGGUUGUAAACCUCUUCACCAUCGACGAA---GGUUUCU-AUU----GACGGUAGGUGGAGAAGAGCACCGGCCAACUACGUGCCAGCAGCCGCGGUAAUACGUAGGGUGCGAGCGUUGUCCGGAAUUACUGGGCGUAAAGAGCUCGUAGGUGGUUUGUCGCGUUGUUCGUGAAAUCUCACGGCUUAACUGUGAGCGUGCGGGCGAUACGGGCAGACUAGAGUACUGCAGGGGAGACUGGAAUUCCUGGUGUAGCGGUGGAAUGCGCAGAUAUCAGGAGGAACACCGGUGGCGAAGGCGGGUCUCUGGGCAG-UACUGACGCUGAGGAGCGAAAGCGUGGGGAGCGAACAGGAUUAGAUACCCUGGUAGUCCACGCCGUAAACGGUGGGUACUAGGUGUGGGUUUCCGAUCCGUGCCGUAGCUAACGCAUUAAGUACCCCGCCUGGGGAGUACGGCCGCAAGGCUAAAACUCAAAGGAAUUGACGGGGGCCCGCACAAGCGGCGGAGCAUGUGGAUUAAUUCGAUGCAACGCGAAGAACCUUACCUGGGUUUGACAUG-ACAGGACGCGUCUAGAGAUAGGCGUU----CCCUGUGG----CCUGUGUGCAGGUGGUGCAUGGCUGUCGUCAGCUCGUGUCGUGAGAUGUUGGGUUAAGUCCCGCAACGAGCGCAACCCUUGUCUCAUGUUGCCAGCACUAAUGGUGGGGACUCGUGAGAGACUGCCGGGGCAACUCGGAGGAAGGUGGGGAUGACGUCAAGUCAUCAUGCCCCUUAUGUCCAGGGCUUCACACAUGCUACAAUGGCCGGUACAAAGGGCUGCGAUGCCGCGAGGUUAAGCGAAUCCUUAAAAGCCGGUCUCAGUUCGGAUCGGGGUCUGCAACUCGACCCCGUGAAGUCGGAGUCGCUAGUAAUCGCAGAUCAGCAACGCUGCGGUGAAUACGUUCCCGGGCCUUGUACACACCGCCCGUCACGUCAUGAAAGUCGGUAACACCCGAAGCCAGUGGCAACCCUCGGGGAGCUGUCGAAGGUGGGAUCGGCGAUUGGGACGAAGUCGUAACAAGGUAGCC
00627::Mycobacterium_tuberculosis_CDC1551::AE007009                              -------AGAGUUUGAUCCUGGCUCAGGACGAACGCUGGCGGCGUGCUUAACACAUGCAAGUCGAACGGA----GUCUCUUCGAGAU----UCAGUGGCGAACGGGUGAGUAACACGUGGGUGAUCUGCCCUGCACUUCGGGAUAAGCCUGGGAAACUGGGUCUAAUACCGGAUAGGACCACGGAUGCAUGUCUGUGGUGAAAGCG-UUU-AGCGGUGUGGGAUGAGCCCGCGGCCUAUCAGCUUGUUGGUGGGGUGACGGCCUACCAAGGCGACGACGGGUAGCCGGCCUGAGAGGGUGUCCGGCCACACUGGGACUGAGAUACGGCCCAGACUCCUACGGGAGGCAGCAGUGGGGAAUAUUGCACAAUGGGCGCAAGCCUGAUGCAGCGACGCCGCGUGGGGGAUGACGGCCUUCGGGUUGUAAACCUCUUCACCAUCGACGAA---GGUUUCU-AUU----GACGGUAGGUGGAGAAGAGCACCGGCCAACUACGUGCCAGCAGCCGCGGUAAUACGUAGGGUGCGAGCGUUGUCCGGAAUUACUGGGCGUAAAGAGCUCGUAGGUGGUUUGUCGCGUUGUUCGUGAAAUCUCACGGCUUAACUGUGAGCGUGCGGGCGAUACGGGCAGACUAGAGUACUGCAGGGGAGACUGGAAUUCCUGGUGUAGCGGUGGAAUGCGCAGAUAUCAGGAGGAACACCGGUGGCGAAGGCGGGUCUCUGGGCAG-UACUGACGCUGAGGAGCGAAAGCGUGGGGAGCGAACAGGAUUAGAUACCCUGGUAGUCCACGCCGUAAACGGUGGGUACUAGGUGUGGGUUUCCGAUCCGUGCCGUAGCUAACGCAUUAAGUACCCCGCCUGGGGAGUACGGCCGCAAGGCUAAAACUCAAAGGAAUUGACGGGGGCCCGCACAAGCGGCGGAGCAUGUGGAUUAAUUCGAUGCAACGCGAAGAACCUUACCUGGGUUUGACAUG-ACAGGACGCGUCUAGAGAUAGGCGUU----CCCUGUGG----CCUGUGUGCAGGUGGUGCAUGGCUGUCGUCAGCUCGUGUCGUGAGAUGUUGGGUUAAGUCCCGCAACGAGCGCAACCCUUGUCUCAUGUUGCCAGCACUAAUGGUGGGGACUCGUGAGAGACUGCCGGGGCAACUCGGAGGAAGGUGGGGAUGACGUCAAGUCAUCAUGCCCCUUAUGUCCAGGGCUUCACACAUGCUACAAUGGCCGGUACAAAGGGCUGCGAUGCCGCGAGGUUAAGCGAAUCCUUAAAAGCCGGUCUCAGUUCGGAUCGGGGUCUGCAACUCGACCCCGUGAAGUCGGAGUCGCUAGUAAUCGCAGAUCAGCAACGCUGCGGUGAAUACGUUCCCGGGCCUUGUACACACCGCCCGUCACGUCAUGAAAGUCGGUAACACCCGAAGCCAGUGGCAACCCUCGGGGAGCUGUCGAAGGUGGGAUCGGCGAUUGGGACGAAGUCGUAACAAGGUAGCC
01193::Kytococcus_sedentarius::X87755                                            --------------GAUCCUGG-UCAGGGCGAACGCUGGCGGCGUGCUUAACACAUGCAAGUCGAACGGUAAGCGAGUGCUUCACUCGUGGAUAGUGGCGAACGGGUGAGUAACACGUGAGUAACCUGCCCUCCACUCUGGGAUAAGCGCUGGAAACGGCGUCUAAUACUGGAUACGACCGACCUCGCAUGGGGUUGGUGAAAGA--UUA--UCGGUGGUGGAUGGACUCGCGGCCUAUCAGCUUGUUGGUGGGGUAAUGGCCUACCAAGGCGACGACGGGUAGCCGGCCUGAGAGGGCGACCGGCCACACUGGGACUGAGACACGGCCCAGACUCCUACGGGAGGCAGCAGUGGGGAAUAUUGCACAAUGGGCGAAAGCCUGAUGCAGCGACGCCGCGUGAGGGAUGACGGCCUUCGGGUUGUAAACCUCUUCAGCAGGGAAGAA------UUUU--------GACGGUACCUGCAGAAGAGCACCGGCUAACUACGUGCCAGCAGCCGCGGUAAUACGUAGGGUGCGAGCGUUGUCCGGAAUUAUUGGGCGUAAAGAGCUUGUAGGCGGUUUGUCGCGUCUGCUGUGAAAAUUCAGGGCUUAACCCUGGACGUGCAGUGGGUACGGGCAGACUAGAGUAUGGUAGGGGAGACUGGAAUUCCUGGUGUAGCGGUGGAAUGCGCAGAUAUCAGGAGGAACACCGAUGGCGAAGGCAGGUCUCUGGGCCA-UACUGACGCUGAGAAGCGAAAGCAUGGGGAGCGAACAGGAUUAGAUACCCUGGUAGUCCAUGCCGUAAACGUUGGGCGCUAGGCGUGGGUCUCCGAUCCGUGUCGCAGCUAACGCAUUAAGCGCCCCGCCUGGGGAGUACGGCCGCAAGGCUAAAACUCAAAGGAAUUGACGGGGGCCCGCACAAGCGGCGGAGCAUGCUGAUUAAUUCGAUGCAACGCGAAGAACCUUACCAAGGCUUGACAUG-ACUGGAUCGCCUCAGAGAUGGGGUUU-C--CCU-UUGG--G-CUGGUGCACAGGUGGUGCAUGGUUGUCGUCAGCUCGUGUCGUGAGAUGUUGGGUUAAGUCCCGCAACGAGCGCAACCCUCGUUCUAUGUUGCCAGCACUAAUGGUGGGGACUCAUAGGAGACUGCCGGGGCAACUCGGAGGAAGGUGGGGAUGACGUCAAAUCAUCAUGCCCCUUAUGUCUUGGGCUUCAAGCAUGCUACAAUGGCCGGUACAGAGGGUUGCGAAACCGUGAGGUGGAGCGAAUCCCAAAAAACCGGUCUCAGUUCGGAUUGGGGUCUGCAACUCGACCCCAUGAAGUCGGAGUCGCUAGUAAUCGCAGAUCAGCAACGCUGCGGUGAAUACGUUCCCGGGCCUUGUACACACCGCCCGUCAAGUCACGAAAGUCGGUAACACCCGAAGACGGUGGCAACCCUUGGGGAGCCGUCUAAGGUGGGACCGGUGAUUGGGACUAAGUCGUAACAAGGUAGCC
01288::Clavibacter_xyli::M60935                                                  -------AGAGUUUGAUCCUGGCUCAGGACGAACGCUGGCGGCGUGCUUAACACAUGCAAGUCGAACGAUAACCAGGAGCUUCUCUUGGGAAUAGUGGCGAACGGGUGAGUAACACGUGAGUAACCUGCCCUUGACUCUGGGAUAACCUCCGGAAACGGAAGCUAAUACCGGAUACGAACCGCGAGGCAUCUCGCGGUUGAAAGA--CU---UCGGUCAAGGAUGGACUCGCGGCCUAUCAGGUAGUUGGUGAGGUAACG-CUCACCAAGCCUACGACGGGUAGCCGGCCUGAGAGGGUGACCGGCCACACUGGGACUGAGACACGGCCCAGACUCCUACGGGAGGCAGCAGUGGGGAAUAUUGCACAAUGGGCGCAAGCCUGAUGCAGCAACGCCGCGUGAGGGAUGACGGCCUUCGGGUUGUAAACCUCUUUAGUAGGGAAGAA------GAAA--------GACGGUACCUGCAGAAAAGCACCGGCUAACUACGUGCCAGCAGCCGCGGUAAUACGUAGGGUGCGAGCGUUGUCCGGAAUUAUUGGGCGUAAAGAGCUCGUAGGCGGUCUGUCGCGUCUGCUGUGAAAACCCGAGGCUCAACCUCGGGCCUGCAGUGGGUACGGGCAGACUAGAGUGCGGUAGGGGAGAAUGGAAUUCCUGGUGUAGCGGUGGAAUGCGCAGAUAUCAGGAGGAACACCGAUGGCGAAGGCAGUUCUCUGGGCCG-UACUGACGCUGAGGAGCGAAAGCGUGGGGAGCGAACAGGAUUAGAUACCCUGGUAGUCCACGCCGUAAACGUUGGGCGCUAGAUGUGGGGAUCCUUUCCGUGUCGCAGCUAACGCAUUAAGCGCCCCGCCUGGGGAGUACGGCCGCAAGGCUAAAACUCAAAGGAAUUGACGGGGGCCCGCACAAGCGGCGGAGCAUGCGGAUUAAUUCGAUGCAACGCGAAGAACCUUACCAAGGCUUGACAUA-ACGAGAACGGGCCAGAAAUGGUCAAC----UCUUUGGA---CCUCGUGAACAGGUGGUGCAUGGUUGUCGUCAGCUCGUGUCGUGAGAUGUUGGGUUAAGUCCCGCAACGAGCGCAACCCUCGUUCUAUGUUGCCAGCGCUAAUGGCGGGAACUCAUAGGAGACUGCCGGGGCAACUCGGAGGAAGGUGGGGAUGACGUCAAAUCAUCAUGCCCCUUAUGUCUUGGGCUUCACGCAUGCUACAAUGGCCGGUACAAAGGGCUGCAAUACCGUAAGGUGGAGCGAAUCCCAAAAAGCCGGUCUCAGUUCGGAUUGAGGUCUGCAACUCGACCUCAUGAAGUCGGAGUCGCUAGUAAUCGCAGAUCAGCAACGCUGCGGUGAAUACGUUCCCGGGCCUUGUACACACCGCCCGUCAAGUCAUGAAAGUCGGUAACACCCGAAGCCGGUGGCAACCCUUGGGGAGCCGUCGAAGGUGGGAUCGGUGAUUAGGACUAAGUCGUAACAAGGUAGCC
01335::Clavibacter_michiganensis::AJ310416                                       -------AGAGUUUGAUCCUGGCUCAGGACGAACGCUGGCGGCGUGCUUAACACAUGCAAGUCGAACGGUAUGUCAGAGCUUCUCUGGCGGAUAGUGGCGAACGGGUGAGUAACACGUGAGUAACCUGCCCCCGACUCUGGGAUAACUGCUAGAAAUGGUAGCUAAUACCGGAUAUGACGAUUGCCGCAUGGUGGUCGUGAAAGA--CU---UCGGUUGAGGAUGGACUCGCGGCCUAUCAGGUUGUUGGUGAGGUAAUGGCUCACCAAGCCUACGACGGGUAGCCGGCCUGAGAGGGUGACCGGCCACACUGGGACUGAGACACGGCCCAGACUCCUACGGGAGGCAGCAGUGGGGAAUAUUGCACAAUGGGCGCAAGCCUGAUGCAGCAACGCCGCGUGAGGGAUGACGGCCUUCGGGUUGUAAACCUCUUUAGUAGGGAAGAA------GAAA--------GACGGUACCUGCAGAAAAGCACCGGCUAACUACGUGCCAGCAGCCGCGGUAAUACGUAGGGUGCAAGCGUUGUCCGGAAUUAUUGGGCGUAAAGAGCUCGUAGGCGGUUUGUCGCGUCUGCUGUGAAAUCCCGAGGCUCAACCUCGGGUCUGCAGUGGGUACGGGCAGACUAGAGUGCGGUAGGGGAGAUUGGAAUUCCUGGUGUAGCGGUGGAAUGCGCAGAUAUCAGGAGGAACACCGAUGGCGAAGGCAGAUCUCUGGGCCG-UACUGACGCUGAGGAGCGAAAGCAUGGGGAGCGAACAGGAUUAGAUACCCUGGUAGUCCAUGCCGUAAACGUUGGGAACUAGAUGUGGGGAUCCUCUCCGUGUCGCAGCUAACGCAUUAAGUUCCCCGCCUGGGGAGUACGGCCGCAAGGCUAAAACUCAAAGGAAUUGACGGGGGCCCGCACAAGCGGCGGAGCAUGCGGAUUAAUUCGAUGCAACGCGAAGAACCUUACCAAGGCUUGACAUA-ACCGGAAACAUGCAGAGAUGUGUGCC----CCGCAAGG----UCGGUAUACAGGUGGUGCAUGGUUGUCGUCAGCUCGUGUCGUGAGAUGUUGGGUUAAGUCCCGCAACGAGCGCAACCCUCGUUCUAUGUUGCCAGCACUAAUGGUGGGAACUCAUAGGAGACUGCCGGGGCAACUCGGAGGAAGGUGGGGAUGACGUCAAAUCAUCAUGCCCCUUAUGUCUUGGGCUUCACGCAUGCUACAAUGGCCGGUACAAAGGGCUGCGAUACCGUAAGGUGGAGCGAAUCCCAAAAAGCCGGUCUCAGUUCGGAUUGAGGUCUGCAACUCGACCUCAUGAAGUCGGAGUCGCUAGUAAUCGCAGAUCAGCAACGCUGCGGUGAAUACGUUCCCGGGCCUUGUACACACCGCCCGUCAAGUCAUGAAAGUCGGUAACACCCGAAGCCAGUGGCAACCGCAAGGGAGCUGUCGAAGGUGGGAUCGGUGAUUAGGACUAAGUCGUAACAAGGUAGCC
01336::Clavibacter_michiganensis::AJ310415                                       -------AGAGUUUGAUCCUGGCUCAGGACGAACGCUGGCGGCGUGCUUAACACAUGCAAGUCGAACGGUAUGUCAGAGCUUCUCUGGCGGAUAGUGGCGAACGGGUGAGUAACACGUGAGUAACCUGCCCCCGACUCUGGGAUAACUGCUAGAAAUGGUAGCUAAUACCGGAUAUGACGACUGCCGCAUGGUGGUCGUGAAAGA--UU---UCGGUUGGGGAUGGACUCGCGGCCUAUCAGGUUGUUGGUGAGGUAACGGCUCACCAAGCCUACGACGGGUAGCCGGCCUGAGAGGGUGACCGGCCACACUGGGACUGAGACACGGCCCAGACUCCUACGGGAGGCAGCAGUGGGGAAUAUUGCACAAUGGGCGAAAGCCUGAUGCAGCAACGCCGCGUGAGGGAUGACGGCCUUCGGGUUGUAAACCUCUUUAGUAGGGAAGAA------GAAA--------GACGGUACCUGCAGAAAAGCACCGGCUAACUACGUGCCAGCAGCCGCGGUAAUACGUAGGGUGCAAGCGUUGUCCGGAAUUAUUGGGCGUAAAGAGCUCGUAGGCGGUUUGUCGCGUCUGCUGUGAAAUCCCGAGGCUCAACCUCGGGUCUGCAGUGGGUACGGGCAGACUAGAGUGCGGUAGGGGAGAUUGGAAUUCCUGGUGUAGCGGUGGAAUGCGCAGAUAUCAGGAGGAACACCGAUGGCGAAGGCAGAUCUCUGGGCCG-UACUGACGCUGAGGAGCGAAAGCAUGGGGAGCGAACAGGAUUAGAUACCCUGGUAGUCCAUGCCGUAAACGUUGGGAACUAGAUGUGGGGAUCCUCUCCGUGUCGCAGCUAACGCAUUAAGUUCACCGCCUGGGGAGUACGGCCGCAAGGCUAAAACUCAAAGGAAUUGACGGGGGCCCGCACAAGCGGCGGAGCAUGCGGAUUAAUUCGAUGCAACGCGAAGAACCUUACCAAGGCUUGACAUA-ACCGGAAACAUGCAGAGAUGUGUGCC----CCGCAAGG----UCGGUAUACAGGUGGUGCAUGGUUGUCGUCAGCUCGUGUCGUGAGAUGUUGGGUUAAGUCCCGCAACGAGCGCAACCCUCGUUCUAUGUUGCCAGCACUAAUGGUGGGAACUCAUAGGAGACUGCCGGGGCAACUCGGAGGAAGGUGGGGAUGACGUCAAAUCAUCAUGCCCCUUAUGUCUUGGGCUUCACGCAUGCUACAAUGGCCGGUACAAAGGGCUGCGAUACCGUAAGGUGGAGCGAAUCCCAAAAAGCCGGUCUCAGUUCGGAUUGAGGUCUGCAACUCGACCUCAUGAAGUCGGAGUCGCUAGUAAUCGCAGAUCAGCAACGCUGCGGUGAAUACGUUCCCGGGCCUUGUACACACCGCCCGUCAAGUCAUGAAAGUCGGUAACACCCGAAGCCAGUGGCAACCGCAAGGGAGCUGUCGAAGGUGGGAUCGGUGAUUAGGACUUUGUCGUAACAAGGUAGC-
01393::Arthrobacter_agilis::X80748|g639977                                       --------------GAUCCUGGCUCAGGAUGAACGCUGGCGGCGUGCUUAACACAUGCAAGUCGAACGAU--AACCUCACUUUGGGGGG--AUAGUGGCGAACGGGUGAGUAACACGUGAGUAACCUGCCCUUGACUCUGGGAUAAGCCUGGGAAACCGGGUCUAAUACUGGAUACGACCUUCGGCGCAUGCCGUUGGUGAAAGC--UUU--GUGGUUUUGGAUGGACUCGCGGCCUAUCAGCUUGUUGGUGGGGUAAUGGCCUACCAAGGCGACGACGGGUAGCCGGCCUGAGAGGGUGACCGGCCACACUGGGACUGAGACACGGCCCAGACUCCUACGGGAGGCAGCAGUGGGGAAUAUUGCACAAUGGGCGCAAGCCUGAUGCAGCGACGCCGCGUGAGGGAUGAAGGCCUUCGGGUUGUAAACCUCUUCAGUAGGGAAGAA-GCCUG-UUU-UGGGU--GACGGUACCUGCAGAAGAGCGCCGGCUAACUACGUGCCAGCAGCCGCGGUAAUACGUAGGGCGCAAGCGUUAUCCGGAAUUAUUGGGCGUAAAGAGCUCGUAGGCGGUUUGUCGCGUCUGCCGUGAAAGUCCGGGGCUUAACUCCGGAUCUGCGGUGGGUACGGGCAGACUAGAGUGCAGUAGGGGAGACUGGAAUUCCUGGUGUAGCGGUGAAAUGCGCAGAUAUCAGGAGGAACACCGAUGGCGAAGGCAGGUCUCUGGGCUG-UACUGACGCUGAGGAGCGAAAGCAUGGGGAGCGAACAGGAUUAGAUACCCUGGUAGUCCAUGCCGUAAACGUUGGGCACUAGGUGUGGGGGUCCUUUCCGCGCCGUAGCUAACGCAUUAAGUGCCCCGCCUGGGGAGUACGGCCGCAAGGCUAAAACUCAAAGGAAUUGACGGGGGCCCGCACAAGCGGCGGAGCAUGCGGAUUAAUUCGAUGCAACGCGAAGAACCUUACCAAGGCUUGACAUG-ACCGGAAUGAUGCAGAGAUGUGUCAGC---CACUUGUG---GCCGGUUUACAGGUGGUGCAUGGUUGUCGUCAGCUCGUGUCGUGAGAUGUUGGGUUAAGUCCCGCAACGAGCGCAACCCUCGUUCCAUGUUGCCAGCGGUUAUGCCGGGGACUCAUGGGAGACUGCCGGGGCAACUCGGAGGAAGGUGGGGACGACGUCAAAUCAUCAUGCCCCUUAUGUCUUGGGCUUCACGCAUGCUACAAUGGCCGGUACAAAGGGUUGCGAUACUGUGAGGUGGAGCUAAUCCCAAAAAGCCGGUCUCAGUUCGGAUUGAGGUCUGCAACUCGACCUCAUGAAGUUGGAGUCGCUAGUAAUCGCAGAUCAGCAACGCUGCGGUGAAUACGUUCCCGGGCCUUGUACACACCGCCCGUCAAGUCACGAAAGUUGGUAACACCCGAAGCCGGUGGCAACCCUUGGGGAGCCGUCGAAGGUGGGACCGGCGAUUGGGACUAAGUCGUAACAAG------
01394::Arthrobacter_atrocyaneus::X80746|g639799                                  --------------GAUCCUGGCUCAGGAUGAACGCUGGCGGCGUGCUUAACACAUGCAAGUCGGACGAU---AAGCCCUUCGGGUGG---AUAGUGGCGAACGGGUGAGUAACACGUGAGCAACCUGCCCUUGACUCUGGGAUAAGCCUGGGAAACUGGGUCUAAUACCGGAUACAACCUCCGCCGCAUGGUGGGGGUGAAAGC--UUG--GCGGUCUUGGAUGGGCUCGCGGCCUAUCAGCUUGUUGGUGGGGUGAUGGCCUACCAAGGCGACGACGGGUAGCCGGCCUGAGAGGGUGACCGGCCACACUGGGACUGAGACACGGCCCAGACUCCUACGGGAGGCAGCAGUGGGGAAUAUUGCACAAUGGGCGGAAGCCUGAUGCAGCGACGCCGCGUGGGGGAUGACGGCCUUCGGGUUGUAAACCCCUUCGGCAGGGAACAA-GCCC-CUUG--GGGU--GAGGGUACCUGCGGAAGAGCGCCGGCUAACUACGUGCCAGCAGCCGCGGUAAUACGUAGGGCGCGAGCGUUAUCCGGAAUUAUUGGGCGUAAAGAGCUCGUAGGCGGUUUGUCGCGUCUGCUGUGAAAGCCCGGGGCUCAACCCCGGGUCUGCAGUGGGUACGGGCAGGCUGGAGUGCAGUAGGGGAGACUGGAAUUCCUGGUGUAGCGGUGAAAUGCGCAGAUAUCAGGAGGAACACCGAUGGCGAAGGCAGGUCUCUGGGCUG-UACUGACGCUGAGGAGCGAAAGCAUGGGGAGCGAACAGGAUUAGAUACCCUGGUAGUCCAUGCCGUAAACGUUGGGCACUAGGUGUGGGGGUCCUUUCCGCGCCGCAGCUAACGCAUUAAGUGCCCCGCCUGGGGAGUACGGCCGCAAGGCUAAAACUCAAAGGAAUUGACGGGGGCCCGCACAAGCGGCGGAGCAUGCGGAUUAAUUCGAUGCAACGCGAAGAACCUUACCAAGGCUUGACAUG-GCCGGACCGUCCCAGAGAUGGGGCUUC---CCUUCGGG---GCCGGUUCACAGGUGGUGCAUGGUUGUCGUCAGCUCGUGUCGUGAGAUGUUGGGUUAAGUCCCGCAACGAGCGCAACCCUCGUUCCAUGUUGCCAGCACUUCGGGUGGGGACUCAUGGGAGACUGCCGGGGCAACUCGGAGGAAGGUGGGGACGACGUCAAAUCAUCAUGCCCCUUAUGUCUUGGGCUUCACGCAUGCUACAAUGGCCGGUACAAAGGGUUGCGAUACUGUGAGGUGGAGCCAAUCCCAGAAAGCCGGUCUCAGUUCGGAUUGGGGUCUGCAACUCGACCCCAUGAAGUCGGAGUCGCUAGUAAUCGCAGAUCAGCAACGCUGCGGUGAAUACGUUCCCGGGCCUUGUACACACCGCCCGUCAAGUCACGAAAGUCGGUAACACCCGAAGCCGGUGGCAACCCUUGGGGAGCCGUCGAAGGUGGGACUGGCGAUUGGGACUAAGUCGUAACAAG------
01400::Arthrobacter_ureafaciens::X80744|g639810__bases_1_to_1470_                --------------GAUCCUGGCUCAGGAUGAACUCUGACGGCGUGCUUAACACAUGCAAGUCGAACGAU-AUCCGGUGCUUCGCCGGGG-AUAGUGGCGAACGGGUGAGUAACACGUGAGUAACCU-CCCUUGACUCUGGGAUAAGCCUGGGAAACUGGGUCUAAUACCGGAUAUGACUCCUAUCGCAUGGUGGGGGUGAAAGC--UUU--GUGGUUUUGGAUGGACUCGCGGCCUAUCAGCUUGUUGGUGGGGUAAUG-CCUACCAAGGCGACGACGGGUAGCCGGCCUGAGAGGGUGACCGGCCACACUGGGACUGAGACACGGCCCAGACUCCUACGGGAGGCAGCAGUGGGGAAUAUUGCACAAUGGGCGAAAGCCUGAUGCAGCGACGCCGCGUGAGGGAUGACGGCCUUCGGGUUGUAAACCUCUUCAGUAGGGAAGAA-GCCCU-UUU-GGGGU--GACGGUACUUGCAGAAGAGCGCCGGCUAACUACGUGCCAGCAGCCGCGGUAAUACGUAGGGCGCAAGCGUUAUCCGGAAUUAUUGGGCGUAAAGAGCUCGUAGGCGGUUUGUCGCGUCUGCUGUGAAAGACCGGGGCUCAACUCCGGUUCUGCAGUGGGUACGGGCAGACUAGAGUGCAGUAGGGGAGACUGGAAUUCCUGGUGUAGCGGUGAAAUGCGCAGAUAUCAGGAGGAACACCGAUGGCGAAGGCAGGUCUCUGGGCUG-UACUGACGCUGAGGAGCGAAAGCAUGGGGAGCGAACAGGAUUAGAUACCCUGGUAGUCCAUGCCGUAAACGUUGG-GACUAGGUGUGGGGGUCCUUUCCGCGCCGUAGCUAACGCAUUAAGUGCCCCGCCUGGGGAGUACGGCCGCAAGGCUAAAACUCAAAGGAAUUGACGGGGGCCCGCACAAGCGGCGGAGCAUGCGGAUUAAUUCGAUGCAACGCGAAGAACCUUACCAAGGCUUGACAUG-ACCGGAAAGACCUGGAAACAGGUGCCC---CGCUUGCG---GCCGGUUUACAGGUGGUGCAUGGUUGUCGUCAGCUCGUGUCGUGAGAUGUUGGGUUAAGUCCCGCAACGAGCGCAACCCUCGUUCUAUGUUGCCAGCGGUUCGGCCGGGGACUCAUAGGAGACUGCCGGGGCAACUCGGAGGAAGGUGGGGACGACGUCAAAUCAUCAUGCCCCUUAUGUCUUGGGCUUCACGCAUGCUACAAUGGCCGGUACAAAGGGUUGCGAUACUGUGAGGUGGAGCUAAUCCCAAAAAGCCGGUCUCAGUUCGGAUUGGGGUCUGCAACUCGACCCCAUGAAGUCGGAGUCGCUAGUAAUCGCAGAUCAGCAACGCUGCGGUGAAUACGUUCCCGGGCCUUGUACACACCGCCCGUCAACUCACGAAAGUUGGUAACACCCGAAGCCGGUGGCAACC-UUGGGAGCCCGUCGAAGGUGGGACCGGCGAUUGGGACUAAGU---------------
01413::Arthrobacter_luteolus::DQ486130                                           -------AGAGUUUGAUCAUGGCUCAGGAUGAACGCUGGCGGCGUGCUUAACACAUGCAAGUCGAACGAUACUUCUGUGCUUCACAGAAUGAUAGUGGCGAACGGGUGAGUAACACGUGAGUAACCUGCCCUUAACUUCGGGAUAAGCCUGGGAAACCGGGUCUAAUACCGGAUACGACCUCCGGCGCAUGCCGGUGGUGAAAGC--UUA--GCGGUUUUGGAUGGACUCGCGGCCUAUCAGCUUGUUGGUGGGGUAAUGGCCCACCAAGGCGACGACGGGUAGCCGGCCUGAGAGGGUGACCGGCCACACUGGGACUGAGACACGGCCCAGACUCCUACGGGAGGCAGCAGUGGGGAAUAUUGCACAAUGGGCGAAAGCCUGAUGCAGCGACGCCGCGUGAGGGAUGACGGCCUUCGGGUUGUAAACCUCUUCAGCAGGGAAGAA------GAAA--------GACGGUACCUGCAGAAGAGCGCCGGCUAACUACGUGCCAGCAGCCGCGGUAAUACGUAGGGCGCAAGCGUUAUCCGGAAUUAUUGGGCGUAAAGAGCUCGUAGGCGGUUUGUCGCGUCUGCUGUGAAAGCCCGGGGCUCAACCCCGGGUCUGCAGUGGGUACGGGCAGACUAGAGUGCAGUAGGGGAGACUGGAAUUCCUGGUGUAGCGGUGAAAUGCGCAGAUAUCAGGAGGAACACCGAUGGCGAAGGCAGGUCUCUGGGCUG-UACUGACGCUGAGGAGCGAAAGCAUGGGGAGCGAACAGGAUUAGAUACCCUGGUAGUCCAUGCCGUAAACGUUGGGCACUAGGUGUGGGGGUCCUUUCCGCGCCGUAGCUAACGCAUUAAGUGCCCCGCCUGGGGAGUACGGCCGCAAGGCUAAAACUCAAAGGAAUUGACGGGGGCCCGCACAAGCGGCGGAGCAUGCGGAUUAAUUCGAUGCAACGCGAAGAACCUUACCAAGGCUUGACAUG-ACCGGUAAGACCUGGAAACAGGUCCC-C--CACUUGUG--G-CCGGUUUACAGGUGGUGCAUGGUUGUCGUCAGCUCGUGUCGUGAGAUGUUGGGUUAAGUCCCGCAACGAGCGCAACCCUCGUUCUAUGUUGCCAGCGGUUAUGCCGGGGACUCAUAGGAGACUGCCGGGGCAACUCGGAGGAAGGUGGGGACGACGUCAAAUCAUCAUGCCCCUUAUGUCUUGGGCUUCACGCAUGCUACAAUGGCCGGUACAAAGGGUUGCGAUACUGUGAGGUGGAGCUAAUCCCAAAAAGCCGGUCUCAGUUCGGAUUGAGGUCUGCAACUCGACCUCAUGAAGUUGGAGUCGCUAGUAAUCGCAGAUCAGCAACGCUGCGGUGAAUACGUUCCCGGGCCUUGUACACACCGCCCGUCAAGUCACGAAAGUUGGUAACACCCGAAGCCGGUGGCAACCCUUGGGGAGCCGUCGAAGGUGGGACCGGCGAUUGGGACUAAGUCGUAACAAGGUAGCC
01666::Kocuria_sp._CNJ787_PL04::DQ448773                                         -------AGAGUUUGAUCCUGGCUCAGGACGAACGCUGGCGGCGUGCUUAACACAUGCAAGUCGAACGCUAAGCUCCAGCUUCUGGGGUGGAUAGUGGCGAACGGGUGAGUAAUACGUGAGUAACCUGCCCUUGACUCUGGGAUAAGCCUGGGAAACCGGGUCUAAUACUGGAUACGACGUCCAUCGCAUGGUGGGUGUGAAAGG--UUA--CUGGUUUUGGAUGGGCUCACGGCCUAUCAGCUUGUUGGUGGGGUAAUGGCCUACCAAGGCGACGACGGGUAGCCGGCCUGAGAGGGUGACCGGCCACACUGGGACUGAGACACGGCCCAGACUCCUACGGGAGGCAGCAGUGGGGAAUAUUGCACAAUGGGCGCAAGCCUGAUGCAGCGACGCCGCGUGAGGGAUGACGGCCUUCGGGUUGUAAACCUCUUCAGCAGGGAAGAA------CAAA--------GACGGUACCUGCAGAAGAGCGCCGGCUAACUACGUGCCAGCAGCCGCGGUAAUACGUAGGGCGCAAGCGUUGUCCGGAAUUAUUGGGCGUAAAGAGCUCGUAGGCGGUUUGUCGCGUCUGCUGUGAAAGCCCGGGGCUCAACCCCGGGUCUGCAGUGGGUACGGGCAGACUAGAGUGCAGUAGGGGAGACUGGAAUUCCUGGUGUAGCGGUGAAAUGCGCAGAUAUCAGGAGGAACACCGAUGGCGAAGGCAGGUCUCUGGGCUG-UACUGACGCUGAGGAGCGAAAGCAUGGGGAGCGAACAGGAUUAGAUACCCUGGUAGUCCAUGCCGUAAACGUUGGGCACUAGGUGUGGGGGUCCUCUCCGCGCCGUAGCUAACGCAUUAAGUGCCCCGCCUGGGGAGUACGGCCGCAAGGCUAAAACUCAAAGGAAUUGACGGGGGCCCGCACAAGCGGCGGAGCAUGCGGAUUAAUUCGAUGCAACGCGAAGAACCUUACCAAGGCUUGACAUC-ACCGGACCGCACUGGAGACAGUGCUU-C--CCUUCGGG--G-CUGGUGGACAGGUGGUGCAUGGUUGUCGUCAGCUCGUGUCGUGAGAUGUUGGGUUAAGUCCCGCAACGAGCGCAACCCUCGUUCUAUGUUGCCAGCACUGAUGGUGGGGACUCAUAGGAGACUGCCGGGGCAACUCGGAGGAAGGUGGGGAUGACGUCAAAUCAUCAUGCCCCUUAUGUCUUGGGCUUCACGCAUGCUACAAUGGCCGGUACAAAGGGUUGCGAUACUGUGAGGUGGAGCUAAUCCCAAAAAGCCGGUCUCAGUUCGGAUUGAGGUCUGCAACUCGACCUCAUGAAGUCGGAGUCGCUAGUAAUCGCAGAUCAGCAACGCUGCGGUGAAUACGUUCCCGGGCCUUGUACACACCGCCCGUCAAGUCACGAAAGUUGGUAACACCCGAAGCCGGUGGCAACCCUUGGGGAGCCGUCGAAGGUGGGACCGGCGAUUGGGACUAAGUCGUAACAAGGUAGCC
04538::Bifidobacterium_sp.::X89111|g895745__bases_1_to_1528_                     -------AGGGUUCGAUUCUGGCUCAGGAUGAACGCUGGCGGCGUGCUUAACACAUGCAAGUCGAACG--CCCUGGCAGCUUCU-UCGGGG--AGUGGCGAACGGGUGAGUAAUGCGUGACCAACCUGCCCUGUGCACCGGAAUAGCUCCUGGAAACGGGUGGUAAUACCGGAUGCUCCGCUCAUCGCAUGGUGGGUGGGAAAGC--UUU--GCGGCAUGGGAUGGGGUCGCGUCCUAUCAGCUUGUUGGCGGGGUGAUGGCCCACCAAGGCGUUGACGGGUAGCCGGCCUGAGAGGGUGACCGGCCACAUUGGGACUGAGAUACGGCCCAGACUCCUACGGGAGGCAGCAGUGGGGAAUAUUGCACAAUGGGCGCAAGCCUGAUGCAGCGACGCCGCGUGCGGGAUGGAGGCCUUCGGGUUGUAAACCGCUUUGUUCAAGGGCAAG-GCACUUCG-GUGU--UGAGUGGAUUGUUCGAAUAGCACCGGCUAACUACGUGCCAGCAGCCGCGGUAAUACGUAGGGUGCGAGCGUUAUCCGGAUUUAUUGGGCGUAAAGGGCUCGUAGGCGGUUCGUCGCGUCCGGUGUGAAAGUCCAUCGCCUAACGGUGGAUCUGCGCCGGGUACGGGCGGGCUGGAGUGCGGUAGGGGAGACUGGAAUUCCCGGUGUAACGGUGGAAUGUGUAGAUAUCGGGAAGAACACCAAUGGCGAAGGCAGGUCUCUGGGCCG-UACUGACGCUGAGGAGCGAAAGCGUGGGGAGCGAACAGGAUUAGAUACCCUGGUAGUCCACGC-GUAAACGGUGGAUGCUGGAUGUGGGGCUCCGUCCCGUGUCGGAGCCAACGCGUUAAGCAUCCCGCCUGGGGAGUACGGCCGCAAGGCUAAAACUCAAAGAAAUUGACGGGGGCCG-CACAAGCGGCGGAGCAUGCGGAUUAAUUCGAUGCAACGCGAAGAACCUUACCUGGGCUUGACAUG-GCCGGAUCGCCGUGGAGACACGGUUUC---CCUUCGGG---GCCGGUUCACAGGUGGUGCAUGGUCGUCGUCAGCUCGUGUCGUGAGAUGUUGGGUUAAGUCCCGCAACGAGCGCAACCCUCGCCGCAUGUUGCCAGCGGUGAUGCCGGGAACUCAUGUGGGACCGCCGGGGCAACUCGGAGGAAGGUGGGGAUGACGUCAGAUCAUCAUGCCCCUUACGUCCAGGGCUUCACGCAUGCUACAAUGGCCGGUACAACGCGGUGCGACACGGUGACGUGGGGCGGAUCGCUGAAAACCGGUCUCAGUUCGGAUCGCAGUCUGCAACUCGACUGCGUGAAGGCGGAGUCGCUAGUAAUCGCGGAUCAGCAACGCCGCGGUGAAUGCGUUCCCGGGCCUUGUACACACCGCCCGUCAAGUCAUGAAAGUGGGUAGCACCCGAAGCCGGUGGCGACCCUUGGGGAGCCGUCUAAGGUGAGACUCGUGAUUGGGACUAAGUCGUAACAAGGUAGC-
04743::Aquifex_pyrophilus::M83548                                                -------AGAGUUUGAUCCUGGCUCAGCGCGAACGCUGGCGGCGUGCCUAACACAUGCAAGUCGUGCG--CUCGCUCCCUCUGGGAGCGGG--AGCGGCAAACGGGUGAGUAACACGUGGGUAACCUACCCCCAGGAGGGGGAUAACCCCGGGAAACCGGGGCUAAUACCCCAUAAAGCCGCCGCCACUAGGCGGCGGCCAAAGGGGUCUUCCCGCCUGGGGAUGGGCCCGCGGCCCAUCAGGUAGUUGGUGGGGUAACGGCCCACCAAGCCUAUGACGGGUAGCCGGCCUGAGAGGGUGGCCGGCCACAGCGGGACUGAGACACGGCCCGCACCCCUACGGGGGGCAGCAGUGGGGAAUCGUGGGCAAUGGGCGAAAGCCUGACCCCGCGACGCCGCGUGGGGGAAGAAGCCCUGCGGGGUGUAAACCCCGUCGGGGGGGACGAAGGGACUUAAUAAGUC-UUGACGGUACCCCCAGAGGAGGGACGGCUAACUACGUGCCAGCAGCCGCGGUAAUACGUAGGUCCCGAGCGUUGCGCGAAGUCACUGGGCGUAAAGCGUCCGCAGCCGGUCGGGUAAGCGGGAUGUCAAAGCCCACGGCUCAACCGUGGAAUGGCAUCCCGAACUGCCCGACUUGAGGCACGCCCGGGCAGGCGGAAUUCCCGGGGUAGCGGUGAAAUGCGUAGAUCUCGGGAGGAACACCGAAGGGGAAGCCAGCCUGCUGGGGCU-GCCUGACGGUCAGGGACGAAAGCCGGGGGAGCGAACCGGAUUAGAUACCCGGGUAGUCCCGGCCGUAAACCAUGGGCGCUAGGGCUUGUCCUUUGGGCAGGCUCGCAGCUAACGCGUUAAGCGCCCCGCCUGGGGAGUACGGGCGCAAGCCUGAAACUCAAAGGAAUUGGCGGGGGCCCGCACAACCGGUGGAGCGUCUGGUUCAAUUCGAUGCUAACCGAAGAACCUUACCCGGGCUUGACAUGCCGGGGAGACUCCGCGAAAGCGGAGUUGGAGUCUCU-GACUCCCCCCGGCACAGGUGGUGCAUGGCCGUCGUCAGCUCGUGUCGUGAGAUGUUGGGUUAAGUCCCGCAACGAGCGCAACCCCUGCCCCUAGUUGCUACCCCGAGAGGGGAGCACUCUAGGGGGACCGCCGGCGUAAGCCGGAGGAAGGGGGGGAUGACGUCAGGUCAGUAUGCCCUUUAUGCCCGGGGCCACACAGGCGCUACAGUGGCCGGGACAAUGGGAAGCGACCCCGCAAGGGGGAGCUAAUCCCAGAAACCCGGUCAUGGUGCGGAUUGGGGGCUGAAACUCGCCCCCAUGAAGCCGGAAUCGGUAGUAACGGGGUAUCAGCGAUGUCCCCGUGAAUACGUUCUCGGGCCUUGCACACACCGCCCGUCACGCCACGGAAGUCGGUCCGGCCGGAAGUCCCCGAGAACCUUUUGGCAGGGGCCGAUGGCCGGGCCGGCGACUGGGGCGAAGUCGUAACAAGGUAGCC
04744::Aquifex_aeolicus.::AE000709_AE000751                                      -------AGAGUUUGAUCCUGGCUCAGCGCGAACGCUGGCGGCGUGCCUAACACAUGCAAGUCGUGCG--GUCGGCCCCUUUGGGGCCGGC--AGCGGCAAACGGGUGAGUAACACGUGGGUAACCUACCCCCAGGAGGGGGAUAACCCCGGGAAACCGGGGCUAAUACCCCAUAAUGCCACCGCCACUAGGCGGUGGCCAAAGGGGUUCUCCCGCCUGGGGAUGGGCCCGCGGCCCAUCAGGUAGUUGGUGGGGUAACGGCCCACCAAGCCUAUGACGGGUAGCCGGCCUGAGAGGGUGGCCGGCCACAGCGGGACUGAGACACGGCCCGCACCCCUACGGGGGGCAGCAGUGGGGAAUCGUGGGCAAUGGGCGAAAGCCUGACCCCGCGACGCCGCGUGGGGGAUGAAGCCCUGCGGGGUGUAAACCCCGUCGGGGGGGACGAUGCGGACUAAUAGUCC-GUGACGGUACCCCCAGAGGAGGGACGGCUAACUACGUGCCAGCAGCCGCGGUAAUACGUAGGUCCCAAGCGUUGCGCGAAGUCACUGGGCGUAAAGCGUCCGCAGCCGGUCGGGUAAGCGGGAUGUCAAAGCCCACGGCUCAACCGUGGACCGGCAUCCCGAACUGCCCGACUUGAGGCACGCCCGGGCAGGCGGAAUUCCCGGGGUAGCGGUGAAAUGCGUAGAUCUCGGGAGGAACACCGAAGGGGAAGCCAGCCUGCUGGGGCU-GCCUGACGGUCAGGGACGAAAGCCGGGGGAGCAAACCGGAUUAGAUACCCGGGUAGUCCCGGCCGUAAACCAUGGGCGCUAGGGCUUGUCCUCUGGGCAGGCUCGCAGCUAACGCGUUAAGCGCCCCGCCUGGGGAGUACGGGCGCAAGCCUGAAACUCAAAGGAAUUGGCGGGGGCCCGCACAACCGGUGGAGCGUCUGGUUCAAUUCGAUGCUAACCGAAGAACCUUACCCGGGCUUGACAUGCCGGGGAGACUCCGCGAAAGCGGAGUUGGGUCCC-UAGGACUCCCCCGGCACAGGUGGUGCAUGGCCGUCGUCAGCUCGUGUCGUGAGAUGUUGGGUUAAGUCCCGCAACGAGCGCAACCCCUGCCCCCAGUUGCUACCCCGUUUGGGGAGCACUCUGGGGGGACCGCCGGCGUAAGCCGGAGGAAGGGGGGGAUGACGUCAGGUCAGUAUGCCCUUUAUGCCCGGGGCCACACAGGCGCUACAGUGGCCGGGACAAUGGGAUGCGACCCCGUAAGGGGGAGCUAAUCCC-UAAACCCGGUCAUGGUGCGGAUUGGGGGCUGAAACUCGCCCCCAUGAAGCCGGAAUCGGUAGUAACGGGGUAUCAGCGAUGUCCCCGUGAAUACGUUCUCGGGCCUUGCACACACCGCCCGUCACGCCACGGAAGUCGGUCCGGCCGGAAGUCCCCGAGAACCUUCGGGCAGGGGCCGAUGGCCGGGCCGGCGACUGGGGCGAAGUCGUAACAAGGUAGCC
04766::Hydrogenobaculum_sp._Y04AAS1::AM259504                                    ---------------------------CGCGAACGCUGGCGGCAUGCCUAACACAUGCAAGUCGUACG--GAGAGUGGGGCACUCACUCUC--AGUGGCAAACGGGUGAGUAACGCGUGAAUAACCUGCCUUUGAGAAGGGGAUAACUGUCCGAAAGGAUAGCUAAUACCCUAUAUUGCCUUUGUCACUAGGCAAAGGUGAAACGAGUCAUUCGGCUCAAAGAGGGGUUCGCGUCCUAUCAGGUAGUUGGUGGGGUAAUGGCCUACCAAGCCAAUGACGGGUAGCUGGUCUUAGAGGAUGAUCAGCCACAGUGGGACUGAGACACGGCCCGCACCCCUACGGGGGGCAGCAGUGGGGAAUCGUGGGCAAUGGGCGCAAGCCUGACCCCGCAAUGCCGCGUGAGGGAAGAAGCCCUUCGGGGUGUAAACCUCGUCAGAUGGGAAGAUGGGACUUAAUAGGUC-UUGACGGUACCAUCAGAGGAGGGACGGCUAACUACGUGCCAGCAGCCGCGGUAAUACGUAGGUCCCGAGCGUUGCGCGAUGUUACUGGGCGUAAAGCGUCCGUAGCUGGUUUCGUAAGCGGAUUGUCAAAGCCCGAAGCUCAACUUCGGCAAGGCAUUCCGAACUGCGUUACUUGAGUCCUGUUCAGGUAGGCGGAAUUCCCGGUGUAGCGGUGAAAUGCGUAGAUAUCGGGAGGAACACCAGUGGCGAAGGCGGCCUACUGGGACG-GACUGACGGUCAUGGACGAAAGCUGGGGGAGCAAACCGGAUUAGAUACCCGGGUAGUCCCAGCCGUAAACGAUGGAUGUUAGGUGUAGUGAAACUCGCUGCACCCCAGCUAACGCGUUAAACAUCCCGCCUGGGGAGUACGGGCGCAAGCCUGAAACUCAAAGGAAUUGGCGGGGGCCCGCACAACCGGUGGAGCGUCUGGUUUAAUUCGAUGCUAACCGAAAAACCUUACCAGGGUUUGAAAUGGUAGGAAAGGCUGUCGAAAGAUAGCCGUUUCCCUUUUGGGAAAUCCUACCACAGGUGGUGCAUGGCCGUCGUCAGCUCGUGUUGUGAGAUGUUGGGUUAAGUCCCGCAACGAGCGCAACCCUUGUCCUUAUUUGCUUCCUCGUAUGAGGUGCUCUAUAAGGAGACUGCCGGCGCAAGCCGGAGGAAGGAGGGGACGACGUCAGGUCAGUAUGCCCUUUAUGCUCUGGGCUACACAGGCGCUACAGUGGCAAGGACAAUGAGUAGCGAGAGUGCAAGCUCAAGCUAAUCUCACAAACCUUGUCGUGGUGCGAAUUGAAGGUUGAAACUCACCUUCAUGAAGCCGGAAUCGGUAGUAAUGGCGUAUCAGCUAUGUCGCCGUGAAUACGUUCCCGGGCCUUGCACACACCGCCCGUCACGCCACGGAAGCUGGUGUUUUCGGAAGUCCUCAAGAACCGCAAGGCAGAGGCCGAUGAAAACAUCGGUAACUGGGGCG-------------------
04768::Hydrogenobaculum_sp._Y04ANC1::AM259505                                    ---------------------------CGCGAACGCUGGCGGCAUGCCUAACACAUGCAAGUCGUACG--GAGAGUGGGGCACUCACUCUC--AGUGGCAAACGGGUGAGUAACGCGUGAAUAACCUGCCUUUGAGAAGGGGAUAACUGUCCGAAAGGAUAGCUAAUACCCUAUAUUGCCUUUGUCACUAGGCAAAGGUGAAACGAGUCAUUCGGCUCAAAGAGGGGUUCGCGUCCUAUCAGGUAGUUGGUGGGGUAAUGGCCUACCAAGCCAAUGACGGGUAGCUGGUCUUAGAGGAUGAUCAGCCACAGUGGGACUGAGACACGGCCCGCACCCCUACGGGGGGCAGCAGUGGGGAAUCGUGGGCAAUGGGCGCAAGCCUGACCCCGCAAUGCCGCGUGAGGGAAGAAGCCCUUCGGGGUGUAAACCUCGUCAGAUGGGAAGAUGGGGCUUAAUAGGUC-UUGACGGUACCAUCAGAGGAGGGACGGCUAACUACGUGCCAGCAGCCGCGGUAAUACGUAGGUCCCGAGCGUUGCGCGAUGUUACUGGGCGUAAAGCGUCCGUAGCUGGUUUCGUAAGCGGAUUGUCAAAACCCGAAGCUCAACUUCGGCAAGGCAUUCCGAACUGCGUUACUUGAGUCCUGUUCAGGUAGGCGGAAUUCCCGGUGUAGCGGUGAAAUGCGUAGAUAUCGGGAGGAACACCAGUGGCGAAGGCGGCCUACUGGGACG-GACUGACGGUCAUGGACGAAAGCUGGGGGAGCAAACCGGAUUAGAUACCCGGGUAGUCCCAGCCGUAAACGAUGGAUGUUAGGUGUAGUGAAACUCGCUGCACCCCAGCUAACGCGUUAAACAUCCCGCCUGGGGAGUACGGGCGCAAGCCUGAAACUCAAAGGAAUUGGCGGGGGCCCGCACAACCGGUGGAGCGUCUGGUUUAAUUCGAUGCUAACCGAAAAACCUUACCAGGGUUUGAAAUGGUAGGAAAGGCUGUCGAAAGACAGCCGUUUCCCUUUUGGGAAAUCCUACCACAGGUGGUGCAUGGCCGUCGUCAGCUCGUGUUGUGAGAUGUUGGGUUAAGUCCCGCAACGAGCGCAACCCUUGUCCUUAUUUGCUUCCUCGUAUGAGGUGCUCUAUAAGGAGACUGCCGGCGCAAGCCGGAGGAAGGAGGGGACGACGUCAGGUCAGUAUGCCCUUUAUGCUCUGGGCUACACAGGCGCUACAGUGGCAAGGACAAUGAGUAGCAAGAGUGCAAGCUCAAGCUAAUCUCACAAACCUUGUCGUGGUGCGAAUUGAAGGUUGAAACUCACCUUCAUGAAGCCGGAAUCGGUAGUAAUGGCGUAUCAGCUAUGUCGCCGUGAAUACGUUCCCGGGCCUUGCACACACCGCCCGUCACGCCACGGAAGCUGGUGUUUUCGGAAGUCCUCAAGAACCGCAAGGCAGAGGCCGAUGAAAACAUCGGUAACUGGGGCG-------------------
05060::str._NIH.::L11886|g299181                                                 -------AGAGUUUGAUCCUGGCUCAGGAUGAACGCUAGCGGCAGGCCUAACACAUGCAAGUCGAGGGGC---GGUGUAGCAUACACU---GCACCGGCAAACGGGUGCGUAACGCGUACACAACUUGCCUUUGAGUGGAGCAUAACACCGAGAAAUUGGUGCUAAUUCUCCAUAGUAUUGCUAGGGAGUCCUGGUAAUUAAAGC--CCG--GCGCUCGAAGAUGGGUGUGCGUCCGAUUAGAUAGUCGGUGAGGUAACGGCUCACCGAGUCUACGAUCGGUAACUGGUGUGAGAGCACGACCAGUCACACGGACACUGAGACACGGGUCCGACUUCUACGGGAGGCAGCAGUGAGGAAUAUUGGUCAAUGGGCGCAAGCCUGAACCAGCCAUGCCGUGUGAAGGAUGAAGGCUUCAGAGUCGUAAACUUCUUUAUUUGGAAUGA-AAUCCCUUCU-GGUG-UUGACAGUACCAUUUGAAUAGCACCGGCUAACUCCGUGCCAGCAGCCGCGGUAAUACGGAGGGUGCGAGCGUUAUCCGGAUUUAUUGGGUUUAAAGGGUGUGCAGGCGGGUAGGUAAGUCGAUUGUGAAAUCCCCGAGCUUAACUCGAGAAUUGCAUUCGAUACUGCCUAUCUUGAAUACUGCGGAGGUGAGUAGAAUAUGUCAUGUAGCGGUGAAAUGCUCAGAUAUGACAUAGAAUUCCGAUUGCGAAGGCCGCUCACUAUACAGUUAUUGACGCUCAGGCACGAAAGCGUGGGGAUCAAACAGGAUUAGAUACCCUGGUAGUCCACGCCCUAAACGAUGGAUACUCGACGUUAGCGUAUUGUUAGCGUCUGAGCGAAAGCAUUAAGUAUCCCACCUGGGAAGUACGAUCGCAAGGUUGAAACUCAAAGGAAUUGACGGGGGUCCGCACAAGAGGUGGAACAUGUGGUUUAAUUCGAUGAUACGCGAGGAACCUUACCUAGGCUAGAAUGCCGGUGGCCAGUCCCUGAAAGGGGGUCUUG--UAGCAAUA--CACUGCCGGCAAGGUGCUGCAUGGCUGUCGUCAGCUCGUGCCGUGAGGUGUUGGGUUAAGUCCCGCAACGAGCGCAACCCCCAUUCUUUGUUGCCAGCGAUAAUGUCGGGAACUCUGAGAAAACUGCCGCCGCAAGGUGGAGGAGGGAGGGGAUGAUGUCAAGUCAUCAUGGCCUUUAUGCCUAGGGCUACACACGUGUUACAAUGGGUGCUACAGUGGGUCGCGACAUAGCAAUAUGGAGCUAAUCUCC-AAAAGCACUCUCAGUUCGGAUUGUAGGCUGCAACUCGCCUACAUGAAGCUGGAAUCUCUAGUAAUCGUAUAUCAGCAAUGAUACGGUGAAUACGUUCCCGGACCUUGUACACACCGCCCGUCAAGCCAUGGAAAUGGGGUGUAUCUGAAGACGGU---AGCCGAAAGG--GCUGUCUAGGGUAAAACUCGUAACUGGGGCUAAGUCGUAACAAG------
05069::Bacteroides_fragilis.::M11656|g143964                                     -------AGAGUUUGAUCCUGGCUCAGGAUGAACGCUAGCUACAGGCUUAACACAUGCAAGUCGAGGGGC-GAAGAAAGCUUCUUUCUUU-GCACCGGCGCACGGGUGAGUAACACGUAUCCAACCUGCCCUUUACUCGGGGAUAGCCUUUCGAAAGAAAGAUUAAUACCCGAUAGCAUAAUGUCCGCAUGGUCAUUAUUAAAGG--AUU--CCGGUAAAGGAUGGGGAUGCGUUCCAUUAGGUUGUUGGUGAGGUAACGGCUCACCAAGCCUUCGAUGGAUAGGGGUUCUGAGAGGAAGGUCCCCCACAUUGGAACUGAGACACGGUCCAAACUCCUACGGGAGGCAGCAGUGAGGAAUAUUGGUCAAUGGGCGCUAGCCUGAACCAGCCAAGUAGCGUGAAGGAUGAAGGCUUAUGGGUCGUAAACUUCUUUAUAUAAGAAUAAAGUGCAUGUA-UGUU-UUGUAUGUAUUAUAUGAAUAGGAUCGGCUAACUCCGUGCCAGCAGCCGCGGUAAUACGGAGGAUCCGAGCGUUAUCCGGAUUUAUUGGGUUUAAAGGGAGCGUAGGUGGACUGGUAAGUCAGUUGUGAAAGUUUGCGGCUCAACCGUAAAAUUGCAGCUGAUACUGUCAGUCUUGAGUACAGUAGAGGUGGGCGGAAUUCGUGGUGUAGCGGUGAAAUGCUUAGAUAUCACGAAGAACUCCGAUUGCGAAGGCAGCUCACUGGACUGCAACUGACACUGAUGCUCGAAAGUGUGGGUAUCAAACAGGAUUAGAUACCCUGGUAGUCCACACAGUAAACGAUGAAUACUCGCUGUUUGCGUAUAGUAAGCGGCCAAGCGAAAGCAUUAAGUAUUCCACCUGGGGAGUACGCCGGCAACGGUGAAACUCAAAGGAAUUGACGGGGGCCCGCACAAGCGGAGGAACAUGUGGUUUAAUUCGAUGAUACGCGAGGAACCUUACCCGGGCUUAAAUUGCAGUGGAAUGAUGUGGAAACAUGUCAGU---GAGCAAUC---ACCGCUGUGAAGGUGCUGCAUGGUUGUCGUCAGCUCGUGCCGUGAGGUGUCGGCUUAAGUGCCAUAACGAGCGCAACCCUUAUCUUUAGUUACUAACAGUUAUGCUGAGGACUCUAGAGAGACUGCCGUCGUAAGAUGGAGGAAGGUGGGGAUGACGUCAAAUCAGCACGGCCCUUACGUCCGGGGCUACACACGUGUUACAAUGGGGGGUACAGAAGGCAGCUAGCGGGUGACCGUAUGCUAAUCCCA-AAAUCCUCUCUCAGUUCGGAUCGAAGUCUGCAACCCGACUUCGUGAAGCUGGAUUCGCUAGUAAUCGCGCAUCAGCCACGGCGCGGUGAAUACGUUCCCGGGCCUUGUACACACCGCCCGUCAAGCCAUGGGAGCCGGGGGUACCUGAAGUACGU---AACCGCAAGG--UCGUCCUAGGGUAAAACUGGUGACUGGGGCUAAGUCGUAACAAGGUAGCC
05070::Bacteroides_fragilis::M61006|g143965                                      -------AGAGUUUGAUCCUGGCUCAGGAUGAACGCUAGCUACAGGCUUAACACAUGCAAGUCGAGGGGC-GAAGAAAGCUUCUUUCUUU-GCACCGGCGCACGGGUGAGUAACACGUAUCCAACCUGCCCUUUACUCGGGGAUAGCCUUUCGAAAGAAAGAUUAAUACCCGAUAGCAUAAUGUCCGCAUGGUCAUUAUUAAAGG--AUU--CCGGUAAAGGAUGGGGAUGCGUUCCAUUAGGU-GUUGGUGAGGUAACGGCUCACCAAGCCUUCGAUGGAUAGGGGUUCUGAGAGGAAGGUCCCCCACAUUGGAACUGAGACACGGUCCAAACUCCUACGGGAGGCAGCAGUGAGGAAUAUUGGUCAAUGGGCGCUAGCCUGAACCAGCCAAGUAGCGUGAAGGAUGAAGGCUUAUGGGUCGUAAACUUCUUUAUAUAAGAAUAAAGUGCAUGUA-UGUU-UUGUAUGUAUUAUAUGAAUAGGAUCGGCUAACUCCGUGCCAGCAGCCGCGGUAAUACGGAGGAUCCGAGCGUUAUCCGGAUUUAUUGGGUUUAAAGGGAGCGUAGGUGGACUGGUAAGUCAGUUGUGAAAGUUUGCGGCUCAACCGUAAAAUUGCAGCUGAUACUGUCAGUCUUGAGUACAGUAGAGGUGGGCGGAAUUCGUGGUGUAGCGGUGAAAUGCUUAGAUAUCACGAAGAACUCCGAUUGCGAAGGCAGCUCACUGGACUGCAACUGACACUGAUGCUCGAAAGUGUGGGUAUCAAACAGGAUUAGAUACCCUGGUAGUCCACACAGUAAACGAUGAAUACUCGCUGUUUGCGUAUAGUAAGCGGCCAAGCGAAAGCAUUAAGUAUUCCACCUGGGGAGUACGCCGGCAACGGUGAAACUCAAAGGAAUUGACGGGGGCCCGCACAAGCGGAGGAACAUGUGGUUUAAUUCGAUGAUACGCGAGGAACCUUACCCGGGCUUAAAUUGCAGUGGAAUGAUGUGGAAACAUGUCAGU---GAGCAAUC---ACCGCUGUGAAGGUGCUGCAUGGUUGUCGUCAGCUCGUGCCGUGAGGUGUCGGCUUAAGUGCCAUAACGAGCGCAACCCUUAUCUUUAGUUACUAACAGUUAUGCUGAGGACUCUAGAGAGACUGCCGUCGUAAGAUGGAGGAAGGUGGGGAUGACGUCAAAUCAGCACGGCCCUUACGUCCGGGGCUACACACGUGUUACAAUGGGGGGUACAGAAGGCAGCUAGCGGGUGACCGUAUGCUAAUCCCA-AAAUCCUCUCUCAGUUCGGAUCGAAGUCUGCAACCCGACUUCGUGAAGCUGGAUUCGCUAGUAAUCGCGCAUCAGCCACGGCGCGGUGAAUACGUUCCCGGGCCUUGUACACACCGCCCGUCAAGCCAUGGGAGCCGGGGGUACCUGAAGUACGU---AACCGCAAGG--UCGUCCUAGGGUAAAACUGGUGACUGGGGCUAAGUCGUAACAAGGUAGCC
05074::Bacteroides_vulgatus::M58762                                              -------AGAGUUUGAUCCUGGCUCAGGAU-AACGCUAGCUACAGGCUUAACACAUGCAAGUCGAGGGGC-GGUCUUAGCUUCUAAG-C--GCACCGGCGCACGGGUGAGUAACACGUAUCCAACCUGCCGUCUACUCUUGGACAGCCUUCUGAAAGGAAGAUUAAUACAAGAUGGCAUCAUGUCCGCAUGUUCAUGAUUAAAGG--AUU--CCGGUAGACGAUGGGGAUGCGUUCCAUUAGAUAGUAGGCGGGGUAACGGCCCACCUAGUCUUCGAUGGAUAGGGGUUCUGAGAGGAAGGUCCCCCACAUUGGAACUGAGACACGGUCCAAACUCCUACGGGAGGCAGCAGUGAGGAAUAUUGGUCAAUGGGCGAGAGCC-GAACCAGCCAAGUAGCGUGAAGGAUGACUGCCUAUGGGUUGUAAACUUCUUUAUAAAGGAAUAAAGUCGGUGGA-CCG--UUGCAUGUACUUUAUGAAUAGGAUCGGCUAACUCCGUGCCAGCAGCCGCGGUAAUACGGAG-AUCCGAGCGUUAUCCGGAUUUAUUGGGUUUAAAGGGAGCGUAGAUGGAUGUUUAAGUCAGUUGUGAAAGUUUGCGGCUCAACCGUAAAAUUGCAGUUGAUACUGGAUAUCUUGAGUGCAGUUGAGGCAGGCGGAAUUCGUGGUGUAGCGGUGAAAUGCUUAGAUAUCACGAAGAACUCCGAUUGCGAAGGCAGCCUGCU-AGCUGCAACUGACAUUGAGGCUCGAAAGUGUGGGUAUCAAACAGGAUUAGAUACCCUGGUAGUCCACACGGUAAACGAUGAAUACUCGCUGUUUGCGUAUUGCAAGCGGCCAAGCGAAAGCGUUAAGUAUUCCACCUGGGGAGUACGCCGGCAACGGUGAAACUCAAAGGAAUUGACGGGGGCC-GCACAAGCGGAGGAACAUGUGGUUUAAUUCGAUGAUACGCGAGGAACCUUACCCGGGCUUAAAUUGCAGAUGAAUUACGGUGAAAGCCGUAAG----CCGCAAGG----CAUCUGUGAAGGUGCUGCAUGGUUGUCGUCAGCUCGUGCCGUGAGGUGUCGGCUUAAGUGCCAUAACGAGCGCAACCCUUGUUGUCAGUUACUAACAGUUAUGCUGAGGACUCUGACAAGACUGCCAUCGUAAGAUGGAGGAAGGUGGGGAUGACGUCAAAUCAGCAC-GCCCUUACGUCCGGGGCUACACACGUGUUACAAUGGGGGGUACAGAGGGC-GCUACCACGCGAGUGGAUGCCAAUCCCC-AAAACCUCUCUCAGUUCGGACUGGAGUCUGCAACCCGACUCCACGAAGCUGGAUUCGCUAGUAAUCGCGCAUCAGCCACGGCGCGGUGAAUACGUUCCCGGGCCUUGUACACACCGCCCGUCAAGUCAUGGGAGCCGGGGGUACCUGAAGUGCGU---AACCGCGAGG--GCGCCCUAGGGUAAAACUGGUGACUGGGGCUAAGUCGUAACAAGGUAGC-
05093::Porphyromonas_cangingivalis::X76259|g577600                               ---------------------------GAUGAACGCUAGCGAUAGGCUUAACACAUGCAAGUCGAGGGGC-GGGAUUAGCUUCUAAUCUU-GCACCGGCGUAAGGGUGCGUAACGCGUAUGCAACUUGCCUGUCAGUGGGGAAUAACCCGGAGAAAUCCGGACUAAUACCGCAUACACUUUGGUCCGCAUGGGCUUUAGGAAAGA--UUA--UUGCUGACAGAUAGGCAUGCGUUCCAUUAGAUAGUUGGUGAGGUAACGGCUCACCAAGUCAACGAUGGAUAGGGGAGCUGAGAGGCUUAUCCCCCACACUGGAACUGAGACACGGUCCAGACUCCUACGGGAGGCAGCAGUGAGGAAUAUUGGUCAAUGGGCGAGAGCCUGAACCAGCCAAGUCGCGUGAAGGAAGACGGUCUAUGGAUUGUAAACUUCUUAGUAGGUGAGUACAAGCAGCGUG-CUGU-AAGCAAGUAACCUAAGAAUAGUAUCGGCUAACUCCGUGCCAGCAGCCGCGGUAAUACGGAGGAUACGAGCGUUAUCCGGAUUUAUUGGGUUUAAAGGGUGCGUAGGUGGCUUCAUAAGUCAGUGGUGAAAAGCUGUGGCUCAACCAUAGUCUUGCCGUUGAAACUGUGGAGCUUGAGUGCGGAUGAGGUAGGCGGAACGCGUAGUGUAGCG-UGAAAUGCAUAGAUAUUACGCAGAACUCCGAUUGCGAAGGCAGCUUACCAAACCG-CACUGACACUGAAGCACGAAAGCGUGGGUAUCAAACAGGAUUAGAUACCCUGGUAGUCCACGCAGUAAACGAUGAUUACUCGGAGUAUGCGUAUGGUAUGCUCCCAAGGGAAACCGAUAAGUAAUCCACCUGGGGAGUACGCCGGCAACGGUGAAACUCAAAGGAAUUGACGGGGGCCCGCACAAGCGGAGGAACAUGUGGUUUAAUUCGAUGAUACGCGAGGAACCUUACCCGGGAUUGAAAUGUACAUGACGGUUGGGGAGACCUGACU-UC--CCUUCGGG---GCAUGUAUGUAGGUGCUGCAUGGUUGUCGUCAGCUCGUGCCGUGAGGUGUCGGCUUAAGUGCCAUAACGAGCGCAACCCACAUCGUCAGUUACUAGCAGUAGAGCUGAGGACUCUGACGAGACUGCCGUCGUAAGGCGGAGGAAGGUGUGGAUGACGUCAAAUCAGCACGGCCCUUACAUCCGGGGCGACACACGUGUUACAAUGGUAGGGACAAAGGGCAGCUACCUGGCGACAGGAUGCGAAUCUCC-AAACCCUAUCUCAGUUCGGAUCGGAGUCUGCAACUCGACUCCGUGAAGCUGGAUUCGCUAGUAAUCGCGCAUCAGCCAUGGCGCGGUGAAUACGUUCCCGGGCCUUGUACACACCGCCCGUCAAGCCAUGGAAGUCGGGGGUACCUGAAGUGCGU---CACCGCAAGG--UCGCACGAGGGUAAGACCGGUAACUGGGGCUAAGUCGUAACAAGGUAGCC
05095::Porphyromonas_cansulci::X76260|g577601                                    ---------------------------GAUGAACGCUAGCGAUAGGCUUAACACAUUCAAGUCGAGGGGC-GUAAGUAGCUUCUACUUAU-GCACCGGCGCACGGGUGCGUAACGCGUAUGCAACCUACCUGUCAGACUGGGAUAACCCGGUGAAAGCCGGACUAAUACUGGAUACACUUAUUUCUGCAUGGGGAUAAGGAAAGA--UUA--UUACUGACAGAUGGGCAUGCGUUCCAUUAGCUAGUUGGUGAGGUAACGGCUCACCAAGGCGACGAUGGAUAGGGGAACUGAGAGGUUUAUCCCCCACACUGGUACUGAGACACGGACCAGACUCCUACGGGAG-CAGCAGUGAGGAAUCUUGGUCAAUGGGCGAGAGCCUGAACCAGCCAAGUCGCGUGAGGGCAGACGGUCUAAGGAUUGUAAACCUCUUUUCAGGGGAGUAAAAUUAGCGCG-UUAA-UUGCAAGUACCCUGCGAAUAGCAUCGGCUAACUCCGUGCCAGCAGCCGCGGUAAUACGGAGGAUGCGAGCGUUAUCCGGAUUUAUUGGGUUUAAAGGGUGCGUAGGUUGUUUUGUAAGUCAGUGGUGAAACCUGGGGGCUCAACCCCUAGCAUGCCGUUGAAACUGCAGAGCUAGAGAUUAGAAUAGGUAGGCGGAAUGUAUGGUGUAGCGGUGAAAUGCAUAGAUAUCAUACAGAACCCCGAUUGCGAAGGCAGCUUACCGGGCUA-UUCUGACACUGAAGCACGAAAGCGUGGGUAUCAAACAGGAUUAGAUACCCUGGUAGUCCACGCCGUAAACGAUGAUUACUCGGAGUAUGCGAUGUGUAUGUUCUU-AGCGAAAGCGUUAAGUAAUCCACCUGGGGAGUACGUCGGCAACGAUGAAACUCAAAGGAAUUGACGGGGGCCCGCACAAGCGGAGGAACAUGUGGUUUAAUUCGAUGAUACGCGAGGAACCUUACCCGGGAUUGAAAUAUAGAUGACAGGCAGCGAGAGUUGUUAUC---CCUUCGGG---GCAUCUAUGUAGGUGCUGCAUGGUUGUCGUCAGCUCGUGCCGUGAGGUGUCGGCUUAAGUGCCCUAACGAGCGCAACCCACAUUAUUAGUUACUAACAGUUAAGCUGAGGACUCUAAUAAGACUGCCGGCGUAAGCCGGAGGAAGGUGUGGAUGACGUCAAAUCAGCACGGCCCUUACAUCCGGGGCGACACACGUGUUACAAUGGUAGGGACAAAGGGCAGCUACCGGGCGACCGGAUGCGAAUCUCC-AAACCCUAUCCCAGUUCGGAUCGGAGUCUGCAACUCGACUCUGUGAAGCUGGAUUCGCUAGUAAUCGCGCAUCAGCCAUGGCGCGGUGAAUACGUUCCCGGGCCUUGUACACACCGCCCGUCAAGCCAUGGGAGUCGGG-GUACCUGAAGUACGU---AACCGCGAGG--GCGUCCUAGGGUAAUACCGGUGACUGGGGCUAAGUCGUAACAAGGUAGCC
05111::Prevotella_disiens::L16483                                                -------AGAGUUUGAUCCUGGCUCAGGAUGAACGCUAGCUAUAGGCUUAACACAUGCAAGUCGAGGGGA-AAAGAGUGCUUCACACUUU-GUACCGGCGCACGGGUGAGUAACGCGUAUCCAACCUGCCCUUUACUUGGGGAUAACCCGUUGAAAGACGGACUAAUACCCAAUGAUAUUCAUAUGACAUCUCUUGAAUUAAAGA--UUA--UCGGUAUAGGAUGGGGAUGCGUCUGAUUAGCUUGUUGGUGAGGUAACGGCUCACCAAGGCAACGAUCAGUAGGGGUUCUGAGAGGAAGGUCCCCCACAUUGGAACUGAGACACGGUCCAAACUCCUACGGGAGGCAGCAGUGAGGAAUAUUGGUCAAUGGACGAGAGUCUGAACCAGCCAAGUAGCGUGCAGGAUGACGGCCUAUGGGUUGUAAACUGCUUUGUUUGGG-AUAAUCGACACGUG-UUCU-UUGCAUGUACCAUUCGAAUAGGACCGGCU-AUUCCGUGCCAGCAGCCGCGGUAAUACGGAAGGUCCAGGCGUUAUCCGGAUUUAUUGGGUUUAAAGGGAGUGUAGGCGGUUGGUUAAGCGUGUUGUGAAAUGUAGAUGCUCAACAUCUGACUUGCAGCGCGAACUGGCUGACUUGAGUACACACAACGUAGGCGGAAUUCAUGGUGUAGCGGUGAAAUGCUUAGAUAUCAUGAAGAACUCCGAUUGCGAAGGCAGCUUACGGGAGUGUUACUGACGCUUAAGCUCGAAGGUGCGGGUAUCGAACAGGAUUAGAUACCCUGGUAGUCCGCACAGUAAACGAUGGAUGCCCGCUGUUAGCACUGUGUUAGCGGCUAAGCGAAAGCAUUAAGCAUCCCACCUGGGGAGUACGCCGGCAACGGUGAAACUCAAAGGAAUUGACGGGGGCCCGCACAAGCGGAGGAACAUGUGGUUUAAUUCGAUGAUACGCGAGGAACCUUACCCGGGCUUGAAUUGUAGGAGCACGAUACAGAGAUGUUGAGGU---CCUUCGGG---ACUCCUAUGAAGGUGCUGCAUGGUUGUCGUCAGCUCGUGCCGUGAGGUGUCGGCUUAAGUGCCAUAACGAGCGCAACCCCUAUCCUUAGUUGCCAUCAGUAAUGCUGGGCACUCUGAGGAUACUGCCACCGUAAGGUGGAGGAAGGUGGGGAUGACGUCAAAUCAGCACGGCCCUUACGUCCGGGGCUACACACGUGUUACAAUGGCCGGUACAGAAUGUUGGUUUCAUGUAAAUGUAAUCUAAUCUUU-AAAGCCGGUCCCAGUUCGGACUGAGGUCUGCAACCCGACCUCACGAAGCUGGAUUCGCUAGUAAUCGCGCAUCAGCCAUGGCGCGGUGAAUACGUUCCCGGGCCUUGUACACACCGCCCGUCAAGCCAUGAAAGCCGGGGGUGCCUGAAGUUCGU---AACCGCAAGG--GCGACCUAGGGCAAAACUGGUAAUUGGGGC--------------------
05123::Prevotella_veroralis::L16473                                              -------AGAGUUUGAUCCUGGCUCAGGAU-AACGCUAGCUACAGGCUUAACACAUGCAAGUCGAGGGGACAUUGAGUGCUUCACUCUAUGUCACCGGCGCACGGGUGAGUAACGCGUAUCCAACCUUCCCAUAACUAAGGGAUAACCUGCCGAAAGGCAGACUAAUACCUUAUGUAAUUCUUAUGACAUCAGGAGAAUCAAAGA--UUA--UCGGUUAUGGAUGGGGAUGCGUCUGAUUAGCUUGUUGGCGGGGUAACAGCCCACCAAGGCGACGAUCAGUAGGGGUUCUGAGAGGAAGGUCCCCCACAUUGGAACUGAGACACGGUCC-AACUCCUACGGGAGGCAGCAGUGAGGAAUAUUGGUCAAUGGGCGAGAGCCUGAACCAGCCAAGUAGCGUGCAGGAAGACGGCCUAUGGGUUGUAAACUGCUUUGUAUGGGGAUAAAGUCAACGUG-UUGU-UUGCAGGUACCAUACGAAUAGGACCGGCU-AUUCCGUGCCAGCAGCCGCGGUAAUACGGAAGGUUCGGGCGUUAUCCGGAUUUAUUGGGUUUAAAGGGAGCGUAGGCCGGAGAUUAAGUGUGUUGUGAAAUGUAGACGCUCAACGUCUGACUUGCAGCGCAUACUGGUUUCCUUGAGUACGCACAACGUUGGCGGAAUUCGUCGUGUAGCGGUGAAAUGCUUAGAUAUGACGAAGAACUCCGAUUGCGAAGGCAGCUGACGGGAGCGCAACUGACGCUUAAGCUCGAAGGUGCGGGUAUCGAACAGGAUUAGAUACCCUGGUAGUCCGCACAGUAAACGAUGGAUGCCCGCUGUUGGUACUGUAUCAGCGGCUAAGCGAAAGCAUUAAGCAUCCCACCUGGGGAGUACGCCGGCAACGGUGAAACUCAAAGGAAUUGACGGGGGCCCGCACAAGCGGAGGAACAUGUGGUUUAAUUCGAUGAUACGCGAGGAACCUUACCCGGGCUUGAAUUGCAGAGGAAGGAUUUAGAGAUAAUGACG----CCUUCGGG---GUCUCUGUGAAGGUGCUGCAUGGUUGUCGUCAGCUCGUGCCGUGAGGUGUCGGCUUAAGUGCCAUAACGAGCGCAACCCCUCUCUUCAGUUGCCAUCAGUAAUGCUGGGCACUCUGGAGACACUGCCACCGUAAGGUGGAGGAAGGUGGGGAUGACGUCAAAUCAGCACGGCCCUUACGUCCGGGGCUACACACGUGUUACAAUGGCCGGUACAGAGGGACGGUGUAAUGCAAAUUGCAUCCAAUCUUG-AAAGCCGGUCCCAGUUCGGACUGGGGUCUGCAACCCGACCCCACGAAGCUGGAUUCGCUAGUAAUCGCGCAUCAGCCAUGGCGCGGUGAAUACGUUCCCGGGCCUUGUACACACCGCCCGUCAAGCCAUGAAAGCCGGGGGUGCCUGAAGUCCGU---GACCGGAAGG--UCGGCCUAGGGCAAAACUGGUGAUUGGGG---------------------
05124::Prevotella_dentalis::X81876|g1565276                                      -----------------------------UGAACGCUG-CUACAGGCUUAACACAUGCAAGUCGAGGGGC-GGCGGAUGCUUCAUCUGCC-GCACCGGCGCACGGGUGAGUAACGCGUAUCCAACCUACCUUCAAGCAGGGGACAAUCCGUAGAAAUGCGGUCUGAUACCCUAUGUAUUCCAAAGGUCCUCCGUUGGAAGAAAGG--UUA--CCGCUUGUUGAUGGGGAUGCGUCCGAUUAGCUUGUUGGCGGGGCAACGGCCCACCAAGGCAACGAUCGGUAGGGGUUCUGAGAGGAAGGUCCCCCACACUGGAACUGAGACACGGUCCAGACUCCUACGGGAGGCAGCAGUGAGGAAUAUUGGUCAAUGGGCGUAAGCCUGAACCAGCCAAGUAGCGUGCAGGAUGACGGCCUAUGGGUUGUAAACUGCUUUAUACGGGGAUAAAGUGCGCGUG-UGUU-UUGCAGGUACCGUAUGAAUAGGACCGGCUAAUUCCGUGCCAGCAGCCGCGGUAAUACGGAAGGUCCGGGCGUUAUCCGGAUUUAUUGGGUUUAAAGGGAGCGUAGGCCGCAUGUCAAGCGUGUUGUGAAAUGCAGGUGCUCAACACCUGGAUUGCAGCGCGAACUGUCGUGCUUGAGUGUGCGCAACGUUGGCGGAAUUCGUCGUGUAGCGGUGAAAUGCUUAGAUAUGACGAGGAACCCCGAUUGCGAAGGCAGCUGACGGGAGCAUAACUGACGCUGAAGCUCGAAGGUGCGGGUAUCGAACAGGAUUAGAUACCCUGGUAGUCCGCACGGUAAACGAUGGAUGCCCGCCGUCCGCCUUAGGCGUGUGGCCAAGCGAAAGCAUUAAGCAUCCCACCUGGGGAGUACGCCGGCAACGGUGAAACUCAAAGGAAUUGACGGGGGCCCGCACAAGCGGAGGAACAUGUGGUUUAAUUCGAUGAUACGCGAGGAACCUUACCCGGGCUUGAAUUGCAGAGGAACGAUCCAGAGAUGGUGAGGC---CCUUCGGG---GCUUCUGCGAAGGUGCUGCAUGGUUGUCGUCAGCUCGUGCCGUGAGGUGUCGGCUCAAGUGCCAUAACGAGCGCAACCCCUCUCCGCAGUUGCCAUCGGUCAUGCCGGGCACUCUGUGGACACUGCCGCCGCAAGGUGGAGGAAGGUGGGGAUGACGUCAAAUCAGCACGGCCCUUACGUCCGGGGCUACACACGUGUUACAAUGGGGGGCACAGCAAGCCGGCCGCGUGCAAACGCGGUCCAAUCCUG-AAAUCCCCCCUCAGUUCGGACUGGGGUCUGCAACCCGACCCCACGAAGCUGGAUUCGCUAGUAAUCGCGCAUCAGCCAUGGCGCGGUGAAUACGU-CCCGGGCCUUGUACACACCGCCCGUCAAGCCAUGAAAGCCGGGGGUGCCUGAAGUCCGU---GACCGGAAGG--UCGGCCUAGGGCAAAACUGGUGAUUGGGGCUAAGUCGUAACAAGGUAGCC
05177::Capnocytophaga_sputigena::X67609                                          -------AGAGUUUGAUCCUGGCUCAGGAUGAACGCUAGCGGCAGGCCUAACACAUGCAAGUCGAGGG-----GUUACCUUCGGUAAC-----ACCGGCGCACGGGUGCGUAACGCGUAUACAAUCUGCCUUUCACAUAGGGAUAGCCCGAAGAAAUUUGGAUUAAUACCUAAUGGUAUAUAGGCGGCAUCGUUUAUAUUAAAGC--ACG--GUGGUGAAAGAUGAGUAUGCGUUCUAUUAGCUAGUUGGAGAGGUAACGGCUCCCCAAGGCGACGAUAGAUAGGGGUUCUGAGAGGGAUGUCCCCCACACUGGUACUGAGAUACGGACCAGACUCCUACGGGAGGCAGCAGUGAGGAAUAUUGGACAAUGGUCGGAAGACUGAUCCAGCCAUGCCGCGUGCAGGAUGAAGGUCUAUGGAUUGUAAACUGCUUUGUAAGGGAAGAAUAAGGACGUG-UUUG-AUGACGGUACCUUACGAAUAGCAUCGGCUAACUCCGUGCCAGCAGCCGCGGUAAUACGGAGGAUGCGAGCGUUAUCCGGAAUCAUUGGGUUUAAAGGGUCCGUAGGCGGGCUGAUAAGUCAGAGGUGAAAGCGCUUAGCUCAACUAAGCAACUGCCUUUGAAACUGUCAGUCUUGAAUGAUUGUGAAGUAGUUGGAAUGUGUAGUGUAGCGGUGAAAUGCUUAGAUAUUACACAGAACACCGAUAGCGAAGGCAUAUUACUAACAAUUUAUUGACGCUGAUGGACGAAAGCGUGGGGAGCGAACAGGAUUAGAUACCCUGGUAGUCCAUGCUGUAAACGAUGGAUACUAGCUGUUUGGAGCAUCUGAGUGGCUAAGCGAAAGUGAUAAGUAUCCCACCUGGGGAGUACGCACGCAAGUGUGAAACUCAAAGGAAUUGACGGGGGCCCGCACAAGCGGUGGAGCAUGUGGUUUACUUCGAUGAUACGCGAGGAACCUUACCAAGGUUUAAAUGGGAACUGACAGAGGUAGAGAUACCUCCU----UCUUCGGA----CAGUUUUCAAGGUGCUGCAUGGUUGUCGUCAGCUCGUGCCGUGAGGUGUCAGGUUAAGUCCUAUAACGAGCGCAACCCCUGCCAUUAGUUGCUAACGAUCAAGUCGAGCCCUCUAGUGGGACUGCCGGUGCAAACCGGAGGAAGGUGGGGAUGACGUCAAAUCAUCACGGCCCUUACAUCUUGGGCUACACACGUGCUACAAUGGCCGUUACAGAGAGCAGCCACUGCGCGAGCAGGAGCGAAUCUAU-AAAGACGGUCACAGUUCGGAUCGGAGUCUGCAACUCGACUCCGUGAAGCUGGAAUCGCUAGUAAUCGGAUAUCAACCAUGAUCCGGUGAAUACGUUCCCGGGCCUUGUACACACCGCCCGUCAAACCAUGGAAGCUGGGGGUACCUGAAGACGGU---CACCGCGAGG--GCUGUUUAGGGUAAAACUAGUGACUGGGGCUAAGUCGUAACAAGGUAGCC
05193::Capnocytophaga_ochracea::X67610                                           -------AGAGUUUGAUCCUGGCUCAGGAUGAACGCUAGCGGCAGGCCUAACACAUGCAAGUCGAGGG-----GUUACUUUCGGUAAC-----ACCGGCGUACGGGUGCGUAACGCGUAUACAAUCUGCCUUUCACUGGGGGAUAGCCCGAAGAAAUUUGGAUUAAUACCCCAUAGUAUAUAGACGGCAUCGUUUAUAUUAAAGC--CUG--GUGGUGAAAGAUGAGUAUGCGUUCUAUUAGCUAGUUGGAGAGGUAACGGCUCCCCAAGGCUAUGAUAGAUAGGGGUUCUGAGAGGGAUGUCCCCCACACUGGUACUGAGAUACGGACCAGACUCCUACGGGAGGCAGCAGUGAGGAAUAUUGGACAAUGGUCGGAAGACUGAUCCAGCCAUGCCGCGUGCAGGAUGACUGCCUAUGGGUUGUAAACUGCUUUGUAAGGGAAGAAUAAGGGCGCG-UUUG-AUGACGGUACCUUACGAAUAGCAUCGGCUAACUCCGUGCCAGCAGCCGCGGUAAUACGGAGGAUGCGAGCGUUAUCCGGAAUCAUUGGGUUUAAAGGGUCCGUAGGCGGGCUAAUAAGUCAGGGGUGAAAUCGUUCAGCUCAACUGAGCAACUGCCUUUGAAACUGUUGGUCUUGAAUGGUUGUGAAGUAGUUGGAAUGUGUAGUGUAGCGGUGAAAUGCUUAGAUAUUACACAGAACACCGAUAGCGAAGGCAUAUUACUAACAAUUAAUUGACGCUGAUGGACGAAAGCGUGGGGAGCGAACAGGAUUAGAUACCCUGGUAGUCCACGCUGUAAACGAUGGAUACUAGCUGUUUGGAGUAUCUGAGUGGCUAAGCGAAAGUGAUAAGUAUCCCACCUGGGGAGUACGUUCGCAAGAAUGAAACUCAAAGGAAUUGACGGGGGCCCGCACAAGCGGUGGAGCAUGUGGUUUAAUUCGAUGAUACGCGAGGAACCUUACCAAGGUUUAAAUGGGGACUGACAGAGGUAGAGAUACCUUUU----UCUUCGGA----CAGUUUUCAAGGUGCUGCAUGGUUGUCGUCAGCUCGUGCCGUGAGGUGUCAGGUUAAGUCCUAUAACGAGCGCAACCCCUGCCAUUAGUUGCUAACGAUAAGGUCGAGCCCUCUAAUGGGACUGCCGGUGCAAACCGGAGGAAGGUGGGGAUGACGUCAAAUCAUCACGGCCCUUACAUCUUGGGCUACACACGUGCUACAAUGGCCGUUACAGAGAGCAGCCACUGCGUGAGCAGGCGCGAAUCUAU-AAAGACGGUCACAGUUCGGAUCGGAGUCUGCAACUCGACUCCGUGAAGCUGGAAUCGCUAGUAAUCGGAUAUCAGCCAUGAUCCGGUGAAUACGUUCCCGGGCCUUGUACACACCGCCCGUCAAACCAUGGAAGCUGGGGGUACCUGAAGACGGU---UACCGCGAGG--GCUGUUUAGGGUAAAACUAGUGACUGGGGCUAAGUCGUAACAAGGUAGCC
05287::Thermonema_lapsum::L11703                                                 -------AGAGUUUGAUCAUGGCUCAGGAUGAACGCUAGCGGCAGGCCUAAUACAUGCAAGUCGAGGGGC--GUCUCCUUUCGGGAGAU--GCACCGGCGCACGGGUGCGUAACGCGUAUGCAACCUACCCUGCACUGGGGGAUAGCUCAGGGAAACUUGAGGUAAUACCCCAUAUACUCAUAAGGGCAUCCAUAUGAGGAAAGC--UAG--GCGGUGCAGGAAGGGCAUGCGUCCGAUUAGCUAGUUGGUGAGGUAAAGGCUCACCAAGGCGAUGAUCGGUAGGGGGUCUGAGAGGAUGAUCCCCCACACGGACACUGAGACACGGGUCCGACUCCUACGGGAGGCAGCAGUAGGGAAUAUUGGGCAAUGGGCGGAAGCCUGACCCAGCCAUGCCGCGUGGAGGAAGAAGGCCACUGGGUUGUAAACUCCUUUGUCAGGGACGAAAGAGCGUGCG-UGUGUUUGACGGUACCUGACGAAUAGCACCGGCUAACUCCGUGCCAGCAGCCGCGGUAAUACGGAGGGUGCAAGCGUUAUCCGGAUUUACUGGGUUUAAAGGGUGCGUAGGCGGCCUUGUAAGUCUGUGUUGAAAGGCUACGGCUUAACCGUAGUAA-GGCAUGGAUACUGCGAGGCUUGAGUACAGUGGAGGCAGAUGGAAUUGGUGGAGUAGCGGUGAAAUGCAUAGAUACCACCAGGAACACCGAUAGCGAAGGCAGUCUGCUACGCUG-CACUGACGCUGAGGCACGAAAGCGUGGGGAGCAAACAGGAUUAGAUACCCUGGUAGUCCACGCUGUAAACGAUGGAUACUCGGUGUCAGCCUUAGGUUGGUGCCUAAGCGAAAGCGAUAAGUAUCCCACCUGGGGAGUACGCCGGCAACGGUGAAACUCAAAGGAAUUGACGGGGGUCCGCACAAGCGGUGGAGCAUGUGGUUUAAUUCGAUAAUACGCGAGGGACCUUACCUGGGCUAGAAUGC-CUCUGACAGCUACCGAAAGGUAGUAUC---CCUACGGG---GCAGAGAGCAAGGUGCUGCAUGGCUGUCGUCAGCUCGUGUCGUGAGAUGUUGGGUUAAGUCCCGCAACGAGCGCAACCCCUACCCUUAGUUGCUAACGGUAAAGCCGAGGACUCUAAGGGGACUGCCUGCGCAAGCAGGAGGAAGGUGGGGAUGACGUCAAGUCAUCACGGCCCUUACGCCCAGGGCGACACACGUGCUACAAUGGUGCGUACAGAGGGUAGCGAGCCUGCGAGGGUGAGCCAAUCCCGGAAAGCGCGCCACAGUACGGAUUGGAGUCUGCAACUCGACUCCAUGAAGCUGGAAUCGCUAGUAAUCGCGCAUCAGCCAUGGCGCGGUGAAUACGUUCCCGGACCUUGUACACACCGCCCGUCAAGCCAUGGGAGCCGGGUGCGCCUGAAGACGGU---GGCCAUGAGG--GCCGUUUAGGGCGAAACCGGUGACUGGGGCUAAGUCGUAACAAGGUAGC-
05291::Rhodothermus_obamae.::X95071|g1160274                                     -------AGAGUAUGAUCCUGUCUCAGGACGAACGCUGGCGGCGGGCCUAACACAUGCAAGUCGUACGCG-GGGUUCUCCUCGGAGGACU-CGAGUGGCGAACGGGUGCGUAACGCGUAGGUAACCUGCCCUCGAGUGGGGGAUAACUCCGGGAAACCGGGGCUAAUACCGCAUAUUGUCCCGACCGCAUGGUCGGGAUGAAAGCCCUCUGGGCGCUCGAGGAUGGGCCUGCGUCGGAUUAGCUAGUUGGUGGGGUAACGGCCCACCAAGGCGACGAUCCGUAGCUGGUCUGAGAGGACGACCAGCCACACUUCUACAGAGACACGGUCCAGAAUCCUACGGGAGGCAGCAGUGGGGAAUCUUGGACAAUGGGCGAAAGCCUGACCCAGCCACGCCGCGUGGAGGAUGAAGCCCUUCGGGGUGUAAACUCCUAUCUGGGGGAAGAAAUCCCGGUAUGCGGGACUGACGGUACCCCAGGAAUAUCGCCGGCUAACUUCGUGCCAUCAGUCGCGGUAAUACGGAGGGCGCAAGCGUUGCCCGGAAUCACUGGGUGUAAAGGGUGCGUAGGCGGGGCUGUAAGUCAGAGGUGGAAGCCUCCGGCUCAACCGGAGAAUUGCCUCUGAUACUGCAGCUCUUGAGUCUCGGAGAGGCCGCUGGAAUUCCUGGUGUAGCGGUGAAAUGCGUAGAUAUCAGGAGGAACACCGGAGGCGAAGACGGGCGGCUGGACGG-GACUGACGCUGAGGCACGAAAGCGUGGGGAGCACACAGGAUUAGAUACCCUGGUAGUCCACGCCGUAAACGAUGGAUGCUCGGCGUUGCCGUUCCGGCAGUGCCUAAGCUAAGGCGGUAAGCAUCCCACCUGGUGAGUACGGCCGCAAGCUUGAAACUCAAAGGAAUUGUCGGGGUCCCGCACAAGCGCUGGAGCAUGUGGCUUAAUUCGAUGCUACGCGAGGAACCUUACCUGGGCUCGAACACCACCGGACACCCUCCGAAAGGGGGUCUC---CCGAAAGG---GCUGGUGGUGAGGUGCUGCAUGGCUGUCGUCAGCUCGUGCCGUGAGGUGUUGGGUUAAGUCCCGCAACGAGCGCAACCCCUAUCGCCAGUUACCAGCGGUAAUGCCGGGGACUCUGGCGAGACUCCUUCGGCAAGCAGGAGGAAGGUGGGGAUGACUUCAAGUCAUCAUGUCCCUUACGCCCAGGGCUGAACACGUGCUACAAUGGCCGGUACAAUGGGCAGCCACCCCGCGAGGGGGAGCGAAUCCCCUAAAGCCGGUCUCAGUUCGGAUUGGAGUCUGCAACUCGACUCCAUGAAGCCGGAAUCGCUAGUAAUCGCGCAUCAGCUACGGCGCGGUGAAUACGUUCCCGGGCCUUGUACACACCGCCCGUCUACCCAUGGGAGCCGGGGGCGCCCGAAGUCCGUGACAACCUUCGGGGAGCGGACUAAGGCGAACCCGGCGAUUGAGGGUAAGUCGUAACAAGGUAACC
05292::Rhodothermus_marinus.::X80994|g530044__bases_2_to_1544_                   -------AGAGUUUGAUCCUGGCUCAGGGCGAACGCUGGCGGCGGGCCUAACACAUGCAAGUCGUACGCG-GGUUCUCCUUCGGAGAACU-CGAGUGGCGAACGGGUGCGUAACGCGUAGGUAACCUGCCCUCGAGUGGGGGAUAACUCCGGGAAACCGGGGCUAAUACCGCAUAUUGUCCCGACCGCAUGGCCGGGAUGAAAGCCCUCUGGGCGCUCGAGGAUGGGCCUGCGUCGGAUUAGCUAGUUGGUGGGGUAACGGCCCACCAAGGCGACGAUCCGUAGCUGGUCUGAGAGGACGACCAGCCACACUGGCACUGAGACACGGGCCAGACUCCUACGGGAGGCAGCAGUGGGGAAUCUUGGGCAAUGGGCGAAAGCCUGACCCAGCCACGCCGCGUGGAGGAUGAAGCUCUUCGGGGUGUAAACUCCUUUCUGGGGGAAGAAAUCCCGUCUG-CGGGACUGACGGUACCCCAGGAAUAGCGCCGGCUAACUCCGUGCCAGCAGCCGCGGUAAUACGGAGGGCGCAAGCGUUGCCCGGAAUCACUGGGUGUAAAGGGUGCGUAGGCGGGGCUGUAAGUCAGAGGUGAAAGCCUCCGGCUCAACCGGAGAAUUGCCUCUGAUACUGCAGCUCUUGAGUCCCGGAGAGGCCGCUGGAAUUCCUGGUGUAGCGGUGAAAUGCGUAGAUAUCAGGAGGAACACCGGAGGCGAAGGCGGGCGGCUGGACGG-GACUGACGCUGAGGCACGAAAGCGUGGGGAGCAAACAGGAUUAGAUACCCUGGUAGUCCACGCCGUAAACGAUGGAUGCUCGGCGUUGCCGUUCCGGCAGUGCCUAAGCUAACGCGGUAAGCAUCCCACCUGGGGAGUACGGCCGCAAGGUUGAAACUCAAAGGAAUUGACGGGGGCCCGCACAAGCGGUGGAGCAUGUGGCUUAAUUCGAUGCUACGCGAGGAACCUUACCUGGGCUCGAACACCACCGGACAGCCCCCGAAAGGGGGUCUC---CCGCAAGG---GCUGGUGGUGAGGUGCUGCAUGGCUGUCGUCAGCUCGUGCCGUGAGGUGUUGGGUUAAGUCCCGCAACGAGCGCAACCCCUACCGCCAGUUACCAGCGGUAAUGCCGGGGACUCUGGCGGGACUGCCUGCGCAAGCAGGAGGAAGGUGGGGAUGACGUCAAGUCAUCAUGGCCCUUACGCCCAGGGCUGCACACGUGCUACAAUGGCCGGUACAAUGGGCAGCCACCCCGCGAGGGGGAGCGAAUCCCU-AAAGCCGGUCUCAGUUCGGAUUGGAGUCUGCAACUCGACUCCAUGAAGCCGGAAUCGCUAGUAAUCGCGCAUCAGCUACGGCGCGGUGAAUACGUUCCCGGGCCUUGUACACACCGCCCGUCAACCCAUGGGAGCCGGGGGCGCCCGAAGUCCGUGACAACCUUCGGGGAGCGGCCUAAGGCGAACCCGGUGACUGGGGGUAAGUCGUAACAAGGUAGCC
05293::Rhodothermus_marinus.::X77140|g450362__bases_2_to_1544_                   -------AGAGUUUGAUCCUGGCUCAGGGCGAACGCUGGCGGCGGGCCUAACACAUGCAAGUCGUACGCG-GGUUCUCCUUCGGAGAACU-CGAGUGGCGAACGGGUGCGUAACGCGUAGGUAACCUGCCCUCGAGUGGGGGAUAACUCCGGGAAACCGGGGCUAAUACCGCAUAUUGUCCCGACCGCAUGGCCGGGAUGAAAGCCCUCUGGGCGCUCGAGGAUGGGCCUGCGUCGGAUUAGCUAGUUGGUGGGGUAACGGCCCACCAAGGCGACGAUCCGUAGCUGGUCUGAGAGGACGACCAGCCACACUGGCACUGAGACACGGGCCAGACUCCUACGGGAGGCAGCAGUGGGGAAUCUUGGGCAAUGGGCGAAAGCCUGACCCAGCCACGCCGCGUGGAGGAUGAAGCUCUUCGGGGUGUAAACUCCUUUCUGGGGGAAGAAAUCCCGUCUG-CGGGACUGACGGUACCCCAGGAAUAGCGCCGGCUAACUCCGUGCCAGCAGCCGCGGUAAUACGGAGGGCGCAAGCGUUGCCCGGAAUCACUGGGUGUAAAGGGUGCGUAGGCGGGGCUGUAAGUCAGAGGUGAAAGCCUCCGGCUCAACCGGAGAAUUGCCUCUGAUACUGCAGCUCUUGAGUCCCGGAGAGGCCGCUGGAAUUCCUGGUGUAGCGGUGAAAUGCGUAGAUAUCAGGAGGAACACCGGAGGCGAAGGCGGGCGGCUGGACGG-GACUGACGCUGAGGCACGAAAGCGUGGGGAGCAAACAGGAUUAGAUACCCUGGUAGUCCACGCCGUAAACGAUGGAUGCUCGGCGUUGCCGUUCCGGCAGUGCCUAAGCUAACGCGGUAAGCAUCCCACCUGGGGAGUACGGCCGCAAGGUUGAAACUCAAAGGAAUUGACGGGGGCCCGCACAAGCGGUGGAGCAUGUGGCUUAAUUCGAUGCUACGCGAGGAACCUUACCUGGGCUCGAACACCACCGGACAGCCCCCGAAAGGGGGUCUC---CCGCAAGG---GCUGGUGGUGAGGUGCUGCAUGGCUGUCGUCAGCUCGUGCCGUGAGGUGUUGGGUUAAGUCCCGCAACGAGCGCAACCCCUACCGCCAGUUACCAGCGGUAAUGCCGGGGACUCUGGCGGGACUGCCUGCGCAAGCAGGAGGAAGGUGGGGAUGACGUCAAGUCAUCAUGGCCCUUACGCCCAGGGCUGCACACGUGCUACAAUGGCCGGUACAAUGGGCAGCCACCCCGCGAGGGGGAGCGAAUCCCU-AAAGCCGGUCUCAGUUCGGAUUGGAGUCUGCAACUCGACUCCAUGAAGCCGGAAUCGCUAGUAAUCGCGCAUCAGCUACGGCGCGGUGAAUACGUUCCCGGGCCUUGUACACACCGCCCGUCAACCCAUGGGAGCCGGGGGCGCCCGAAGUCCGUGACAACCUUCGGGGAGCGGCCUAAGGCGAACCCGGUGACUGGGGGUAAGUCGUAACAAGGUAGCC
05375::Waddlia_chondrophila.::AF042496                                           -------AGAGUUUGAUCCUGGUUCAGAUUGAAUGCUGACGGCGUGGAUGAGGCAUGCAAGUCGAACGAA--GUGUGCUCUUAGUGCAAC-UUAGUGGCGGAAGGGUUAGUAAUACAUGGGUAAUCUACCUUUAACUCUGGGAUAACGGUUGGAAACGACCGCUAAUACCGGAUAUGGUGCUAGAGG-AUCUUUAGCAUUAAAGUGGCGAUUACGGUUAAAGAAGGGCCCACGGGAUAUCAGCUAGUUGGUGAAGUAAAGGCUCACCAAGGCUAAGACGUCUAGGCGAGUUGAGAGAUUGACCGCCAACACUGGGACCGAGACGCUGCCCAGACUCCUACGGGAGGCUGCAGUCAAAAAUCUUUCGCAAUGGGCGAAAGCCUGACAAACCGACGCCGUGUGAAUGAAGAAGGCCCUUGGGUCGUGAAUUUCUUCGCAUGGGAACAAGAGAAGUAAUAUGGAUUUGAGCGUACCUUGUAAAGAGCACCGGCUAACUCCGUGCCAGCAGCUGCGGUAAUACGGAGGGUGCGAGCAUUAAUCGGAUUUAUUGGGCGUAAAGGGGGCGUAGGCUGGAAUAUAAUUCAGCCGUGAAAUCCCGGGGCUCAACCCCGGAACUGCGUUUGAAACUAUAUUUCUAGAGGCAAGGCGGAGAAAACGGAAUUCCCCAUGUUGCGGUGAAAUGCGUAGAUAUUUGGAAAAACACCAGUGGCGAAGGCGGUUUUCUAGCUUU-GCCUGACGCUGAUGCCCGAAAGCUAGGGGAGCGAACAGGAUUAGAUACCCUGGUAGUCCUAGCCGUAAACGAUGCAUACUUGGUGUAGCCGUCAUGGCUGUGCCGUAGCUAACGCGUUAAGUAUGCCGCCUGGGGAGUACGCCCGCAAGGGUAAAACUCAAAAGAAUUGACGGGGACCCGCACAAGCAGUGGGGCAUGUGGUUUAAUUCGAUGCAACGCGAAGAACCUUACCUGGGCUUGACAUAUACAUGACGGCUCUAGAGAUAGAGUAUU---CCUUCGGG---ACAUAUAUACAGGUGCUGCAUGGCUGUCGUCAGCUCGUGCCGUGAGGUGUUGGGUUAAGUCCCGCAACGAGCGCAACCCUUAUCGUUAGUUGCCAGCAUUUAGGAUGGGAACUCUAACGAGACUGCCUGGGUAACCAGGAGGAAGGUGAGGAUGACGUCAAGUCCGCAUGGCCCUUAUGGCCAGGGCUACACACGUGCUACAAUGGCAGGUACAGAAGGCAGCGAAACCGCGAGGUCAAGCAAAUCCUACGAAGCCUGCCC-GGUUCGGAUUGGAAUCUGCAACUCGGCUCCAUGAAGUUGGAAUUGCUAGUAAUGGCGUGUCAGCAAUAACGCCGUGAAUACGUUCCCGGGUCUUGUACACACCGCCCGUCUCAUCAUGGGAGUUGGUUUCACCCGAAGUCGCUGACAACCGCAAGGGAGGUGCCGAAGGUGAGGCUGAUGACUGGGAUGAAGUCGUAACAAGGUAGCC
05380::Chlamydia_suis.::U68420                                                   -------AGAAUUUGAUCUUGGUUCAGAUUGAACGCUGGCGGCGUGGAUGAGGCAUGCAAGUCGAACGGA----ACAGUUUUACUGU----UUAGUGGCGGAAGGGUUAGUAAUGCAUAGAUAAUUUGUCUUUAACUUGGGAAUAACGGUUGGAAACGGCCGCUAAUACCGAAUGUGGCACCAUAGGCAUCUAUGGUGUUAAAGAAGUCGUUUCGGUUAAAGGGGAGUCUAUGUGAUAUCAGCUAGUUGGUAGGGUAAAGGCCUACCAAGGCUAUGACGUCUAGGCGGAUUGAGAGAUUGACCGCCAACACUGGGACUGAGACACUGCCCAGACUCCUACGGGAGGCUGCAGUCGAGAAUCUUUCGCAAUGGACGGAAGUCUGACGAAGCGACGCCGCGUGUGUGAUGAAGGCUCUAGGGUUGUAAAGCACUUCGCUUGGGAAUAAGAGAAGUAAUACGGAUUUGAGCGUACCAGGUAAAGAGCACCGGCUAACUCCGUGCCAGCAGCUGCGGUAAUACGGAGGGUGCUAGCGUUAAUCGGAUUUAUUGGGCGUAAAGGGCGUGUAGGCGGAAGAGUAAGUCAGUUGUCAAAUCUCGGGGCUCAACCCCGAAUCGGCAUCUGAUACUAUUUUUCUAGAGGGUAGAUGGAGAAAAGGGAAUUUCACGUGUAGCGGUGAAAUGCGUAGAUAUGUGGAAGAACACCAGUGGCGAAGGCGCUUUUCUAAUUUA-CCCUGACGCUAAGGCGCGAAAGCAAGGGGAGCAAACAGGAUUAGAUACCCUGGUAGUCCUUGCCGUAAACGAUGCAUACUUGAUGUGGAUGUCACAUCCGUGUCGGAGCUAACGCGUUAAGUAUGCCGCCUGAGGAGUACACUCGCAAGGGUGAAACUCAAAAGAAUUGACGGGGGCCCGCACAAGCAGUGGAGCAUGUGGUUUAAUUCGAUGCGACGCGAAGGACCUUACCUGGGUUUGACAUGCAUAUGACCGCGGCAGAAAUGUCGUUUU---CCGCAAGG---ACAUAUGCACAGGUGCUGCAUGGCUGUCGUCAGCUCGUGCCGUGAGGUGUUGGGUUAAGUCCCGCAACGAGCGCAACCCUUAUCGUUAGUUGCCAGCACUUAGGGUGGGAACUCUAACGAGACUGCCUGGGUAACCAGGAGGAAGGCGAGGAUGACGUCAAGUCAGCAUGGCCCUUAUGCCCAGGGCGACACACGUGCUACAAUGGCCAGUACAGAAGGUAGCAAGAUCGUGAGAUGGAGCAAAUCCUU-AAAGCUGGCCCCAGUUCGGAUUGUAGUCUGCAACUCGACUACAUGAAGUCGGAAUUGCUAGUAAUGGCGUGUCAGCCAUAACGCCGUGAAUACGUUCCCGGGCCUUGUACACACCGCCCGUCACAUCAUGGGAGUUGGUUUUACCUUAAGUCGUUGACAACCGCAAGGGAGGCGCCCAAGGUGAGGCUGAUGACUAGGAUGAAGUCGUAACAAGGUAGCC
05381::Chlamydia_muridarum.::U68437                                              -------AGAAUUUGAUCUUGGUUCAGAUUGAACGCUGGCGGCGUGGAUGAGGCAUGCAAGUCGAACGGA-ACAAUUGCUUCGUGAUUGU-UUAGUGGCGGAAGGGUUAGUAAUGCAUAGAUAAUUUGUCCUUAACUUGGGAAUAACGGUUGGAAACGGCCGCUAAUACCGAAUGUGGCGUAGUAGGCAUCUAUUACGUUAAAGAAGUCGUUUCGGUUAAGGGAGAGUCUAUGUGAUAUCAGCUAGUUGGUGGGGUAAAGGCCUACCAAGGCUAUGACGUCUAGGCGGAUUGAGAGAUUGGCCGCCAACACUGGGACUGAGACACUGCCCAGACUCCUACGGGAGGCUGCAGUCGAGAAUCUUUCGCAAUGGACGGAAGUCUGACGAAGCGACGCCGCGUGUGUGAUGAAGGCUCUAGGGUUGUAAAGCACUUCGCUUGGGAAUAAGAGAAGUAAUAUGGAUUUGAGCGUACCAGGUAAAGAGCACCGGCUAACUCCGUGCCAGCAGCUGCGGUAAUACGGAGGGUGCUAGCGUUAAUCGGAUUUAUUGGGCGUAAAGGGCGUGUAGGCGGAAAGGUAAGUUAGUUGUCAAAUCUCGGGGCUCAACCCCGAAUCGGCAUCUAAAACUAUUUUUCUAGAGGGUAGAUGGAGAAAAGGGAAUUUCACGUGUAGCGGUGAAAUGCGUAGAUAUGUGGAAGAACACCAGUGGCGAAGGCGCUUUUCUAAUUUA-UCCUGACGCUAAGGCGCGAAAGCAAGGGGAGCAAACAGGAUUAGAUACCCUGGUAGUCCUUGCCGUAAACGAUGCAUACUUGAUGUGGAUGUCACAUCCGUGUCGGAGCUAACGCGUUAAGUAUGCCGCCUGAGGAGUACACUCGCAAGGGUGAAACUCAAAAGAAUUGACGGGGGCCCGCACAAGCAGUGGAGCAUGUGGUUUAAUUCGAUGCAACGCGAAGGACCUUACCUGGGUUUGACAUGCAUAUGACCGCGGCAGAAAUGUCGUUUU---CCGCAAGG---ACAUAUGCACAGGUGCUGCAUGGCUGUCGUCAGCUCGUGCCGUGAGGUGUUGGGUUAAGUCCCGCAACGAGCGCAACCCUUAUCGUUAGUUGCCAGCACUUAGGGUGGGAACUCUAACGAGACUGCCUGGGUAACCAGGAGGAAGGCGAGGAUGACGUCAAGUCAGCAUGGCCCUUAUGCCCAGGGCGACACACGUGCUACAAUGGCCAGUACAGAAGGUAGCAAGAUCGCGAGAUGGAGCAAAUCCUC-AAAGCUGGCCCCAGUUCGGAUUGUAGUCUGCAACUCGACUACAUGAAGUCGGAAUUGCUAGUAAUGGCGUGUCAGCCAUAACGCCGUGAAUACGUUCCCGGGCCUUGUACACACCGCCCGUCACAUCAUGGGAGUUGGUUUUACCUUAAGUCGUUGACAACCGCAAGGGAGGCGCCCAAGGUGAGGCUGAUGACUGGGAUGAAGUCGUAACAAGGUAGCC
05382::Chlamydia_muridarum_Nigg::AE002160                                        -------AGAAUUUGAUCUUGGUUCAGAUUGAACGCUGGCGGCGUGGAUGAGGCAUGCAAGUCGAACGGA-ACAAUUGCUUCGUGAUUGU-UUAGUGGCGGAAGGGUUAGUAAUGCAUAGAUAAUUUGUCCUUAACUUGGGAAUAACGGUUGGAAACGGCCGCUAAUACCGAAUGUGGCGUAGUAGGCAUCUAUUACGUUAAAGAAGUCGUUUCGGUUAAGGGAGAGUCUAUGUGAUAUCAGCUAGUUGGUGGGGUAAAGGCCUACCAAGGCUAUGACGUCUAGGCGGAUUGAGAGAUUGGCCGCCAACACUGGGACUGAGACACUGCCCAGACUCCUACGGGAGGCUGCAGUCGAGAAUCUUUCGCAAUGGACGGAAGUCUGACGAAGCGACGCCGCGUGUGUGAUGAAGGCUCUAGGGUUGUAAAGCACUUCGCUUGGGAAUAAGAGAAGUAAUAUGGAUUUGAGCGUACCAGGUAAAGAGCACCGGCUAACUCCGUGCCAGCAGCUGCGGUAAUACGGAGGGUGCUAGCGUUAAUCGGAUUUAUUGGGCGUAAAGGGCGUGUAGGCGGAAAGGUAAGUUAGUUGUCAAAUCUCGGGGCUCAACCCCGAAUCGGCAUCUAAAACUAUUUUUCUAGAGGGUAGAUGGAGAAAAGGGAAUUUCACGUGUAGCGGUGAAAUGCGUAGAUAUGUGGAAGAACACCAGUGGCGAAGGCGCUUUUCUAAUUUA-UCCUGACGCUAAGGCGCGAAAGCAAGGGGAGCAAACAGGAUUAGAUACCCUGGUAGUCCUUGCCGUAAACGAUGCAUACUUGAUGUGGAUGUCACAUCCGUGUCGGAGCUAACGCGUUAAGUAUGCCGCCUGAGGAGUACACUCGCAAGGGUGAAACUCAAAAGAAUUGACGGGGGCCCGCACAAGCAGUGGAGCAUGUGGUUUAAUUCGAUGCAACGCGAAGGACCUUACCUGGGUUUGACAUGCAUAUGACCGCGGCAGAAAUGUCGUUUU---CCGCAAGG---ACAUAUGCACAGGUGCUGCAUGGCUGUCGUCAGCUCGUGCCGUGAGGUGUUGGGUUAAGUCCCGCAACGAGCGCAACCCUUAUCGUUAGUUGCCAGCACUUAGGGUGGGAACUCUAACGAGACUGCCUGGGUAACCAGGAGGAAGGCGAGGAUGACGUCAAGUCAGCAUGGCCCUUAUGCCCAGGGCGACACACGUGCUACAAUGGCCAGUACAGAAGGUAGCAAGAUCGCGAGAUGGAGCAAAUCCUC-AAAGCUGGCCCCAGUUCGGAUUGUAGUCUGCAACUCGACUACAUGAAGUCGGAAUUGCUAGUAAUGGCGUGUCAGCCAUAACGCCGUGAAUACGUUCCCGGGCCUUGUACACACCGCCCGUCACAUCAUGGGAGUUGGUUUUACCUUAAGUCGUUGACAACCGCAAGGGAGGCGCCCAAGGUGAGGCUGAUGACUGGGAUGAAGUCGUAACAAGGUAGCC
05383::Chlamydia_muridarum_Nigg::AE002280                                        -------AGAAUUUGAUCUUGGUUCAGAUUGAACGCUGGCGGCGUGGAUGAGGCAUGCAAGUCGAACGGA-ACAAUUGCUUCGUGAUUGU-UUAGUGGCGGAAGGGUUAGUAAUGCAUAGAUAAUUUGUCCUUAACUUGGGAAUAACGGUUGGAAACGGCCGCUAAUACCGAAUGUGGCGUAGUAGGCAUCUAUUACGUUAAAGAAGUCGUUUCGGUUAAGGGAGAGUCUAUGUGAUAUCAGCUAGUUGGUGGGGUAAAGGCCUACCAAGGCUAUGACGUCUAGGCGGAUUGAGAGAUUGGCCGCCAACACUGGGACUGAGACACUGCCCAGACUCCUACGGGAGGCUGCAGUCGAGAAUCUUUCGCAAUGGACGGAAGUCUGACGAAGCGACGCCGCGUGUGUGAUGAAGGCUCUAGGGUUGUAAAGCACUUCGCUUGGGAAUAAGAGAAGUAAUAUGGAUUUGAGCGUACCAGGUAAAGAGCACCGGCUAACUCCGUGCCAGCAGCUGCGGUAAUACGGAGGGUGCUAGCGUUAAUCGGAUUUAUUGGGCGUAAAGGGCGUGUAGGCGGAAAGGUAAGUUAGUUGUCAAAUCUCGGGGCUCAACCCCGAAUCGGCAUCUAAAACUAUUUUUCUAGAGGGUAGAUGGAGAAAAGGGAAUUUCACGUGUAGCGGUGAAAUGCGUAGAUAUGUGGAAGAACACCAGUGGCGAAGGCGCUUUUCUAAUUUA-UCCUGACGCUAAGGCGCGAAAGCAAGGGGAGCAAACAGGAUUAGAUACCCUGGUAGUCCUUGCCGUAAACGAUGCAUACUUGAUGUGGAUGUCACAUCCGUGUCGGAGCUAACGCGUUAAGUAUGCCGCCUGAGGAGUACACUCGCAAGGGUGAAACUCAAAAGAAUUGACGGGGGCCCGCACAAGCAGUGGAGCAUGUGGUUUAAUUCGAUGCAACGCGAAGGACCUUACCUGGGUUUGACAUGCAUAUGACCGCGGCAGAAAUGUCGUUUU---CCGCAAGG---ACAUAUGCACAGGUGCUGCAUGGCUGUCGUCAGCUCGUGCCGUGAGGUGUUGGGUUAAGUCCCGCAACGAGCGCAACCCUUAUCGUUAGUUGCCAGCACUUAGGGUGGGAACUCUAACGAGACUGCCUGGGUAACCAGGAGGAAGGCGAGGAUGACGUCAAGUCAGCAUGGCCCUUAUGCCCAGGGCGACACACGUGCUACAAUGGCCAGUACAGAAGGUAGCAAGAUCGCGAGAUGGAGCAAAUCCUC-AAAGCUGGCCCCAGUUCGGAUUGUAGUCUGCAACUCGACUACAUGAAGUCGGAAUUGCUAGUAAUGGCGUGUCAGCCAUAACGCCGUGAAUACGUUCCCGGGCCUUGUACACACCGCCCGUCACAUCAUGGGAGUUGGUUUUACCUUAAGUCGUUGACAACCGCAAGGGAGGCGCCCAAGGUGAGGCUGAUGACUGGGAUGAAGUCGUAACAAGGUAGCC
05384::Chlamydia_muridarum_Nigg::AE002160                                        -------AGAAUUUGAUCUUGGUUCAGAUUGAACGCUGGCGGCGUGGAUGAGGCAUGCAAGUCGAACGGA-ACAAUUGCUUCGUGAUUGU-UUAGUGGCGGAAGGGUUAGUAAUGCAUAGAUAAUUUGUCCUUAACUUGGGAAUAACGGUUGGAAACGGCCGCUAAUACCGAAUGUGGCGUAGUAGGCAUCUAUUACGUUAAAGAAGUCGUUUCGGUUAAGGGAGAGUCUAUGUGAUAUCAGCUAGUUGGUGGGGUAAAGGCCUACCAAGGCUAUGACGUCUAGGCGGAUUGAGAGAUUGGCCGCCAACACUGGGACUGAGACACUGCCCAGACUCCUACGGGAGGCUGCAGUCGAGAAUCUUUCGCAAUGGACGGAAGUCUGACGAAGCGACGCCGCGUGUGUGAUGAAGGCUCUAGGGUUGUAAAGCACUUCGCUUGGGAAUAAGAGAAGUAAUAUGGAUUUGAGCGUACCAGGUAAAGAGCACCGGCUAACUCCGUGCCAGCAGCUGCGGUAAUACGGAGGGUGCUAGCGUUAAUCGGAUUUAUUGGGCGUAAAGGGCGUGUAGGCGGAAAGGUAAGUUAGUUGUCAAAUCUCGGGGCUCAACCCCGAAUCGGCAUCUAAAACUAUUUUUCUAGAGGGUAGAUGGAGAAAAGGGAAUUUCACGUGUAGCGGUGAAAUGCGUAGAUAUGUGGAAGAACACCAGUGGCGAAGGCGCUUUUCUAAUUUA-UCCUGACGCUAAGGCGCGAAAGCAAGGGGAGCAAACAGGAUUAGAUACCCUGGUAGUCCUUGCCGUAAACGAUGCAUACUUGAUGUGGAUGUCACAUCCGUGUCGGAGCUAACGCGUUAAGUAUGCCGCCUGAGGAGUACACUCGCAAGGGUGAAACUCAAAAGAAUUGACGGGGGCCCGCACAAGCAGUGGAGCAUGUGGUUUAAUUCGAUGCAACGCGAAGGACCUUACCUGGGUUUGACAUGCAUAUGACCGCGGCAGAAAUGUCGUUUU---CCGCAAGG---ACAUAUGCACAGGUGCUGCAUGGCUGUCGUCAGCUCGUGCCGUGAGGUGUUGGGUUAAGUCCCGCAACGAGCGCAACCCUUAUCGUUAGUUGCCAGCACUUAGGGUGGGAACUCUAACGAGACUGCCUGGGUAACCAGGAGGAAGGCGAGGAUGACGUCAAGUCAGCAUGGCCCUUAUGCCCAGGGCGACACACGUGCUACAAUGGCCAGUACAGAAGGUAGCAAGAUCGCGAGAUGGAGCAAAUCCUC-AAAGCUGGCCCCAGUUCGGAUUGUAGUCUGCAACUCGACUACAUGAAGUCGGAAUUGCUAGUAAUGGCGUGUCAGCCAUAACGCCGUGAAUACGUUCCCGGGCCUUGUACACACCGCCCGUCACAUCAUGGGAGUUGGUUUUACCUUAAGUCGUUGACAACCGCAAGGGAGGCGCCCAAGGUGAGGCUGAUGACUGGGAUGAAGUCGUAACAAGGUAGCC
05385::Chlamydia_muridarum_Nigg::AE002279                                        -------AGAAUUUGAUCUUGGUUCAGAUUGAACGCUGGCGGCGUGGAUGAGGCAUGCAAGUCGAACGGA-ACAAUUGCUUCGUGAUUGU-UUAGUGGCGGAAGGGUUAGUAAUGCAUAGAUAAUUUGUCCUUAACUUGGGAAUAACGGUUGGAAACGGCCGCUAAUACCGAAUGUGGCGUAGUAGGCAUCUAUUACGUUAAAGAAGUCGUUUCGGUUAAGGGAGAGUCUAUGUGAUAUCAGCUAGUUGGUGGGGUAAAGGCCUACCAAGGCUAUGACGUCUAGGCGGAUUGAGAGAUUGGCCGCCAACACUGGGACUGAGACACUGCCCAGACUCCUACGGGAGGCUGCAGUCGAGAAUCUUUCGCAAUGGACGGAAGUCUGACGAAGCGACGCCGCGUGUGUGAUGAAGGCUCUAGGGUUGUAAAGCACUUCGCUUGGGAAUAAGAGAAGUAAUAUGGAUUUGAGCGUACCAGGUAAAGAGCACCGGCUAACUCCGUGCCAGCAGCUGCGGUAAUACGGAGGGUGCUAGCGUUAAUCGGAUUUAUUGGGCGUAAAGGGCGUGUAGGCGGAAAGGUAAGUUAGUUGUCAAAUCUCGGGGCUCAACCCCGAAUCGGCAUCUAAAACUAUUUUUCUAGAGGGUAGAUGGAGAAAAGGGAAUUUCACGUGUAGCGGUGAAAUGCGUAGAUAUGUGGAAGAACACCAGUGGCGAAGGCGCUUUUCUAAUUUA-UCCUGACGCUAAGGCGCGAAAGCAAGGGGAGCAAACAGGAUUAGAUACCCUGGUAGUCCUUGCCGUAAACGAUGCAUACUUGAUGUGGAUGUCACAUCCGUGUCGGAGCUAACGCGUUAAGUAUGCCGCCUGAGGAGUACACUCGCAAGGGUGAAACUCAAAAGAAUUGACGGGGGCCCGCACAAGCAGUGGAGCAUGUGGUUUAAUUCGAUGCAACGCGAAGGACCUUACCUGGGUUUGACAUGCAUAUGACCGCGGCAGAAAUGUCGUUUU---CCGCAAGG---ACAUAUGCACAGGUGCUGCAUGGCUGUCGUCAGCUCGUGCCGUGAGGUGUUGGGUUAAGUCCCGCAACGAGCGCAACCCUUAUCGUUAGUUGCCAGCACUUAGGGUGGGAACUCUAACGAGACUGCCUGGGUAACCAGGAGGAAGGCGAGGAUGACGUCAAGUCAGCAUGGCCCUUAUGCCCAGGGCGACACACGUGCUACAAUGGCCAGUACAGAAGGUAGCAAGAUCGCGAGAUGGAGCAAAUCCUC-AAAGCUGGCCCCAGUUCGGAUUGUAGUCUGCAACUCGACUACAUGAAGUCGGAAUUGCUAGUAAUGGCGUGUCAGCCAUAACGCCGUGAAUACGUUCCCGGGCCUUGUACACACCGCCCGUCACAUCAUGGGAGUUGGUUUUACCUUAAGUCGUUGACAACCGCAAGGGAGGCGCCCAAGGUGAGGCUGAUGACUGGGAUGAAGUCGUAACAAGGUAGCC
05387::Chlamydia_trachomatis.::AE001345                                          -------AGAAUUUGAUCUUGGUUCAGAUUGAACGCUGGCGGCGUGGAUGAGGCAUGCAAGUCGAACGGA-GCAAUUGUUUCACGAUUGU-UUAGUGGCGGAAGGGUUAGUAAUGCAUAGAUAAUUUGUCCUUAACUUGGGAAUAACGGUUGGAAACGGCCGCUAAUACCGAAUGUGGCGAUAUGGGCAUCCGUAACGUUAAAGAAGUAGUUUCGGUUAAGGGAGAGUCUAUGUGAUAUCAGCUAGUUGGUGGGGUAAAGGCCUACCAAGGCUAUGACGUCUAGGCGGAUUGAGAGAUUGGCCGCCAACACUGGGACUGAGACACUGCCCAGACUCCUACGGGAGGCUGCAGUCGAGAAUCUUUCGCAAUGGACGGAAGUCUGACGAAGCGACGCCGCGUGUGUGAUGAAGGCUCUAGGGUUGUAAAGCACUUCGCUUGGGAAUAAGAGAAGUAAUAUGGAUUUGAGCGUACCAGGUAAAGAGCACCGGCUAACUCCGUGCCAGCAGCUGCGGUAAUACGGAGGGUGCUAGCGUUAAUCGGAUUUAUUGGGCGUAAAGGGCGUGUAGGCGGAAAGGUAAGUUAGUUGUCAAAGAUCGGGGCUCAACCCCGAGUCGGCAUCUAAUACUAUUUUUCUAGAGGAUAGAUGGAGAAAAGGGAAUUUCACGUGUAGCGGUGAAAUGCGUAGAUAUGUGGAAGAACACCAGUGGCGAAGGCGCUUUUCUAAUUUA-UCCUGACGCUAAGGCGCGAAAGCAAGGGGAGCAAACAGGAUUAGAUACCCUGGUAGUCCUUGCCGUAAACGAUGCAUACUUGAUGUGGAUGUCACAUCCGUGUCGGAGCUAACGCGUUAAGUAUGCCGCCUGAGGAGUACACUCGCAAGGGUGAAACUCAAAAGAAUUGACGGGGGCCCGCACAAGCAGUGGAGCAUGUGGUUUAAUUCGAUGCAACGCGAAGGACCUUACCUGGGUUUGACAUGUAUAUGACCGCGGCAGAAAUGUCGUUUU---CCGCAAGG---ACAUAUACACAGGUGCUGCAUGGCUGUCGUCAGCUCGUGCCGUGAGGUGUUGGGUUAAGUCCCGCAACGAGCGCAACCCUUAUCGUUAGUUGCCAGCACUUAGGGUGGGAACUCUAACGAGACUGCCUGGGUAACCAGGAGGAAGGCGAGGAUGACGUCAAGUCAGCAUGGCCCUUAUGCCCAGGGCGACACACGUGCUACAAUGGCCAGUACAGAAGGUGGCAAGAUCGCGAGAUGGAGCAAAUCCUC-AAAGCUGGCCCCAGUUCGGAUUGUAGUCUGCAACUCGACUACAUGAAGUCGGAAUUGCUAGUAAUGGCGUGUCAGCCAUAACGCCGUGAAUACGUUCCCGGGCCUUGUACACACCGCCCGUCACAUCAUGGGAGUUGGUUUUACCUUAAGUCGUUGACAACCGCAAGGGAGGCGCCCAAGGUGAGGCUGAUGACUAGGAUGAAGUCGUAACAAGGUAGCC
05388::Chlamydia_trachomatis.::AE001347                                          -------AGAAUUUGAUCUUGGUUCAGAUUGAACGCUGGCGGCGUGGAUGAGGCAUGCAAGUCGAACGGA-GCAAUUGUUUCACGAUUGU-UUAGUGGCGGAAGGGUUAGUAAUGCAUAGAUAAUUUGUCCUUAACUUGGGAAUAACGGUUGGAAACGGCCGCUAAUACCGAAUGUGGCGAUAUGGGCAUCCGUAACGUUAAAGAAGUAGUUUCGGUUAAGGGAGAGUCUAUGUGAUAUCAGCUAGUUGGUGGGGUAAAGGCCUACCAAGGCUAUGACGUCUAGGCGGAUUGAGAGAUUGGCCGCCAACACUGGGACUGAGACACUGCCCAGACUCCUACGGGAGGCUGCAGUCGAGAAUCUUUCGCAAUGGACGGAAGUCUGACGAAGCGACGCCGCGUGUGUGAUGAAGGCUCUAGGGUUGUAAAGCACUUCGCUUGGGAAUAAGAGAAGUAAUAUGGAUUUGAGCGUACCAGGUAAAGAGCACCGGCUAACUCCGUGCCAGCAGCUGCGGUAAUACGGAGGGUGCUAGCGUUAAUCGGAUUUAUUGGGCGUAAAGGGCGUGUAGGCGGAAAGGUAAGUUAGUUGUCAAAGAUCGGGGCUCAACCCCGAGUCGGCAUCUAAUACUAUUUUUCUAGAGGAUAGAUGGAGAAAAGGGAAUUUCACGUGUAGCGGUGAAAUGCGUAGAUAUGUGGAAGAACACCAGUGGCGAAGGCGCUUUUCUAAUUUA-UCCUGACGCUAAGGCGCGAAAGCAAGGGGAGCAAACAGGAUUAGAUACCCUGGUAGUCCUUGCCGUAAACGAUGCAUACUUGAUGUGGAUGUCACAUCCGUGUCGGAGCUAACGCGUUAAGUAUGCCGCCUGAGGAGUACACUCGCAAGGGUGAAACUCAAAAGAAUUGACGGGGGCCCGCACAAGCAGUGGAGCAUGUGGUUUAAUUCGAUGCAACGCGAAGGACCUUACCUGGGUUUGACAUGUAUAUGACCGCGGCAGAAAUGUCGUUUU---CCGCAAGG---ACAUAUACACAGGUGCUGCAUGGCUGUCGUCAGCUCGUGCCGUGAGGUGUUGGGUUAAGUCCCGCAACGAGCGCAACCCUUAUCGUUAGUUGCCAGCACUUAGGGUGGGAACUCUAACGAGACUGCCUGGGUAACCAGGAGGAAGGCGAGGAUGACGUCAAGUCAGCAUGGCCCUUAUGCCCAGGGCGACACACGUGCUACAAUGGCCAGUACAGAAGGUGGCAAGAUCGCGAGAUGGAGCAAAUCCUC-AAAGCUGGCCCCAGUUCGGAUUGUAGUCUGCAACUCGACUACAUGAAGUCGGAAUUGCUAGUAAUGGCGUGUCAGCCAUAACGCCGUGAAUACGUUCCCGGGCCUUGUACACACCGCCCGUCACAUCAUGGGAGUUGGUUUUACCUUAAGUCGUUGACAACCGCAAGGGAGGCGCCCAAGGUGAGGCUGAUGACUAGGAUGAAGUCGUAACAAGGUAGCC
05389::Chlamydia_trachomatis::DQ019291                                           -------AGAAUUUGAUCUUGGUUCAGAUUGAACGCUGGCGGCGUGGAUGAGGCAUGCAAGUCGAACGGA-GCAAUUGUUUCACGAUUGU-UUAGUGGCGGAAGGGUUAGUAAUGCAUAGAUAAUUUGUCCUUAACUUGGGAAUAACGGUUGGAAACGGCCGCUAAUACCGAAUGUGGCGAUAUGGGCAUCCGUAACGUUAAAGAAGUAGUUUCGGUUAAGGGAGAGUCUAUGUGAUAUCAGCUAGUUGGUGGGGUAAAGGCCUACCAAGGCUAUGACGUCUAGGCGGAUUGAGAGAUUGGCCGCCAACACUGGGACUGAGACACUGCCCAGACUCCUACGGGAGGCUGCAGUCGAGAAUCUUUCGCAAUGGACGGAAGUCUGACGAAGCGACGCCGCGUGUGUGAUGAAGGCUCUAGGGUUGUAAAGCACUUCGCUUGGGAAUAAGAGAAGUAAUAUGGAUUUGAGCGUACCAGGUAAAGAGCACCGGCUAACUCCGUGCCAGCAGCUGCGGUAAUACGGAGGGUGCUAGCGUUAAUCGGAUUUAUUGGGCGUAAAGGGCGUGUAGGCGGAAAGGUAAGUUAGUUGUCAAAGAUCGGGGCUCAACCCCGAGUCGGCAUCUAAUACUAUUUUUCUAGAGGAUAGAUGGAGAAAAGGGAAUUUCACGUGUAGCGGUGAAAUGCGUAGAUAUGUGGAAGAACACCAGUGGCGAAGGCGCUUUUCUAAUUUA-UCCUGACGCUAAGGCGCGAAAGCAAGGGGAGCAAACAGGAUUAGAUACCCUGGUAGUCCUUGCCGUAAACGAUGCAUACUUGAUGUGGAUGUCACAUCCGUGUCGGAGCUAACGCGUUAAGUAUGCCGCCUGAGGAGUACACUCGCAAGGGUGAAACUCAAAAGAAUUGACGGGGGCCCGCACAAGCAGUGGAGCAUGUGGUUUAAUUCGAUGCAACGCGAAGGACCUUACCUGGGUUUGACAUGUAUAUGACCGCGGCAGAAAUGUCGUUUU---CCACAAGG---ACAUAUACACAGGUGCUGCAUGGCUGUCGUCAGCUCGUGCCGUGAGGUGUUGGGUUAAGUCCCGCAACGAGCGCAACCCUUAUCGUUAGUUGCCAGCACUUAGGGUGGGAACUCUAACGAGACUGCCUGGGUAACCAGGAGGAAGGCGAGGAUGACGUCAAGUCAGCAUGGCCCUUAUGCCCAGGGCGACACACGUGCUACAAUGGCCAGUACAGAAGGUGGCAAGAUCGCGAGAUGGAGCAAAUCCUC-AAAGCUGGCCCCAGUUCGGAUUGUAGUCUGCAACUCGACUACAUGAAGUCGGAAUUGCUAGUAAUGGCGUGUCAGCCAUAACGCCGUGAAUACGUUCCCGGGCCUUGUACACACCGCCCGUCACAUCAUGGGAGUUGGUUUUACCUUAAGUCGUUGACAACCGCAAGGGAGGCGCCCAAGGUGAGGCUGAUGACUAGGAUGAAGUCGUAACAAGGUAGCC
05390::Chlamydia_trachomatis::DQ019292                                           -------AGAAUUUGAUCUUGGUUCAGAUUGAACGCUGGCGGCGUGGAUGAGGCAUGCAAGUCGAACGGA-GCAAUUGUUUCACGAUUGU-UUAGUGGCGGAAGGGUUAGUAAUGCAUAGAUAAUUUGUCCUUAACUUGGGAAUAACGGUUGGAAACGGCCGCUAAUACCGAAUGUGGCGAUAUGGGCAUCCGUAACGUUAAAGAAGUAGUUUCGGUUAAGGGAGAGUCUAUGUGAUAUCAGCUAGUUGGUGGGGUAAAGGCCUACCAAGGCUAUGACGUCUAGGCGGAUUGAGAGAUUGGCCGCCAACACUGGGACUGAGACACUGCCCAGACUCCUACGGGAGGCUGCAGUCGAGAAUCUUUCGCAAUGGACGGAAGUCUGACGAAGCGACGCCGCGUGUGUGAUGAAGGCUCUAGGGUUGUAAAGCACUUCGCUUGGGAAUAAGAGAAGUAAUAUGGAUUUGAGCGUACCAGGUAAAGAGCACCGGCUAACUCCGUGCCAGCAGCUGCGGUAAUACGGAGGGUGCUAGCGUUAAUCGGAUUUAUUGGGCGUAAAGGGCGUGUAGGCGGAAAGGUAAGUUAGUUGUCAAAGAUCGGGGCUCAACCCCGAGUCGGCAUCUAAUACUAUUUUUCUAGAGGAUAGAUGGAGAAAAGGGAAUUUCACGUGUAGCGGUGAAAUGCGUAGAUAUGUGGAAGAACACCAGUGGCGAAGGCGCUUUUCUAAUUUA-UCCUGACGCUAAGGCGCGAAAGCAAGGGGAGCAAACAGGAUUAGAUACCCUGGUAGUCCUUGCCGUAAACGAUGCAUACUUGAUGUGGAUGUCACAUCCGUGUCGGAGCUAACGCGUUAAGUAUGCCGCCUGAGGAGUACACUCGCAAGGGUGAAACUCAAAAGAAUUGACGGGGGCCCGCACAAGCAGUGGAGCAUGUGGUUUAAUUCGAUGCAACGCGAAGGACCUUACCUGGGUUUGACAUGUAUAUGACCGCGGCAGAAAUGUCGUUUU---CCGCAAGG---ACAUAUACACAGGUGCUGCAUGGCUGUCGUCAGCUCGUGCCGUGAGGUGUUGGGUUAAGUCCCGCAACGAGCGCAACCCUUAUCGUUAGUUGCCAGCACUUAGGGUGGGAACUCUAACGAGACUGCCUGGGUAACCAGGAGGAAGGCGAGGAUGACGUCAAGUCAGCAUGGCCCUUAUGCCCAGGGCGACACACGUGCUACAAUGGCCAGUACAGAAGGUGGCAAGAUCGCGAGAUGGAGCAAAUCCUC-AAAGCUGGCCCCAGUUCGGAUUGUAGUCUGCAACUCGACUACAUGAAGUCGGAAUUGCUAGUAAUGGCGUGUCAGCCAUAACGCCGUGAAUACGUUCCCGGGCCUUGUACACACCGCCCGUCACAUCAUGGGAGUUGGUUUUACCUUAAGUCGUUGACAACCGCAAGGGAGGCGCCCAAGGUGAGGCUGAUGACUAGGAUGAAGUCGUAACAAGGUAGCC
05391::Chlamydia_trachomatis::DQ019293                                           -------AGAAUUUGAUCUUGGUUCAGAUUGAACGCUGGCGGCGUGGAUGAGGCAUGCAAGUCGAACGGA-GCAAUUGUUUCACGAUUGU-UUAGUGGCGGAAGGGUUAGUAAUGCAUAGAUAAUUUGUCCUUAACUUGGGAAUAACGGUUGGAAACGGCCGCUAAUACCGAAUGUGGCGAUAUGGGCAUCCGUAACGUUAAAGAAGUAGUUUCGGUUAAGGGAGAGUCUAUGUGAUAUCAGCUAGUUGGUGGGGUAAAGGCCUACCAAGGCUAUGACGUCUAGGCGGAUUGAGAGAUUGGCCGCCAACACUGGGACUGAGACACUGCCCAGACUCCUACGGGAGGCUGCAGUCGAGAAUCUUUCGCAAUGGACGGAAGUCUGACGAAGCGACGCCGCGUGUGUGAUGAAGGCUCUAGGGUUGUAAAGCACUUCGCUUGGGAAUAAGAGAAGUAAUAUGGAUUUGAGCGUACCAGGUAAAGAGCACCGGCUAACUCCGUGCCAGCAGCUGCGGUAAUACGGAGGGUGCUAGCGUUAAUCGGAUUUAUUGGGCGUAAAGGGCGUGUAGGCGGAAAGGUAAGUUAGUUGUCAAAGAUCGGGGCUCAACCCCGAGUCGGCAUCUAAUACUAUUUUUCUAGAGGAUAGAUGGAGAAAAGGGAAUUUCACGUGUAGCGGUGAAAUGCGUAGAUAUGUGGAAGAACACCAGUGGCGAAGGCGCUUUUCUAAUUUA-UCCUGACGCUAAGGCGCGAAAGCAAGGGGAGCAAACAGGAUUAGAUACCCUGGUAGUCCUUGCCGUAAACGAUGCAUACUUGAUGUGGAUGUCACAUCCGUGUCGGAGCUAACGCGUUAAGUAUGCCGCCUGAGGAGUACACUCGCAAGGGUGAAACUCAAAAGAAUUGACGGGGGCCCGCACAAGCAGUGGAGCAUGUGGUUUAAUUCGAUGCAACGCGAAGGACCUUACCUGGGUUUGACAUGUAUAUGACCGCGGCAGAAAUGUCGUUUU---CCGCAAGG---ACAUAUACACAGGUGCUGCAUGGCUGUCGUCAGCUCGUGCCGUGAGGUGUUGGGUUAAGUCCCGCAACGAGCGCAACCCUUAUCGUUAGUUGCCAGCACUUAGGGUGGGAACUCUAACGAGACUGCCUGGGUAACCAGGAGGAAGGCGAGGAUGACGUCAAGUCAGCAUGGCCCUUAUGCCCAGGGCGACACACGUGCUACAAUGGCCAGUACAGAAGGUGGCAAGAUCGCGAGAUGGAGCAAAUCCUC-AAAGCUGGCCCCAGUUCGGAUUGUAGUCUGCAACUCGACUACAUGAAGUCGGAAUUGCUAGUAAUGGCGUGUCAGCCAUAACGCCGUGAAUACGUUCCCGGGCCUUGUACACACCGCCCGUCACAUCAUGGGAGUUGGUUUUACCUUAAGUCGUUGACAACCGCAAGGGAGGCGCCCAAGGUGAGGCUGAUGACUAGGAUGAAGUCGUAACAAGGUAGCC
05392::Chlamydia_trachomatis::DQ019294                                           -------AGAAUUUGAUCUUGGUUCAGAUUGAACGCUGGCGGCGUGGAUGAGGCAUGCAAGUCGAACGGA-GCAAUUGUUUCACGAUUGU-UUAGUGGCGGAAGGGUUAGUAAUGCAUAGAUAAUUUGUCCUUAACUUGGGAAUAACGGUUGGAAACGGCCGCUAAUACCGAAUGUGGCGAUAUGGGCAUCCGUAACGUUAAAGAAGUAGUUUCGGUUAAGGGAGAGUCUAUGUGAUAUCAGCUAGUUGGUGGGGUAAAGGCCUACCAAGGCUAUGACGUCUAGGCGGAUUGAGAGAUUGGCCGCCAACACUGGGACUGAGACACUGCCCAGACUCCUACGGGAGGCUGCAGUCGAGAAUCUUUCGCAAUGGACGGAAGUCUGACGAAGCGACGCCGCGUGUGUGAUGAAGGCUCUAGGGUUGUAAAGCACUUCGCUUGGGAAUAAGAGAAGUAAUAUGGAUUUGAGCGUACCAGGUAAAGAGCACCGGCUAACUCCGUGCCAGCAGCUGCGGUAAUACGGAGGGUGCUAGCGUUAAUCGGAUUUAUUGGGCGUAAAGGGCGUGUAGGCGGAAAGGUAAGUUAGUUGUCAAAGAUCGGGGCUCAACCCCGAGUCGGCAUCUAAUACUAUUUUUCUAGAGGAUAGAUGGAGAAAAGGGAAUUUCACGUGUAGCGGUGAAAUGCGUAGAUAUGUGGAAGAACACCAGUGGCGAAGGCGCUUUUCUAAUUUA-UCCUGACGCUAAGGCGCGAAAGCAAGGGGAGCAAACAGGAUUAGAUACCCUGGUAGUCCUUGCCGUAAACGAUGCAUACUUGAUGUGGAUGUCACAUCCGUGUCGGAGCUAACGCGUUAAGUAUGCCGCCUGAGGAGUACACUCGCAAGGGUGAAACUCAAAAGAAUUGACGGGGGCCCGCACAAGCAGUGGAGCAUGUGGUUUAAUUCGAUGCAACGCGAAGGACCUUACCUGGGUUUGACAUGUAUAUGACCGCGGCAGAAAUGUCGUUUU---CCGCAAGG---ACAUAUACACAGGUGCUGCAUGGCUGUCGUCAGCUCGUGCCGUGAGGUGUUGGGUUAAGUCCCGCAACGAGCGCAACCCUUAUCGUUAGUUGCCAGCACUUAGGGUGGGAACUCUAACGAGACUGCCUGGGUAACCAGGAGGAAGGCGAGGAUGACGUCAAGUCAGCAUGGCCCUUAUGCCCAGGGCGACACACGUGCUACAAUGGCCAGUACAGAAGGUGGCAAGAUCGCGAGAUGGAGCAAAUCCUC-AAAGCUGGCCCCAGUUCGGAUUGUAGUCUGCAACUCGACUACAUGAAGUCGGAAUUGCUAGUAAUGGCGUGUCAGCCAUAACGCCGUGAAUACGUUCCCGGGCCUUGUACACACCGCCCGUCACAUCAUGGGAGUUGGUUUUACCUUAAGUCGUUGACAACCGCAAGGGAGGCGCCCAAGGUGAGGCUGAUGACUAGGAUGAAGUCGUAACAAGGUAGCC
05393::Chlamydia_trachomatis::DQ019295                                           -------AGAAUUUGAUCUUGGUUCAGAUUGAACGCUGGCGGCGUGGAUGAGGCAUGCAAGUCGAACGGA-GCAAUUGUUUCACGAUUGU-UUAGUGGCGGAAGGGUUAGUAAUGCAUAGAUAAUUUGUCCUUAACUUGGGAAUAACGGUUGGAAACGGCCGCUAAUACCGAAUGUGGCGAUAUGGGCAUCCGUAACGUUAAAGAAGUAGUUUCGGUUAAGGGAGAGUCUAUGUGAUAUCAGCUAGUUGGUGGGGUAAAGGCCUACCAAGGCUAUGACGUCUAGGCGGAUUGAGAGAUUGGCCGCCAACACUGGGACUGAGACACUGCCCAGACUCCUACGGGAGGCUGCAGUCGAGAAUCUUUCGCAAUGGACGGAAGUCUGACGAAGCGACGCCGCGUGUGUGAUGAAGGCUCUAGGGUUGUAAAGCACUUCGCUUGGGAAUAAGAGAAGUAAUAUGGAUUUGAGCGUACCAGGUAAAGAGCACCGGCUAACUCCGUGCCAGCAGCUGCGGUAAUACGGAGGGUGCUAGCGUUAAUCGGAUUUAUUGGGCGUAAAGGGCGUGUAGGCGGAAAGGUAAGUUAGUUGUCAAAGAUCGGGGCUCAACCCCGAGUCGGCAUCUAAUACUAUUUUUCUAGAGGAUAGAUGGAGAAAAGGGAAUUUCACGUGUAGCGGUGAAAUGCGUAGAUAUGUGGAAGAACACCAGUGGCGAAGGCGCUUUUCUAAUUUA-UCCUGACGCUAAGGCGCGAAAGCAAGGGGAGCAAACAGGAUUAGAUACCCUGGUAGUCCUUGCCGUAAACGAUGCAUACUUGAUGUGGAUGUCACAUCCGUGUCGGAGCUAACGCGUUAAGUAUGCCGCCUGAGGAGUACACUCGCAAGGGUGAAACUCAAAAGAAUUGACGGGGGCCCGCACAAGCAGUGGAGCAUGUGGUUUAAUUCGAUGCAACGCGAAGGACCUUACCUGGGUUUGACAUGUAUAUGACCGCGGCAGAAAUGUCGUUUU---CCGCAAGG---ACAUAUACACAGGUGCUGCAUGGCUGUCGUCAGCUCGUGCCGUGAGGUGUUGGGUUAAGUCCCGCAACGAGCGCAACCCUUAUCGUUAGUUGCCAGCACUUAGGGUGGGAACUCUAACGAGACUGCCUGGGUAACCAGGAGGAAGGCGAGGAUGACGUCAAGUCAGCAUGGCCCUUAUGCCCAGGGCGACACACGUGCUACAAUGGCCAGUACAGAAGGUGGCAAGAUCGCGAGAUGGAGCAAAUCCUC-AAAGCUGGCCCCAGUUCGGAUUGUAGUCUGCAACUCGACUACAUGAAGUCGGAAUUGCUAGUAAUGGCGUGUCAGCCAUAACGCCGUGAAUACGUUCCCGGGCCUUGUACACACCGCCCGUCACAUCAUGGGAGUUGGUUUUACCUUAAGUCGUUGACAACCGCAAGGGAGGCGCCCAAGGUGAGGCUGAUGACUAGGAUGAAGUCGUAACAAGGUAGCC
05394::Chlamydia_trachomatis::DQ019296                                           -------AGAAUUUGAUCUUGGUUCAGAUUGAACGCUGGCGGCGUGGAUGAGGCAUGCAAGUCGAACGGA-GCAAUUGUUUCACGAUUGU-UUAGUGGCGGAAGGGUUAGUAAUGCAUAGAUAAUUUGUCCUUAACUUGGGAAUAACGGUUGGAAACGGCCGCUAAUACCGAAUGUGGCGAUAUGGGCAUCCGUAACGUUAAAGAAGUAGUUUCGGUUAAGGGAGAGUCUAUGUGAUAUCAGCUAGUUGGUGGGGUAAAGGCCUACCAAGGCUAUGACGUCUAGGCGGAUUGAGAGAUUGGCCGCCAACACUGGGACUGAGACACUGCCCAGACUCCUACGGGAGGCUGCAGUCGAGAAUCUUUCGCAAUGGACGGAAGUCUGACGAAGCGACGCCGCGUGUGUGAUGAAGGCUCUAGGGUUGUAAAGCACUUCGCUUGGGAAUAAGAGAAGUAAUAUGGAUUUGAGCGUACCAGGUAAAGAGCACCGGCUAACUCCGUGCCAGCAGCUGCGGUAAUACGGAGGGUGCUAGCGUUAAUCGGAUUUAUUGGGCGUAAAGGGCGUGUAGGCGGAAAGGUAAGUUAGUUGUCAAAGAUCGGGGCUCAACCCCGAGUCGGCAUCUAAUACUAUUUUUCUAGAGGAUAGAUGGAGAAAAGGGAAUUUCACGUGUAGCGGUGAAAUGCGUAGAUAUGUGGAAGAACACCAGUGGCGAAGGCGCUUUUCUAAUUUA-UCCUGACGCUAAGGCGCGAAAGCAAGGGGAGCAAACAGGAUUAGAUACCCUGGUAGUCCUUGCCGUAAACGAUGCAUACUUGAUGUGGAUGUCACAUCCGUGUCGGAGCUAACGCGUUAAGUAUGCCGCCUGAGGAGUACACUCGCAAGGGUGAAACUCAAAAGAAUUGACGGGGGCCCGCACAAGCAGUGGAGCAUGUGGUUUAAUUCGAUGCAACGCGAAGGACCUUACCUGGGUUUGACAUGUAUAUGACCGCGGCAGAAAUGUCGUUUU---CCACAAGG---ACAUAUACACAGGUGCUGCAUGGCUGUCGUCAGCUCGUGCCGUGAGGUGUUGGGUUAAGUCCCGCAACGAGCGCAACCCUUAUCGUUAGUUGCCAGCACUUAGGGUGGGAACUCUAACGAGACUGCCUGGGUAACCAGGAGGAAGGCGAGGAUGACGUCAAGUCAGCAUGGCCCUUAUGCCCAGGGCGACACACGUGCUACAAUGGCCAGUACAGAAGGUGGCAAGAUCGCGAGAUGGAGCAAAUCCUC-AAAGCUGGCCCCAGUUCGGAUUGUAGUCUGCAACUCGACUACAUGAAGUCGGAAUUGCUAGUAAUGGCGUGUCAGCCAUAACGCCGUGAAUACGUUCCCGGGCCUUGUACACACCGCCCGUCACAUCAUGGGAGUUGGUUUUACCUUAAGUCGUUGACAACCGCAAGGGAGGCGCCCAAGGUGAGGCUGAUGACUAGGAUGAAGUCGUAACAAGGUAGCC
05395::Chlamydia_trachomatis::DQ019297                                           -------AGAAUUUGAUCUUGGUUCAGAUUGAACGCUGGCGGCGUGGAUGAGGCAUGCAAGUCGAACGGA-GCAAUUGUUUCACGAUUGU-UUAGUGGCGGAAGGGUUAGUAAUGCAUAGAUAAUUUGUCCUUAACUUGGGAAUAACGGUUGGAAACGGCCGCUAAUACCGAAUGUGGCGAUAUGGGCAUCCGUAACGUUAAAGAAGUAGUUUCGGUUAAGGGAGAGUCUAUGUGAUAUCAGCUAGUUGGUGGGGUAAAGGCCUACCAAGGCUAUGACGUCUAGGCGGAUUGAGAGAUUGGCCGCCAACACUGGGACUGAGACACUGCCCAGACUCCUACGGGAGGCUGCAGUCGAGAAUCUUUCGCAAUGGACGGAAGUCUGACGAAGCGACGCCGCGUGUGUGAUGAAGGCUCUAGGGUUGUAAAGCACUUCGCUUGGGAAUAAGAGAAGUAAUAUGGAUUUGAGCGUACCAGGUAAAGAGCACCGGCUAACUCCGUGCCAGCAGCUGCGGUAAUACGGAGGGUGCUAGCGUUAAUCGGAUUUAUUGGGCGUAAAGGGCGUGUAGGCGGAAAGGUAAGUUAGUUGUCAAAGAUCGGGGCUCAACCCCGAGUCGGCAUCUAAUACUAUUUUUCUAGAGGAUAGAUGGAGAAAAGGGAAUUUCACGUGUAGCGGUGAAAUGCGUAGAUAUGUGGAAGAACACCAGUGGCGAAGGCGCUUUUCUAAUUUA-UCCUGACGCUAAGGCGCGAAAGCAAGGGGAGCAAACAGGAUUAGAUACCCUGGUAGUCCUUGCCGUAAACGAUGCAUACUUGAUGUGGAUGUCACAUCCGUGUCGGAGCUAACGCGUUAAGUAUGCCGCCUGAGGAGUACACUCGCAAGGGUGAAACUCAAAAGAAUUGACGGGGGCCCGCACAAGCAGUGGAGCAUGUGGUUUAAUUCGAUGCAACGCGAAGGACCUUACCUGGGUUUGACAUGUAUAUGACCGCGGCAGAAAUGUCGUUUU---CCACAAGG---ACAUAUACACAGGUGCUGCAUGGCUGUCGUCAGCUCGUGCCGUGAGGUGUUGGGUUAAGUCCCGCAACGAGCGCAACCCUUAUCGUUAGUUGCCAGCACUUAGGGUGGGAACUCUAACGAGACUGCCUGGGUAACCAGGAGGAAGGCGAGGAUGACGUCAAGUCAGCAUGGCCCUUAUGCCCAGGGCGACACACGUGCUACAAUGGCCAGUACAGAAGGUGGCAAGAUCGCGAGAUGGAGCAAAUCCUC-AAAGCUGGCCCCAGUUCGGAUUGUAGUCUGCAACUCGACUACAUGAAGUCGGAAUUGCUAGUAAUGGCGUGUCAGCCAUAACGCCGUGAAUACGUUCCCGGGCCUUGUACACACCGCCCGUCACAUCAUGGGAGUUGGUUUUACCUUAAGUCGUUGACAACCGCAAGGGAGGCGCCCAAGGUGAGGCUGAUGACUAGGAUGAAGUCGUAACAAGGUAGCC
05396::Chlamydia_trachomatis::DQ019298                                           -------AGAAUUUGAUCUUGGUUCAGAUUGAACGCUGGCGGCGUGGAUGAGGCAUGCAAGUCGAACGGA-GCAAUUGUUUCACGAUUGU-UUAGUGGCGGAAGGGUUAGUAAUGCAUAGAUAAUUUGUCCUUAACUUGGGAAUAACGGUUGGAAACGGCCGCUAAUACCGAAUGUGGCGAUAUGGGCAUCCGUAACGUUAAAGAAGUAGUUUCGGUUAAGGGAGAGUCUAUGUGAUAUCAGCUAGUUGGUGGGGUAAAGGCCUACCAAGGCUAUGACGUCUAGGCGGAUUGAGAGAUUGGCCGCCAACACUGGGACUGAGACACUGCCCAGACUCCUACGGGAGGCUGCAGUCGAGAAUCUUUCGCAAUGGACGGAAGUCUGACGAAGCGACGCCGCGUGUGUGAUGAAGGCUCUAGGGUUGUAAAGCACUUCGCUUGGGAAUAAGAGAAGUAAUAUGGAUUUGAGCGUACCAGGUAAAGAGCACCGGCUAACUCCGUGCCAGCAGCUGCGGUAAUACGGAGGGUGCUAGCGUUAAUCGGAUUUAUUGGGCGUAAAGGGCGUGUAGGCGGAAAGGUAAGUUAGUUGUCAAAGAUCGGGGCUCAACCCCGAGUCGGCAUCUAAUACUAUUUUUCUAGAGGAUAGAUGGAGAAAAGGGAAUUUCACGUGUAGCGGUGAAAUGCGUAGAUAUGUGGAAGAACACCAGUGGCGAAGGCGCUUUUCUAAUUUA-UCCUGACGCUAAGGCGCGAAAGCAAGGGGAGCAAACAGGAUUAGAUACCCUGGUAGUCCUUGCCGUAAACGAUGCAUACUUGAUGUGGAUGUCACAUCCGUGUCGGAGCUAACGCGUUAAGUAUGCCGCCUGAGGAGUACACUCGCAAGGGUGAAACUCAAAAGAAUUGACGGGGGCCCGCACAAGCAGUGGAGCAUGUGGUUUAAUUCGAUGCAACGCGAAGGACCUUACCUGGGUUUGACAUGUAUAUGACCGCGGCAGAAAUGUCGUUUU---CCGCAAGG---ACAUAUACACAGGUGCUGCAUGGCUGUCGUCAGCUCGUGCCGUGAGGUGUUGGGUUAAGUCCCGCAACGAGCGCAACCCUUAUCGUUAGUUGCCAGCACUUAGGGUGGGAACUCUAACGAGACUGCCUGGGUAACCAGGAGGAAGGCGAGGAUGACGUCAAGUCAGCAUGGCCCUUAUGCCCAGGGCGACACACGUGCUACAAUGGCCAGUACAGAAGGUGGCAAGAUCGCGAGAUGGAGCAAAUCCUC-AAAGCUGGCCCCAGUUCGGAUUGUAGUCUGCAACUCGACUACAUGAAGUCGGAAUUGCUAGUAAUGGCGUGUCAGCCAUAACGCCGUGAAUACGUUCCCGGGCCUUGUACACACCGCCCGUCACAUCAUGGGAGUUGGUUUUACCUUAAGUCGUUGACAACCGCAAGGGAGGCGCCCAAGGUGAGGCUGAUGACUAGGAUGAAGUCGUAACAAGGUAGCC
05397::Chlamydia_trachomatis::DQ019299                                           -------AGAAUUUGAUCUUGGUUCAGAUUGAACGCUGGCGGCGUGGAUGAGGCAUGCAAGUCGAACGGA-GCAAUUGUUUCGCAAUUGU-UUAGUGGCGGAAGGGUUAGUAAUGCAUAGAUAAUUUGUCCUUAACUUGGGAAUAACGGUUGGAAACGGCCGCUAAUACCGAAUGUGGCGAUAUGGGCAUCCGUAACGUUAAAGAAGUAGUUUCGGUUAAGGGAGAGUCUAUGUGAUAUCAGCUAGUUGGUGGGGUAAAGGCCUACCAAGGCUAUGACGUCUAGGCGGAUUGAGAGAUUGGCCGCCAACACUGGGACUGAGACACUGCCCAGACUCCUACGGGAGGCUGCAGUCGAGAAUCUUUCGCAAUGGACGGAAGUCUGACGAAGCGACGCCGCGUGUGUGAUGAAGGCUCUAGGGUUGUAAAGCACUUCGCUUGGGAAUAAGAGAAGUAAUAUGGAUUUGAGCGUACCAGGUAAAGAGCACCGGCUAACUCCGUGCCAGCAGCUGCGGUAAUACGGAGGGUGCUAGCGUUAAUCGGAUUUAUUGGGCGUAAAGGGCGUGUAGGCGGAAAGGUAAGUUAGUUGUCAAAGAUCGGGGCUCAACCCCGAGUCGGCAUCUAAUACUAUUUUUCUAGAGGAUAGAUGGAGAAAAGGGAAUUUCACGUGUAGCGGUGAAAUGCGUAGAUAUGUGGAAGAACACCAGUGGCGAAGGCGCUUUUCUAAUUUA-UCCUGACGCUAAGGCGCGAAAGCAAGGGGAGCAAACAGGAUUAGAUACCCUGGUAGUCCUUGCCGUAAACGAUGCAUACUUGAUGUGGAUGUCACAUCCGUGUCGGAGCUAACGCGUUAAGUAUGCCGCCUGAGGAGUACACUCGCAAGGGUGAAACUCAAAAGAAUUGACGGGGGCCCGCACAAGCAGUGGAGCAUGUGGUUUAAUUCGAUGCAACGCGAAGGACCUUACCUGGGUUUGACAUGUAUAUGACCGCGGCAGAAAUGUCGUUUU---CCGCAAGG---ACAUAUACACAGGUGCUGCAUGGCUGUCGUCAGCUCGUGCCGUGAGGUGUUGGGUUAAGUCCCGCAACGAGCGCAACCCUUAUCGUUAGUUGCCAGCACUUAGGGUGGGAACUCUAACGAGACUGCCUGGGUAACCAGGAGGAAGGCGAGGAUGACGUCAAGUCAGCAUGGCCCUUAUGCCCAGGGCGACACACGUGCUACAAUGGCCAGUACAGAAGGUAGCAAGAUCGUGAGAUGGAGCAAAUCCUC-AAAGCUGGCCCCAGUUCGGAUUGUAGUCUGCAACUCGACUACAUGAAGUCGGAAUUGCUAGUAAUGGCGUGUCAGCCAUAACGCCGUGAAUACGUUCCCGGGCCUUGUACACACCGCCCGUCACAUCAUGGGAGUUGGUUUUACCUUAAGUCGUUGACAACCGCAAGGGAGGCGCCCAAGGUGAGGCUGAUGACUAGGAUGAAGUCGUAACAAGGUAGCC
05398::Chlamydia_trachomatis::DQ019300                                           -------AGAAUUUGAUCUUGGUUCAGAUUGAACGCUGGCGGCGUGGAUGAGGCAUGCAAGUCGAACGGA-GCAAUUGUUUCGCAAUUGU-UUAGUGGCGGAAGGGUUAGUAAUGCAUAGAUAAUUUGUCCUUAACUUGGGAAUAACGGUUGGAAACGGCCGCUAAUACCGAAUGUGGCGAUAUGGGCAUCCGUAACGUUAAAGAAGUAGUUUCGGUUAAGGGAGAGUCUAUGUGAUAUCAGCUAGUUGGUGGGGUAAAGGCCUACCAAGGCUAUGACGUCUAGGCGGAUUGAGAGAUUGGCCGCCAACACUGGGACUGAGACACUGCCCAGACUCCUACGGGAGGCUGCAGUCGAGAAUCUUUCGCAAUGGACGGAAGUCUGACGAAGCGACGCCGCGUGUGUGAUGAAGGCUCUAGGGUUGUAAAGCACUUCGCUUGGGAAUAAGAGAAGUAAUAUGGAUUUGAGCGUACCAGGUAAAGAGCACCGGCUAACUCCGUGCCAGCAGCUGCGGUAAUACGGAGGGUGCUAGCGUUAAUCGGAUUUAUUGGGCGUAAAGGGCGUGUAGGCGGAAAGGUAAGUUAGUUGUCAAAGAUCGGGGCUCAACCCCGAGUCGGCAUCUAAUACUAUUUUUCUAGAGGAUAGAUGGAGAAAAGGGAAUUUCACGUGUAGCGGUGAAAUGCGUAGAUAUGUGGAAGAACACCAGUGGCGAAGGCGCUUUUCUAAUUUA-UCCUGACGCUAAGGCGCGAAAGCAAGGGGAGCAAACAGGAUUAGAUACCCUGGUAGUCCUUGCCGUAAACGAUGCAUACUUGAUGUGGAUGUCACAUCCGUGUCGGAGCUAACGCGUUAAGUAUGCCGCCUGAGGAGUACACUCGCAAGGGUGAAACUCAAAAGAAUUGACGGGGGCCCGCACAAGCAGUGGAGCAUGUGGUUUAAUUCGAUGCAACGCGAAGGACCUUACCUGGGUUUGACAUGUAUAUGACCGCGGCAGAAAUGUCGUUUU---CCGCAAGG---ACAUAUACACAGGUGCUGCAUGGCUGUCGUCAGCUCGUGCCGUGAGGUGUUGGGUUAAGUCCCGCAACGAGCGCAACCCUUAUCGUUAGUUGCCAGCACUUAGGGUGGGAACUCUAACGAGACUGCCUGGGUAACCAGGAGGAAGGCGAGGAUGACGUCAAGUCAGCAUGGCCCUUAUGCCCAGGGCGACACACGUGCUACAAUGGCCAGUACAGAAGGUAGCAAGAUCGUGAGAUGGAGCAAAUCCUC-AAAGCUGGCCCCAGUUCGGAUUGUAGUCUGCAACUCGACUACAUGAAGUCGGAAUUGCUAGUAAUGGCGUGUCAGCCAUAACGCCGUGAAUACGUUCCCGGGCCUUGUACACACCGCCCGUCACAUCAUGGGAGUUGGUUUUACCUUAAGUCGUUGACAACCGCAAGGGAGGCGCCCAAGGUGAGGCUGAUGACUAGGAUGAAGUCGUAACAAGGUAGCC
05399::Chlamydia_trachomatis::DQ019301                                           -------AGAAUUUGAUCUUGGUUCAGAUUGAACGCUGGCGGCGUGGAUGAGGCAUGCAAGUCGAACGGA-GCAAUUGUUUCGCAAUUGU-UUAGUGGCGGAAGGGUUAGUAAUGCAUAGAUAAUUUGUCCUUAACUUGGGAAUAACGGUUGGAAACGGCCGCUAAUACCGAAUGUGGCGAUAUGGGCAUCCGUAACGUUAAAGAAGUAGUUUCGGUUAAGGGAGAGUCUAUGUGAUAUCAGCUAGUUGGUGGGGUAAAGGCCUACCAAGGCUAUGACGUCUAGGCGGAUUGAGAGAUUGGCCGCCAACACUGGGACUGAGACACUGCCCAGACUCCUACGGGAGGCUGCAGUCGAGAAUCUUUCGCAAUGGACGGAAGUCUGACGAAGCGACGCCGCGUGUGUGAUGAAGGCUCUAGGGUUGUAAAGCACUUCGCUUGGGAAUAAGAGAAGUAAUAUGGAUUUGAGCGUACCAGGUAAAGAGCACCGGCUAACUCCGUGCCAGCAGCUGCGGUAAUACGGAGGGUGCUAGCGUUAAUCGGAUUUAUUGGGCGUAAAGGGCGUGUAGGCGGAAAGGUAAGUUAGUUGUCAAAGAUCGGGGCUCAACCCCGAGUCGGCAUCUAAUACUAUUUUUCUAGAGGAUAGAUGGAGAAAAGGGAAUUUCACGUGUAGCGGUGAAAUGCGUAGAUAUGUGGAAGAACACCAGUGGCGAAGGCGCUUUUCUAAUUUA-UCCUGACGCUAAGGCGCGAAAGCAAGGGGAGCAAACAGGAUUAGAUACCCUGGUAGUCCUUGCCGUAAACGAUGCAUACUUGAUGUGGAUGUCACAUCCGUGUCGGAGCUAACGCGUUAAGUAUGCCGCCUGAGGAGUACACUCGCAAGGGUGAAACUCAAAAGAAUUGACGGGGGCCCGCACAAGCAGUGGAGCAUGUGGUUUAAUUCGAUGCAACGCGAAGGACCUUACCUGGGUUUGACAUGUAUAUGACCGCGGCAGAAAUGUCGUUUU---CCGCAAGG---ACAUAUACACAGGUGCUGCAUGGCUGUCGUCAGCUCGUGCCGUGAGGUGUUGGGUUAAGUCCCGCAACGAGCGCAACCCUUAUCGUUAGUUGCCAGCACUUAGGGUGGGAACUCUAACGAGACUGCCUGGGUAACCAGGAGGAAGGCGAGGAUGACGUCAAGUCAGCAUGGCCCUUAUGCCCAGGGCGACACACGUGCUACAAUGGCCAGUACAGAAGGUAGCAAGAUCGUGAGAUGGAGCAAAUCCUC-AAAGCUGGCCCCAGUUCGGAUUGUAGUCUGCAACUCGACUACAUGAAGUCGGAAUUGCUAGUAAUGGCGUGUCAGCCAUAACGCCGUGAAUACGUUCCCGGGCCUUGUACACACCGCCCGUCACAUCAUGGGAGUUGGUUUUACCUUAAGUCGUUGACAACCGCAAGGGAGGCGCCCAAGGUGAGGCUGAUGACUAGGAUGAAGUCGUAACAAGGUAGCC
05400::Chlamydia_trachomatis::DQ019302                                           -------AGAAUUUGAUCUUGGUUCAGAUUGAACGCUGGCGGCGUGGAUGAGGCAUGCAAGUCGAACGGA-GCAAUUGUUUCACGAUUGU-UUAGUGGCGGAAGGGUUAGUAAUGCAUAGAUAAUUUGUCCUUAACUUGGGAAUAACGGUUGGAAACGGCCGCUAAUACCGAAUGUGGCGAUAUGGGCAUCCGUAACGUUAAAGAAGUAGUUUCGGUUAAGGGAGAGUCUAUGUGAUAUCAGCUAGUUGGUGGGGUAAAGGCCUACCAAGGCUAUGACGUCUAGGCGGAUUGAGAGAUUGGCCGCCAACACUGGGACUGAGACACUGCCCAGACUCCUACGGGAGGCUGCAGUCGAGAAUCUUUCGCAAUGGACGGAAGUCUGACGAAGCGACGCCGCGUGUGUGAUGAAGGCUCUAGGGUUGUAAAGCACUUCGCUUGGGAAUAAGAGAAGUAAUAUGGAUUUGAGCGUACCAGGUAAAGAGCACCGGCUAACUCCGUGCCAGCAGCUGCGGUAAUACGGAGGGUGCUAGCGUUAAUCGGAUUUAUUGGGCGUAAAGGGCGUGUAGGCGGAAAGGUAAGUUAGUUGUCAAAGAUCGGGGCUCAACCCCGAGUCGGCAUCUAAUACUAUUUUUCUAGAGGAUAGAUGGAGAAAAGGGAAUUUCACGUGUAGCGGUGAAAUGCGUAGAUAUGUGGAAGAACACCAGUGGCGAAGGCGCUUUUCUAAUUUA-UCCUGACGCUAAGGCGCGAAAGCAAGGGGAGCAAACAGGAUUAGAUACCCUGGUAGUCCUUGCCGUAAACGAUGCAUACUUGAUGUGGAUGUCACAUCCGUGUCGGAGCUAACGCGUUAAGUAUGCCGCCUGAGGAGUACACUCGCAAGGGUGAAACUCAAAAGAAUUGACGGGGGCCCGCACAAGCAGUGGAGCAUGUGGUUUAAUUCGAUGCAACGCGAAGGACCUUACCUGGGUUUGACAUGUAUAUGACCGCGGCAGAAAUGUCGUUUU---CCGCAAGG---ACAUAUACACAGGUGCUGCAUGGCUGUCGUCAGCUCGUGCCGUGAGGUGUUGGGUUAAGUCCCGCAACGAGCGCAACCCUUAUCGUUAGUUGCCAGCACUUAGGGUGGGAACUCUAACGAGACUGCCUGGGUAACCAGGAGGAAGGCGAGGAUGACGUCAAGUCAGCAUGGCCCUUAUGCCCAGGGCGACACACGUGCUACAAUGGCCAGUACAGAAGGUGGCAAGAUCGCGAGAUGGAGCAAAUCCUC-AAAGCUGGCCCCAGUUCGGAUUGUAGUCUGCAACUCGACUACAUGAAGUCGGAAUUGCUAGUAAUGGCGUGUCAGCCAUAACGCCGUGAAUACGUUCCCGGGCCUUGUACACACCGCCCGUCACAUCAUGGGAGUUGGUUUUACCUUAAGUCGUUGACAACCGCAAGGGAGGCGCCCAAGGUGAGGCUGAUGACUAGGAUGAAGUCGUAACAAGGUAGCC
05401::Chlamydia_trachomatis::DQ019303                                           -------AGAAUUUGAUCUUGGUUCAGAUUGAACGCUGGCGGCGUGGAUGAGGCAUGCAAGUCGAACGGA-GCAAUUGUUUCACGAUUGU-UUAGUGGCGGAAGGGUUAGUAAUGCAUAGAUAAUUUGUCCUUAACUUGGGAAUAACGGUUGGAAACGGCCGCUAAUACCGAAUGUGGCGAUAUGGGCAUCCGUAACGUUAAAGAAGUAGUUUCGGUUAAGGGAGAGUCUAUGUGAUAUCAGCUAGUUGGUGGGGUAAAGGCCUACCAAGGCUAUGACGUCUAGGCGGAUUGAGAGAUUGGCCGCCAACACUGGGACUGAGACACUGCCCAGACUCCUACGGGAGGCUGCAGUCGAGAAUCUUUCGCAAUGGACGGAAGUCUGACGAAGCGACGCCGCGUGUGUGAUGAAGGCUCUAGGGUUGUAAAGCACUUCGCUUGGGAAUAAGAGAAGUAAUAUGGAUUUGAGCGUACCAGGUAAAGAGCACCGGCUAACUCCGUGCCAGCAGCUGCGGUAAUACGGAGGGUGCUAGCGUUAAUCGGAUUUAUUGGGCGUAAAGGGCGUGUAGGCGGAAAGGUAAGUUAGUUGUCAAAGAUCGGGGCUCAACCCCGAGUCGGCAUCUAAUACUAUUUUUCUAGAGGAUAGAUGGAGAAAAGGGAAUUUCACGUGUAGCGGUGAAAUGCGUAGAUAUGUGGAAGAACACCAGUGGCGAAGGCGCUUUUCUAAUUUA-UCCUGACGCUAAGGCGCGAAAGCAAGGGGAGCAAACAGGAUUAGAUACCCUGGUAGUCCUUGCCGUAAACGAUGCAUACUUGAUGUGGAUGUCACAUCCGUGUCGGAGCUAACGCGUUAAGUAUGCCGCCUGAGGAGUACACUCGCAAGGGUGAAACUCAAAAGAAUUGACGGGGGCCCGCACAAGCAGUGGAGCAUGUGGUUUAAUUCGAUGCAACGCGAAGGACCUUACCUGGGUUUGACAUGUAUAUGACCGCGGCAGAAAUGUCGUUUU---CCGCAAGG---ACAUAUACACAGGUGCUGCAUGGCUGUCGUCAGCUCGUGCCGUGAGGUGUUGGGUUAAGUCCCGCAACGAGCGCAACCCUUAUCGUUAGUUGCCAGCACUUAGGGUGGGAACUCUAACGAGACUGCCUGGGUAACCAGGAGGAAGGCGAGGAUGACGUCAAGUCAGCAUGGCCCUUAUGCCCAGGGCGACACACGUGCUACAAUGGCCAGUACAGAAGGUGGCAAGAUCGCGAGAUGGAGCAAAUCCUC-AAAGCUGGCCCCAGUUCGGAUUGUAGUCUGCAACUCGACUACAUGAAGUCGGAAUUGCUAGUAAUGGCGUGUCAGCCAUAACGCCGUGAAUACGUUCCCGGGCCUUGUACACACCGCCCGUCACAUCAUGGGAGUUGGUUUUACCUUAAGUCGUUGACAACCGCAAGGGAGGCGCCCAAGGUGAGGCUGAUGACUAGGAUGAAGUCGUAACAAGGUAGCC
05402::Chlamydia_trachomatis::DQ019304                                           -------AGAAUUUGAUCUUGGUUCAGAUUGAACGCUGGCGGCGUGGAUGAGGCAUGCAAGUCGAACGGA-GCAAUUGUUUCACGAUUGU-UUAGUGGCGGAAGGGUUAGUAAUGCAUAGAUAAUUUGUCCUUAACUUGGGAAUAACGGUUGGAAACGGCCGCUAAUACCGAAUGUGGCGAUAUGGGCAUCCGUAACGUUAAAGAAGUAGUUUCGGUUAAGGGAGAGUCUAUGUGAUAUCAGCUAGUUGGUGGGGUAAAGGCCUACCAAGGCUAUGACGUCUAGGCGGAUUGAGAGAUUGGCCGCCAACACUGGGACUGAGACACUGCCCAGACUCCUACGGGAGGCUGCAGUCGAGAAUCUUUCGCAAUGGACGGAAGUCUGACGAAGCGACGCCGCGUGUGUGAUGAAGGCUCUAGGGUUGUAAAGCACUUCGCUUGGGAAUAAGAGAAGUAAUAUGGAUUUGAGCGUACCAGGUAAAGAGCACCGGCUAACUCCGUGCCAGCAGCUGCGGUAAUACGGAGGGUGCUAGCGUUAAUCGGAUUUAUUGGGCGUAAAGGGCGUGUAGGCGGAAAGGUAAGUUAGUUGUCAAAGAUCGGGGCUCAACCCCGAGUCGGCAUCUAAUACUAUUUUUCUAGAGGAUAGAUGGAGAAAAGGGAAUUUCACGUGUAGCGGUGAAAUGCGUAGAUAUGUGGAAGAACACCAGUGGCGAAGGCGCUUUUCUAAUUUA-UCCUGACGCUAAGGCGCGAAAGCAAGGGGAGCAAACAGGAUUAGAUACCCUGGUAGUCCUUGCCGUAAACGAUGCAUACUUGAUGUGGAUGUCACAUCCGUGUCGGAGCUAACGCGUUAAGUAUGCCGCCUGAGGAGUACACUCGCAAGGGUGAAACUCAAAAGAAUUGACGGGGGCCCGCACAAGCAGUGGAGCAUGUGGUUUAAUUCGAUGCAACGCGAAGGACCUUACCUGGGUUUGACAUGUAUAUGACCGCGGCAGAAAUGUCGUUUU---CCGCAAGG---ACAUAUACACAGGUGCUGCAUGGCUGUCGUCAGCUCGUGCCGUGAGGUGUUGGGUUAAGUCCCGCAACGAGCGCAACCCUUAUCGUUAGUUGCCAGCACUUAGGGUGGGAACUCUAACGAGACUGCCUGGGUAACCAGGAGGAAGGCGAGGAUGACGUCAAGUCAGCAUGGCCCUUAUGCCCAGGGCGACACACGUGCUACAAUGGCCAGUACAGAAGGUGGCAAGAUCGCGAGAUGGAGCAAAUCCUC-AAAGCUGGCCCCAGUUCGGAUUGUAGUCUGCAACUCGACUACAUGAAGUCGGAAUUGCUAGUAAUGGCGUGUCAGCCAUAACGCCGUGAAUACGUUCCCGGGCCUUGUACACACCGCCCGUCACAUCAUGGGAGUUGGUUUUACCUUAAGUCGUUGACAACCGCAAGGGAGGCGCCCAAGGUGAGGCUGAUGACUAGGAUGAAGUCGUAACAAGGUAGCC
05403::Chlamydia_trachomatis::DQ019305                                           -------AGAAUUUGAUCUUGGUUCAGAUUGAACGCUGGCGGCGUGGAUGAGGCAUGCAAGUCGAACGGA-GCAAUUGUUUCACGAUUGU-UUAGUGGCGGAAGGGUUAGUAAUGCAUAGAUAAUUUGUCCUUAACUUGGGAAUAACGGUUGGAAACGGCCGCUAAUACCGAAUGUGGCGAUAUGGGCAUCCGUAACGUUAAAGAAGUAGUUUCGGUUAAGGGAGAGUCUAUGUGAUAUCAGCUAGUUGGUGGGGUAAAGGCCUACCAAGGCUAUGACGUCUAGGCGGAUUGAGAGAUUGGCCGCCAACACUGGGACUGAGACACUGCCCAGACUCCUACGGGAGGCUGCAGUCGAGAAUCUUUCGCAAUGGACGGAAGUCUGACGAAGCGACGCCGCGUGUGUGAUGAAGGCUCUAGGGUUGUAAAGCACUUCGCUUGGGAAUAAGAGAAGUAAUAUGGAUUUGAGCGUACCAGGUAAAGAGCACCGGCUAACUCCGUGCCAGCAGCUGCGGUAAUACGGAGGGUGCUAGCGUUAAUCGGAUUUAUUGGGCGUAAAGGGCGUGUAGGCGGAAAGGUAAGUUAGUUGUCAAAGAUCGGGGCUCAACCCCGAGUCGGCAUCUAAUACUAUUUUUCUAGAGGAUAGAUGGAGAAAAGGGAAUUUCACGUGUAGCGGUGAAAUGCGUAGAUAUGUGGAAGAACACCAGUGGCGAAGGCGCUUUUCUAAUUUA-UCCUGACGCUAAGGCGCGAAAGCAAGGGGAGCAAACAGGAUUAGAUACCCUGGUAGUCCUUGCCGUAAACGAUGCAUACUUGAUGUGGAUGUCACAUCCGUGUCGGAGCUAACGCGUUAAGUAUGCCGCCUGAGGAGUACACUCGCAAGGGUGAAACUCAAAAGAAUUGACGGGGGCCCGCACAAGCAGUGGAGCAUGUGGUUUAAUUCGAUGCAACGCGAAGGACCUUACCUGGGUUUGACAUGUAUAUGACCGCGGCAGAAAUGUCGUUUU---CCGCAAGG---ACAUAUACACAGGUGCUGCAUGGCUGUCGUCAGCUCGUGCCGUGAGGUGUUGGGUUAAGUCCCGCAACGAGCGCAACCCUUAUCGUUAGUUGCCAGCACUUAGGGUGGGAACUCUAACGAGACUGCCUGGGUAACCAGGAGGAAGGCGAGGAUGACGUCAAGUCAGCAUGGCCCUUAUGCCCAGGGCGACACACGUGCUACAAUGGCCAGUACAGAAGGUGGCAAGAUCGCGAGAUGGAGCAAAUCCUC-AAAGCUGGCCCCAGUUCGGAUUGUAGUCUGCAACUCGACUACAUGAAGUCGGAAUUGCUAGUAAUGGCGUGUCAGCCAUAACGCCGUGAAUACGUUCCCGGGCCUUGUACACACCGCCCGUCACAUCAUGGGAGUUGGUUUUACCUUAAGUCGUUGACAACCGCAAGGGAGGCGCCCAAGGUGAGGCUGAUGACUAGGAUGAAGUCGUAACAAGGUAGCC
05404::Chlamydia_trachomatis::DQ019306                                           -------AGAAUUUGAUCUUGGUUCAGAUUGAACGCUGGCGGCGUGGAUGAGGCAUGCAAGUCGAACGGA-GCAAUUGUUUCACGAUUGU-UUAGUGGCGGAAGGGUUAGUAAUGCAUAGAUAAUUUGUCCUUAACUUGGGAAUAACGGUUGGAAACGGCCGCUAAUACCGAAUGUGGCGAUAUGGGCAUCCGUAACGUUAAAGAAGUAGUUUCGGUUAAGGGAGAGUCUAUGUGAUAUCAGCUAGUUGGUGGGGUAAAGGCCUACCAAGGCUAUGACGUCUAGGCGGAUUGAGAGAUUGGCCGCCAACACUGGGACUGAGACACUGCCCAGACUCCUACGGGAGGCUGCAGUCGAGAAUCUUUCGCAAUGGACGGAAGUCUGACGAAGCGACGCCGCGUGUGUGAUGAAGGCUCUAGGGUUGUAAAGCACUUCGCUUGGGAAUAAGAGAAGUAAUAUGGAUUUGAGCGUACCAGGUAAAGAGCACCGGCUAACUCCGUGCCAGCAGCUGCGGUAAUACGGAGGGUGCUAGCGUUAAUCGGAUUUAUUGGGCGUAAAGGGCGUGUAGGCGGAAAGGUAAGUUAGUUGUCAAAGAUCGGGGCUCAACCCCGAGUCGGCAUCUAAUACUAUUUUUCUAGAGGAUAGAUGGAGAAAAGGGAAUUUCACGUGUAGCGGUGAAAUGCGUAGAUAUGUGGAAGAACACCAGUGGCGAAGGCGCUUUUCUAAUUUA-UCCUGACGCUAAGGCGCGAAAGCAAGGGGAGCAAACAGGAUUAGAUACCCUGGUAGUCCUUGCCGUAAACGAUGCAUACUUGAUGUGGAUGUCACAUCCGUGUCGGAGCUAACGCGUUAAGUAUGCCGCCUGAGGAGUACACUCGCAAGGGUGAAACUCAAAAGAAUUGACGGGGGCCCGCACAAGCAGUGGAGCAUGUGGUUUAAUUCGAUGCAACGCGAAGGACCUUACCUGGGUUUGACAUGUAUAUGACCGCGGCAGAAAUGUCGUUUU---CCGCAAGG---ACAUAUACACAGGUGCUGCAUGGCUGUCGUCAGCUCGUGCCGUGAGGUGUUGGGUUAAGUCCCGCAACGAGCGCAACCCUUAUCGUUAGUUGCCAGCACUUAGGGUGGGAACUCUAACGAGACUGCCUGGGUAACCAGGAGGAAGGCGAGGAUGACGUCAAGUCAGCAUGGCCCUUAUGCCCAGGGCGACACACGUGCUACAAUGGCCAGUACAGAAGGUGGCAAGAUCGCGAGAUGGAGCAAAUCCUC-AAAGCUGGCCCCAGUUCGGAUUGUAGUCUGCAACUCGACUACAUGAAGUCGGAAUUGCUAGUAAUGGCGUGUCAGCCAUAACGCCGUGAAUACGUUCCCGGGCCUUGUACACACCGCCCGUCACAUCAUGGGAGUUGGUUUUACCUUAAGUCGUUGACAACCGCAAGGGAGGCGCCCAAGGUGAGGCUGAUGACUAGGAUGAAGUCGUAACAAGGUAGCC
05405::Chlamydia_trachomatis::DQ019307                                           -------AGAAUUUGAUCUUGGUUCAGAUUGAACGCUGGCGGCGUGGAUGAGGCAUGCAAGUCGAACGGA-GCAAUUGUUUCACGAUUGU-UUAGUGGCGGAAGGGUUAGUAAUGCAUAGAUAAUUUGUCCUUAACUUGGGAAUAACGGUUGGAAACGGCCGCUAAUACCGAAUGUGGCGAUAUGGGCAUCCGUAACGUUAAAGAAGUAGUUUCGGUUAAGGGAGAGUCUAUGUGAUAUCAGCUAGUUGGUGGGGUAAAGGCCUACCAAGGCUAUGACGUCUAGGCGGAUUGAGAGAUUGGCCGCCAACACUGGGACUGAGACACUGCCCAGACUCCUACGGGAGGCUGCAGUCGAGAAUCUUUCGCAAUGGACGGAAGUCUGACGAAGCGACGCCGCGUGUGUGAUGAAGGCUCUAGGGUUGUAAAGCACUUCGCUUGGGAAUAAGAGAAGUAAUAUGGAUUUGAGCGUACCAGGUAAAGAGCACCGGCUAACUCCGUGCCAGCAGCUGCGGUAAUACGGAGGGUGCUAGCGUUAAUCGGAUUUAUUGGGCGUAAAGGGCGUGUAGGCGGAAAGGUAAGUUAGUUGUCAAAGAUCGGGGCUCAACCCCGAGUCGGCAUCUAAUACUAUUUUUCUAGAGGAUAGAUGGAGAAAAGGGAAUUUCACGUGUAGCGGUGAAAUGCGUAGAUAUGUGGAAGAACACCAGUGGCGAAGGCGCUUUUCUAAUUUA-UCCUGACGCUAAGGCGCGAAAGCAAGGGGAGCAAACAGGAUUAGAUACCCUGGUAGUCCUUGCCGUAAACGAUGCAUACUUGAUGUGGAUGUCACAUCCGUGUCGGAGCUAACGCGUUAAGUAUGCCGCCUGAGGAGUACACUCGCAAGGGUGAAACUCAAAAGAAUUGACGGGGGCCCGCACAAGCAGUGGAGCAUGUGGUUUAAUUCGAUGCAACGCGAAGGACCUUACCUGGGUUUGACAUGUAUAUGACCGCGGCAGAAAUGUCGUUUU---CCGCAAGG---ACAUAUACACAGGUGCUGCAUGGCUGUCGUCAGCUCGUGCCGUGAGGUGUUGGGUUAAGUCCCGCAACGAGCGCAACCCUUAUCGUUAGUUGCCAGCACUUAGGGUGGGAACUCUAACGAGACUGCCUGGGUAACCAGGAGGAAGGCGAGGAUGACGUCAAGUCAGCAUGGCCCUUAUGCCCAGGGCGACACACGUGCUACAAUGGCCAGUACAGAAGGUGGCAAGAUCGCGAGAUGGAGCAAAUCCUC-AAAGCUGGCCCCAGUUCGGAUUGUAGUCUGCAACUCGACUACAUGAAGUCGGAAUUGCUAGUAAUGGCGUGUCAGCCAUAACGCCGUGAAUACGUUCCCGGGCCUUGUACACACCGCCCGUCACAUCAUGGGAGUUGGUUUUACCUUAAGUCGUUGACAACCGCAAGGGAGGCGCCCAAGGUGAGGCUGAUGACUAGGAUGAAGUCGUAACAAGGUAGCC
05406::Chlamydia_trachomatis::DQ019308                                           -------AGAAUUUGAUCUUGGUUCAGAUUGAACGCUGGCGGCGUGGAUGAGGCAUGCAAGUCGAACGGA-GCAAUUGUUUCGCAAUUGU-UUAGUGGCGGAAGGGUUAGUAAUGCAUAGAUAAUUUGUCCUUAACUUGGGAAUAACGGUUGGAAACGGCCGCUAAUACCGAAUGUGGCGAUAUGGGCAUCCGUAACGUUAAAGAAGUAGUUUCGGUUAAGGGAGAGUCUAUGUGAUAUCAGCUAGUUGGUGGGGUAAAGGCCUACCAAGGCUAUGACGUCUAGGCGGAUUGAGAGAUUGGCCGCCAACACUGGGACUGAGACACUGCCCAGACUCCUACGGGAGGCUGCAGUCGAGAAUCUUUCGCAAUGGACGGAAGUCUGACGAAGCGACGCCGCGUGUGUGAUGAAGGCUCUAGGGUUGUAAAGCACUUCGCUUGGGAAUAAGAGAAGUAAUAUGGAUUUGAGCGUACCAGGUAAAGAGCACCGGCUAACUCCGUGCCAGCAGCUGCGGUAAUACGGAGGGUGCUAGCGUUAAUCGGAUUUAUUGGGCGUAAAGGGCGUGUAGGCGGAAAGGUAAGUUAGUUGUCAAAGAUCGGGGCUCAACCCCGAGUCGGCAUCUAAUACUAUUUUUCUAGAGGGUAGAUGGAGAAAAGGGAAUUUCACGUGUAGCGGUGAAAUGCGUAGAUAUGUGGAAGAACACCAGUGGCGAAGGCGCUUUUCUAAUUUA-UCCUGACGCUAAGGCGCGAAAGCAAGGGGAGCAAACAGGAUUAGAUACCCUGGUAGUCCUUGCCGUAAACGAUGCAUACUUGAUGUGGAUGUCACAUCCGUGUCGGAGCUAACGCGUUAAGUAUGCCGCCUGAGGAGUACACUCGCAAGGGUGAAACUCAAAAGAAUUGACGGGGGCCCGCACAAGCAGUGGAGCAUGUGGUUUAAUUCGAUGCAACGCGAAGGACCUUACCUGGGUUUGACAUGUAUAUGACCGCGGCAGAAAUGUCGUUUU---CCGCAAGG---ACAUAUACACAGGUGCUGCAUGGCUGUCGUCAGCUCGUGCCGUGAGGUGUUGGGUUAAGUCCCGCAACGAGCGCAACCCUUAUCGUUAGUUGCCAGCACUUAGGGUGGGAACUCUAACGAGACUGCCUGGGUAACCAGGAGGAAGGCGAGGAUGACGUCAAGUCAGCAUGGCCCUUAUGCCCAGGGCGACACACGUGCUACAAUGGCCAGUACAGAAGGUAGCAAGAUCGUGAGAUGGAGCAAAUCCUC-AAAGCUGGCCCCAGUUCGGAUUGUAGUCUGCAACUCGACUACAUGAAGUCGGAAUUGCUAGUAAUGGCGUGUCAGCCAUAACGCCGUGAAUACGUUCCCGGGCCUUGUACACACCGCCCGUCACAUCAUGGGAGUUGGUUUUACCUUAAGUCGUUGACAACCGCAAGGGAGGCGCCCAAGGUGAGGCUGAUGACUAGGAUGAAGUCGUAACAAGGUAGCC
05407::Chlamydia_trachomatis::DQ019309                                           -------AGAAUUUGAUCUUGGUUCAGAUUGAACGCUGGCGGCGUGGAUGAGGCAUGCAAGUCGAACGGA-GCAAUUGUUUCGCAAUUGU-UUAGUGGCGGAAGGGUUAGUAAUGCAUAGAUAAUUUGUCCUUAACUUGGGAAUAACGGUUGGAAACGGCCGCUAAUACCGAAUGUGGCGAUAUGGGCAUCCGUAACGUUAAAGAAGUAGUUUCGGUUAAGGGAGAGUCUAUGUGAUAUCAGCUAGUUGGUGGGGUAAAGGCCUACCAAGGCUAUGACGUCUAGGCGGAUUGAGAGAUUGGCCGCCAACACUGGGACUGAGACACUGCCCAGACUCCUACGGGAGGCUGCAGUCGAGAAUCUUUCGCAAUGGACGGAAGUCUGACGAAGCGACGCCGCGUGUGUGAUGAAGGCUCUAGGGUUGUAAAGCACUUCGCUUGGGAAUAAGAGAAGUAAUAUGGAUUUGAGCGUACCAGGUAAAGAGCACCGGCUAACUCCGUGCCAGCAGCUGCGGUAAUACGGAGGGUGCUAGCGUUAAUCGGAUUUAUUGGGCGUAAAGGGCGUGUAGGCGGAAAGGUAAGUUAGUUGUCAAAGAUCGGGGCUCAACCCCGAGUCGGCAUCUAAUACUAUUUUUCUAGAGGGUAGAUGGAGAAAAGGGAAUUUCACGUGUAGCGGUGAAAUGCGUAGAUAUGUGGAAGAACACCAGUGGCGAAGGCGCUUUUCUAAUUUA-UCCUGACGCUAAGGCGCGAAAGCAAGGGGAGCAAACAGGAUUAGAUACCCUGGUAGUCCUUGCCGUAAACGAUGCAUACUUGAUGUGGAUGUCACAUCCGUGUCGGAGCUAACGCGUUAAGUAUGCCGCCUGAGGAGUACACUCGCAAGGGUGAAACUCAAAAGAAUUGACGGGGGCCCGCACAAGCAGUGGAGCAUGUGGUUUAAUUCGAUGCAACGCGAAGGACCUUACCUGGGUUUGACAUGUAUAUGACCGCGGCAGAAAUGUCGUUUU---CCGCAAGG---ACAUAUACACAGGUGCUGCAUGGCUGUCGUCAGCUCGUGCCGUGAGGUGUUGGGUUAAGUCCCGCAACGAGCGCAACCCUUAUCGUUAGUUGCCAGCACUUAGGGUGGGAACUCUAACGAGACUGCCUGGGUAACCAGGAGGAAGGCGAGGAUGACGUCAAGUCAGCAUGGCCCUUAUGCCCAGGGCGACACACGUGCUACAAUGGCCAGUACAGAAGGUAGCAAGAUCGUGAGAUGGAGCAAAUCCUC-AAAGCUGGCCCCAGUUCGGAUUGUAGUCUGCAACUCGACUACAUGAAGUCGGAAUUGCUAGUAAUGGCGUGUCAGCCAUAACGCCGUGAAUACGUUCCCGGGCCUUGUACACACCGCCCGUCACAUCAUGGGAGUUGGUUUUACCUUAAGUCGUUGACAACCGCAAGGGAGGCGCCCAAGGUGAGGCUGAUGACUAGGAUGAAGUCGUAACAAGGUAGCC
05408::Chlamydia_trachomatis::DQ019310                                           -------AGAAUUUGAUCUUGGUUCAGAUUGAACGCUGGCGGCGUGGAUGAGGCAUGCAAGUCGAACGGA-GCAAUUGUUUCGCAAUUGU-UUAGUGGCGGAAGGGUUAGUAAUGCAUAGAUAAUUUGUCCUUAACUUGGGAAUAACGGUUGGAAACGGCCGCUAAUACCGAAUGUGGCGAUAUGGGCAUCCGUAACGUUAAAGAAGUAGUUUCGGUUAAGGGAGAGUCUAUGUGAUAUCAGCUAGUUGGUGGGGUAAAGGCCUACCAAGGCUAUGACGUCUAGGCGGAUUGAGAGAUUGGCCGCCAACACUGGGACUGAGACACUGCCCAGACUCCUACGGGAGGCUGCAGUCGAGAAUCUUUCGCAAUGGACGGAAGUCUGACGAAGCGACGCCGCGUGUGUGAUGAAGGCUCUAGGGUUGUAAAGCACUUCGCUUGGGAAUAAGAGAAGUAAUAUGGAUUUGAGCGUACCAGGUAAAGAGCACCGGCUAACUCCGUGCCAGCAGCUGCGGUAAUACGGAGGGUGCUAGCGUUAAUCGGAUUUAUUGGGCGUAAAGGGCGUGUAGGCGGAAAGGUAAGUUAGUUGUCAAAGAUUGGGGCUCAACCCCGAGUCGGCAUCUAAUACUAUUUUUCUAGAGGGUAGAUGGAGAAAAGGGAAUUUCACGUGUAGCGGUGAAAUGCGUAGAUAUGUGGAAGAACACCAGUGGCGAAGGCGCUUUUCUAAUUUA-UCCUGACGCUAAGGCGCGAAAGCAAGGGGAGCAAACAGGAUUAGAUACCCUGGUAGUCCUUGCCGUAAACGAUGCAUACUUGAUGUGGAUGUCACAUCCGUGUCGGAGCUAACGCGUUAAGUAUGCCGCCUGAGGAGUACACUCGCAAGGGUGAAACUCAAAAGAAUUGACGGGGGCCCGCACAAGCAGUGGAGCAUGUGGUUUAAUUCGAUGCAACGCGAAGGACCUUACCUGGGUUUGACAUGUAUAUGACCGCGGCAGAAAUGUCGUUUU---CCGCAAGG---ACAUAUACACAGGUGCUGCAUGGCUGUCGUCAGCUCGUGCCGUGAGGUGUUGGGUUAAGUCCCGCAACGAGCGCAACCCUUAUCGUUAGUUGCCAGCACUUAGGGUGGGAACUCUAACGAGACUGCCUGGGUAACCAGGAGGAAGGCGAGGAUGACGUCAAGUCAGCAUGGCCCUUAUGCCCAGGGCGACACACGUGCUACAAUGGCCAGUACAGAAGGUAGCAAGAUCGUGAGAUGGAGCAAAUCCUC-AAAGCUGGCCCCAGUUCGGAUUGUAGUCUGCAACUCGACUACAUGAAGUCGGAAUUGCUAGUAAUGGCGUGUCAGCCAUAACGCCGUGAAUACGUUCCCGGGCCUUGUACACACCGCCCGUCACAUCAUGGGAGUUGGUUUUACCUUAAGUCGUUGACAACCGCAAGGGAGGCGCCCAAGGUGAGGCUGAUGACUAGGAUGAAGUCGUAACAAGGUAGCC
05409::Chlamydia_trachomatis.::U68443                                            -------AGAAUUUGAUCUUGGUUCAGAUUGAACGCUGGCGGCGUGGAUGAGGCAUGCAAGUCGAACGGA-GCAAUUGUUUCGCAAUUGU-UUAGUGGCGGAAGGGUUAGUAAUGCAUAGAUAAUUUGUCCUUAACUUGGGAAUAACGGUUGGAAACGGCCGCUAAUACCGAAUGUGGCGAUAUGGGCAUCCGUAACGUUAAAGAAGUAGUUUCGGUUAAGGGAGAGUCUAUGUGAUAUCAGCUAGUUGGUGGGGUAAAGGCCUACCAAGGCUAUGACGUCUAGGCGGAUUGAGAGAUUGGCCGCCAACACUGGGACUGAGACACUGCCCAGACUCCUACGGGAGGCUGCAGUCGAGAAUCUUUCGCAAUGGACGGAAGUCUGACGAAGCGACGCCGCGUGUGUGAUGAAGGCUCUAGGGUUGUAAAGCACUUCGCUUGGGAAUAAGAGAAGUAAUAUGGAUUUGAGCGUACCAGGUAAAGAGCACCGGCUAACUCCGUGCCAGCAGCUGCGGUAAUACGGAGGGUGCUAGCGUUAAUCGGAUUUAUUGGGCGUAAAGGGCGUGUAGGCGGAAAGGUAAGUUAGUUGUCAAAGAUCGGGGCUCAACCCCGAGUCGGCAUCUAAUACUAUUUUUCUAGAGGGUAGAUGGAGAAAAGGGAAUUUCACGUGUAGCGGUGAAAUGCGUAGAUAUGUGGAAGAACACCAGUGGCGAAGGCGCUUUUCUAAUUUA-UCCUGACGCUAAGGCGCGAAAGCAAGGGGAGCAAACAGGAUUAGAUACCCUGGUAGUCCUUGCCGUAAACGAUGCAUACUUGAUGUGGAUGUCACAUCCGUGUCGGAGCUAACGCGUUAAGUAUGCCGCCUGAGGAGUACACUCGCAAGGGUGAAACUCAAAAGAAUUGACGGGGGCCCGCACAAGCAGUGGAGCAUGUGGUUUAAUUCGAUGCAACGCGAAGGACCUUACCUGGGUUUGACAUGUAUAUGACCGCGGCAGAAAUGUCGUUUU---CCGCAAGG---ACAUAUACACAGGUGCUGCAUGGCUGUCGUCAGCUCGUGCCGUGAGGUGUUGGGUUAAGUCCCGCAACGAGCGCAACCCUUAUCGUUAGUUGCCAGCACUUAGGGUGGGAACUCUAACGAGACUGCCUGGGUAACCAGGAGGAAGGCGAGGAUGACGUCAAGUCAGCAUGGCCCUUAUGCCCAGGGCGACACACGUGCUACAAUGGCCAGUACAGAAGGUAGCAAGAUCGUGAGAUGGAGCAAAUCCUC-AAAGCUGGCCCCAGUUCGGAUUGUAGUCUGCAACUCGACUACAUGAAGUCGGAAUUGCUAGUAAUGGCGUGUCAGCCAUAACGCCGUGAAUACGUUCCCGGGCCUUGUACACACCGCCCGUCACAUCAUGGGAGUUGGUUUUACCUUAAGUCGUUGACAACCGCAAGGGAGGCGCCCAAGGUGAGGCUGAUGACUAGGAUGAAGUCGUAACAAGGUAGCC
05411::Chlamydia_trachomatis_D_UW_3_CX::AE001273                                 -------AGAAUUUGAUCUUGGUUCAGAUUGAACGCUGGCGGCGUGGAUGAGGCAUGCAAGUCGAACGGA-GCAAUUGUUUCACGAUUGU-UUAGUGGCGGAAGGGUUAGUAAUGCAUAGAUAAUUUGUCCUUAACUUGGGAAUAACGGUUGGAAACGGCCGCUAAUACCGAAUGUGGCGAUAUGGGCAUCCGUAACGUUAAAGAAGUAGUUUCGGUUAAGGGAGAGUCUAUGUGAUAUCAGCUAGUUGGUGGGGUAAAGGCCUACCAAGGCUAUGACGUCUAGGCGGAUUGAGAGAUUGGCCGCCAACACUGGGACUGAGACACUGCCCAGACUCCUACGGGAGGCUGCAGUCGAGAAUCUUUCGCAAUGGACGGAAGUCUGACGAAGCGACGCCGCGUGUGUGAUGAAGGCUCUAGGGUUGUAAAGCACUUCGCUUGGGAAUAAGAGAAGUAAUAUGGAUUUGAGCGUACCAGGUAAAGAGCACCGGCUAACUCCGUGCCAGCAGCUGCGGUAAUACGGAGGGUGCUAGCGUUAAUCGGAUUUAUUGGGCGUAAAGGGCGUGUAGGCGGAAAGGUAAGUUAGUUGUCAAAGAUCGGGGCUCAACCCCGAGUCGGCAUCUAAUACUAUUUUUCUAGAGGAUAGAUGGAGAAAAGGGAAUUUCACGUGUAGCGGUGAAAUGCGUAGAUAUGUGGAAGAACACCAGUGGCGAAGGCGCUUUUCUAAUUUA-UCCUGACGCUAAGGCGCGAAAGCAAGGGGAGCAAACAGGAUUAGAUACCCUGGUAGUCCUUGCCGUAAACGAUGCAUACUUGAUGUGGAUGUCACAUCCGUGUCGGAGCUAACGCGUUAAGUAUGCCGCCUGAGGAGUACACUCGCAAGGGUGAAACUCAAAAGAAUUGACGGGGGCCCGCACAAGCAGUGGAGCAUGUGGUUUAAUUCGAUGCAACGCGAAGGACCUUACCUGGGUUUGACAUGUAUAUGACCGCGGCAGAAAUGUCGUUUU---CCGCAAGG---ACAUAUACACAGGUGCUGCAUGGCUGUCGUCAGCUCGUGCCGUGAGGUGUUGGGUUAAGUCCCGCAACGAGCGCAACCCUUAUCGUUAGUUGCCAGCACUUAGGGUGGGAACUCUAACGAGACUGCCUGGGUAACCAGGAGGAAGGCGAGGAUGACGUCAAGUCAGCAUGGCCCUUAUGCCCAGGGCGACACACGUGCUACAAUGGCCAGUACAGAAGGUGGCAAGAUCGCGAGAUGGAGCAAAUCCUC-AAAGCUGGCCCCAGUUCGGAUUGUAGUCUGCAACUCGACUACAUGAAGUCGGAAUUGCUAGUAAUGGCGUGUCAGCCAUAACGCCGUGAAUACGUUCCCGGGCCUUGUACACACCGCCCGUCACAUCAUGGGAGUUGGUUUUACCUUAAGUCGUUGACAACCGCAAGGGAGGCGCCCAAGGUGAGGCUGAUGACUAGGAUGAAGUCGUAACAAGGUAGCC
05412::Chlamydia_trachomatis_D_UW_3_CX::AE001273                                 -------AGAAUUUGAUCUUGGUUCAGAUUGAACGCUGGCGGCGUGGAUGAGGCAUGCAAGUCGAACGGA-GCAAUUGUUUCACGAUUGU-UUAGUGGCGGAAGGGUUAGUAAUGCAUAGAUAAUUUGUCCUUAACUUGGGAAUAACGGUUGGAAACGGCCGCUAAUACCGAAUGUGGCGAUAUGGGCAUCCGUAACGUUAAAGAAGUAGUUUCGGUUAAGGGAGAGUCUAUGUGAUAUCAGCUAGUUGGUGGGGUAAAGGCCUACCAAGGCUAUGACGUCUAGGCGGAUUGAGAGAUUGGCCGCCAACACUGGGACUGAGACACUGCCCAGACUCCUACGGGAGGCUGCAGUCGAGAAUCUUUCGCAAUGGACGGAAGUCUGACGAAGCGACGCCGCGUGUGUGAUGAAGGCUCUAGGGUUGUAAAGCACUUCGCUUGGGAAUAAGAGAAGUAAUAUGGAUUUGAGCGUACCAGGUAAAGAGCACCGGCUAACUCCGUGCCAGCAGCUGCGGUAAUACGGAGGGUGCUAGCGUUAAUCGGAUUUAUUGGGCGUAAAGGGCGUGUAGGCGGAAAGGUAAGUUAGUUGUCAAAGAUCGGGGCUCAACCCCGAGUCGGCAUCUAAUACUAUUUUUCUAGAGGAUAGAUGGAGAAAAGGGAAUUUCACGUGUAGCGGUGAAAUGCGUAGAUAUGUGGAAGAACACCAGUGGCGAAGGCGCUUUUCUAAUUUA-UCCUGACGCUAAGGCGCGAAAGCAAGGGGAGCAAACAGGAUUAGAUACCCUGGUAGUCCUUGCCGUAAACGAUGCAUACUUGAUGUGGAUGUCACAUCCGUGUCGGAGCUAACGCGUUAAGUAUGCCGCCUGAGGAGUACACUCGCAAGGGUGAAACUCAAAAGAAUUGACGGGGGCCCGCACAAGCAGUGGAGCAUGUGGUUUAAUUCGAUGCAACGCGAAGGACCUUACCUGGGUUUGACAUGUAUAUGACCGCGGCAGAAAUGUCGUUUU---CCGCAAGG---ACAUAUACACAGGUGCUGCAUGGCUGUCGUCAGCUCGUGCCGUGAGGUGUUGGGUUAAGUCCCGCAACGAGCGCAACCCUUAUCGUUAGUUGCCAGCACUUAGGGUGGGAACUCUAACGAGACUGCCUGGGUAACCAGGAGGAAGGCGAGGAUGACGUCAAGUCAGCAUGGCCCUUAUGCCCAGGGCGACACACGUGCUACAAUGGCCAGUACAGAAGGUGGCAAGAUCGCGAGAUGGAGCAAAUCCUC-AAAGCUGGCCCCAGUUCGGAUUGUAGUCUGCAACUCGACUACAUGAAGUCGGAAUUGCUAGUAAUGGCGUGUCAGCCAUAACGCCGUGAAUACGUUCCCGGGCCUUGUACACACCGCCCGUCACAUCAUGGGAGUUGGUUUUACCUUAAGUCGUUGACAACCGCAAGGGAGGCGCCCAAGGUGAGGCUGAUGACUAGGAUGAAGUCGUAACAAGGUAGCC
05413::Chlamydia_trachomatis_A_HAR_13::CP000051                                  -------AGAAUUUGAUCUUGGUUCAGAUUGAACGCUGGCGGCGUGGAUGAGGCAUGCAAGUCGAACGGA-GCAAUUGUUUCACGAUUGU-UUAGUGGCGGAAGGGUUAGUAAUGCAUAGAUAAUUUGUCCUUAACUUGGGAAUAACGGUUGGAAACGGCCGCUAAUACCGAAUGUGGCGAUAUGGGCAUCCGUAACGUUAAAGAAGUAGUUUCGGUUAAGGGAGAGUCUAUGUGAUAUCAGCUAGUUGGUGGGGUAAAGGCCUACCAAGGCUAUGACGUCUAGGCGGAUUGAGAGAUUGGCCGCCAACACUGGGACUGAGACACUGCCCAGACUCCUACGGGAGGCUGCAGUCGAGAAUCUUUCGCAAUGGACGGAAGUCUGACGAAGCGACGCCGCGUGUGUGAUGAAGGCUCUAGGGUUGUAAAGCACUUCGCUUGGGAAUAAGAGAAGUAAUAUGGAUUUGAGCGUACCAGGUAAAGAGCACCGGCUAACUCCGUGCCAGCAGCUGCGGUAAUACGGAGGGUGCUAGCGUUAAUCGGAUUUAUUGGGCGUAAAGGGCGUGUAGGCGGAAAGGUAAGUUAGUUGUCAAAGAUCGGGGCUCAACCCCGAGUCGGCAUCUAAUACUAUUUUUCUAGAGGAUAGAUGGAGAAAAGGGAAUUUCACGUGUAGCGGUGAAAUGCGUAGAUAUGUGGAAGAACACCAGUGGCGAAGGCGCUUUUCUAAUUUA-UCCUGACGCUAAGGCGCGAAAGCAAGGGGAGCAAACAGGAUUAGAUACCCUGGUAGUCCUUGCCGUAAACGAUGCAUACUUGAUGUGGAUGUCACAUCCGUGUCGGAGCUAACGCGUUAAGUAUGCCGCCUGAGGAGUACACUCGCAAGGGUGAAACUCAAAAGAAUUGACGGGGGCCCGCACAAGCAGUGGAGCAUGUGGUUUAAUUCGAUGCAACGCGAAGGACCUUACCUGGGUUUGACAUGUAUAUGACCGCGGCAGA-AUGUCGUUUU---CCGCAAGG---ACAUAUACACAGGUGCUGCAUGGCUGUCGUCAGCUCGUGCCGUGAGGUGUUGGGUUAAGUCCCGCAACGAGCGCAACCCUUAUCGUUAGUUGCCAGCACUUAGGGUGGGAACUCUAACGAGACUGCCUGGGUAACCAGGAGGAAGGCGAGGAUGACGUCAAGUCAGCAUGGCCCUUAUGCCCAGGGCGACACACGUGCUACAAUGGCCAGUACAGAAGGUGGCAAGAUCGCGAGAUGGAGCAAAUCCUC-AAAGCUGGCCCCAGUUCGGAUUGUAGUCUGCAACUCGACUACAUGAAGUCGGAAUUGCUAGUAAUGGCGUGUCAGCCAUAACGCCGUGAAUACGUUCCCGGGCCUUGUACACACCGCCCGUCACAUCAUGGGAGUUGGUUUUACCUUAAGUCGUUGACAACCGCAAGGGAGGCGCCCAAGGUGAGGCUGAUGACUAGGAUGAAGUCGUAACAAGGUAGCC
05414::Chlamydia_trachomatis_A_HAR_13::CP000051                                  -------AGAAUUUGAUCUUGGUUCAGAUUGAACGCUGGCGGCGUGGAUGAGGCAUGCAAGUCGAACGGA-GCAAUUGUUUCACGAUUGU-UUAGUGGCGGAAGGGUUAGUAAUGCAUAGAUAAUUUGUCCUUAACUUGGGAAUAACGGUUGGAAACGGCCGCUAAUACCGAAUGUGGCGAUAUGGGCAUCCGUAACGUUAAAGAAGUAGUUUCGGUUAAGGGAGAGUCUAUGUGAUAUCAGCUAGUUGGUGGGGUAAAGGCCUACCAAGGCUAUGACGUCUAGGCGGAUUGAGAGAUUGGCCGCCAACACUGGGACUGAGACACUGCCCAGACUCCUACGGGAGGCUGCAGUCGAGAAUCUUUCGCAAUGGACGGAAGUCUGACGAAGCGACGCCGCGUGUGUGAUGAAGGCUCUAGGGUUGUAAAGCACUUCGCUUGGGAAUAAGAGAAGUAAUAUGGAUUUGAGCGUACCAGGUAAAGAGCACCGGCUAACUCCGUGCCAGCAGCUGCGGUAAUACGGAGGGUGCUAGCGUUAAUCGGAUUUAUUGGGCGUAAAGGGCGUGUAGGCGGAAAGGUAAGUUAGUUGUCAAAGAUCGGGGCUCAACCCCGAGUCGGCAUCUAAUACUAUUUUUCUAGAGGAUAGAUGGAGAAAAGGGAAUUUCACGUGUAGCGGUGAAAUGCGUAGAUAUGUGGAAGAACACCAGUGGCGAAGGCGCUUUUCUAAUUUA-UCCUGACGCUAAGGCGCGAAAGCAAGGGGAGCAAACAGGAUUAGAUACCCUGGUAGUCCUUGCCGUAAACGAUGCAUACUUGAUGUGGAUGUCACAUCCGUGUCGGAGCUAACGCGUUAAGUAUGCCGCCUGAGGAGUACACUCGCAAGGGUGAAACUCAAAAGAAUUGACGGGGGCCCGCACAAGCAGUGGAGCAUGUGGUUUAAUUCGAUGCAACGCGAAGGACCUUACCUGGGUUUGACAUGUAUAUGACCGCGGCAGA-AUGUCGUUUU---CCGCAAGG---ACAUAUACACAGGUGCUGCAUGGCUGUCGUCAGCUCGUGCCGUGAGGUGUUGGGUUAAGUCCCGCAACGAGCGCAACCCUUAUCGUUAGUUGCCAGCACUUAGGGUGGGAACUCUAACGAGACUGCCUGGGUAACCAGGAGGAAGGCGAGGAUGACGUCAAGUCAGCAUGGCCCUUAUGCCCAGGGCGACACACGUGCUACAAUGGCCAGUACAGAAGGUGGCAAGAUCGCGAGAUGGAGCAAAUCCUC-AAAGCUGGCCCCAGUUCGGAUUGUAGUCUGCAACUCGACUACAUGAAGUCGGAAUUGCUAGUAAUGGCGUGUCAGCCAUAACGCCGUGAAUACGUUCCCGGGCCUUGUACACACCGCCCGUCACAUCAUGGGAGUUGGUUUUACCUUAAGUCGUUGACAACCGCAAGGGAGGCGCCCAAGGUGAGGCUGAUGACUAGGAUGAAGUCGUAACAAGGUAGCC
05419::Chlamydophila_psittaci.::U68419                                           -------AGAAUUUGAUCUUGGUUCAGAUUGAACGCUGGCGGCGUGGAUGAGGCAUGCAAGUCGAACGGA-AUAAUGACUUCGUUAUUAU-UUAGUGGCGGAAGGGUUAGUAAUACAUAGAUAAUCUGUCCUCAACUUGGGAAUAACGGUUGGAAACGACCGCUAAUACCGAAUGUGGUAUGUUAGGCAUCUAACAUAUUAAAGAAGUCGUUUCGGUUGAGGGAGAGUCUAUGGGAUAUCAGCUUGUUGGUGGGGUAACGGCCUACCAAGGCUUUGACGUCUAGGCGGAUUGAGAGAUUGACCGCCAACACUGGGACUGAGACACUGCCCAGACUUCUACGGAAGGCUGCAGUCGAGAAUCUUUCGCAAUGGACGAAAGUCUGACGAAGCGACGCCGCGUGUGUGAUGAAGGCUCUAGGGUUGUAAAGCACUUCGCUUGGGAAUAAGAGAGAUAAUAUCGAUUUGAGCGUACCAGGUAAAGAGCACCGGCUAACUCCGUGCCAGCAGCUGCGGUAAUACGGAGGGUGCUAGCGUUAAUCGGAUUUAUUGGGCGUAAAGGGCGUGUAGGCGGAAAGGAAAGUUAGGUGUUAAAUCUUGGGGCUCAACCCCAAGUCAGCAUCUAAUACUAUCUUUCUAGAGGGUAGAUGGAGAAAAGGGAAUUCCACGUGUAGCGGUGAAAUGCGUAGAUAUGUGGAAGAACACCAGUGGCGAAGGCGCUUUUCUAAUUUA-CCCUGACGCUAAGGCGCGAAAGCAAGGGGAGCAAACAGGAUUAGAUACCCUGGUAGUCCUUGCCGUAAACGAUGCAUACUUGAUGUGGAUAUCAUAUCCGUGUCGUAGCUAACGCGUUAAGUAUGCCGCCUGAGGAGUACACUCGCAAGGGUGAAACUCAAAAGAAUUGACGGGGGCCCGCACAAGCAGUGGAGCAUGUGGUUUAAUUCGAUGCAACGCGAAGAACCUUACCUGGGCUUGACAUGUAUUUGACCGCGGCAGAAAUGUCGUUUU---CCGCAAGG---ACGGAUACACAGGUGCUGCAUGGCUGUCGUCAGCUCGUGCCGUGAGGUGUUGGGUUAAGUCCCGCAACGAGCGCAACCCUUAUCGUUAGUUGCCAACACUUAGGGUGGGAACUCUAACGAGACUGCCUGGGUAACCAGGAGGAAGGCGAGGAUGACGUCAAGUCAGCAUGGCCCUUAUGCCCAGGGCUACACACGUGCUACAAUGGCCAGUACAGAAGGUAGCAAUAUCGUGAGAUGGAGCAAAUCCUC-AAAGCUGGCCCCAGUUCGGAUUGUAGUCUGCAACUCGACUACAUGAAGUCGGAAUUGCUAGUAAUGGCGUGUCAGCUAUAACGCCGUGAAUACGUUCCCGGGCCUUGUACACACCGCCCGUCACAUCAUGGGAGUUGGUUUUGCCUUAAGUCGUUGACAACCGUAAGGGAGGCGCCCAAGGUGAGGCUGAUGACUGGGAUGAAGUCGUAACAAGGUAGCC
05420::Chlamydophila_psittaci.::U68447                                           -------AGAAUUUGAUCUUGGUUCAGAUUGAACGCUGGCGGCGUGGAUGAGGCAUGCAAGUCGAACGGA-AUAAUGACUUCGUUGUUAU-UUAGUGGCGGAAGGGUUAGUAAUACAUAGAUAAUCUGUCCUCAACUUGGGAAUAACGGUUGGAAACGACCGCUAAUACCGAAUGUGGUAUGUUAGGCAUCUAACAUAUUAAAGAAGUCGUUUCGGUUGAGGGAGAGUCUAUGGGAUAUCAGCUUGUUGGUGGGGUAAUGGCCUACCAAGGCUUUGACGUCUAGGCGGAUUGAGAGAUUGACCGCCAACACUGGGACUGAGACACUGCCCAGACUUCUACGGAAGGCUGCAGUCGAGAAUCUUUCGCAAUGGACGAAAGUCUGACGAAGCGACGCCGCGUGUGUGAUGAAGGCUCUAGGGUUGUAAAGCACUUCGCUUGGGAAUAAGAGAGAUAAUAUCGAUUUGAGCGUACCAGGUAAAGAGCACCGGCUAACUCCGUGCCAGCAGCUGCGGUAAUACGGAGGGUGCUAGCGUUAAUCGGAUUUAUUGGGCGUAAAGGGCGUGUAGGCGGAAAGGAAAGUUAGAUGUUAAAUCUUGGGGCUCAACCCCAAGCCAGCAUCUAAUACUAUCUUUCUAGAGGGUAGAUGGAGAAAAGGGAAUUCCACGUGUAGCGGUGAAAUGCGUAGAUAUGUGGAAGAACACCAGUGGCGAAGGCGCUUUUCUAAUUUA-CCCUGACGCUAAGGCGCGAAAGCAAGGGGAGCAAACAGGAUUAGAUACCCUGGUAGUCCUUGCCGUAAACGAUGCAUACUUGAUGUGGAUAUCAUAUCCGUGUCGUAGCUAACGCGUUAAGUAUGCCGCCUGAGGAGUACACUCGCAAGGGUGAAACUCAAAAGAAUUGACGGGGGCCCGCACAAGCAGUGGAGCAUGUGGUUUAAUUCGAUGCAACGCGAAGAACCUUACCUGGGCUUGACAUGUAUUUGACCGCGGCAGAAAUGUCGUUUU---CCGCAAGG---ACAGAUACACAGGUGCUGCAUGGCUGUCGUCAGCUCGUGCCGUGAGGUGUUGGGUUAAGUCCCGCAACGAGCGCAACCCUUAUCGUUAGUUGCCAACACUUAGGGUGGGAACUCUAACGAGACUGCCUGGGUAACCAGGAGGAAGGCGAGGAUGACGUCAAGUCAGCAUGGCCCUUAUGCCCAGGGCUACACACGUGCUACAAUGGCCAGUACAGAAGGUAGCAAUAUCGUGAGAUGGAGCAAAUCCUC-AAAGCUGGCCCCAGUUCGGAUUGUAGUCUGCAACUCGACUACAUGAAGUCGGAAUUGCUAGUAAUGGCGUGUCAGCUAUAACGCCGUGAAUACGUUCCCGGGCCUUGUACACACCGCCCGUCACAUCAUGGGAGUUGGUUUUGCCUUAAGUCGUUGACAACCGCAAGGGAGGCGCCCAAGGUGAGGCUGAUGACUGGGAUGAAGUCGUAACAAGGUAGCC
05421::Chlamydophila_abortus.::U76710                                            -------AGAAUUUGAUCUUGGUUCAGAUUGAACGCUGGCGGCGUGGAUGAGGCAUGCAAGUCGAACGGA-AUAAUGACUUCGUUGUUAU-UUAGUGGCGGAAGGGUUAGUAAUACAUAGAUAAUCUGUCCUCAACUUGGGAAUAACGGUUGGAAACGACCGCUAAUACCGAAUGUGGUAUGUUAGGCAUCUAACAUAUUAAAGAAGUCGUUUCGGUUAAGGGAGAGUCUAUGGGAUAUCAGCUUGUUGGUGGGGUAAUGGCCUACCAAGGUUUUGACGUCUAGGCGGAUUGAGAGAUUGACCGCCAACACUGGGACUGAGACACUGCCCAGACUUCUACGGAAGGCUGCAGUCGAGAAUCUUUCGCAAUGGACGAAAGUCUGACGAAGCAACGCCGCGUGUGUGAUGAAGGCUCUAGGGUUGUAAAGCACUUCGCUUGGGAAUAAGAGAGAUAAUAUCGAUUUGAGCGUACCAGGUAAAGAGCACCGGCUAACUCCGUGCCAGCAGCUGCGGUAAUACGGAGGGUGCUAGCGUUAAUCGGAUUUAUUGGGCGUAAAGGGCGUGUAGGCGGAAAGGAAAGUUAGAUGUUAAAUCUUGGGGCUCAACCCCAAGCCAGCAUCUAAUACUAUCUUUCUAGAGGGUAGAUGGAGAAAAGGGAAUUCCACGUGUAGCGGUGAAAUGCGUAGAUAUGUGGAAGAACACCAGUGGCGAAGGCGCUUUUCUAAUUUA-CCCUGACGCUAAGGCGCGAAAGCAAGGGGAGCAAACAGGAUUAGAUACCCUGGUAGUCCUUGCCGUAAACGAUGCAUACUUGAUGUGGAUAUCAUAUCCGUGUCGUAGCUAACGCGUUAAGUAUGCCGCCUGAGGAGUACACUCGCAAGGGUGAAACUCAAAAGAAUUGACGGGGGCCCGCACAAGCAGUGGAGCAUGUGGUUUAAUUCGAUGCAACGCGAAGAACCUUACCUGGGCUUGACAUGUAUUUGACCGCGGCAGAAAUGUCGUUUU---CCGCAAGG---ACAGAUACACAGGUGCUGCAUGGCUGUCGUCAGCUCGUGCCGUGAGGUGUUGGGUUAAGUCCCGCAACGAGCGCAACCCUUAUCGUUAGUUGCCAACACUUAGGGUGGGAACUCUAACGAGACUGCCUGGGUAACCAGGAGGAAGGCGAGGAUGACGUCAAGUCAGCAUGGCCCUUAUGCCCAGGGCUACACACGUGCUACAAUGGCCAGUACAGAAGGUAGCAAUAUCGCAAGAUGGAGCAAAUCCUC-AAAGCUGGCCCCAGUUCGGAUUGUAGUCUGCAACUCGACUACAUGAAGUCGGAAUUGCUAGUAAUGGCGUGUCAGCUAUAACGCCGUGAAUACGUUCCCGGGCCUUGUACACACCGCCCGUCACAUCAUGGGAGUUGGUUUUGCCUUAAGUCGUUGACAACCGCAAGGGAGGCGCCCAAGGUGAGGCUGAUGACUGGGAUGAAGUCGUAACAAGGUAGCC
05422::Chlamydophila_abortus_S26_3::CR848038                                     -------AGAAUUUGAUCUUGGUUCAGAUUGAACGCUGGCGGCGUGGAUGAGGCAUGCAAGUCGAACGGA-AUAAUGACUUCGUUGUUAU-UUAGUGGCGGAAGGGUUAGUAAUACAUAGAUAAUCUGUCCUCAACUUGGGAAUAACGGUUGGAAACGACCGCUAAUACCGAAUGUGGUAUGUUAGGCAUCUAACAUAUUAAAGAAGUCGUUUCGGUUAAGGGAGAGUCUAUGGGAUAUCAGCUUGUUGGUGGGGUAAUGGCCUACCAAGGUUUUGACGUCUAGGCGGAUUGAGAGAUUGACCGCCAACACUGGGACUGAGACACUGCCCAGACUUCUACGGAAGGCUGCAGUCGAGAAUCUUUCGCAAUGGACGAAAGUCUGACGAAGCAACGCCGCGUGUGUGAUGAAGGCUCUAGGGUUGUAAAGCACUUCGCUUGGGAAUAAGAGAGAUAAUAUCGAUUUGAGCGUACCAGGUAAAGAGCACCGGCUAACUCCGUGCCAGCAGCUGCGGUAAUACGGAGGGUGCUAGCGUUAAUCGGAUUUAUUGGGCGUAAAGGGCGUGUAGGCGGAAAGGAAAGUUAGAUGUUAAAUCUUGGGGCUCAACCCCAAGCCAGCAUCUAAUACUAUCUUUCUAGAGGGUAGAUGGAGAAAAGGGAAUUCCACGUGUAGCGGUGAAAUGCGUAGAUAUGUGGAAGAACACCAGUGGCGAAGGCGCUUUUCUAAUUUA-CCCUGACGCUAAGGCGCGAAAGCAAGGGGAGCAAACAGGAUUAGAUACCCUGGUAGUCCUUGCCGUAAACGAUGCAUACUUGAUGUGGAUAUCAUAUCCGUGUCGUAGCUAACGCGUUAAGUAUGCCGCCUGAGGAGUACACUCGCAAGGGUGAAACUCAAAAGAAUUGACGGGGGCCCGCACAAGCAGUGGAGCAUGUGGUUUAAUUCGAUGCAACGCGAAGAACCUUACCUGGGCUUGACAUGUAUUUGACCGCGGCAGAAAUGUCGUUUU---CCGCAAGG---ACAGAUACACAGGUGCUGCAUGGCUGUCGUCAGCUCGUGCCGUGAGGUGUUGGGUUAAGUCCCGCAACGAGCGCAACCCUUAUCGUUAGUUGCCAACACUUAGGGUGGGAACUCUAACGAGACUGCCUGGGUAACCAGGAGGAAGGCGAGGAUGACGUCAAGUCAGCAUGGCCCUUAUGCCCAGGGCUACACACGUGCUACAAUGGCCAGUACAGAAGGUAGCAAUAUCGCAAGAUGGAGCAAAUCCUC-AAAGCUGGCCCCAGUUCGGAUUGUAGUCUGCAACUCGACUACAUGAAGUCGGAAUUGCUAGUAAUGGCGUGUCAGCUAUAACGCCGUGAAUACGUUCCCGGGCCUUGUACACACCGCCCGUCACAUCAUGGGAGUUGGUUUUGCCUUAAGUCGUUGACAACCGCAAGGGAGGCGCCCAAGGUGAGGCUGAUGACUGGGAUGAAGUCGUAACAAGGUAGCC
05423::Chlamydophila_felis.::U68457                                              -------AGAAUUUGAUCUUGGUUCAGAUUGAACGCUGGCGGCGUGGAUGAGGCAUGCAAGUCGAACGGA-ACAAUGACUUCGUUGUUGU-UUAGUGGCGGAAGGGUUAGUAAUACAUAGAUAAUCUGCCCUCAACUUGGGAAUAACGGUUGGAAACGACCGCUAAUACCGAAUGUGGUGUGUUAGGAAUCUAACACAUUAAAGAAGUCGUUUCGGUUGGGGAAGAGUCUAUGGGAUAUCAGCUUGUUGGUGGGGUAAUGGCCUACCAAGGCUUUGACGUCUAGGCGGAUUGAGAGAUUGACCGCCAACACUGGGACUGAGACACUGCCCAGACUUCUACGGAAGGCUGCAGUCGAGAAUCUUUCGCAAUGGACGAAAGUCUGACGAAGCGACGCCGCGUGUGUUAUGAAGGCUCUAGGGUUGUAAAGCACUUCGCUUGGGAAUAAGAGAAGUAAUACUGAUUUGAGCGUACCAGGUAAAGAGCACCGGCUAACUCCGUGCCAGCAGCUGCGGUAAUACGGAGGGUGCUAGCGUUAAUCGGAUUCAUUGGGCGUAAAGGGCGUUUAGGCGGAAAGGAAAGUUAGAUGUCAAAUCUUGGGGCUCAACCCCAAAUCGGCAUCUAAUACUAUCUUUCUAGAGGGUAGAUGGAGAAAAGGGAAUUCCACGUGUAGCGGUGAAAUGCGUAGAUAUGUGGAAGAACACCAGUCGCGAAGGCGCUUUUCUAAUUUA-CCCUGACGCUAAGGCGCGAAAGCAAGGGGAGCAAACAGGAUUAGAUACCCUGGUAGUCCUUGCCGUAAACGAUGCAUACUUGAUGUGGAUAUCAUAUCCGUGUCGUAGCUAACGCGUUAAGUAUGCCGCCUGAGGAGUACACUCGCAAGGGUGAAACUCAAAAGAAUUGACGGGGGCCCGCACAAGCAGUGGAGCAUGUGGUUUAAUUCGAUGCAACGCGAAGAACCUUACCUGGGCUUGACAUGUAUUUCACCGCGGCAGAAAUGUCGUUUU---CCGCAAGG---ACAGAUACACAGGUGCUGCAUGGCUGUCGUCAGCUCGUGCCGUGAGGUGUUGGGUUAAGUCCCGCAACGAGCGCAACCCUUAUCGUUAGUUGCCAACACUUUGGGUGAGAACUCUAGCGAGACUGCCUGGGUAACCAGGAGGAAGGCGAGGAUGACGUCAAGUCAGCAUGGCCCUUAUGCCCAGGGCUACACACGUGCUACAAUGGCCAGUACAGAAGGUAGCAAUAUCGUGAGAUGGAGCAAAUCCUC-AAAGCUGGCCCCAGUUCGGAUUGUAGUCUGCAAAUCGACUACAUGAAGUCGGAAUUGCUAGUAAUGGCGUGUCAGCUAUAACGCCGUGAAUACGUUCCCGGGCCUUGUACACACCGCCCGUCACAUCAUGGGAGUUGGUUUUGCCUUAAGUCGUUGACAACCGCAAGGGAGGCGCCCAAGGUGAGGCUGAUGACUGGGAUGAAGUCGUAACAAGGUAGCC
05424::Chlamydophila_felis_Fe_C_56::AP006861                                     -------AGAAUUUGAUCUUGGUUCAGAUUGAACGCUGGCGGCGUGGAUGAGGCAUGCAAGUCGAACGGA-ACAAUGACUUCGUUGUUGU-UUAGUGGCGGAAGGGUUAGUAAUACAUAGAUAAUCUGCCCUCAACUUGGGAAUAACGGUUGGAAACGACCGCUAAUACCGAAUGUGGUGUGUUAGGAAUCUAACACAUUAAAGAAGUCGUUUCGGUUGGGGAAGAGUCUAUGGGAUAUCAGCUUGUUGGUGGGGUAAUGGCCUACCAAGGCUUUGACGUCUAGGCGGAUUGAGAGAUUGACCGCCAACACUGGGACUGAGACACUGCCCAGACUUCUACGGAAGGCUGCAGUCGAGAAUCUUUCGCAAUGGACGAAAGUCUGACGAAGCGACGCCGCGUGUGUGAUGAAGGCUCUAGGGUUGUAAAGCACUUCGCUUGGGAAUAAGAGAAGUAAUACUGAUUUGAGCGUACCAGGUAAAGAGCACCGGCUAACUCCGUGCCAGCAGCUGCGGUAAUACGGAGGGUGCUAGCGUUAAUCGGAUUCAUUGGGCGUAAAGGGCGUGUAGGCGGAAAGGAAAGUUAGAUGUCAAAUCUUGGGGCUCAACCCCAAAUCGGCAUCUAAUACUAUCUUUCUAGAGGGUAGAUGGAGAAAAGGGAAUUCCACGUGUAGCGGUGAAAUGCGUGGAUAUGUGGAAGAACACCAGUGGCGAAGGCGCUUUUCUAAUUUA-CCCUGACGCUAAGGCGCGAAAGCAAGGGGAGCAAACAGGAUUAGAUACCCUGGUAGUCCUUGCCGUAAACGAUGCAUACUUGAUGUGGAUAUCAUAUCCGUGUCGUAGCUAACGCGUUAAGUAUGCCGCCUGAGGAGUACACUCGCAAGGGUGAAACUCAAAAGAAUUGACGGGGGCCCGCACAAGCAGUGGAGCAUGUGGUUUAAUUCGAUGCAACGCGAAGAACCUUACCUGGGCUUGACAUGUAUUUGACCGCGGCAGAAAUGUCGUUUU---CCGCAAGG---ACAGAUACACAGGUGCUGCAUGGCUGUCGUCAGCUCGUGCCGUGAGGUGUUGGGUUAAGUCCCGCAACGAGCGCAACCCUUAUCGUUAGUUGCCAACACUUUGGGUGGGAACUCUAGCGAGACUGCCUGGGUAACCAGGAGGAAGGCGAGGAUGACGUCAAGUCAGCAUGGCCCUUAUGCCCAGGGCUACACACGUGCUACAAUGGCCAGUACAGAAGGUAGCAAUAUCGUGAGAUGGAGCAAAUCCUC-AAAGCUGGCCCCAGUUCGGAUUGUAGUCUGCAAAUCGACUACAUGAAGUCGGAAUUGCUAGUAAUGGCGUGUCAGCUAUAACGCCGUGAAUACGUUCCCGGGCCUUGUACACACCGCCCGUCACAUCAUGGGAGUUGGUUUUGCCUUAAGUCGUUGACAACCGCAAGGGAGGCGCCCAAGGUGAGGCUGAUGACUGGGAUGAAGUCGUAACAAGGUAGCC
05425::Chlamydophila_caviae.::U68451                                             -------AGAAUUUGAUCUUGGUUCAGAUUGAACGCUGGCGGCGUGGAUGAGGCAUGCAAGUCAAACGGA-AUAAUAGCGUCGGUAUUAU-UUAGUGGCGGAAGGGUUAGUAAUACAUAGAUAAUCUGUCCUCAACUUGGGAAUAACGGUUGGAAACGACCGCUAAUACCGAAUGUGGUAUGUUAGGCAUCCAACAUAUUAAAGAAGUCGUUUCGGUUAAGGAAGAGUCUAUGGGAUAUCAGCUUGUUGGUGGGGUAAUGGCCUACCAAGGCUUUGACGUCUAGGCGGAUUGAGAGAUUGACCGCCAACACUGGGACUGAGACACUGCCCAGACUUCUACGGAAGGCUGCAGUCGAGAAUCUUUCGCAAUGGACGAAAGUCUGACGAAGCGACGCCGCGUGUGUGAUGAAGGCUCUAGGGUUGUAAAGCACUUCGCUUGGGAAUAAGAGAAGUAAUACUGAUUUGAGCGUACCAGGUAAAGAGCACCGGCUAACUCCGUGCCAGCAGCUGCGGUAAUACGGAGGGUGCUAGCGUUAAUCGGAUUUAUUGGGCGUAAAGGGCGUGUAGGCGGAAAGGAAAGUUAGAUGUUAAAUCUUGGGGCUCAACCCCAAGCCAGCAUCUAAUACUAUCUUUCUAGAGGGUAGAUGGAGAAAAGGGAAUUCCACGUGUAGCGGUGAAAUGCGUAGAUAUGUGGAAGAACACCAGUGGCGAAGGCGCUUUUCUAAUUUA-CCCUGACGCUAAGGCGCGAAAGCAAGGGGAGCAAACAGGAUUAGAUACCCUGGUAGUCCUUGCCGUAAACGAUGCAUACUUGAUGUGGAUAUCAUAUCCGUGUCGUAGCUAACGCGUUAAGUAUGCCGCCUGAGGAGUACACUCGCAAGGGUGAAACUCAAAAGAAUUGACGGGGGCCCGCACAAGCAGUGGAGCAUGUGGUUUAAUUCGAUGCAACGCGAAGAACCUUACCUGGGCUUGACAUGUAUUUGACCGCGGCAGAAAUGUCGUUUU---CCGCAAGG---ACAGAUACACAGGUGCUGCAUGGCUGUCGUCAGCUCGUGCCGUGAGGUGUUGGGUUAAGUCCCGCAACGAGCGCAACCCUUAUCGUUAGUUGCCAACACUUAGGGUGGGAACUCUAACGAGACUGCCUGGGUAACCAGGAGGAAGGCGAGGAUGACGUCAAGUCAGCAUGGCCCUUAUGCCCAGGGCCACACACGUGCUACAAUGGCCAGUACAGAAGGUAGCAAUAUCGCAAGAUGGAGCAAAUCCUC-AAAGCUGGCCCCAGUUCGGAUUGUAGUCUGCAACUCGACUACAUGAAGUCGGAAUUGCUAGUAAUGGCGUGUCAGCUAUAACGCCGUGAAUACGUUCCCGGGCCUUGUACACACCGCCCGUCACAUCAUGGGAGUUGGUUUUGCCUUAAGUCGUUGACAACCGCAAGGGAGGCGCCCAAGGUGAGGCUGAUGACUGGGAUGAAGUCGUAACAAGGUAGCC
05426::Chlamydophila_caviae_GPIC::AE015925                                       -------AGAAUUUGAUCUUGGUUCAGAUUGAACGCUGGCGGCGUGGAUGAGGCAUGCAAGUCGAACGGA-AUAAUAGCUUCGUUAUUAU-UUAGUGGCGGAAGGGUUAGUAAUACAUAGAUAAUCUGUCCUCAACUUGGGAAUAACGGUUGGAAACGACCGCUAAUACCGAAUGUGGUAUGUUAGGCAUCUAACAUAUUAAAGAAGUCGUUUCGGUUAAGGAAGAGUCUAUGGGAUAUCAGCUUGUUGGUGGGGUAAUGGCCUACCAAGGCUUUGACGUCUAGGCGGAUUGAGAGAUUGACCGCCAACACUGGGACUGAGACACUGCCCAGACUUCUACGGAAGGCUGCAGUCGAGAAUCUUUCGCAAUGGACGAAAGUCUGACGAAGCGACGCCGCGUGUGUGAUGAAGGCUCUAGGGUUGUAAAGCACUUCGCUUGGGAAUAAGAGAAGUAAUACUGAUUUGAGCGUACCAGGUAAAGAGCACCGGCUAACUCCGUGCCAGCAGCUGCGGUAAUACGGAGGGUGCUAGCGUUAAUCGGAUUUAUUGGGCGUAAAGGGCGUGUAGGCGGAAAGGAAAGUUAGAUGUUAAAUCUUGGGGCUCAACCCCAAGCCAGCAUCUAAUACUAUCUUUCUAGAGGGUAGAUGGAGAAAAGGGAAUUCCACGUGUAGCGGUGAAAUGCGUAGAUAUGUGGAAGAACACCAGUGGCGAAGGCGCUUUUCUAAUUUA-CCCUGACGCUAAGGCGCGAAAGCAAGGGGAGCAAACAGGAUUAGAUACCCUGGUAGUCCUUGCCGUAAACGAUGCAUACUUGAUGUGGAUAUCAUAUCCGUGUCGUAGCUAACGCGUUAAGUAUGCCGCCUGAGGAGUACACUCGCAAGGGUGAAACUCAAAAGAAUUGACGGGGGCCCGCACAAGCAGUGGAGCAUGUGGUUUAAUUCGAUGCAACGCGAAGAACCUUACCUGGGCUUGACAUGUAUUUGACCGCGGCAGAAAUGUCGUUUU---CCGCAAGG---ACAGAUACACAGGUGCUGCAUGGCUGUCGUCAGCUCGUGCCGUGAGGUGUUGGGUUAAGUCCCGCAACGAGCGCAACCCUUAUCGUUAGUUGCCAACACUUAGGGUGGGAACUCUAACGAGACUGCCUGGGUAACCAGGAGGAAGGCGAGGAUGACGUCAAGUCAGCAUGGCCCUUAUGCCCAGGGCCACACACGUGCUACAAUGGCCAGUACAGAAGGUAGCAAUAUCGCAAGAUGGAGCAAAUCCUC-AAAGCUGGCCCCAGUUCGGAUUGUAGUCUGCAACUCGACUACAUGAAGUCGGAAUUGCUAGUAAUGGCGUGUCAGCUAUAACGCCGUGAAUACGUUCCCGGGCCUUGUACACACCGCCCGUCACAUCAUGGGAGUUGGUUUUGCCUUAAGUCGUUGACAACCGCAAGGGAGGCGCCCAAGGUGAGGCUGAUGACUGGGAUGAAGUCGUAACAAGGUAGCC
05427::Chlamydophila_caviae_GPIC::AE016997                                       -------AGAAUUUGAUCUUGGUUCAGAUUGAACGCUGGCGGCGUGGAUGAGGCAUGCAAGUCGAACGGA-AUAAUAGCUUCGUUAUUAU-UUAGUGGCGGAAGGGUUAGUAAUACAUAGAUAAUCUGUCCUCAACUUGGGAAUAACGGUUGGAAACGACCGCUAAUACCGAAUGUGGUAUGUUAGGCAUCUAACAUAUUAAAGAAGUCGUUUCGGUUAAGGAAGAGUCUAUGGGAUAUCAGCUUGUUGGUGGGGUAAUGGCCUACCAAGGCUUUGACGUCUAGGCGGAUUGAGAGAUUGACCGCCAACACUGGGACUGAGACACUGCCCAGACUUCUACGGAAGGCUGCAGUCGAGAAUCUUUCGCAAUGGACGAAAGUCUGACGAAGCGACGCCGCGUGUGUGAUGAAGGCUCUAGGGUUGUAAAGCACUUCGCUUGGGAAUAAGAGAAGUAAUACUGAUUUGAGCGUACCAGGUAAAGAGCACCGGCUAACUCCGUGCCAGCAGCUGCGGUAAUACGGAGGGUGCUAGCGUUAAUCGGAUUUAUUGGGCGUAAAGGGCGUGUAGGCGGAAAGGAAAGUUAGAUGUUAAAUCUUGGGGCUCAACCCCAAGCCAGCAUCUAAUACUAUCUUUCUAGAGGGUAGAUGGAGAAAAGGGAAUUCCACGUGUAGCGGUGAAAUGCGUAGAUAUGUGGAAGAACACCAGUGGCGAAGGCGCUUUUCUAAUUUA-CCCUGACGCUAAGGCGCGAAAGCAAGGGGAGCAAACAGGAUUAGAUACCCUGGUAGUCCUUGCCGUAAACGAUGCAUACUUGAUGUGGAUAUCAUAUCCGUGUCGUAGCUAACGCGUUAAGUAUGCCGCCUGAGGAGUACACUCGCAAGGGUGAAACUCAAAAGAAUUGACGGGGGCCCGCACAAGCAGUGGAGCAUGUGGUUUAAUUCGAUGCAACGCGAAGAACCUUACCUGGGCUUGACAUGUAUUUGACCGCGGCAGAAAUGUCGUUUU---CCGCAAGG---ACAGAUACACAGGUGCUGCAUGGCUGUCGUCAGCUCGUGCCGUGAGGUGUUGGGUUAAGUCCCGCAACGAGCGCAACCCUUAUCGUUAGUUGCCAACACUUAGGGUGGGAACUCUAACGAGACUGCCUGGGUAACCAGGAGGAAGGCGAGGAUGACGUCAAGUCAGCAUGGCCCUUAUGCCCAGGGCCACACACGUGCUACAAUGGCCAGUACAGAAGGUAGCAAUAUCGCAAGAUGGAGCAAAUCCUC-AAAGCUGGCCCCAGUUCGGAUUGUAGUCUGCAACUCGACUACAUGAAGUCGGAAUUGCUAGUAAUGGCGUGUCAGCUAUAACGCCGUGAAUACGUUCCCGGGCCUUGUACACACCGCCCGUCACAUCAUGGGAGUUGGUUUUGCCUUAAGUCGUUGACAACCGCAAGGGAGGCGCCCAAGGUGAGGCUGAUGACUGGGAUGAAGUCGUAACAAGGUAGCC
05428::Chlamydophila_pecorum.::U68434                                            -------AGAAUUUGAUCUUGGUUCAGAUUGAACGCUGGCGGCGUGGAUGAGGCAUGCAAGUCGAACGGA-AUAAUGGCUUCGCUAUUAU-UUAGUGGCGGAAGGGUUAGUAAUACAUAGAUAAUUUGUCUU-AACUUGGGAAUAACGGUUGGAAACGGCCGCUAAUACCGAAUGUGGUGUGUUAGGCAUCUAAUACAUUAAAGAAGUCGUUUUGGUUAAGAGAAAGUCUGUGGGAUAUCAGCUUGUUGGUGGGGUAAUGGCCUACCAAGGCUAUGACGUCUAGGCGGAUUGAGAGAUUGACCGCCAACACUGGGACUGAGACACUGCCCAGACUCCUACGGGAGGCUGCAGUCGAGAAUCUUUCGCAAUGGACGAAAGUCUGACGAAGCGACGCCGCGUGUGUGAUGAAGGCUCUAGGGUUGUAAAGCACUUCGCCUGGGAAUAAGAGAGAUAAUAUUGAUUUGAGCGUACCAGGUAAAGAGCACCGGCUAACUCCGUGCCAGCAGCUGCGGUAAUACGGAGGGUGCUAGCGUUAAUCGGAUUUAUUGGGCGUAAAGGGCGUGUAGGCGGAAAGGAAAGUUAGAUGUCAAAUCUUGAGGCUCAACCUCAAGUCGGCAUCUAAUACUAUCUUUCUAGAGGUUGGAUGGAGAAAAGGGAAUUCCACGUGUAGCGGUGAAAUGCGUAGAUAUGUGGAAGAACACCAGUGGCGAAGGCGCUUUUCUAAUUU--UCCUGACGCUAAGGCGCGAAAGCAAGGGGAGCAAACAGGAUUAGAUACCCUGGUAGUCCUUGCUGUAAACGAUGCAUACUUGAUGUGGAUGUCACAUCCGUGUCGGAGCUAACGCGUUAAGUAUGCCGCCUGAGGAGUACACUCGCAAGGGUGAAACUCAAAAGAAUUGACGGGGGCCCGCACAAGCAGUGGAGCAUGUGGUUUAAUUCGAUGCAACGCGAAGAACCUUACCUGGGCUUGACAUGUAUUUGACCGCGGCAGAAAUGUCGUUUU---CCGUAAGG---ACAGAUACACAGGUGCUGCAUGGCUGUCGUCAGCUCGUGCCGUGAGGUGUUGGGUUAAGUCCCGCAACGAGCGCAACCCUUAUCGUUAGUUGCCAGCACUUUGGGUGGGAACUCUAACGAGACUGCCUGGGUAACCAGGAGGAAGGCGAGGAUGACGUCAAGUCAGCAUGGCCCUUAUGUCCAGGGCGACACACGUGCUACAAUGGGUAGUACAGAAGGUAGCAAGAUCGUGAGAUGGAGCAAAUCCUU-AAAGCUAUCCUCAGUUCGGAUUGUAGUCUGCAACUCGGCUACAUGAAGUCGGAAUUGCUAGUAAUGGCGUGUCAGCCAUAACGCCGUGAAUACGUUCCCGGGCCUUGUACACACCGCCCGUCACAUCAUGGGAGUUGGUUUCACCUUAAGUCGUUGACAACCUUUUGGGAGGCGCCCAAGGUGAGGCUGAUGACUGGGAUGAAGUCGUAACAAGGUAGCC
05436::Chlamydophila_pneumoniae::DQ444323                                        -------AGAAUUUGAUCUUGGUUCAGAUUGAACGCUGGCGGCGUGGAUGAGGCAUGCAAGUCGAACGGA-AUAAUGACUUCGUUGUUAU-UUAGUGGCGGAAGGGUUAGUAAUACAUAGAUAAUCUGCCCUCAACUUGGGAAUAACGGUUGGAAACGAUCGCUAAUACCGAAUGUAGUGUAAUAGGCAUCUAUUAUAUUAAAGAAGUCGUUUCGGUUGAGGAAGAGUUUAUGCGAUAUCAGCUUGUUGGUGGGGUAAAAGCCCACCAAGGCGAUGACGUCUAGGCGGAUUGAGAGAUUGACCGCCAACACUGGGACUGAGACACUGCCCAGACUCCUACGGGAGGCUGCAGUCGAGAAUCUUUCGCAAUGGACGAAAGUCUGACGAAGCGACGCCGCGUGUGUGAUGAAGGCCUUAGGGUUGUAAAGCACUUCGCCUGGGAAUAAGAGAGAUAAUAUCGAUUUGAGCGUACCAGGUAAAGAGCACCGGCUAACUCCGUGCCAGCAGCUGCGGUAAUACGGAGGGUGCUAGCGUUAAUCGGAUUUAUUGGGCGUAAAGGGCGUGUAGGCGGAAAGGAAAGUUAGAUGUUAAAUUUUGGGGCUCAACCCCAAGUCAGCAUUUAAAACUAUCUUUCUAGAGGAUAGAUGGAGAAAAGGGAAUUCCACGUGUAGCGGUGAAAUGCGUAGAUAUGUGGAAGAACACCAGUGGCGAAGGCGCUUUUCUAAUUUA-UCCUGACGCUAAGGCGCGAAAGCAAGGGGAGCAAACAGGAUUAGAUACCCUGGUAGUCCUUGCCGUAAACGAUGCAUACUUGAUGUGGAUGUCACAUCCGUGUCGGAGCUAACGUGUUAAGUAUGCCGCCUGAGGAGUACACUCGCAAGGGUGAAACUCAAAAGAAUUGACGGGGGCCCGCACAAGCAGUGGAGCAUGUGGUUUAAUUCGAUGCAACGCGAAGGACCUUACCUGGACUUGACAUGUAUUUGACAACUGUAGAAAUACAGCUUU---CCGCAAGG---ACAGAUACACAGGUGCUGCAUGGCUGUCGUCAGCUCGUGCCGUGAGGUGUUGGGUUAAGUCCCGCAACGAGCGCAACCCUUAUCGUUAGUUGCCAGCACUUAGGGUGGGAACUCUAACGAGACUGCCUGGGUAACCAGGAGGAAGGCGAGGAUGACGUCAAGUCAGCAUGGCCCUUAUGUCCAGGGCGACACACGUGCUACAAUGGUUAGUACAGAAGGUAGCAAGAUCGUGAGAUGGAGCAAAUCCUA-AAAGCUAACCCCAGUUCGGAUUGUAGUCUGCAACUCGACUACAUGAAGUCGGAAUUGCUAGUAAUGGCGUGUCAGCCAUAACGCCGUGAAUACGUUCCCGGGCCUUGUACACACCGCCCGUCACAUCAUGGGAGUUGGUUUUACCUUAAGUCGUUGACAACCUUUAGGGAGGCGCCCAAGGUGAGGCUGAUGACUGGGAUGAAGUCGUAACAAGGUAGCC
05437::Chlamydophila_pneumoniae::L06108                                          -------AGAAUUUGAUCUUAGUUCAGAUUGAACGCUGGCGGCGUGGAUGAGGCAUGCAAGUCGAACGGA-AUAAUGACUUCGUUGUUAU-UUAGUGGCGGAAGGGUUAGUAGUACAUAGAUAAUCUGCCCUCAACUUGGGGAUAACGGUUGGAAACGAUCGCUAAUACCGAAUGUAGUGUAAUAGGCAUCUAUUAUAUUAAAGAAGUCGUUUCGGUUGAGGAAGAGUUUAUGCGAUAUCAGCUUGUUGGUGGGGUAAAAGCCCACCAAGGCGAUGACGUCUAGGCGGAUUGAGAGAUUGACCGCCAACACUGGGACUGAGACACUGCCCAGACUCCUACGGGAGGCUGCAGUCGAGAAUCUUUCGCAAUGGACGAAAGUCUGACGAAGCGACGCCGCGUGUGUGAUGAAGGCCUUAGGGUUGUAAAGCACUUCGCCUGGGAAUAAGAGAGAUAAUAUCGAUUUGAGCGUACCAGGUAAAGAGCACCGGCUAACUCCGUGCCAGCAGCUGCGGUAAUACGGAGGGUGCUAGCGUUAAUCGGAUUUAUUGGGCGUAAAGGGCGUGUAGGCGGAAAGGAAAGUUAGAUGUUAAAUUUUGGGGCUCAACCCCAAGUCAGCAUUUAAAACUAUCUUUCUAGAGGAUAGAUGGGGAAAAGGGAAUUCCACGUGUAGCGGUGAAAUGCGUAGAUAUGUGGAAGAACACCAGUGGCGAAGGCGCUUUUCUAAUUUA-UCCUGACGCUAAGGCGCGAAAGCAAGGGGAGCAAACAGGAUUAGAUACCCUGGUAGUCCUUGCCGUAAACGAUGCAUACUUGAUGUGGAUGUCACAUCCGUGUCGGAGCUAACGUGUUAAGUAUGCCGCCUGAGGAGUACACUCGCAAGGGUGAAACUCAAAAGAAUUGACGGGGGCCCGCACAAGCAGUGGAGCAUGUGGUUUAAUUCGAUGCAACGCGAAGGACCUUACCUGGACUUGACAUGUAUUUGACAACUGUAGAAAUACAGCUUU---CCGCAAGG---ACAGAUACACAGGUGCUGCAUGGCUGUCGUCAGCUCGUGCCGUGAGGUGUUGGGUUAAGUCCCGCAACGAGCGCAACCCUUAUCGUUAGUUGCCAGCACUUAGGGUGGGAACUCUAACGAGACUGCCUGGGUAACCAGGAGGAAGGCGAGGAUGACGUCAAGUCAGCAUGGCCCUUAUGUCCAGGGCGACACACGUGCUACAAUGGUUAGUACAGAAGGUAGCAAGAUCGUGAGAUGGAGCAAAUCCUA-AAAGCUAGCCCCAGUUCGGAUUGUAGUCUGCAACUCGACUACAUGAAGUCGGAAUUGCUAGUAAUGGCGUGUCAGCCAUAACGCCGUGAAUACGUUCUCGGGCCUUGUACACACCGCCCGUCACAUCAUGGGAGUUGGUUUUACCUUAAGUCGUUGACAACCUUUAGGGAGGCGCCCAAGGUGAGGCUGAUGACUGGGAUGAAGUCGUAACAAGGUAGCC
05438::Chlamydophila_pneumoniae_AR39::AE002161                                   -------AGAAUUUGAUCUUAGUUCAGAUUGAACGCUGGCGGCGUGGAUGAGGCAUGCAAGUCGAACGGA-AUAAUGACUUCGUUGUUAU-UUAGUGGCGGAAGGGUUAGUAGUACAUAGAUAAUCUGCCCUCAACUUGGGGAUAACGGUUGGAAACGAUCGCUAAUACCGAAUGUAGUGUAAUAGGCAUCUAUUAUAUUAAAGAAGUCGUUUCGGUUGAGGAAGAGUUUAUGCGAUAUCAGCUUGUUGGUGGGGUAAAAGCCCACCAAGGCGAUGACGUCUAGGCGGAUUGAGAGAUUGACCGCCAACACUGGGACUGAGACACUGCCCAGACUCCUACGGGAGGCUGCAGUCGAGAAUCUUUCGCAAUGGACGAAAGUCUGACGAAGCGACGCCGCGUGUGUGAUGAAGGCCUUAGGGUUGUAAAGCACUUCGCCUGGGAAUAAGAGAGAUAAUAUCGAUUUGAGCGUACCAGGUAAAGAGCACCGGCUAACUCCGUGCCAGCAGCUGCGGUAAUACGGAGGGUGCUAGCGUUAAUCGGAUUUAUUGGGCGUAAAGGGCGUGUAGGCGGAAAGGAAAGUUAGAUGUUAAAUUUUGGGGCUCAACCCCAAGUCAGCAUUUAAAACUAUCUUUCUAGAGGAUAGAUGGGGAAAAGGGAAUUCCACGUGUAGCGGUGAAAUGCGUAGAUAUGUGGAAGAACACCAGUGGCGAAGGCGCUUUUCUAAUUUA-UCCUGACGCUAAGGCGCGAAAGCAAGGGGAGCAAACAGGAUUAGAUACCCUGGUAGUCCUUGCCGUAAACGAUGCAUACUUGAUGUGGAUGUCACAUCCGUGUCGGAGCUAACGUGUUAAGUAUGCCGCCUGAGGAGUACACUCGCAAGGGUGAAACUCAAAAGAAUUGACGGGGGCCCGCACAAGCAGUGGAGCAUGUGGUUUAAUUCGAUGCAACGCGAAGGACCUUACCUGGACUUGACAUGUAUUUGACAACUGUAGAAAUACAGCUUU---CCGCAAGG---ACAGAUACACAGGUGCUGCAUGGCUGUCGUCAGCUCGUGCCGUGAGGUGUUGGGUUAAGUCCCGCAACGAGCGCAACCCUUAUCGUUAGUUGCCAGCACUUAGGGUGGGAACUCUAACGAGACUGCCUGGGUAACCAGGAGGAAGGCGAGGAUGACGUCAAGUCAGCAUGGCCCUUAUGUCCAGGGCGACACACGUGCUACAAUGGUUAGUACAGAAGGUAGCAAGAUCGUGAGAUGGAGCAAAUCCUA-AAAGCUAGCCCCAGUUCGGAUUGUAGUCUGCAACUCGACUACAUGAAGUCGGAAUUGCUAGUAAUGGCGUGUCAGCCAUAACGCCGUGAAUACGUUCUCGGGCCUUGUACACACCGCCCGUCACAUCAUGGGAGUUGGUUUUACCUUAAGUCGUUGACAACCUUUAGGGAGGCGCCCAAGGUGAGGCUGAUGACUGGGAUGAAGUCGUAACAAGGUAGCC
05439::Chlamydophila_pneumoniae_CWL029::AE001363                                 -------AGAAUUUGAUCUUAGUUCAGAUUGAACGCUGGCGGCGUGGAUGAGGCAUGCAAGUCGAACGGA-AUAAUGACUUCGUUGUUAU-UUAGUGGCGGAAGGGUUAGUAGUACAUAGAUAAUCUGCCCUCAACUUGGGGAUAACGGUUGGAAACGAUCGCUAAUACCGAAUGUAGUGUAAUAGGCAUCUAUUAUAUUAAAGAAGUCGUUUCGGUUGAGGAAGAGUUUAUGCGAUAUCAGCUUGUUGGUGGGGUAAAAGCCCACCAAGGCGAUGACGUCUAGGCGGAUUGAGAGAUUGACCGCCAACACUGGGACUGAGACACUGCCCAGACUCCUACGGGAGGCUGCAGUCGAGAAUCUUUCGCAAUGGACGAAAGUCUGACGAAGCGACGCCGCGUGUGUGAUGAAGGCCUUAGGGUUGUAAAGCACUUCGCCUGGGAAUAAGAGAGAUAAUAUCGAUUUGAGCGUACCGGGUAAAGAGCACCGGCUAACUCCGUGCCAGCAGCUGCGGUAAUACGGAGGGUGCUAGCGUUAAUCGGAUUUAUUGGGCGUAAAGGGCGUGUAGGCGGAAAGGAAAGUUAGAUGUUAAAUUUUGGGGCUCAACCCCAAGUCAGCAUUUAAAACUAUCUUUCUAGAGGAUAGAUGGGGAAAAGGGAAUUCCACGUGUAGCGGUGAAAUGCGUAGAUAUGUGGAAGAACACCAGUGGCGAAGGCGCUUUUCUAAUUUA-UCCUGACGCUAAGGCGCGAAAGCAAGGGGAGCAAACAGGAUUAGAUACCCUGGUAGUCCUUGCCGUAAACGAUGCAUACUUGAUGUGGAUGUCACAUCCGUGUCGGAGCUAACGUGUUAAGUAUGCCGCCUGAGGAGUACACUCGCAAGGGUGAAACUCAAAAGAAUUGACGGGGGCCCGCACAAGCAGUGGAGCAUGUGGUUUAAUUCGAUGCAACGCGAAGGACCUUACCUGGACUUGACAUGUAUUUGACAACUGUAGAAAUACAGCUUU---CCGCAAGG---ACAGAUACACAGGUGCUGCAUGGCUGUCGUCAGCUCGUGCCGUGAGGUGUUGGGUUAAGUCCCGCAACGAGCGCAACCCUUAUCGUUAGUUGCCAGCACUUAGGGUGGGAACUCUAACGAGACUGCCUGGGUAACCAGGAGGAAGGCGAGGAUGACGUCAAGUCAGCAUGGCCCUUAUGUCCAGGGCGACACACGUGCUACAAUGGUUAGUACAGAAGGUAGCAAGAUCGUGAGAUGGAGCAAAUCCUA-AAAGCUAGCCCCAGUUCGGAUUGUAGUCUGCAACUCGACUACAUGAAGUCGGAAUUGCUAGUAAUGGCGUGUCAGCCAUAACGCCGUGAAUACGUUCUCGGGCCUUGUACACACCGCCCGUCACAUCAUGGGAGUUGGUUUUACCUUAAGUCGUUGACAACCUUUAGGGAGGCGCCCAAGGUGAGGCUGAUGACUGGGAUGAAGUCGUAACAAGGUAGCC
05440::Chlamydophila_pneumoniae.::AE001668                                       -------AGAAUUUGAUCUUAGUUCAGAUUGAACGCUGGCGGCGUGGAUGAGGCAUGCAAGUCGAACGGA-AUAAUGACUUCGUUGUUAU-UUAGUGGCGGAAGGGUUAGUAGUACAUAGAUAAUCUGCCCUCAACUUGGGGAUAACGGUUGGAAACGAUCGCUAAUACCGAAUGUAGUGUAAUAGGCAUCUAUUAUAUUAAAGAAGUCGUUUCGGUUGAGGAAGAGUUUAUGCGAUAUCAGCUUGUUGGUGGGGUAAAAGCCCACCAAGGCGAUGACGUCUAGGCGGAUUGAGAGAUUGACCGCCAACACUGGGACUGAGACACUGCCCAGACUCCUACGGGAGGCUGCAGUCGAGAAUCUUUCGCAAUGGACGAAAGUCUGACGAAGCGACGCCGCGUGUGUGAUGAAGGCCUUAGGGUUGUAAAGCACUUCGCCUGGGAAUAAGAGAGAUAAUAUCGAUUUGAGCGUACCGGGUAAAGAGCACCGGCUAACUCCGUGCCAGCAGCUGCGGUAAUACGGAGGGUGCUAGCGUUAAUCGGAUUUAUUGGGCGUAAAGGGCGUGUAGGCGGAAAGGAAAGUUAGAUGUUAAAUUUUGGGGCUCAACCCCAAGUCAGCAUUUAAAACUAUCUUUCUAGAGGAUAGAUGGGGAAAAGGGAAUUCCACGUGUAGCGGUGAAAUGCGUAGAUAUGUGGAAGAACACCAGUGGCGAAGGCGCUUUUCUAAUUUA-UCCUGACGCUAAGGCGCGAAAGCAAGGGGAGCAAACAGGAUUAGAUACCCUGGUAGUCCUUGCCGUAAACGAUGCAUACUUGAUGUGGAUGUCACAUCCGUGUCGGAGCUAACGUGUUAAGUAUGCCGCCUGAGGAGUACACUCGCAAGGGUGAAACUCAAAAGAAUUGACGGGGGCCCGCACAAGCAGUGGAGCAUGUGGUUUAAUUCGAUGCAACGCGAAGGACCUUACCUGGACUUGACAUGUAUUUGACAACUGUAGAAAUACAGCUUU---CCGCAAGG---ACAGAUACACAGGUGCUGCAUGGCUGUCGUCAGCUCGUGCCGUGAGGUGUUGGGUUAAGUCCCGCAACGAGCGCAACCCUUAUCGUUAGUUGCCAGCACUUAGGGUGGGAACUCUAACGAGACUGCCUGGGUAACCAGGAGGAAGGCGAGGAUGACGUCAAGUCAGCAUGGCCCUUAUGUCCAGGGCGACACACGUGCUACAAUGGUUAGUACAGAAGGUAGCAAGAUCGUGAGAUGGAGCAAAUCCUA-AAAGCUAGCCCCAGUUCGGAUUGUAGUCUGCAACUCGACUACAUGAAGUCGGAAUUGCUAGUAAUGGCGUGUCAGCCAUAACGCCGUGAAUACGUUCUCGGGCCUUGUACACACCGCCCGUCACAUCAUGGGAGUUGGUUUUACCUUAAGUCGUUGACAACCUUUAGGGAGGCGCCCAAGGUGAGGCUGAUGACUGGGAUGAAGUCGUAACAAGGUAGCC
05441::Chlamydophila_pneumoniae_J138.::AP002548                                  -------AGAAUUUGAUCUUAGUUCAGAUUGAACGCUGGCGGCGUGGAUGAGGCAUGCAAGUCGAACGGA-AUAAUGACUUCGUUGUUAU-UUAGUGGCGGAAGGGUUAGUAGUACAUAGAUAAUCUGCCCUCAACUUGGGGAUAACGGUUGGAAACGAUCGCUAAUACCGAAUGUAGUGUAAUAGGCAUCUAUUAUAUUAAAGAAGUCGUUUCGGUUGAGGAAGAGUUUAUGCGAUAUCAGCUUGUUGGUGGGGUAAAAGCCCACCAAGGCGAUGACGUCUAGGCGGAUUGAGAGAUUGACCGCCAACACUGGGACUGAGACACUGCCCAGACUCCUACGGGAGGCUGCAGUCGAGAAUCUUUCGCAAUGGACGAAAGUCUGACGAAGCGACGCCGCGUGUGUGAUGAAGGCCUUAGGGUUGUAAAGCACUUCGCCUGGGAAUAAGAGAGAUAAUAUCGAUUUGAGCGUACCAGGUAAAGAGCACCGGCUAACUCCGUGCCAGCAGCUGCGGUAAUACGGAGGGUGCUAGCGUUAAUCGGAUUUAUUGGGCGUAAAGGGCGUGUAGGCGGAAAGGAAAGUUAGAUGUUAAAUUUUGGGGCUCAACCCCAAGUCAGCAUUUAAAACUAUCUUUCUAGAGGAUAGAUGGGGAAAAGGGAAUUCCACGUGUAGCGGUGAAAUGCGUAGAUAUGUGGAAGAACACCAGUGGCGAAGGCGCUUUUCUAAUUUA-UCCUGACGCUAAGGCGCGAAAGCAAGGGGAGCAAACAGGAUUAGAUACCCUGGUAGUCCUUGCCGUAAACGAUGCAUACUUGAUGUGGAUGUCACAUCCGUGUCGGAGCUAACGUGUUAAGUAUGCCGCCUGAGGAGUACACUCGCAAGGGUGAAACUCAAAAGAAUUGACGGGGGCCCGCACAAGCAGUGGAGCAUGUGGUUUAAUUCGAUGCAACGCGAAGGACCUUACCUGGACUUGACAUGUAUUUGACAACUGUAGAAAUACAGCUUU---CCGCAAGG---ACAGAUACACAGGUGCUGCAUGGCUGUCGUCAGCUCGUGCCGUGAGGUGUUGGGUUAAGUCCCGCAACGAGCGCAACCCUUAUCGUUAGUUGCCAGCACUUAGGGUGGGAACUCUAACGAGACUGCCUGGGUACCCAGGAGGAAGGCGAGGAUGACGUCAAGUCAGCAUGGCCCUUAUGUCCAGGGCGACACACGUGCUACAAUGGUUAGUACAGAAGGUAGCAAGAUCGUGAGAUGGAGCAAAUCCUA-AAAGCUAGCCCCAGUUCGGAUUGUAGUCUGCAACUCGACUACAUGAAGUCGGAAUUGCUAGUAAUGGCGUGUCAGCCAUAACGCCGUGAAUACGUUCUCGGGCCUUGUACACACCGCCCGUCACAUCAUGGGAGUUGGUUUUACCUUAAGUCGUUGACAACCUUUAGGGAGGCGACCAAGGUGAGGCUGAUGACUGGGAUGAAGUCGUAACAAGGUAGCC
05442::Chlamydophila_pneumoniae_TW_183::AE017160                                 -------AGAAUUUGAUCUUAGUUCAGAUUGAACGCUGGCGGCGUGGAUGAGGCAUGCAAGUCGAACGGA-AUAAUGACUUCGUUGUUAU-UUAGUGGCGGAAGGGUUAGUAGUACAUAGAUAAUCUGCCCUCAACUUGGGGAUAACGGUUGGAAACGAUCGCUAAUACCGAAUGUAGUGUAAUAGGCAUCUAUUAUAUUAAAGAAGUCGUUUCGGUUGAGGAAGAGUUUAUGCGAUAUCAGCUUGUUGGUGGGGUAAAAGCCCACCAAGGCGAUGACGUCUAGGCGGAUUGAGAGAUUGACCGCCAACACUGGGACUGAGACACUGCCCAGACUCCUACGGGAGGCUGCAGUCGAGAAUCUUUCGCAAUGGACGAAAGUCUGACGAAGCGACGCCGCGUGUGUGAUGAAGGCCUUAGGGUUGUAAAGCACUUCGCCUGGGAAUAAGAGAGAUAAUAUCGAUUUGAGCGUACCAGGUAAAGAGCACCGGCUAACUCCGUGCCAGCAGCUGCGGUAAUACGGAGGGUGCUAGCGUUAAUCGGAUUUAUUGGGCGUAAAGGGCGUGUAGGCGGAAAGGAAAGUUAGAUGUUAAAUUUUGGGGCUCAACCCCAAGUCAGCAUUUAAAACUAUCUUUCUAGAGGAUAGAUGGGGAAAAGGGAAUUCCACGUGUAGCGGUGAAAUGCGUAGAUAUGUGGAAGAACACCAGUGGCGAAGGCGCUUUUCUAAUUUA-UCCUGACGCUAAGGCGCGAAAGCAAGGGGAGCAAACAGGAUUAGAUACCCUGGUAGUCCUUGCCGUAAACGAUGCAUACUUGAUGUGGAUGUCACAUCCGUGUCGGAGCUAACGUGUUAAGUAUGCCGCCUGAGGAGUACACUCGCAAGGGUGAAACUCAAAAGAAUUGACGGGGGCCCGCACAAGCAGUGGAGCAUGUGGUUUAAUUCGAUGCAACGCGAAGGACCUUACCUGGACUUGACAUGUAUUUGACAACUGUAGAAAUACAGCUUU---CCGCAAGG---ACAGAUACACAGGUGCUGCAUGGCUGUCGUCAGCUCGUGCCGUGAGGUGUUGGGUUAAGUCCCGCAACGAGCGCAACCCUUAUCGUUAGUUGCCAGCACUUAGGGUGGGAACUCUAACGAGACUGCCUGGGUAACCAGGAGGAAGGCGAGGAUGACGUCAAGUCAGCAUGGCCCUUAUGUCCAGGGCGACACACGUGCUACAAUGGUUAGUACAGAAGGUAGCAAGAUCGUGAGAUGGAGCAAAUCCUA-AAAGCUAGCCCCAGUUCGGAUUGUAGUCUGCAACUCGACUACAUGAAGUCGGAAUUGCUAGUAAUGGCGUGUCAGCCAUAACGCCGUGAAUACGUUCUCGGGCCUUGUACACACCGCCCGUCACAUCAUGGGAGUUGGUUUUACCUUAAGUCGUUGACAACCUUUAGGGAGGCGCCCAAGGUGAGGCUGAUGACUGGGAUGAAGUCGUAACAAGGUAGCC
05894::Thermus_aquaticus::L09663                                                 ---------------------GCUCAGGGUGAACGCUGGCGGCGUGCCUAAGACAUGCAAGUCGUGCGGG--CCGUGGGGUACUCACGG--UCAGCGGCGGACGGGUGAGUAACGCGUGGGUGACCUACCCGGAAGAGGGGGACAACAUGGGGAAACCCAGGCUAAUCCCCCAUGUGGACACAUCCUGUGGGGUGUGUUUAAAGGGUUUUGCCCGCUUCCGGAUGGGCCCGCGUCCCAUCAGCUAGUUGGUGGGGUAAGAGCCCACCAAGGCGACGACGGGUAGCCGGUCUGAGAGGACGGCCGGCCACAGGGGCACUGAGACACGGGCCCCACUCCUACGGGAGGCAGCAGUUAGGAAUCUUCCGCAAUGGGCGCAAGCCUGACGGAGCGACGCCGCUUGGAGGAGGAAGCCCUUCGGGGUGUAAACUCCUGAACCCGGGACGAAACCCCCGAUGAGGGGACUGACGGUACCGGGGUAAUAGCGCCGGCCAACUCCGUGCCAGCAGCCGCGGUAAUACGGAGGGCGCGAGCGUUACCCGGAUUUACUGGGCGUAAAGGGCGUGUAGGCGGCUUGGGGCGUCCCAUGUGAAAGGCCACGGCUCAACCGUGGAGGAGCGUGGGAUACGCUCAGGCUAGACGGUGGGAGAGGGUGGUGGAAUUCCCGGAGUAGCGGUGAAAUGCGCAGAUACCGGGAGGAACGCCGAUGGCGAAGGCAGCCACCUGGUCCACUCGUGACGCUGAGGCGCGAAAGCGUGGGGAGCAAACCGGAUUAGAUACCCGGGUAGUCCACGCCCUAAACGAUGCGCGCUAGGUCUCUGGGUUAUCUGGGGGCCGAAGCUAACGCGUUAAGCGCGCCGCCUGGGGAGUACGGCCGCAAGGCUGAAACUCAAAGGAAUUGACGGGGGCCCGCACAAGCGGUGGAGCAUGUGGUUUAAUUCGAAGCAACGCGAAGAACCUUACCAGGCCUUGACAUGCUAGGGAACCUGGGUGAAAGCCUGGGGUGCCCCGCGAGGGGAGCCCUAGCACAGGUGCUGCAUGGCCGUCGUCAGCUCGUGUCGUGAGAUGUUGGGUUAAGUCCCGCAACGAGCGCAACCCCUGCCGUUAGUUGCCAGCGGUGAAGCCGGGCACUCUAACGGGACUGCCUGCGAAAGCAGGAGGAAGGCGGGGACGACGUCUGGUCAUCAUGGCCCUUACGGCCUGGGCGACACACGUGCUACAAUGCCCACUACAGAGCGAGGCGACCUGGCAACAGGGAGCGAAUCGCAAAAAGGUGGGCGUAGUUCGGAUUGGGGUCUGCAACCCGACCCCAUGAAGCCGGAAUCGCUAGUAAUCGCGGAUCAGCCAUGCCGCGGUGAAUACGUUCCCGGGCCUUGUACACACCGCCCGUCACGCCAUGGGAGCGGGUUCUACCCGAAGUCGCCGGGAGCCUUAGGGCAGGCGCCGAGGGUAGGGCCCGUGACUGGGGCGAAGUCGUAACAAGGUAGCU
05896::Thermus_filiformis.::L09667                                               ---------------------GCUCAGGGUGAACGCUGGCGGCGUGCCUAAGACAUGCAAGUCGUGCGGGCUGCGGGGUUUUACUCCGUGGUCAGCGGCGGACGGGUGAGUAACGCGUGGGUGACCUACCUGGAAGAGGGGGACAACCUGGGGAAACUCGGGCUAAUCCCCCAUGUGGUCGUGCCCUUUGGGGUGCGAUUAAAGGGUAAGGCCCGCUUCCGGAUGGGCCCGCGUCCCAUCAGCUAGUUGGUGGGGUAAUGGCCUACCAAGGCGACGACGGGUAGCCGGUCUGAGAGGAUGGCCGGCCACAGGGGCACUGAGACACGGGCCCCACUCCUACGGGAGGCAGCAGUUAGGAAUCUUCCGCAAUGGGCGAAAGCCUGACGGAGCGACGCCGCUUGGAGGAGGAAGCCCUUCGGGGUGUAAACUCCUGAACCCAGGACGAAAUCCCUGAUGAGGGGGAUGACGGUACUGGGGUAAUAGCGCCGGCCAACUCCGUGCCAGCAGCCGCGGUAAUACGGAGGGCGCGAGCGUUACCCGGAUUUACUGGGCGUAAAGGGCGUGUAGGCGGCCUGGUGCGUCUGGCGUUAAAGACCGCGGCUCAACCGCGGGGGUGCGCUGGAUACGGCCGGGCUAGACGGUGGGAGAGGGUGGUGGAAUUCCCGGAGUAGCGGUGAAAUGCGCAGAUACCGGGAGGAACGCCGAUGGCGAAGGCAGCCACCUGGUCCACCCGUGACGCUGAGGCGCGAAAGCGUGGGGAGCAAACCGGAUUAGAUACCCGGGUAGUCCACGCCCUAAACGAUGCGCACUAGGUCUCUGGGUUAUCUGGGGGCCGAAGCCAACGCGUUAAGUGCGCCGCCUGGGGAGUACGGCCGCAAGGCUGAAACUCAAAGGAAUUGACGGGGGCCCGCACAAGCGGUGGAGCAUGUGGUUUAAUUCGAAGCAACGCGAAGAACCUUACCAGGCCUUGACAUGCUAGGGAACCUGGGUGAAAGCCUGGGGUGCCCCGCGAGGGGAGCCUUAGCACAGGUGCUGCAUGGCCGUCGUCAGCUCGUGCCGUGAGGUGUUGGGUUAAGUCCCGCAACGAGCGCAACCCCUGCCCCUAGUUACCAGCGGUGAAGCCGGGGACUCUAGGGGGACUGCCCGCGAAAGCGGGAGGAAGGCGGGGAUGACGUCUGGUCAUCAUGGCCCUUACGGCCUGGGCGACACACGUGCUACAAUGCCUACUACAGAGCGAUGCGACCUGGUGACAGGGAGCGAAUCGCAAAAAGGUAGGCUCAGUUCGGAUUGCAGUCUGCAACUCGACUGCAUGAAGUCGGAAUCGCUAGUAAUCGCGGAUCAGCCAUGCCGCGGUGAAUACGUUCCCGGGCCUUGUACACACCGCCCGUCACGCCAUGGGAGCGGGUUCUACCCGAAGUCGCCGGGAGCCUAAGGGCAGGCGCCGAGGGUAGGGCUCGUGACUGGGGCGAAGUCGUAACAAGGUAGCU
05907::Thermus_sp.::L09661                                                       ---------------------GCUCAGGGUGAACGCUGGCGGCGUGCCUAAGACAUGCAAGUCGAGCGGG--GCA-GGUUUAACC-UGU--UCAGCGGCGGACGGGUGAGUAACGCGUGGGUGACCUACCCGGAAGAGGCGGACAACCUGGGGAAACCCAGGCUAAUCCGCCAUGUGGUCCUGUCCUGUGGGGCAGGACUAAAGGGUGAUGCCCGCUUCCGGAUGGGCCCGCGUCCCAUCAGCUAGUUGGUGGGGUAAAGGCCCACCAAGGCGACGACGGGUAGCCGGUCUGAGAGGAUGGCCGGCCACAGGGGCACUGAGACACGGGCCCCACUCCUACGGGAGGCAGCAGUUAGGAAUCUUCCGCAAUGGACGGAAGUCUGACGGAGCGACGCCGCUUGGAGGAGGAAGCCCUUCGGGGUGUAAACUCCUGAACUGGGGACGAAAGCCCCGUGUAGGGGGAUGACGGUACCCAGGUAAUAGCGCCGGCCAACUCCGUGCCAGCAGCCGCGGUAAUACGGAGGGCGCGAGCGUUACCCGGAUUUACUGGGCGUAAAGGGCGUGUAGGCGGCCUGGGGCGUCCCAUGUGAAAGGCCACGGCUCAACCGUGGAGGAGCGUGGGAUACGCUCAGGCUAGAGGGUGGGAGAGGGUGGUGGAAUUCCCGGAGUAGCGGUGAAAUGCGCAGAUACCGGGAGGAACGCCGAUGGCGAAGGCAGCCACCUGGUCCACUUCUGACGCUGAGGCGCGAAAGCGUGGGGAGCAAACCGGAUUAGAUACCCGGGUAGUCCACGCCCUAAACGAUGCGCGCUAGGUCUUUGGGUUUCCUGGGGGCCGAAGCCAACGCGUUAAGCGCGCCGCCUGGGGAGUACGGCCGCAAGGCUGAAACUCAAAGGAAUUGACGGGGGCCCGCACAAGCGGUGGAGCAUGUGGUUUAAUUCGAAGCAACGCGAAGAACCUUACCAGGCCUUGACAUGCUGGGGAACCUGGGUGAAAGCCUGGGGUGCCC-GCGA-GGGAGCCCCAGCACAGGUGCUGCAUGGCCGUCGUCAGCUCGUGUCGUGAGAUGUUGGGUUAAGUCCCGCAACGAGCGCAACCCCUGCCCUUAGUUGCCAGCGGUUAGGCCGGGCACUCUAAGGGGACUGCCUGCGAAAGCAGGAGGAAGGCGGGGACGACGUCUGGUCAUCAUGGCCCUUACGGCCUGGGCGACACACGUGCUACAAUGCCCACUACAGAGCGAGGCGACCCAGCGAUGGGGAGCGAAUCGCAAAAAGGUGGGCGUAGUUCGGAUUGGGGUCUGCAACCCGACCCCAUGAAGCCGGAAUCGCUAGUAAUCGCGGAUCAGCCAUGCCGCGGUGAAUACGUUCCCGGGCCUUGUACACACCGCCCGUCACGCCAUGGGAGCGGGUUCUACCCGAAGUCGCCGGGAGCCUUAGGGCAGGCGCCGAGGGUAGGGCUCGUGACUGGGGCGAAGUCGUAACAAGGUAGCU
05908::Thermus_sp.::L10070|g452147                                               ---------------------GCUCAGGGUGAACGCUGGCGGCGUGCCUAAGACAUGCAAGUCGUGCGGG--CCGUGGGUUACUCACGG--UCAGCGGCGGACGGGUGAGUAACGCGUGGGUGACCUACCCGGAAGAGGGGGACAACCUGGGGAAACCCAGGCUAAUCCCCCAUGUGGACGCAUCCUUUGGGGUGUGUUUAAAGGGUUUUACCCGCUUCCGGAUGGGCCCGCGUCCCAUCAGCUAGUUGGUGGGGUAAGAGCCCACCAAGGCGACGACGGGUAGCCGGUCUGAGAGGAUGGCCGGCCACAGGGGCACUGAGACACGGGCCCCACUCCUACGGGAGGCAGCAGUUAGGAAUCUUCCGCAAUGGGCGCAAGCCUGACGGAGCGACGCCGCUUGGAGGAGGAAGCCCUUCGGGGUGUAAACUCCUGAACCCGGGACGAAACCCCCGAUGAGGGGACUGACGGUACCGGGGUAAUAGCGCCGGCCAACUCCGUGCCAGCAGCCGCGGUAAUACGGAGGGCGCGAGCGUUACCCGGAUUUACUGGGCGUAAAGGGCGUGUAGGCGGCCUGGGGCGUCCCAUGUGAAAGGCCACGGCUCAACCGUGGAGGAGCGUGGGAUACGCUCAGGCUAGACGGUGGGAGAGGGUGGUGGAAUUCCCGGAGUAGCGGUGAAAUGCGCAGAUACCGGGAGGAACGCCGAUGGCGAAGGCAGCCACCUGGCUCACAUGUGACGCUGAGGCGCGAAAGCGUGGGGAGCAAACCGGAUUAGAUACCCGGGUAGUCCACGCCCUAAACGAUGCGCGCUAGGUCUCUGGGUUAUCUGGGGGCCGAAGCCAACGCGUUAAGCGCGCCGCCUGGGGAGUACGGCCGCAAGGCUGAAACUCAAAGGAAUUGACGGGGGCCCGCACAAGCGGUGGAGCAUGUGGUUUAAUUCGAAGCAACGCGAAGAACCUUACCAGGCCUUGACAUGCUAGGGAACCUGGGUGAAAGCCUGGGGUGCCCCGCGAGGGGAGCCCUAGCACAGGUGCUGCAUGGCCGUCGUCAGCUCGUGUCGUGAGAUGUUGGGUUAAGUCCCGCAACGAGCGCAACCCCUGCCGUUAGUUGCCAGCGGUCAAGCCGGGCACUCUAACGGGACUGCCUGCGAAAGCAGGAGGAAGGCGGGGACGACGUCUGGUCAUCAUGGCCCUUACGGCCUGGGCGACACACGUGCUACAAUGCCCACUACAGAGCGAGGCGACCUGGUGACAGGGAGCGAAUCGCAAAAAGGUGGGCGUAGUUCGGAUUGGGGUCUGCAACCCGACCCCAUGAAGCCGGAAUCGCUAGUAAUCGCGGAUCAGCCAUGCCGCGGUGAAUACGUUCCCGGGCCUUGUACACACCGCCCGUCACGCCAUGGGAGCGGGUUCUACCCGAAGUCGCCGGGAGCCUUAGGGCAGGCGCCGAGGGUAGGGCCCGUGACUGGGGCGAAGUCGUAACAAGGUAGCU
05909::Thermus_sp.::L09662                                                       ---------------------GCUCAGGGUGAACGCUGGCGGCGUGCCUAAGACAUGCAAGUCGRGCGGG--CCGUGGGGUUCUCACGG--UCAGCGGCGGACGGGUGAGUAACGCGUGGGUGACCUACCCGGAAGAGGGGGACAACCUGGGGAAACCUAGGCUAAUCCCCCAUGUGGACACGUCCUGUGGGGCGUGUUUAAAGGGUACGGCCCGCUUCCGGAUGGGCCCGCGUCCCAUCAGCUAGUUGGUGGGGUAAGAGCCCACCAAGGCGACGACGGGUAGCCGGUCUGAGAGGACGGCCGGCCACAGGGGCACUGAGACACGGGCCCCACUCCUACGGGAGGCAGCAGUUAGGAAUCUUCCGCAAUGGACGGAAGUCUGACGGAGCGACGCCGCUUGGAGGAGGAAGCCCUUCGGGGUGUAAACUCCUGAACUGGGGACGAAAGCCCUGAUGAGGGGGAUGACGGUACCCAGGUAAUAGCACCGGCCAACUCCGUGCCAGCAGCCGCGGUAAUACGGAGGGUGCGAGCGUUACCCGGAUUUACUGGGCGUAAAGGGCGUGUAGGCGGUCUGGGGCGUCCCAUGUGAAAGACCACGGCUCAACCGUGGGGGAGCGUGGGAUACGCUCAGGCUAGACGGCGGGAGGGGGUGGUGGAAUUCCCGGAGUAGCGGUGAAAUGCGCAGAUACCGGGAGGAACGCCGAUGGCGAAGGCAGCCACCUGGCUCGUUCGUGACGCUGAGGCGCGAAAGCGUGGGGAGCAAACCGGAUUAGAUACCCGGGUAGUCCACGCCCUAAACGAUGCGCGCUAGGUCUCUGGGGUUUCUGGGGGCCGAAGCCAACGCGUUAAGCGCGCCGCCUGGGGAGUACGGCCGCAAGGCUGAAACUCAAAGGAAUUGACGGGGGCCCGCACAAGCGGUGGAGCAUGUGGUUUAAUUCGAAGCAACGCGAAGAACCUUACCAGGCCUUGACAUGCUAGGGAACCUGGGUGAAAGCCUGGGGUGCCC-GCGA-GGGAGCCCUAGCACAGGUGCUGCAUGGCCGUCGUCAGCUCGUGUCGUGAGAUGUUGGGUUAAGUCCCGCAACGAGCGCAACCCCUGCCGUUAGUUGCCAGCGGUGAGGCCGGGCACUCUAACGGGACUGCCUGCGAAAGCAGGAGGAAGGCGGGGACGACGUCUGGUCAUCAUGGCCCUUACGGCCUGGGCGACACACGUGCUACAAUGCCCACUACAGAGCGCUGCGACCCGGUGACGGGGAGCGAAUCGCGGAAAGGUGGGCGUAGUUCGGAUUGGGGUCUGCAACCCGACCCCAUGAAGCCGGAAUCGCUAGUAAUCGCGGAUCAGCCAUGCCGCGGUGAAUACGUUCCCGGGCCUUGUACACACCGCCCGUCACGCCAUGGGAGCGGGUUCUACCCGAAGUCGCCGGGAGCCUUAGGGCAGGCGCCGAGGGUAGGGCUCGUGACUGGGGCGAAGUCGUAACAAGGUAGCU
05910::Thermus_sp.::L10067|g452144                                               ---------------------GCUCAGGGUGAACGCUGGCGGCGUGCCUAAGACAUGCAAGUCGUGCGGGCCGCGGGGUUUUACUUCGCGGUCAGCGGCGGACGGGUGAGUAACGCGUGGGUGACCUACCCGGAAGAGGGGGACAACCCGGGGAAAUUCGGGCUAAUCCCCCAUGUGGACCCGCCCCUUGGGGUGUGUCCAAAGGGUUUUACCCGCUUCCGGAUGGGCCCGCGUCCCAUCAGCUUGUUGGUGGGGUAAUGGCCCACCAAGGCGACGACGGGUAGCCGGCCUGAGAGGGUGGCCGGCCACAGGGGCACUGAGACACGGGCCCCACUCCUACGGGAGGCAGCAGUUAGGAAUCUUCCGCAAUGGGCGCAAGCCUGACGGAGCGACGCCGCUUGGAGGAAGAAGCCCUUCGGGGUGUAAACUCCUGAACCCGGGACGAAACCCCCGAGGAGGGGACUGACGGUACCGGGGUAAUAGCGCCGGCCAACUCCGUGCCAGCAGCCGCGGUAAUACGGAGGGCGCGAGCGUUACCCGGAUUCACUGGGCGUAAAGGGCGUGUAGGCGGCCUGGGGCGUCCCAUGUGAAAGACCACGGCUCAACCGUGGGGGAGCGUGGGAUACGCUCAGGCUAGACGGUGGGAGAGGGUGGUGGAAUUCCCGGAGUAGCGGUGAAAUGCGCAGAUACCGGGAGGAACGCCGAUGGCGAAGGCAGCCACCUGGUCCACCCGUGACGCUGAGGCGCGAAAGCGUGGGGAGCAAACCGGAUUAGAUACCCGGGUAGUCCACGCCCUAAACGAUGCGCGCUAGGUCUCUGGGUUUCCUGGGGGCCGAAGCUAACGCGUUAAGCGCGCCGCCUGGGGAGUACGGCCGCAAGGCUGAAACUCAAAGGAAUUGACGGGGGCCCGCACAAGCGGUGGAGCAUGUGGUUUAAUUCGAAGCAACGCGAAGAACCUUACCAGGCCUUGACAUGCUAGGGAACCCGGGUGAAAGCCUGGGGUGCCCCGCGAGGGGAGCCCUAGCACAGGUGCUGCAUGGCCGUCGUCAGCUCGUGCCGUGAGGUGUUGGGUUAAGUCCCGCAACGAGCGCAACCCCCGCCGUUAGUUGCCAGCGGUUCGGCCGGGCACUCUAACGGGACUGCCCGCGAAAGCGGGAGGAAGGAGGGGACGACGUCUGGUCAGCAUGGCCCUUACGGCCUGGGCGACACACGUGCUACAAUGCCCACUACAAAGCGAUGCCACCCGGCAACGGGGAGCUAAUCGCAAAAAGGUGGGCCCAGUUCGGAUUGGGGUCUGCAACCCGACCCCAUGAAGCCGGAAUCGCUAGUAAUCGCGGAUCAGCCAUGCCGCGGUGAAUACGUUCCCGGGCCUUGUACACACCGCCCGUCACGCCAUGGGAGCGGGCUCUACCCGAAGUCGCCGGGAGCCUACGGGCAGGCGCCGAGGGUAGGGCCCGUGACUGGGGCGAAGUCGUAACAAGGUAGCU
05911::Thermus_sp.::L09670                                                       ---------------------GCUCAGGGUGAACGCUGGCGGCGUGCCUAAGACAUGCAAGUCGUGCGGGCCGCGGGGUUUUACUCUGCGGUCAGCGGCGGACGGGUGAGUAACGCGUGGGUGACCUACCCGGAAGAGGGGGACAACCCGGGGAAACUCGGGCUAAUCCCCCAUGUGGACCCGCCCCUUGGGGCGUGUCCAAAGGGCUUUGCCCGCUUCCGGAUGGGCCCGCGUCCCAUCAGCUAGUUGGUGGGGUAAUGGCCCACCAAGGCGACGACGGGUAGCCGGCCUGAGAGGGUGGCCGGCCACAGGGGCACUGAGACACGGGCCCCACUCCUACGGGAGGCAGCAGUUAGGAAUCUUCCGCAAUGGGCGCAAGCCUGACGGAGCGACGCCGCUUGGAGGAAGAAGCCCUUCGGGGUGUAAACUCCUGAACCCGGGACGAAACCCCCGAUGAGGGGACUGACGGUACCGGGGUAAUAGCGCCGGCCAACUCCGUGCCAGCAGCCGCGGUAAUACGGAGGGCGCGAGCGUUACCCGGAUUCACUGGGCGUAAAGGGCGUGUAGGCGGCCUGGGGCGUCCCAUGUGAAAGACCACGGCUCAACCGUGGGGGAGCGUGGGAUACGCUCAGGCUAGACGGUGGGAGAGGGUGGUGGAAUUCCCGGAGUAGCGGUGAAAUGCGCAGAUACCGGGAGGAACGCCGAUGGCGAAGGCAGCCACCUGGUCCACCCGUGACGCUGAGGCGCGAAAGCGUGGGGAGCAAACCGGAUUAGAUACCCGGGUAGUCCACGCCCUAAACGAUGCGCGCUAGGUCUCUGGGUCUCCUGGGGGCCGAAGCUAACGCGUUAAGCGCGCCGCCUGGGGAGUACGGCCGCAAGGCUGAAACUCAAAGGAAUUGACGGGGGCCCGCACAAGCGGUGGAGCAUGUGGUUUAAUUCGAAGCAACGCGAAGAACCUUACCAGGCCUUGACAUGCUAGGGAACCCGGGUGAAAGCCUGGGGUGCCCCGCGAGGGGAGCCCUAGCACAGGUGCUGCAUGGCCGUCGUCAGCUCGUGCCGUGAGGUGUUGGGUUAAGUCCCGCAACGAGCGCAACCCCCGCCGUUAGUUGCCAGCGGUUCGGCCGGGCACUCUAACGGGACUGCCCGCGAAAGCGGGAGGAAGGAGGGGACGACGUCUGGUCAGCAUGGCCCUUAAGGCCUGGGCGACACACGUGCUACAAUGCCCACUACAAAGCGAAGCCACCCGGCAACGGGGAGCUAAUCGCAAAAAGGUGGGCCCAGUUCGGAUUGGGGUCUGCAACCCGACCCCAUGAAGCCGGAAUCGCUAGUAAUCGCGGAUCAGCCAUGCCGCGGUGAAUACGUUCCCGGGCCUUGUACACACCGCCCGUCACGCCAUGGGAGCGGGCUCUACCCGAAGUCGCCGGGAGCCUGCGGGCAGGCGCCGAGGGUAGGGCCCGUGACUGGGGCGAAGUCGUAACAAGGUAGCU
05912::Thermus_sp.::L09664                                                       ---------------------GCUCAGGGUGAACGCUGGCGGCGUGCCUAAGACAUGCAAGUCGGGCGGGCCAUGGGGUUUUACUCCGUGGUCAGCGGCGGACGGGUGAGUAACGCGUGGGUGACCUACCCGGAAGUGUGGGACAACCCGGGGAAACUCGGGCUAAUCCCGCAUGUGGUCAUGUCCUGUGGGGCAUGAUUAAAGGGCAGAGUCCGCUUCCGGAUGGGCCCGCGUCCCAUCAGCUAGUUGGUGGGGUAAAGGCCCACCAAGGCGACGACGGGUAGCCGGUCUGAGAGGAUGGCCGGCCACAGGGGCACUGAGACACGGGCCCCACUCCUACGGGAGGCAGCAGUUAGGAAUCUUCCGCAAUGGGCGCAAGCCUGACGGAGCGACGCCGCUUGGAGGAGGAAGCCCUUCGGGGUGUAAACUCCUGAACUGGGGACGAAAGCCCCGAUGAGGGGGAUGACGGUACCCAGGUAAUAGCGCCGGCCAACUCCGUGCCAGCAGCCGCGGUAAUACGGAGGGCGCGAGCGUUACCCGGAUUUACUGGGCGUAAAGGGCGUGUAGGCGGCUUGGGGCGUCCCAUGUGAAAGACCACGGCUCAACCGUGGGGGAGCGUGGGAUACGCUCAGGCUAGACGGCGGGAGGGGGUGGUGGAAUUCCCGGAGUAGCGGUGAAAUGCGCAGAUACCGGGAGGAACGCCGAUAGCGAAGGCAGCCACCUGGCUCGUUCGUGACGCUGAGGCGCGAAAGCGUGGGGAGCAAACCGGAUUAGAUACCCGGGUAGUCCACGCCCUAAACGAUGCGCGCUAGGUCUCUGGGUUUUCUGGGGGCCGAAGCCAACGCGUUAAGCGCGCCGCCUGGGGAGUACGGCCGCAAGGCUGAAACUCAAAGGAAUUGACGGGGGCCCGCACAAGCGGUGGAGCAUGUGGUUUAAUUCGAAGCAACGCGAAGAACCUUACCAGGCCUUGACAUGCUAGGGAACCUGCCUGAAAGGGUGGGGUGCCCCGCGAGGGGAGCCCUAGCACAGGUGCUGCAUGGCCGUCGUCAGCUCGUGUCGUGAGAUGUUGGGUUAAGUCCCGCAACGAGCGCAACCCCUGCCGUUAGUUGCCAGCGGUUAAGCCGGGCACUCUAACGGGACUGCCUGCGAAAGCAGGAGGAAGGCGGGGACGACGUCUGGUCAUCAUGGCCCUUACGGCCUGGGCGACACACGUGCUACAAUGCCCACUACAGAGCGAGGCGACCUGGCGACAGGGAGCGAAUCGCGGAAAGGUGGGCGUAGUUCGGAUUGGGGUCUGCAACCCGACCCCAUGAAGCCGGAAUCGCUAGUAAUCGCGGAUCAGCCAUGCCGCGGUGAAUACGUUCCCGGGCCUUGUACACACCGCCCGUCACGCCAUGGGAGCGGGUUCUACCCGAAGUCGCCGGGAGCCUUAGGGCAGGCGCCGAGGGUAGGGCCCGUGACUGGGGCGAAGUCGUAACAAGGUAGCU
05913::Thermus_sp.::L10071|g452148                                               ---------------------GCUCAGGGUGAACGCUGGCGGCGUGCCUAAGACAUGCAAGUCGGGCGGGCCAUGGGGUUUUACUCCGUGGUCAGCGGCGGACGGGUGAGUAACGCGUGGGUGACCUACCCGGAAGUGUGGGACAACCCGGGGAAACUCGGGCUAAUCCCGCAUGUGGUCAUGUCCUGUGGGGCAUGAUUAAAGGGCAGAGUCCGCUUCCGGAUGGGCCCGCGUCCCAUCAGCUAGUUGGUGGGGUAAAGGCCCACCAAGGCGACGACGGGUAGCCGGUCUGAGAGGAUGGCCGGCCACAGGGGCACUGAGACACGGGCCCCACUCCUACGGGAGGCAGCAGUUAGGAAUCUUCCGCAAUGGGCGCAAGCCUGACGGAGCGACGCCGCUUGGAGGAGGAAGCCCUUCGGGGUGUAAACUCCUGAACUGGGGACGAAAGCCCCGAUGAGGGGGAUGACGGUACCCAGGUAAUAGCGCCGGCCAACUCCGUGCCAGCAGCCGCGGUAAUACGGAGGGCGCGAGCGUUACCCGGAUUUACUGGGCGUAAAGGGCGUGUAGGCGGCUUGGGGCGUCCCAUGUGAAAGACCACGGCUCAACCGUGGGGGAGCGUGGGAUACGCUCAGGCUAGACGGCGGGAGGGGGUGGUGGAAUUCCCGGAGUAGCGGUGAAAUGCGCAGAUACCGGGAGGAACGCCGAUAGCGAAGGCAGCCACCUGGCUCGUUCGUGACGCUGAGGCGCGAAAGCGUGGGGAGCAAACCGGAUUAGAUACCCGGGUAGUCCACGCCCUAAACGAUGCGCGCUAGGUCUCUGGGUUUUCUGGGGGCCGAAGCCAACGCGUUAAGCGCGCCGCCUGGGGAGUACGGCCGCAAGGCUGAAACUCAAAGGAAUUGACGGGGGCCCGCACAAGCGGUGGAGCAUGUGGUUUAAUUCGAAGCAACGCGAAGAACCUUACCAGGCCUUGACAUGCUAGGGAACCUGCCUGAAAGGGUGGGGUGCCCCGCGAGGGGAGCCCUAGYACAGGUGCUGCAUGGCCGUCGUCAGCUCGUGUCGUGAGAUGUUGGGUUAAGUCCCGCAACGAGCGCAACCCCUGCCGUUAGUUGCCAGCGGUUAAGCCGGGCACUCUAACGGGACUGCCUGCGAAAGCAGGAGGAAGGCGGGGACGACGUCUGGUCAUCAUGGCCCUUACGGCCUGGGCGACACACGUGCUACAAUGCCCACUACAGAGCGAGGCGACCUGGCGACAGGGAGCGAAUCGCGGAAGGGUGGGCGUAGUUCGGAUUGGGGUCUGCAACCCGACCCCAUGAAGCCGGAAUCGCUAGUAAUCGCGGAUCAGCCAUGCCGCGGUGAAUACGUUCCCGGGCCUUGUACACACCGCCCGUCACGCCAUGGGAGCGGGUUCUACCCGAAGUCGCCGGGAGCCUUAGGGCAGGCGCCGAGGGUAGGGCCCGUGACUGGGGCGAAGUCGUAACAAGGUAGCU
05914::Thermus_sp.::L09668                                                       ---------------------GCUCAGGGUGAACGCUGGCGGCGUGCCUAAGACAUGCAAGUCGUGCGGGCUGCGGGGUUUUACUUCGCGGUCAGCGGCGGACGGGUGAGUAACGCGUGGGUGACCUACCCGGAAGAGGGGGACAACCUGGGGAAACUCGGGCUAAUCCCCCAUGUGGUCGUGCCCUUUGGGGUGCGAUUAAAGGGUAAGGCCCGCUUCCGGAUGGGCCCGCGUCCCAUCAGCCAGUUGGUAGGGUAAUGGCCUACCAAGGCGACGACGGGUAGCCGGUCUGAGAGGAUGGCCGGCCACAGGGGCACUGAGACACGGGCCCCACUCCUACGGAAGGCAGCAGUUAGGAAUCUUCCGCAAUGGGCGAAAGCCUGACGGAGCGACGCCGCUUGGAGGAGGAAGCCCUUCGGGGUGUAAACUCCUGAACCCAGGACGAAAUCCCUGAUGAGGGGGAUGACGGUACUGGGGUAAUAGCGCCGGCCAACUCCGUGCCAGCAGCCGCGGUAAUACGGAGGGCGCGAGCGUUACCCGGAUUUACUGGGCGUAAAGGGCGUGUAGGCGGCCUGGUGCGUCUGGCGUUAAAGACCGCGGCUCAACCGCGGGGGUGCGCUGGAUACGGCCGGGCUAGACGGUGGGAGAGGGUGGUGGAAUUCCCGGAGUAGCGGUGAAAUGCGCAGAUACCGGGAGGAACGCCGAUGGCGAAGGCAGCCACCUGGUCCACCCGUGACGCUGAGGCGCGAAAGCGUGGGGAGCAAACCGGAUUAGAUACCCGGGUAGUCCACGCCCUAAACGAUGCGCACUAGGUCUCUGGGUUAUCUGGGGGCCGAAGCCAACGCGUUAAGUGCGCCGCCUGGGGAGUACGGCCGCAAGGCUGAAACUCAAAGGAAUUGACGGGGGCCCGCACAAGCGGUGGAGCAUGUGGUUUAAUUCGAAGCAACGCGAAGAACCUUACCAGGCCUUGACAUGCUAGGGAACCCGGGUGAAAGCCUGGGGUGCCCCGCGAGGGGAGCCUUAGCACAGGUGCUGCAUGGCCGUCGUCAGCUCGUGCCGUGAGGUGUUGGGUUAAGUCCCGCAACGAGCGCAACCCCUGCCCCUAGUUACCAGCGGUGAAGCCGGGGACUCUAGGGGGACUGCCCGCGAAAGCGGGAGGAAGGCGGGGAUGACGUCUGGUCAUCAUGGCCCUUACGGCCUGGGCGACACACGUGCUACAAUGCCUACUACAGAGCGAUGCGACCUGGUGACAGGGAGCGAAUCGCAAAAAGGUAGGCUCAGUUCGGAUUGCAGUCUGCAACUCGACUGCAUGAAGUCGGAAUCGCUAGUAAUCGCGGAUCAGCCAUGCCGCGGUGAAUACGUUCCCGGGCCUUGUACACACCGCCCGUCACGCCAUGGGAGCGGGUUCUACCCGAAGUCGCCGGGAGCCUAAGGGCAGGCGCCGAGGGUAGGGCUCGUGACUGGGGCGAAGUCGUAACAAGGUAGCU
05915::Thermus_sp.::L09669                                                       ---------------------GCUCAGGGUGAACGCUGGCGGCGUGCCUAAGACAUGCAAGUCGUGCGGGCUGCGGGGUUUUACUUCGCGGUCAGCGGCGGACGGGUGAGUAACGCGUGGGUGACCUACCCGGAAGAGGGGGACAACCUGGGGAAACUCGGGCUAAUCCCCCAUGUGGUCGUGCCCUUUGGGGUGCGAUUAAAGGGUAAGGCCCGCUUCCGGAUGGGCCCGCGUCCCAUCAGCCAGUUGGUAGGGUAAUGGCCUACCAAGGCGACGACGGGUAGCCGGUCUGAGAGGAUGGCCGGCCACAGGGGCACUGAGACACGGGCCCCACUCCUACGGGAGGCAGCAGUUAGGAAUCUUCCGCAAUGGGCGAAAGCUUGACGGAGCGACGCCGCUUGGAGGAGGAAGCCCUUCGGGGUGUAAACUCCUGAACCCAGGACGAAAUCCCUGAUGAGGGGGAUGACGGUACUGGGGUAAUAGCGCCGGCCAACUCCGUGCCAGCAGCCGCGGUAAUACGGAGGGCGCGAGCGUUACCCGGAUUUACUGGGCGUAAAGGGCGUGUAGGCGGCCUGGUGCGUCUGGCGUUAAAGACCGCGGCUCAACCGCGGGGGUGCGCUGGAUACGGCCGGGCUAGACGGUGGGAGAGRGUGGUGGAAUUCCCGGAGUAGCGGUGAAAUGCGCAGAUACCGGGAGGAACGCCGAUGGCGAAGGCAGCCACCUGGUCCACCCGUGACGCUGAGGCGCGAAAGCGUGGGGAGCAAGCCGGAUUAGAUACCCGGGUAGUCCACGCCCUAAACGAUGCGCACUAGGUCUCUGGGUUAUCUGGGGGCCGAAGCCAACGCGUUAAGUGCGCCGCCUGGGGAGUACGGCCGCAAGGCUGAAACUCAAAGGAAUUGACGGGGGCCCGCACAAGCGGUGGAGCAUGUGGUUUAAUUCGAAGCAACGCGAAGAACCUUACCAGGCCUUGACAUGCUAGGGAACCCGGGUGAAAGCCUGGGGUGCCCCGCGAGGGGAGCCUUAGCACAGGUGCUGCAUGGCCGUCGUCAGCUCGUGCCGUGAGGUGUUGGGUUAAGUCCCGCAACGAGCGCAACCCCUGCCCCUAGUUACCAGCGGUGAAGCCGGGGACUCUAGGGGGACUGCCCGCGAAAGCGGGAGGAAGGCGGGGAUGACGUCUGGUCAUCAUGGCCCUUACGGCCUGGGCGACACACGUGCUACAAUGCCUACUACAGAGCGAUGCGACCUGGUGACAGGGAGCGAAUCGCAAAAAGGUAGGCUCAGUUCGGAUUGCAGUCUGCAACUCGACUGCAUGAAGUCGGAAUCGCUAGUAAUCGCGGAUCAGCCAUGCCGCGGUGAAUACGUUCCCGGGCCUUGUACACACCGCCCGUCACGCCAUGGGAGCGGGUUCUACCCGAAGUCGCCGGGAGCCUAAGGGCAGGCGCCGAGGGUAGGGCUCGUGACUGGGGCGAAGUCGUAACAAGGUAGCU
05916::Thermus_sp.::L09671                                                       ---------------------GCUCAGGGUGAACGCUGGCGGCGUGCCUAAGACAUGCAAGUCGUGCGGGCUGCGGGGUUUUACUUCGCGGUCAGCGGCGGACGGGUGAGUAACGCGUGGGUGACCUACCCGGAAGAGGGGGACAACCUGGGGAAACUCGGGCUAAUCCCCCAUGUGGUCGUGCCCUUUGGGGUGCGAUUAAAGGGUAAGGCCCGCUUCCGGAUGGGCCCGCGUCCCAUCAGCCAGUUGGUAGGGUAAUGGCCUACCAAGGCGACGACGGGUAGCCGGUCUGAGAGGAUGGCCGGCCACAGGGGCACUGAGACACGGGCCCCACUCCUACGGGAGGCAGCAGUUAGGAAUCUUCCGCAAUGGGCGAAAGCCUGACGGAGCGACGCCGCUUGGAGGAGGAAGCCCUUCGGGGUGUAAACUCCUGAACCCAGGACGAAAUCCCUGAUGAGGGGGAUGACGGUACUGGGGUAAUAGCGCCGGCCAACUCCGUGCCAGCAGCCGCGGUAAUACGGAGGGCGCGAGCGUUACCCGGAUUUACUGGGCGUAAAGGGCGUGUAGGCGGCCUGGUGCGUCUGGCGUUAAAGACCGCGGCUCAACCGCGGGGGUGCGCUGGAUACGGCCGGGCUAGACGGUGGGAGAGGGUGGUGGAAUUCCCGGAGUAGCGGUGAAAUGCGCAGAUACCGGGAGGAACGCCGAUGGCGAAGGCAGCCACCUGGUCCACCCGUGACGCUGAGGCGCGAAAGCGUGGGGAGCAAACCGGAUUAGAUACCCGGGUAGUCCACGCCCUAAACGAUGCGCACUAGGUCUCUGGGUUAUCUGGGGGCCGAAGCCAACGCGUUAAGUGCGCCGCCUGGGGAGUACGGCCGCAAGGCUGAAACUCAAAGGAAUUGACGGGGGCCCGCACAAGCGGUGGAGCAUGUGGUUUAAUUCGAAGCAACGCGAAGAACCUUACCAGGCCUUGACAUGCUAGGGAACCCGGGUGAAAGCCUGGGGUGCCCCGCGAGGGGAGCCUUAGCACAGGUGCUGCAUGGCCGUCGUCAGCUCGUGCCGUGAGGUGUUGGGUUAAGUCCCGCAACGAGCGCAACCCCUGCCCCUAGUUACCAGCGGUGAAGCCGGGGACUCUAGGGGGACUGCCCGCGAAAGCGGGAGGAAGGCGGGGAUGACGUCUGGUCAUCAUGGCCCUUACGGCCUGGGCGACACACGUGCUACAAUGCCUACUACAGAGCGAUGCGACCUGGUGACAGGGAGCGAAUCGCAAAAAGGUAGGCUCAGUUCGGAUUGCAGUCUGCAACUCGACUGCAUGAAGUCGGAAUCGCUAGUAAUCGCGGAUCAGCCAUGCCGCGGUGAAUACGUUCCCGGGCCUUGUACACACCGCCCGUCACGCCAUGGGAGCGGGUUCUACCCGAAGUCGCCGGGAGCCUAAGGGCAGGCGCCGAGGGUAGGGCUCGUGACUGGGGCGAAGUCGUAACAAGGUAGCU
05917::Thermus_sp.::L09665                                                       ---------------------GCUCAGGGUGAACGCUGGCGGCGUGCCUAAGACAUGCAAGUCGUGCGGGCCGCGGGGUUUUACUUCGCGGUCAGCGGCGGACGGGUGAGUAACGCGUGGGUGACCUACCCGGAAGAGGGGGACAACCUGGGGAAACUCGGGCUAAUCCCCCAUGUGGUCGUGCCCUUUGGGGUGCGAUUAAAGGGUAAGGCCCGCUUCCGGAUGGGCCCGCGUCCCAUCAGCCAGUUGGUAGGGUAAUGGCCUACCAAGGCGACGACGGGUAGCCGGUCUGAGAGGAUGGCCGGCCACAGGGGCACUGAGACACGGGCCCCACUCCUACGGGAGGCAGCAGUUAGGAAUCUUCCGCAAUGGGCGCAAGCCUGACGGAGCGACGCCGCUUGGAGGAGGAAGCCCUUCGGGGUGUAAACUCCUGAACCCAGGACGAAAUCCCUGAUGAGGGGGAUGACGGUACUGGGGUAAUAGCGCCGGCCAACUCCGUGCCAGCAGCCGCGGUAAUACGGAGGGCGCGAGCGUUACCCGGAUUUACUGGGCGUAAAGGGCGUGUAGGCGGCCUGGUGCGUCUGGCGUUAAAGACCGCGGCUCAACCGCGGGGGUGCGCUGGAUACGGCCGGGCUAGACGGUGGGAGAGGGUGGUGGAAUUCCCGGAGUAGCGGUGAAAUGCGCAGAUACCGGGAGGAACGCCGAUGGCGAAGGCAGCCACCUGGUCCACUCGUGACGCUGAGGCGCGAAAGCGUGGGGAGCAAACCGGAUUAGAUACCCGGGUAGUCCACGCCCUAAACGAUGCGCACUAGGUCUCUGGGUUAACUGGGGGCCGAAGCCAACGCGUUAAGUGCGCCGCCUGGGGAGUACGGCCGCAAGGCUGAAACUCAAAGGAAUUGACGGGGGCCCGCACAAGCGGUGGAGCAUGUGGUUUAAUUCGAAGCAACGCGAAGAACCUUACCAGGCCUUGACAUGCUAGGGAACCUGGGUGAAAGCCUGGGGUGCCCCGCGAGGGGAGCCUUAGCACAGGUGCUGCAUGGCCGUCGUCAGCUCGUGCCGUGAGGUGUUGGGUUAAGUCCCGCAACGAGCGCAACCCCUGCCCCUAGUUACCAGCGGUGAAGCCGGGGACUCUAGGGGGACUGCCCGCGAAAGCGGGAGGAAGGCGGGGAUGACGUCUGGUCAUCAUGGCCCUUACGGCCUGGGCGACACACGUGCUACAAUGCCUACUACAGAGCGAUGCGACCUGGUGACGGGGAGCGAAUCGCAAAAAGGUAGGCUCAGUUCGGAUUGCAGUCUGCAACUCGACUGCAUGAAGUCGGAAUCGCUAGUAAUCGCGGAUCAGCCAUGCCGCGGUGAAUACGUUCCCGGGCCUUGUACACACCGCCCGUCACGCCAUGGGAGCGGGUUCUACCCGAAGUCGCCGGGAGCCUAAGGGCAGGCGCCGAGGGUAGGGCUCGUGACUGGGGCGAAGUCGUAACAAGGUAGCU
05918::Thermus_sp.::L10069|g452146                                               ---------------------GCUCAGGGUGAACGCUGGCGGCGUGCCUAAGACAUGCAAGUCGUGCGGGCCGCGGGGUUUUACUUCGCGGUCAGCGGCGGACGGGUGAGUAACGCGUGGGUGACCUACCCGGAAGAGGGGGACAACCUGGGGAAACUCGGGCUAAUCCCCCAUGUGGUCGUGCCCUUUGGGGUGCGAUUAAAGGGUAAGGCCCGCUUCCGGAUGGGCCCGCGUCCCAUCAGCUAGUUGGUAGGGUAAUGGCCUACCAAGGCGACGACGGGUAGCCGGUCUGAGAGGAUGGCCGGCCACAGGGGCACUGAGACACGGGCCCCACUCCUACGGGAGGCAGCAGUUAGGAAUCUUCCGCAAUGGGCGCAAGCCUGACGGAGCGACGCCGCUUGGAGGAGGAAGCCCUUCGGGGUGUAAACUCCUGAACCCAGGACGAAAUCCCUGAUGAGGGGGAUGACGGUACUGGGGUAAUAGCGCCGGCCAACUCCGUGCCAGCAGCCGCGGUAAUACGGAGGGCGCGAGCGUUACCCGGAUUUACUGGGCGUAAAGGGCGUGUAGGCGGCCUGGUGCGUCUGGCGUUAAAGACCGCGGCUCAACCGCGGGGGUGCGCUGGAUACGGCCGGGCUAGACGGUGGGAGAGGGUGGUGGAAUUCCCGGAGUAGCGGUGAAAUGCGCAGAUACCGGGAGGAACGCCGAUGGCGAAGGCAGCCACCUGGUCCACUCGUGACGCUGAGGCGCGAAAGCGUGGGGAGCAAACCGGAUUAGAUACCCGGGUAGUCCACGCCCUAAACGAUGCGCACUAGGUCUCUGGGUUAACUGGGGGCCGAAGCCAACGCGUUAAGUGCGCCGCCUGGGGAGUACGGCCGCAAGGCUGAAACUCAAAGGAAUUGACGGGGGCCCGCACAAGCGGUGGAGCAUGUGGUUUAAUUCGAAGCAACGCGAAGAACCUUACCAGGCCUUGACAUGCUAGGGAACCUGGGUGAAAGCCUGGGGUGCCCCGCGAGGGGAGCCUUAGCACAGGUGCUGCAUGGCCGUCGUCAGCUCGUGCCGUGAGGUGUUGGGUUAAGUCCCGCAACGAGCGCAACCCCUGCCCCUAGUUACCAGCGGUGAAGCCGGGGACUCUAGGGGGACUGCCCGCGAAAGCGGGAGGAAGGCGGGGAUGACGUCUGGUCAUCAUGGCCCUUACGGCCUGGGCGACACACGUGCUACAAUGCCUACUACAAAGCGAUGCGACCUGGUGACGGGGAGCGAAUCGCAAAAAGGUAGGCUCAGUUCGGAUUGCAGUCUGCAACUCGACUGCAUGAAGUCGGAAUCGCUAGUAAUCGCGGAUCAGCCAUGCCGCGGUGAAUACGUUCCCGGGCCUUGUACACACCGCCCGUCACGCCAUGGGAGCGGGUUCUACCCGAAGUCGCCGGGAGCCUAAGGGCAGGCGCCGAGGGUAGGGCUCGUGACUGGGGCGAAGUCGUAACAAGGUAGCU
05919::Thermus_sp.::L09666                                                       ---------------------GCUCAGGGUGAACGCUGGCGGCGUGCCUAAGACAUGCAAGUCGUGCGGGCCGCGGGGUUUUACUUCGCGGUCAGCGGCGGACGGGUGAGUAACGCGUGGGUGACCUACCCGGAAGAGGGGGACAACCUGGGGAAACUCGGGCUAAUCCCCCAUGUGGUCGUGCCCUUUGGGGUGCGAUUAAAGGGUAAGGCCCGCUUCCGGAUGGGCCCGCGUCCCAUCAGCUAGUUGGUAGGGUAAUGGCCUACCAAGGCGACGACGGGUAGCCGGUCUGAGAGGAUGGCCGGCCACAGGGGCACUGAGACACGGGCCCCACUCCUACGGGAGGCAGCAGUUAGGAAUCUUCCGCAAUGGGCGAAAGCCUGACGGAGCGACGCCGCUUGGAGGAGGAAGCCCUUCGGGGUGUAAACUCCUGAACCCAGGACGAAAUCCCUGAUGAGGGGGAUGACGGUACUGGGGUAAUAGCGCCGGCCAACUCCGUGCCAGCAGCCGCGGUAAUACGGAGGGCGCGAGCGUUACCCGGAUUUACUGGGCGUAAAGGGCGUGUAGGCGGCCUGGUGCGUCUGGCGUUAAAGACCGCGGCUCAACCGCGGGGGUGCGCUGGAUACGGCUGGGCUAGACGGUGGGAGAGGGUGGUGGAAUUCCCGGAGUAGCGGUGAAAUGCGCAGAUACCGGGAGGAACGCCGAUGGCGAAGGCAGCCACCUGGUCCACUCGUGACGCUGAGGCGCGAAAGCGUGGGGAGCAAACCGGAUUAGAUACCCGGGUAGUCCACGCCCUAAACGAUGCGCACUAGGUCUCUGGGUUAUCUGGGGGCCGAAGCCAACGCGUUAAGUGCGCCGCCUGGGGAGUACGGCCGCAAGGCUGAAACUCAAAGGAAUUGACGGGGGCCCGCACAAGCGGUGGAGCAUGUGGUUUAAUUCGAAGCAACGCGAAGAACCUUACCAGGCCUUGACAUGCUAAGGAACCUGGGUGAAAGCCUGGGGUGCCCCGCGAGGGGAGCCUUAGCACAGGUGCUGCAUGGCCGUCGUCAGCUCGUGCCGUGAGGUGUUGGGUUAAGUCCCGCAACGAGCGCAACCCCUGCCCCUAGUUACCAGCGGUGAAGCCGGGGACUCUAGGGGGACUGCCCGCGAAAGCGGGAGGAAGGCGGGGAUGACGUCUGGUCAUCAUGGCCCUUACGGCCUGGGCGACACACGUGCUACAAUGCCUACUACAGAGCGAUGCGACCUGGUGACGGGGAGCGAAUCGCAAAAAGGUAGGCUCAGUUCGGAUUGCAGUCUGCAACUCGACUGCAUGAAGUCGGAAUCGCUAGUAAUCGCGGAUCAGCCAUGCCGCGGUGAAUACGUUCCCGGGCCUUGUACACACCGCCCGUCACGCCAUGGGAGCGGGUUCUACCCGAAGUCGCCGGGAGCCUAAGGGCAGGCGCCGAGGGUAGGGCUCGUGACUGGGGCGAAGUCGUAACAAGGUAGCU
05920::Thermus_sp.::L10068|g452145                                               ---------------------GCUCAGGGUGAACGCUGGCGGCGUGCCUAAGACAUGCAAGUCGUGCGGGCCGCGGGGUUUUACUUCGCGGUCAGCGGCGGACGGGUGAGUAACGCGUGGGUGACCUACCCGGAAGAGGGGGACAACCUGGGGAAACUCGGGCUAAUCCCCCAUGUGGUCGUGCCCUUUGGGGUGCGAUUAAAGGGUAAGGCCCGCUUCCGGAUGGGCCCGCGUCCCAUCAGCUAGUUGGUGGGGUAAUGGCCUACCAAGGCGACGACGGGUAGCCGGUCUGAGAGGAUGGCCGGCCACAGGGGCACUGAGACACGGGCCCCACUCCUACGGGAGGCAGCAGUUAGGAAUCUUCCGCAAUGGGCGAAAGCCUGACGGAGCGACGCCGCUUGGAGGAGGAAGCCCUUCGGGGUGUAAACUCCUGAACCCAGGACGAAAUCCCUGAUGAGGGGGAUGACGGUACUGGGGUAAUAGCGCCGGCCAACUCCGUGCCAGCAGCCGCGGUAAUACGGAGGGCGCGAGCGUUACCCGGAUUUACUGGGCGUAAAGGGCGUGUAGGCGGCCUGGUGCGUCUGGCGUUAAAGACCGCGGCUCAACCGCGGGGGUGCGCUGGAUACGGCCGGGCUAGACGGUGGGAGAGGGUGGUGGAAUUCCCGGAGUAGCGGUGAAAUGCGCAGAUACCGGGAGGAACGCCGAUGGCGAAGGCAGCCACCUGGUCCACUCGUGACGCUGAGGCGCGAAAGCGUGGGGAGCAAACCGGAUUAGAUACCCGGGUAGUCCACGCCCUAAACGAUGCGCACUAGGUCUCUGGGUUAUCUGGGGGCCGAAGCCAACGCGUUAAGUGCGCCGCCUGGGGAGUACGGCCGCAAGGCUGAAACUCAAAGGAAUUGACGGGGGCCCGCACAAGCGGUGGAGCAUGUGGUUUAAUUCGAAGCAACGCGAAGAACCUUACCAGGCCUUGACAUGCUAGGGAACCUGGGUGAAAGCCUGGGGUGCCCCGCGAGGGGAGCCUUAGCACAGGUGCUGCAUGGCCGUCGUCAGCUCGUGCCGUGAGGUGUUGGGUUAAGUCCCGCAACGAGCGCAACCCCUGCCCCUAGUUACCAGCGGUGAAGCCGGGGACUCUAGGGGGACUGCCCGCGAAAGCGGGAGGAAGGCGGGGAUGACGUCUGGUCAUCAUGGCCCUUACGGCCUGGGCGACACACGUGCUACAAUGCCUACUACAGAGCGAUGCGACCUGGUGACAGGGAGCGAAUCGCAAAAAGGUAGGCUCAGUUCGGAUUGCAGUCUGCAACUCGACUGCAUGAAGUCGGAAUCGCUAGUAAUCGCGGAUCAGCCAUGCCGCGGUGAAUACGUUCCCGGGCCUUGUACACACCGCCCGUCACGCCAUGGGAGCGGGUUCUACCCGAAGUCGCCGGGAGCCUAAGGGCAGGCGCCGAGGGUAGGGCUCGUGACUGGGGCGAAGUCGUAACAAGGUAGCU
05926::Thermus_flavus::L09660                                                    ---------------------GCUCAGGGUGAACGCUGGCGGCGUGCCUAAGACAUGCAAGUCGUGCGGGCCGCGGGGUUUUACUCCGUGGUCAGCGGCGGACGGGUGAGUAACGCGUGGGUGACCUACCCGGAAGAGGGGGACAACCCGGGGAAACUCGGGCUAAUCCCCCAUGUGGACCCGCCCCUUGGGGUGUGUCCAAAGGGCUUUGCCCGCUUCCGGAUGGGCCCGCGUCCCAUCAGCUAGUUGGUGGGGUAAUGGCCCACCAAGGCGACGACGGGUAGCCGGUCUGAGAGGAUGGCCGGCCACAGGGGCACUGAGACACGGGCCCCACUCCUACGGGAGGCAGCAGUUAGGAAUCUUCCGCAAUGGGCGCAAGCCUGACGGAGCGACGCCGCUUGGAGGAAGAAGCCCUUCGGGGUGUAAACUCCUGAACCCGGGACGAAACCCCCGAGGAGGGGACUGACGGUACCGGGGUAAUAGCGCCGGCCAACUCCGUGCCAGCAGCCGCGGUAAUACGGAGGGCGCGAGCGUUACCCGGAUUCACUGGGCGUAAAGGGCGUGUAGGCGGCCUGGGGCGUCCCAUGUGAAAGACCACGGCUCAACCGUGGGGGAGCGUGGGAUACGCUCAGGCUAGACGGUGGGAGAGGGUGGUGGAAUUCCCGGAGUAGCGGUGAAAUGCGCAGAUACCGGGAGGAACGCCGAUGGCGAAGGCAGCCACCUGGUCCACCCGUGACGCUGAGGCGCGAAAGCGUGGGGAGCAAACCGGAUUAGAUACCCGGGUAGUCCACGCCCUAAACGAUGCGCGCUAGGUCUCUGGGUCUCCUGGGGGCCGAAGCUAACGCGUUAAGCGCGCCGCCUGGGGAGUACGGCCGCAAGGCUGAAACUCAAAGGAAUUGACGGGGGCCCGCACAAGCGGUGGAGCAUGUGGUUUAAUUCGAAGCAACGCGAAGAACCUUACCAGGCCUUGACAUGCUAGGGAACCCGGGUGAAAGCCUGGGGUGCCCCGCGAGGGGAGCCCUAGCACAGGUGCUGCAUGGCCGUCGUCAGCUCGUGCCGUGAGGUGUUGGGUUAAGUCCCGCAACGAGCGCAACCCCCGCCGUUAGUUGCCAGCGGUUCGGCCGGGCACUCUAACGGGACUGCCCGCGAAAGCGGGAGGAAGGAGGGGACGACGUCUGGUCAGCAUGGCCCUUACGGCCUGGGCGACACACGUGCUACAAUGCCCACUACAAAGCGAUGCCACCCGGCAACGGGGAGCUAAUCGCAAAAAGGUGGGCCCAGUUCGGAUUGGGGUCUGCAACCCGACCCCAUGAAGCCGGAAUCGCUAGUAAUCGCGGAUCAGCCAUGCCGCGGUGAAUACGUUCCCGGGCCUUGUACACACCGCCCGUCACGCCAUGGGAGCGGGCUCUACCCGAAGUCGCCGGGAGCCUACGGGCAGGCGCCGAGGGUAGGGCCCGUGACUGGGGCGAAGUCGUAACAAGGUAGCU
05927::Thermus_thermophilus::L09659                                              ---------------------GCUCAGGGUGAACGCUGGCGGCGUGCCUAAGACAUGCAAGUCGUGCGGGCCGCGGGGUUUUACUCCGUGGUCAGCGGCGGACGGGUGAGUAACGCGUGGGUGACCUACCCGGAAGAGGGGGACAACCCGGGGAAACUCGGGCUAAUCCCCCAUGUGGACCCGCCCCUUGGGGUGUGUCCAAAGGGCUUUGCCCGCUUCCGGAUGGGCCCGCGUCCCAUCAGCUAGUUGGUGGGGUAAUGGCCCACCAAGGCGACGACGGGUAGCCGGUCUGAGAGGAUGGCCGGCCACAGGGGCACUGAGACACGGGCCCCACUCCUACGGGAGGCAGCAGUUAGGAAUCUUCCGCAAUGGGCGCAAGCCUGACGGAGCGACGCCGCUUGGAGGAAGAAGCCCUUCGGGGUGUAAACUCCUGAACCCGGGACGAAACCCCCGAGGAGGGGACUGACGGUACCGGGGUAAUAGCGCCGGCCAACUCCGUGCCAGCAGCCGCGGUAAUACGGAGGGCGCGAGCGUUACCCGGAUUCACUGGGCGUAAAGGGCGUGUAGGCGGCCUGGGGCGUCCCAUGUGAAAGACCACGGCUCAACCGUGGGGGAGCGUGGGAUACGCUCAGGCUAGACGGUGGGAGAGGGUGGUGGAAUUCCCGGAGUAGCGGUGAAAUGCGCAGAUACCGGGAGGAACGCCGAUGGCGAAGGCAGCCACCUGGUCCACCCGUGACGCUGAGGCGCGAAAGCGUGGGGAGCAAACCGGAUUAGAUACCCGGGUAGUCCACGCCCUAAACGAUGCGCGCUAGGUCUCUGGGUCUCCUGGGGGCCGAAGCUAACGCGUUAAGCGCGCCGCCUGGGGAGUACGGCCGCAAGGCUGAAACUCAAAGGAAUUGACGGGGGCCCGCACAAGCGGUGGAGCAUGUGGUUUAAUUCGAAGCAACGCGAAGAACCUUACCAGGCCUUGACAUGCUAGGGAACCCGGGUGAAAGCCUGGGGUGCCCCGCGAGGGGAGCCCUAGCACAGGUGCUGCAUGGCCGUCGUCAGCUCGUGCCGUGAGGUGUUGGGUUAAGUCCCGCAACGAGCGCAACCCCCGCCGUUAGUUGCCAGCGGUUCGGCCGGGCACUCUAACGGGACUGCCCGCGAAAGCGGGAGGAAGGAGGGGACGACGUCUGGUCAGCAUGGCCCUUACGGCCUGGGCGACACACGUGCUACAAUGCCCACUACAAAGCGAUGCCACCCGGCAACGGGGAGCUAAUCGCAAAAAGGUGGGCCCAGUUCGGAUUGGGGUCUGCAACCCGACCCCAUGAAGCCGGAAUCGCUAGUAAUCGCGGAUCAGCCAUGCCGCGGUGAAUACGUUCCCGGGCCUUGUACACACCGCCCGUCACGCCAUGGGAGCGGGCUCUACCCGAAGUCGCCGGGAGCCUACGGGCAGGCGCCGAGGGUAGGGCCCGUGACUGGGGCGAAGUCGUAACAAGGUAGCU
05929::Thermus_thermophilus::AY788091                                            --------------GAUCCUGGCUCAGGGUGAACGCUGGCGGCGUGCCUAAGACAUGCAAGUCGUGCGGG-CCGCGGGGUUUACUCCGUGGUCAGCGGCGGACGGGUGAGUAACGCGUGGGUGACCUACCCGGAAGAGGGGGACAACCCGGGGAAACUCGGGCUAAUCCCCCAUGUGGACCCGCCCCUUGGGGUGUGUCCAAAGGGCUU-GCCCGCUUCCGGAUGGGCCCGCGUCCCAUCAGCUAGUUGGUGGGGUAAUGGCCCACCAAGGCGACGACGGGUAGCCGGCCUGAGAGGGUGGCCGGCCACAGGGGCACUGAGACACGGGCCCCACUCCUACGGGAGGCAGCAGUUAGGAAUCUUCCGCAAUGGGCGCAAGCCUGACGGAGCGACGCCGCUUGGAGGAAGAAGCCCUUCGGGGUGUAAACUCCUGAACCCGGGACGAAACCCCCGACGAGGGGACUGACGGUACCGGGGUAAUAGCGCCGGCCAACUCCGUGCCAGCAGCCGCGGUAAUACGGAGGGCGCGAGCGUUACCCGGAUUCACUGGGCGUAAAGGGCGUGUAGGCGGCCUGGGGCGUCCCAUGUGAAAGACCACGGCUCAACCGUGGGGGAGCGUGGGAUACGCUCAGGCUAGACGGUGGGAGAGGGUGGUGGAAUUCCCGGAGUAGCGGUGAAAUGCGCAGAUACCGGGAGGAACGCCGAUGGCGAAGGCAGCCACCUGGUCCACCCGUGACGCUGAGGCGCGAAAGCGUGGGGAGCAAACCGGAUUAGAUACCCGGGUAGUCCACGCCCUAAACGAUGCGCGCUGGGUCUCUGGGUCUCCUGGGGGCCGAAGCUAACGCGUUAAGCGCGCCGCCUGGGGAGUACGGCCGCAAGGCUGAAACUCAAAGGAAUUGACGGGGGCCCGCACAAGCGGUGGAGCAUGUGGUUUAAUUCGAAGCAACGCGAAGAACCUUACCAGGCCUUGACAUGCUAGGGAACCCGGGUGAAAGCCUGGGGUGCCCCGCGAGGGGAGCCCUAGCACAGGUGCUGCAUGGCCGUCGUCAGCUCGUGCCGUGAGGUGUUGGGUUAAGUCCCGCAACGAGCGCAACCCCCGCCGUUAGUUGCCAGCGGUUCGGCCGGGCACUCUAACGGGACUGCCCGCGAAAGCGGGAGGAAGGAGGGGACGACGUCUGGUCAGCAUGGCCCUUACGGCCUGGGCGACACACGUGCUACAAUGCCCACUACAAAGCGAGGCCACCCGGCAACGGGGAGCUAAUCGCAAAAAGGUGGGCCCAGUUCGGAUUGGGGUCUGCAACCCGACCCCAUGAAGCCGGAAUCGCUAGUAAUCGCGGAUCAGCCAUGCCGCGGUGAAUACGUUCCCGGGCCUUGUACACACCGCCCGUCACGCCAUGGGAGCGGGCUCUACCCGAAGUCGCCGGGAGCCUACGGGCAGGCGCCGAGGGUAGGGCCCGUGACUGGGGCGAAGUCGUAACAAGGUAGCU
05930::Thermus_thermophilus::X07998                                              -------AGAGUUUGAUCCUGGCUCAGGGUGAACGCUGGCGGCGUGCCUAAGACAUGCAAGUCGUGCGGGCCGCGGGGUUUUACUCCGUGGUCAGCGGCGGACGGGUGAGUAACGCGUGGGUGACCUACCCGGAAGAGGGGGACAACCCGGGGAAACUCGGGCUAAUCCCCCAUGUGGACCCGCCCCUUGGGGUGUGUCCAAAGGGCUUUGCCCGCUUCCGGAUGGGCCCGCGUCCCAUCAGCUAGUUGGUGGGGUAAUGGCCCACCAAGGCGACGACGGGUAGCCGGUCUGAGAGGAUGGCCGGCCACAGGGGCACUGAGACACGGGCCCCACUCCUACGGGAGGCAGCAGUUAGGAAUCUUCCGCAAUGGGCGCAAGCCUGACGGAGCGACGCCGCUUGGAGGAAGAAGCCCUUCGGGGUGUAAACUCCUGAACCCGGGACGAAACCCCCGACGAGGGGACUGACGGUACCGGGGUAAUAGCGCCGGCCAACUCCGUGCCAGCAGCCGCGGUAAUACGGAGGGCGCGAGCGUUACCCGGAUUCACUGGGCGUAAAGGGCGUGUAGGCGGCCUGGGGCGUCCCAUGUGAAAGACCACGGCUCAACCGUGGGGGAGCGUGGGAUACGCUCAGGCUAGACGGUGGGAGAGGGUGGUGGAAUUCCCGGAGUAGCGGUGAAAUGCGCAGAUACCGGGAGGAACGCCGAUGGCGAAGGCAGCCACCUGGUCCACCCGUGACGCUGAGGCGCGAAAGCGUGGGGAGCAAACCGGAUUAGAUACCCGGGUAGUCCACGCCCUAAACGAUGCGCGCUAGGUCUCUGGGUCUCCUGGGGGCCGAAGCUAACGCGUUAAGCGCGCCGCCUGGGGAGUACGGCCGCAAGGCUGAAACUCAAAGGAAUUGACGGGGGCCCGCACAAGCGGUGGAGCAUGUGGUUUAAUUCGAAGCAACGCGAAGAACCUUACCAGGCCUUGACAUGCUAGGGAACCCGGGUGAAAGCCUGGGGUGCCC-GCGA-GGGAGCCCUAGCACAGGUGCUGCAUGGCCGUCGUCAGCUCGUGCCGUGAGGUGUUGGGUUAAGUCCCGCAACGAGCGCAACCCCCGCCGUUAGUUGCCAGCGGUUCGGCCGGGCACUCUAACGGGACUGCCCGCGAAAGCGGGAGGAAGGAGGGGACGACGUCUGGUCAGCAUGGCCCUUACGGCCUGGGCGACACACGUGCUACAAUGCCC--UACAAAGCGAUGCCACCCGGCAACGGGGAGCUAAUCGCAAAAAGGUGGGCCCAGUUCGGAUUGGGGUCUGCAACCCGACCCCAUGAAGCCGGAAUCGCUAGUAAUCGCGGAUCAGCCAUGCCGCGGUGAAUACGUUCCCGGGCCUUGUACACACCGCCCGUCACGCCAUGGGAGCGGGCUCUACCCGAAGUCGCCGGGAGCCUACGGGCAGGCGCCGAGGGUAGGGCCCGUGACUGGGGCGAAGUCGUAACAAGGUAGCU
05931::Thermus_thermophilus::M26923__bases_557_to_2331_                          -------AGAGUUUGAUCCUGGCUCAGGGUGAACGCUGGCGGCGUGCCUAAGACAUGCAAGUCGUGCGGG-CGCGGGGUUUUACUCCGUGGUCAGCGGCGGACGGGUGAGUAACGCGUGGGUGACCUACCCGGAAGAGGGGGACAACCCGGGGAAACUCGGGCUAAUCCCCCAUGUGGACCCGCCCCUUGGGGUGUGUCCAAAGGGCUU-GCCCGCUUCCGGAUGGGCCCGCGUCCCAUCAGCUAGUUGGUGGGGUAAUGGCCCACCAAGGCGACGACGGGUAGCCGGUCUGAGAGGAUGGCCGGCCACAGGGGCACUGAGACACGGGCCCCACUCCUACGGGAGGCAGCAGUUAGGAAUCUUCCGCAAUGGGCGCAAGCCUGACGGAGCGACGCCGCUUGGAGGAAGAAGCCCUUCGGGGUGUAAACUCCUGAACCCGGGACGAAACCCCCGACGAGGGGACUGACGGUACCGGGGUAAUAGCGCCGGCCAACUCCGUGCCAGCAGCCGCGGUAAUACGGAGGGCGCGAGCGUUACCCGGAUUCACUGGGCGUAAAGGGCGUGUAGGCGGCCUGGGGCGUCCCAUGUGAAAGACCACGGCUCAACCGUGGGGGAGCGUGGGAUACGCUCAGGCUAGACGGUGGGAGAGGGUGGUGGAAUUCCCGGAGUAGCGGUGAAAUGCGCAGAUACCGGGAGGAACGCCGAUGGCGAAGGCAGCCACCUGGUCCACCCGUGACGCUGAGGCGCGAAAGCGUGGGGAGCAAACCGGAUUAGAUACCCGGGUAGUCCACGCCCUAAACGAUGCGCGCUAGGUCUCUGGGUCUCCUGGGGGCCGAAGCUAACGCGUUAAGCGCGCCGCCUGGGGAGUACGGCCGCAAGGCUGAAACUCAAAGGAAUUGACGGGGGCCCGCACAAGCGGUGGAGCAUGUGGUUUAAUUCGAAGCAACGCGAAGAACCUUACCAGGCCUUGACAUGCUAGGGAACCCGGGUGAAAGCCUGGGGUGCCCCGCGAGGGGAGCCCUAGCACAGGUGCUGCAUGGCCGUCGUCAGCUCGUGCCGUGAGGUGUUGGGUUAAGUCCCGCAACGAGCGCAACCCCCGCCGUUAGUUGCCAGCGGUUCGGCCGGGCACUCUAACGGGACUGCCCGCGAAAGCGGGAGGAAGGAGGGGACGACGUCUGGUCAGCAUGGCCCUUACGGCCUGGGCGACACACGUGCUACAAUGCCCACUACAAAGCGAUGCCACCCGGCAACGGGGAGCUAAUCGCAAAAAGGUGGGCCCAGUUCGGAUUGGGGUCUGCAACCCGACCCCAUGAAGCCGGAAUCGCUAGUAAUCGCGGAUCAGCCAUGCCGCGGUGAAUACGUUCCCGGGCCUUGUACACACCGCCCGUCACGCCAUGGGAGCGGGCUCUACCCGAAGUCGCCGGGAGCCUACGGGCAGGCGCCGAGGGUAGGGCCCGUGACUGGGGCGAAGUCGUAACAAGGUAGCU
05932::Thermus_thermophilus_HB27::AE017221                                       -------AGAGUUUGAUCCUGGCUCAGGGUGAACGCUGGCGGCGUGCCUAAGACAUGCAAGUCGUGCGGG-CCGCGGGGUUUACUCCGUGGUCAGCGGCGGACGGGUGAGUAACGCGUGGGUGACCUACCCGGAAGAGGGGGACAACCCGGGGAAACUCGGGCUAAUCCCCCAUGUGGACCCGCCCCUUGGGGUGUGUCCAAAGGGCUU-GCCCGCUUCCGGAUGGGCCCGCGUCCCAUCAGCUAGUUGGUGGGGUAAUGGCCCACCAAGGCGACGACGGGUAGCCGGUCUGAGAGGAUGGCCGGCCACAGGGGCACUGAGACACGGGCCCCACUCCUACGGGAGGCAGCAGUUAGGAAUCUUCCGCAAUGGGCGCAAGCCUGACGGAGCGACGCCGCUUGGAGGAAGAAGCCCUUCGGGGUGUAAACUCCUGAACCCGGGACGAAACCCCCGAGGAGGGGACUGACGGUACCGGGGUAAUAGCGCCGGCCAACUCCGUGCCAGCAGCCGCGGUAAUACGGAGGGCGCGAGCGUUACCCGGAUUCACUGGGCGUAAAGGGCGUGUAGGCGGCCUGGGGCGUCCCAUGUGAAAGACCACGGCUCAACCGUGGGGGAGCGUGGGAUACGCUCAGGCUAGACGGUGGGAGAGGGUGGUGGAAUUCCCGGAGUAGCGGUGAAAUGCGCAGAUACCGGGAGGAACGCCGAUGGCGAAGGCAGCCACCUGGUCCACCCGUGACGCUGAGGCGCGAAAGCGUGGGGAGCAAACCGGAUUAGAUACCCGGGUAGUCCACGCCCUAAACGAUGCGCGCUAGGUCUCUGGGUCUCCUGGGGGCCGAAGCUAACGCGUUAAGCGCGCCGCCUGGGGAGUACGGCCGCAAGGCUGAAACUCAAAGGAAUUGACGGGGGCCCGCACAAGCGGUGGAGCAUGUGGUUUAAUUCGAAGCAACGCGAAGAACCUUACCAGGCCUUGACAUGCUAGGGAACCCGGGUGAAAGCCUGGGGUGCCCCGCGAGGGGAGCCCUAGCACAGGUGCUGCAUGGCCGUCGUCAGCUCGUGCCGUGAGGUGUUGGGUUAAGUCCCGCAACGAGCGCAACCCCCGCCGUUAGUUGCCAGCGGUUCGGCCGGGCACUCUAACGGGACUGCCCGCGAAAGCGGGAGGAAGGAGGGGACGACGUCUGGUCAGCAUGGCCCUUACGGCCUGGGCGACACACGUGCUACAAUGCCCACUACAAAGCGAUGCCACCCGGCAACGGGGAGCUAAUCGCAAAAAGGUGGGCCCAGUUCGGAUUGGGGUCUGCAACCCGACCCCAUGAAGCCGGAAUCGCUAGUAAUCGCGGAUCAGCCAUGCCGCGGUGAAUACGUUCCCGGGCCUUGUACACACCGCCCGUCACGCCAUGGGAGCGGGCUCUACCCGAAGUCGCCGGGAGCCUACGGGCAGGCGCCGAGGGUAGGGCCCGUGACUGGGGCGAAGUCGUAACAAGGUAGCU
05933::Thermus_thermophilus_HB27::AE017221                                       -------AGAGUUUGAUCCUGGCUCAGGGUGAACGCUGGCGGCGUGCCUAAGACAUGCAAGUCGUGCGGG-CCGCGGGGUUUACUCCGUGGUCAGCGGCGGACGGGUGAGUAACGCGUGGGUGACCUACCCGGAAGAGGGGGACAACCCGGGGAAACUCGGGCUAAUCCCCCAUGUGGACCCGCCCCUUGGGGUGUGUCCAAAGGGCUU-GCCCGCUUCCGGAUGGGCCCGCGUCCCAUCAGCUAGUUGGUGGGGUAAUGGCCCACCAAGGCGACGACGGGUAGCCGGUCUGAGAGGAUGGCCGGCCACAGGGGCACUGAGACACGGGCCCCACUCCUACGGGAGGCAGCAGUUAGGAAUCUUCCGCAAUGGGCGCAAGCCUGACGGAGCGACGCCGCUUGGAGGAAGAAGCCCUUCGGGGUGUAAACUCCUGAACCCGGGACGAAACCCCCGAGGAGGGGACUGACGGUACCGGGGUAAUAGCGCCGGCCAACUCCGUGCCAGCAGCCGCGGUAAUACGGAGGGCGCGAGCGUUACCCGGAUUCACUGGGCGUAAAGGGCGUGUAGGCGGCCUGGGGCGUCCCAUGUGAAAGACCACGGCUCAACCGUGGGGGAGCGUGGGAUACGCUCAGGCUAGACGGUGGGAGAGGGUGGUGGAAUUCCCGGAGUAGCGGUGAAAUGCGCAGAUACCGGGAGGAACGCCGAUGGCGAAGGCAGCCACCUGGUCCACCCGUGACGCUGAGGCGCGAAAGCGUGGGGAGCAAACCGGAUUAGAUACCCGGGUAGUCCACGCCCUAAACGAUGCGCGCUAGGUCUCUGGGUCUCCUGGGGGCCGAAGCUAACGCGUUAAGCGCGCCGCCUGGGGAGUACGGCCGCAAGGCUGAAACUCAAAGGAAUUGACGGGGGCCCGCACAAGCGGUGGAGCAUGUGGUUUAAUUCGAAGCAACGCGAAGAACCUUACCAGGCCUUGACAUGCUAGGGAACCCGGGUGAAAGCCUGGGGUGCCCCGCGAGGGGAGCCCUAGCACAGGUGCUGCAUGGCCGUCGUCAGCUCGUGCCGUGAGGUGUUGGGUUAAGUCCCGCAACGAGCGCAACCCCCGCCGUUAGUUGCCAGCGGUUCGGCCGGGCACUCUAACGGGACUGCCCGCGAAAGCGGGAGGAAGGAGGGGACGACGUCUGGUCAGCAUGGCCCUUACGGCCUGGGCGACACACGUGCUACAAUGCCCACUACAAAGCGAUGCCACCCGGCAACGGGGAGCUAAUCGCAAAAAGGUGGGCCCAGUUCGGAUUGGGGUCUGCAACCCGACCCCAUGAAGCCGGAAUCGCUAGUAAUCGCGGAUCAGCCAUGCCGCGGUGAAUACGUUCCCGGGCCUUGUACACACCGCCCGUCACGCCAUGGGAGCGGGCUCUACCCGAAGUCGCCGGGAGCCUACGGGCAGGCGCCGAGGGUAGGGCCCGUGACUGGGGCGAAGUCGUAACAAGGUAGCU
05934::Thermus_thermophilus_HB27::AE017305                                       -------AGAGUUUGAUCCUGGCUCAGGGUGAACGCUGGCGGCGUGCCUAAGACAUGCAAGUCGUGCGGG-CCGCGGGGUUUACUCCGUGGUCAGCGGCGGACGGGUGAGUAACGCGUGGGUGACCUACCCGGAAGAGGGGGACAACCCGGGGAAACUCGGGCUAAUCCCCCAUGUGGACCCGCCCCUUGGGGUGUGUCCAAAGGGCUU-GCCCGCUUCCGGAUGGGCCCGCGUCCCAUCAGCUAGUUGGUGGGGUAAUGGCCCACCAAGGCGACGACGGGUAGCCGGUCUGAGAGGAUGGCCGGCCACAGGGGCACUGAGACACGGGCCCCACUCCUACGGGAGGCAGCAGUUAGGAAUCUUCCGCAAUGGGCGCAAGCCUGACGGAGCGACGCCGCUUGGAGGAAGAAGCCCUUCGGGGUGUAAACUCCUGAACCCGGGACGAAACCCCCGAGGAGGGGACUGACGGUACCGGGGUAAUAGCGCCGGCCAACUCCGUGCCAGCAGCCGCGGUAAUACGGAGGGCGCGAGCGUUACCCGGAUUCACUGGGCGUAAAGGGCGUGUAGGCGGCCUGGGGCGUCCCAUGUGAAAGACCACGGCUCAACCGUGGGGGAGCGUGGGAUACGCUCAGGCUAGACGGUGGGAGAGGGUGGUGGAAUUCCCGGAGUAGCGGUGAAAUGCGCAGAUACCGGGAGGAACGCCGAUGGCGAAGGCAGCCACCUGGUCCACCCGUGACGCUGAGGCGCGAAAGCGUGGGGAGCAAACCGGAUUAGAUACCCGGGUAGUCCACGCCCUAAACGAUGCGCGCUAGGUCUCUGGGUCUCCUGGGGGCCGAAGCUAACGCGUUAAGCGCGCCGCCUGGGGAGUACGGCCGCAAGGCUGAAACUCAAAGGAAUUGACGGGGGCCCGCACAAGCGGUGGAGCAUGUGGUUUAAUUCGAAGCAACGCGAAGAACCUUACCAGGCCUUGACAUGCUAGGGAACCCGGGUGAAAGCCUGGGGUGCCCCGCGAGGGGAGCCCUAGCACAGGUGCUGCAUGGCCGUCGUCAGCUCGUGCCGUGAGGUGUUGGGUUAAGUCCCGCAACGAGCGCAACCCCCGCCGUUAGUUGCCAGCGGUUCGGCCGGGCACUCUAACGGGACUGCCCGCGAAAGCGGGAGGAAGGAGGGGACGACGUCUGGUCAGCAUGGCCCUUACGGCCUGGGCGACACACGUGCUACAAUGCCCACUACAAAGCGAUGCCACCCGGCAACGGGGAGCUAAUCGCAAAAAGGUGGGCCCAGUUCGGAUUGGGGUCUGCAACCCGACCCCAUGAAGCCGGAAUCGCUAGUAAUCGCGGAUCAGCCAUGCCGCGGUGAAUACGUUCCCGGGCCUUGUACACACCGCCCGUCACGCCAUGGGAGCGGGCUCUACCCGAAGUCGCCGGGAGCCUACGGGCAGGCGCCGAGGGUAGGGCCCGUGACUGGGGCGAAGUCGUAACAAGGUAGCU
05935::Thermus_thermophilus_HB27::AE017307                                       -------AGAGUUUGAUCCUGGCUCAGGGUGAACGCUGGCGGCGUGCCUAAGACAUGCAAGUCGUGCGGG-CCGCGGGGUUUACUCCGUGGUCAGCGGCGGACGGGUGAGUAACGCGUGGGUGACCUACCCGGAAGAGGGGGACAACCCGGGGAAACUCGGGCUAAUCCCCCAUGUGGACCCGCCCCUUGGGGUGUGUCCAAAGGGCUU-GCCCGCUUCCGGAUGGGCCCGCGUCCCAUCAGCUAGUUGGUGGGGUAAUGGCCCACCAAGGCGACGACGGGUAGCCGGUCUGAGAGGAUGGCCGGCCACAGGGGCACUGAGACACGGGCCCCACUCCUACGGGAGGCAGCAGUUAGGAAUCUUCCGCAAUGGGCGCAAGCCUGACGGAGCGACGCCGCUUGGAGGAAGAAGCCCUUCGGGGUGUAAACUCCUGAACCCGGGACGAAACCCCCGAGGAGGGGACUGACGGUACCGGGGUAAUAGCGCCGGCCAACUCCGUGCCAGCAGCCGCGGUAAUACGGAGGGCGCGAGCGUUACCCGGAUUCACUGGGCGUAAAGGGCGUGUAGGCGGCCUGGGGCGUCCCAUGUGAAAGACCACGGCUCAACCGUGGGGGAGCGUGGGAUACGCUCAGGCUAGACGGUGGGAGAGGGUGGUGGAAUUCCCGGAGUAGCGGUGAAAUGCGCAGAUACCGGGAGGAACGCCGAUGGCGAAGGCAGCCACCUGGUCCACCCGUGACGCUGAGGCGCGAAAGCGUGGGGAGCAAACCGGAUUAGAUACCCGGGUAGUCCACGCCCUAAACGAUGCGCGCUAGGUCUCUGGGUCUCCUGGGGGCCGAAGCUAACGCGUUAAGCGCGCCGCCUGGGGAGUACGGCCGCAAGGCUGAAACUCAAAGGAAUUGACGGGGGCCCGCACAAGCGGUGGAGCAUGUGGUUUAAUUCGAAGCAACGCGAAGAACCUUACCAGGCCUUGACAUGCUAGGGAACCCGGGUGAAAGCCUGGGGUGCCCCGCGAGGGGAGCCCUAGCACAGGUGCUGCAUGGCCGUCGUCAGCUCGUGCCGUGAGGUGUUGGGUUAAGUCCCGCAACGAGCGCAACCCCCGCCGUUAGUUGCCAGCGGUUCGGCCGGGCACUCUAACGGGACUGCCCGCGAAAGCGGGAGGAAGGAGGGGACGACGUCUGGUCAGCAUGGCCCUUACGGCCUGGGCGACACACGUGCUACAAUGCCCACUACAAAGCGAUGCCACCCGGCAACGGGGAGCUAAUCGCAAAAAGGUGGGCCCAGUUCGGAUUGGGGUCUGCAACCCGACCCCAUGAAGCCGGAAUCGCUAGUAAUCGCGGAUCAGCCAUGCCGCGGUGAAUACGUUCCCGGGCCUUGUACACACCGCCCGUCACGCCAUGGGAGCGGGCUCUACCCGAAGUCGCCGGGAGCCUACGGGCAGGCGCCGAGGGUAGGGCCCGUGACUGGGGCGAAGUCGUAACAAGGUAGCU
06001::uncultured_Thermus_sp.::AY082363                                          -------AGAGUUUGAUCCUGGCUCAGGGUGAACGCUGGCGGCGUGCCUAAGACAUGCAAGUCGAGCGGG--CCGUGGGGUACUCACGG--UCAGCGGCGGACGGGUGAGUAACGCGUGGGUGACCUACCCGGAAGAGGUGGACAACCUGGGGAAACCCAGGCUAAUCCGCCAUGUGGUCAUGGUCUGUGGGUCAUGACCAAAGGG-CGA-CCCGCUUCCGGAUGGGCCCGCGUCCCAUCAGCUGGUUGGUGGGGUAAGAGCCCACCAAGGCGACGACGGGUAGCCGGUCUGAGAGGACGGCCGGCCACAGGGGCACUGAGACACGGGCCCCACUCCUACGGGAGGCAGCAGUUAGGGAUCUUCCGCAAUGGACGGAAGUCUGACGGAGCGACGCCGCUUGGAGGAGGAAGCCCUUCGGGGUGUAAACUCCUGAACCCGGGACGAAAGCCCUGAUGAGGGGGAUGACGGUACCGGGGUAAUAGCGCCGGCCAACUCCGUGCCAGCAGCCGCGGUAAUACGGAGGGCGCGAGCGUUACCCGGAUUUACUGGGCGUGAAGGGCGUGUAGGCGGUUUGGGGCGUCCCAUGUGAAAGGCCACGGCUCAACCGUGGAGGAGCGUGGGAUACGCUCAGGCUAGAGGGUGGGAGGGGGUGGUGGAAUUCCCGGAGUAGCGGUGAAAUGCGCAGAUACCGGGAGGAACGCCGAUGGCGAAGGCAGCCACCUGGUCCACACCUGACGCUGGGGCGCGAAAGCGUGGGGAGCGAACCGGAUUAGAUACCCGGGUAGUCCACGCCCUAAACGAUGCGCGCUAGGUCUCUGGUGAUGCUGGGGGCCGAAGCCAACGCGAUAAGCGCGCCGCCUGGGGAGUACGGCCGCAAGGCUGAAACUCAAAGGAAUUGACGGGGGCCCGCACAAGCGGUGGAGCAUGUGGUUUAAUUCGAAGCAACGCGAAGAACCUUACCAGGCCUUGACAUGCUAGGGGACCUGCCUGAAAGGGUGGGGUGCCCUGUGAGGGGAGCCCUAGCACAGGUGCUGCAUGGCCGUCGUCAGCUCGUGUCGUGAGAUGUUGGGUUAAGUCCCGCAACGAGCGCAACCCUUGCCGUUAGUUGCCAGCGGGUAGGCCGGGCACUCUAACGGGACUGCCUGCGGAAGCAGGAGGAAGGCGGGGACGACGUCUGGUCAUCAUGGCCCUUACGGCCUGGGCGACACACGUGCUACAAUGCCCACUACAGAGCGGUGCGACCCAGCGAUGGGGAGCGGAUCGCGGAAAGGUGGGCGUAGUUCGGAUUGGGGUCUGCAACUCGACCCCAUGAAGGCGGAAUCGCUAGUAAUCGCGGAUCAGCCAUGCCGCGGUGAAUACGUUCCCGGGCCUUGUACACACCGCCCGUCACGCCAUGGGAGCGGGUUCUACCCGAAGUCGCCGGGGGCCUAUGGGCAGGCGCCGAGGGUAGGGCUCGUGACUGGGGCGAAGUCGUAACAAGGUAGCU
06003::uncultured_Thermus_Deinococcus_group_bacterium::DQ645237                  -------AGAGUUUGAUCAUGGCUCAGGGUGAACGCUGGCGGCGUGCCUAAGACAUGCAAGUCGUGCGGG--CCGUGGGUUUCUCACGG--UCAGCGGCGGACGGGUGAGUAACGCGUGGGUGACCUACCCGGAAGAGGGGGACAACCUGGGGAAACCCAGGCUAAUCCCCCAUGUGGACGCGUCCUGUGGGGCGUGUUUAAAGGGUGAUACCCGCCUCCGGAUGGGCCCGCGUCCCAUCAGCUAGUUGGUGGGGUAAGAGCCCACCAAGGCGACGACGGGUAGCCGGUCUGAGAGGACGGCCGGCCACAGGGGCACUGAGACACGGGCCCCACUCCUACGGGAGGCAGCAGUUAGGAAUCUUCCGCAAUGGGCGCAAGCCUGACGGAGCGACGCCGCUUGGAGGAGGAAGCCCUUCGGGGUGUAAACUCCUGAACCCGGGACGAAAUCCCUGAUGAGGGGGCUGACGGUACCGGGGUAAUAGCGCCGGCCAACUCCGUGCCAGCAGCCGCGGUAAUACGGAGGGCGCGAGCGUUACCCGGAUUUACUGGGCGUAAAGGGCGUGUAGGCGGCCUGGGGCGUCCCAUGUGAAAGGCCACGGCUCAACCGUGGAGGAGCGUGGGAUACGCUCAGGCUAGACGGUGGGAGAGGGUGGUGGAAUUCCCGGAGUAGCGGUGAAAUGCGCAGAUACCGGGAGGAACGCCGAUGGCGAAGGCAGCCACCUGGCUCACUUGUGACGCUGAGGCGCGAAAGCGUGGGGAGCAAACCGGAUUAGAUACCCGGGUAGUCCACGCCCUAAACGAUGCGCGCUAGGUCUCUGGGUUGUCUGGGGGCCGAAGCCAACGCGUUAAGCGCGCCGCCUGGGGAGUACGGCCGCAAGGCUGAAACUCAAAGGAAUUGACGGGGGCCCGCACAAGCGGUGGAGCAUGUGGUUUAAUUCGAAGCAACGCGAAGAACCUUACCAGGCCUUGACAUGCUAGGGAACCUGGGUGAAAGCCUGGGGUGCCCUGUGAGGGGAGCCCUAGCACAGGUGCUGCAUGGCCGUCGUCAGCUCGUGUCGUGAGAUGUUGGGUUAAGUCCCGCAACGAGCGCAACCCCUGCCGUUAGUUGCCAGCGGGUGAGCCGGGCACUCUAACGGGACUGCCUGCGAAAGCAGGAGGAAGGCGGGGACGACGUCUGGUCAUCAUGGCCCUUACGGCCUGGGCGACACACGUGCUACAAUGCCCACUACAGAGCGAGGCGACCUGGUGACGGGGAGCGAAUCGCAAAAAGGUGGGCGUAGUUCGGAUUGGGGUCUGCAACCCGACCCCAUGAAGCCGGAAUCGCUAGUAAUCGCGGAUCAGCCAUGCCGCGGUGAAUACGUUCCCGGGCCUUGUACACACCGCCCGUCACGCCAUGGGAGCGGGUUCUACCCGAAGUCGCCGGGAGCCUAAGGGCAGGCGCCGAGGGUAGGGCCCGUGACUGGGGCGAAGUCGUAACAAGGUAACC
06004::uncultured_Thermus_Deinococcus_group_bacterium::DQ645238                  -------AGAGUUUGAUCAUGGCUCAGGGUGAACGCUGGCGGCGUGCCUAAGACAUGCAAGUCGUGCGGG--CCGUGGGUUUCUCACGG--UCAGCGGCGGACGGGUGAGUAACGCGUGGGUGACCUACCCGGAAGAGGGGGACAACCUGGGGAAACCCAGGCUAAUCCCCCAUGUGGACGCGUCCUGUGGGGCGUGUUUAAAGGGUGAUACCCGCUUCCGGAUGGGCCCGCGUCCCAUCAGCUAGUUGGUGGGGUAAGAGCCCACCAAGGCGACGACGGGUAGCCGGUCUGAGAGGACGGCCGGCCACAGGGGCACUGAGACACGGGCCCCACUCCUACGGGAGGCAGCAGUUAGGAAUCUUCCGCAAUGGGCGCAAGCCUGACGGAGCGACGCCGCUUGGAGGAGGAAGCCCUUCGGGGUGUAAACUCCUGAACCCGGGACGAAAUCCCUGAUGAGGGGGCUGACGGUACCGGGGUAAUAGCGCCGGCCAACUCCGUGCCAGCAGCCGCGGUAAUACGGAGGGCGCGAGCGUUACCCGGAUUUACUGGGCGUAAAGGGCGUGUAGGCGGCCUGGGGCGUCCCAUGUGAAAGGCCACGGCUCAACCGUGGAGGAGCGUGGGAUACGCUCAGGCUAGACGGUGGGAGAGGGUGGUGGAAUUCCCGGAGUAGCGGUGAAAUGCGCAGAUACCGGGAGGAACGCCGAUGGCGAAGGCAGCCACCUGGCUCACUUGUGACGCUGAGGCGCGAAAGCGUGGGGAGCAAACCGGAUUAGAUACCCGGGUAGUCCACGCCCUAAACGAUGCGCGCUAGGUCUCUGGGUUGUCUGGGGGCCGAAGCCAACGCGUUAAGCGCGCCGCCUGGGGAGUACGGCCGCAAGGCUGAAACUCAAAGGAAUUGACGGGGGCCCGCACAAGCGGUGGAGCAUGUGGUUUAAUUCGAAGCAACGCGAAGAACCUUACCAGGCCUUGACAUGCUAGGGAACCUGGGUGAAAGCCUGGGGUGCCCUGUGAGGGGAGCCCUAGCACAGGUGCUGCAUGGCCGUCGUCAGCUCGUGUCGUGAGAUGUUGGGUUAAGUCCCGCAACGAGCGCAACCCCUGCCGUUAGUUGCCAGCGGGUGAGCCGGGCACUCUAACGGGACUGCCUGCGAAAGCAGGAGGAAGGCGGGGACGACGUCUGGUCAUCAUGGCCCUUACGGCCUGGGCGACACACGUGCUACAAUGCCCACUACAGAGCGAGGCGACCUGGUGACGGGGAGCGAAUCGCAAAAAGGUGGGCGUAGUUCGGAUUGGGGUCUGCAACCCGACCCCAUGAAGCCGGAAUCGCUAGUAAUCGCGGAUCAGCCAUGCCGCGGUGAAUACGUUCCCGGGCCUUGUACACACCGCCCGUCACGCCAUGGGAGCGGGUUCUACCCGAAGUCGCCGGGAGCCUGAGGGCAGGCGCCGAGGGUAGGGCCCGUGACUGGGGCGAAGUCGUAACAAGGUAGCC
06005::uncultured_Thermus_Deinococcus_group_bacterium::DQ645239                  -------AGAGUUUGAUCAUGGCUCAGGGUGAACGCUGGCGGCGUGCCUAAGACAUGCAAGUCGUGCGGG--CCGUGGGUUUCUCACGG--UCAGCGGCGGACGGGUGAGUAACGCGUGGGUGACCUACCCGGAAGAGGGGGACAACCUGGGGAAACCCAGGCUAAUCCCCCAUGUGGACGCGUCCUGUGGGGCGUGUUUAAAGGGUGAUACCCGCUUCCGGAUGGGCCCGCGUCCCAUCAGCUAGUUGGUGGGGUAAGAGCCCACCAAGGCGACGACGGGUAGCCGGUCUGAGAGGACGGCCGGCCACAGGGGCACUGAGACACGGGCCCCACUCCUACGGGAGGCAGCAGUUAGGAAUCUUCCGCAAUGGGCGCAAGCCUGACGGAGCGACGCCGCUUGGAGGAGGAAGCCCUUCGGGGUGUAAACUCCUGAACCCGGGACGAAAUCCCUGAUGAGGGGGCUGACGGUACCGGGGUAAUAGCGCCGGCCAACUCCGUGCCAGCAGCCGCGGUAAUACGGAGGGCGCGAGCGUUACCCGGAUUUACUGGGCGUAAAGGGCGUGUAGGCGGUCUGGGGCGUCCCAUGUGAAAGGCCACGGCUCAACCGUGGAGGAGCGUGGGAUACGCUCAGGCUAGACGGUGGGAGAGGGUGGUGGAAUUCCCGGAGUAGCGGUGAAAUGCGCAGAUACCGGGAGGAACGCCGAUGGCGAAGGCAGCCACCUGGCUCACUUGUGACGCUGAGGCGCGAAAGCGUGGGGAGCAAACCGGAUUAGAUACCCGGGUAGUCCACGCCCUAAACGAUGCGCGCUAGGUCUCUGGGUUAUCUGGGGGCCGAAGCCAACGCGUUAAGCGCGCCGCCUGGGGAGUACGGCCGCAAGGCUGAAACUCAAAGGAAUUGACGGGGGCCCGCACAAGCGGUGGAGCAUGUGGUUUAAUUCGAAGCAACGCGAAGAACCUUACCAGGCCUUGACAUGCUAGGGAACCUGGGUGAAAGCCUGGGGUGCCCUGUGAGGGGAGCCCUAGCACAGGUGCUGCAUGGCCGUCGUCAGCUCGUGUCGUGAGAUGUUGGGUUAAGUCCCGCAACGAGCGCAACCCCUGCCGUUAGUUGCCAGCGGGUGAGCCGGGCACUCUAACGGGACUGCCUGCGAAAGCAGGAGGAAGGCGGGGACGACGUCUGGUCAUCAUGGCCCUUACGGCCUGGGCGACACACGUGCUACAAUGCCCACUACAGAGCGAGGCGACCUGGUGACGGGGAGCGAAUCGCAAAAAGGUGGGCGUAGUUCGGAUUGGGGUCUGCAACCCGACCCCAUGAAGCCGGAAUCGCUAGUAAUCGCGGAUCAGCCAUGCCGCGGUGAAUACGUUCCCGGGCCUUGUACACACCGCCCGUCACGCCAUGGGAGCGGGUUCUACCCGAAGUCGCCGGGAGCCUAAGGACGGGCGCCGAGGGUAGGGCCCGUGACUGGGGCGAAGUCGUAACAAGGUAGCC
06006::uncultured_Thermus_Deinococcus_group_bacterium::DQ645242                  --------GAGUUUGAUCAUGGCUCAGGGUGAACGCUGGCGGCGUGCCUAAGACAUGCAAGUCGUGCGGG--CCGUGGGGUUCUCACGG--UCAGCGGCGGACGGGUGAGUAACGCGUGGGUGACCUACCCGGAAGAGGGGGACAACCUGGGGAAACCCAGGCUAAUCCCCCAUGUGGACGCGUCCUGUGGGGCGUGUUUAAAGGGUUUUACCCGCUUCCGGAUGGGCCCGCGUCCCAUCAGCUAGUUGGUGGGGUAAGAGCCCACCAAGGCGACGACGGGUAGCCGGUCUGAGAGGACGGCCGGCCACAGGGGCACUGAGACACGGGCCCCACUCCUACGGGAGGCAGCAGUUAGGAAUCUUCCGCAAUGGGCGCAAGCCUGACGGAGCGACGCCGCUUGGAGGAGGAAGCCCUUCGGGGCGUAAACUCCUGAACCCGGGACGAAAUCCCUGAUGAGGGGGCUGACGGUACCGGGGUAAUAGCGCCGGCCAACUCCGUGCCAGCAGCCGCGGUAAUACGGAGGGCGCGAGCGUUACCCGGAUUUACUGGGCGUAAAGGGCGUGUAGGCGGCUUGGGGCGUCCCAUGUGAAAGGCCACGGCUCAACCGUGGAGGAGCGUGGGAUACGCUCAGGCUAGACGGUGGGAGAGGGUGGUGGAAUUCCCGGAGUAGCGGUGAAAUGCGCAGAUACCGGGAGGAACGCCGAUGGCGAAGGCAGCCACCUGGCUCACUUGUGACGCUGAGGCGCGAAAGCGUGGGGAGCAAACCGGAUUAGAUACCCGGGUAGUCCACGCCCUAAACGAUGCGCGCUAGGUCUCUGGGUUAUCUGGGGGCCGAAGCCAACGCGUUAAGCGCGCCGCCUGGGGAGUACGGCCGCAAGGCUGAAACUCAAAGGAAUUGACGGGGGCCCGCACAAGCGGUGGAGCAUGUGGUUUAAUUCGAAGCAACGCGAAGAACCUUACCAGGCCUUGACAUGCUAGGGAACCUGGGUGAAAGCCUGGGGUGCCCUGUGAGGGGAGCCCUAGCACAGGUGCUGCAUGGCCGUCGUCAGCUCGUGUCGUGAGAUGUUGGGUUAAGUCCCGCAACGAGCGCAACCCCUGCCGUUAGUUGCCAGCGGGUGAGCCGGGCACUCUAACGGGACUGCCUGCGAAAGCAGGAGGAAGGCGGGGACGACGUCUGGUCAUCAUGGCCCUUACGGCCUGGGCGACACACGUGCUACAAUGCCCACUACAGAGCGAGGCGACCUGGUGACGGGGAGCGAAUCGCAAAAAGGUGGGCGUAGUUCGGAUUGGGGUCUGCAACCCGACCCCAUGAAGCCGGAAUCGCUAGUAAUCGCGGAUCAGCCAUGCCGCGGUGAAUACGUUCCCGGGCCUUGUACACACCGCCCGUCACGCCAUGGGAGCGGGUUCUACCCGAAGUCGCCGGGAGCCUAAGGGCAGGCGCCGAGGGUAGGGCCCGUGACUGGGGCGAAGUCGUAACAAGGUAGCC
06007::uncultured_Thermus_Deinococcus_group_bacterium::DQ645240                  -------AGAGUUUGAUCAUGGCUCAGGGUGAACGCUGGCGGCGUGCCUAAGACAUGCAAGUUGUGCGGG--CCGUGGGUUUCUCACGG--UCAGCGGCGGACGGGUGAGUAACGCGUGGGUGACCUACCCGGAAGAGGGGGACAACCUGGGGAAACCCAGGCUAAUCCCCCAUGUGGACGCGUCCUGUGGGGCGUGUUUAAAGGGUUUUACCCGCUUCCGGAUGGGCCCGCGUCCCAUCAGCUAGUUGGUGGGGUAAGAGCCCACCAAGGCGACGACGGGUAGCCGGUCUGAGAGGACGGCCGGCCACAGGGGCACUGAGACACGGGCCCCACUCCUACGGGAGGCAGCAGUUAGGAAUCUUCCGCAAUGGGCGCAAGCCUGACGGAGCGACGCCGCUUGGAGGAGGAAGCCCUUCGGGGUGUAAACUCCUGAACCCGGGACGAAAUCCCUGAUGAGGGGGCUGACGGUACCGGGGUAAUAGCGCCGGCCAACUCCGUGCCAGCAGCCGCGGUAAUACGGAGGGCGCGAGCGUUACCCGGAUUUACUGGGCGUAAAGGGCGUGUAGGCGGUCUGGGGCGUCCCAUGUGAAAGGCCACGGCUCAACCGUGGAGGAGCGUGGGAUACGCUCAGGCUAGACGGUGGGAGAGGGUGGUGGAAUUCCCGGAGUAGCGGUGAAAUGCGCAGAUACCGGGAGGAACGCCGAUGGCGAAGGCAGCCACCUGGCUCACUUGUGACGCUGAGGCGCGAAAGCGUGGGGAGCAAACCGGAUUAGAUACCCGGGUAGUCCACGCCCUAAACGAUGCGCGCUAGGUCUCUGGGUUGUCUGGGGGCCGAAGCCAACGCGUUAAGCGCGCCGCCUGGGGAGUACGGCCGCAAGGCUGAAACUCAAAGGAAUUGACGGGGGCCCGCACAAGCGGUGGAGCAUGUGGUUUAAUUCGAAGCAACGCGAAGAACCUUACCAGGCCUUGACAUGCUAGGGAACCUGGGUGAAAGCCUGGGGUGCCCUGUGAGGGGAGCCCUAGCACAGGUGCUGCAUGGCCGUCGUCAGCUCGUGUCGUGAGAUGUUGGGUUAAGUCCCGCAACGAGCGCAACCCCUGCCGUUAGUUGCCAGCGGGUGAGCCGGGCACUCUAACGGGACUGCCUGCGAAAGCAGGAGGAAGGCGGGGACGACGUCUGGUCAUCAUGGCCCUUACGGCCUGGGCGACACACGUGCUACAAUGCCCACUACAGAGCGAGGCGACCUGGCGACGGGGAGCGAAUCGCAAAAAGGUGGGCGUAGUUCGGAUUGGGGUCUGCAACCCGACCCCAUGAAGCCGGAAUCGCUAGUAAUCGCGGAUCAGCCAUGCCGCGGUGAAUACGUUCCCGGGCCUUGUACACACCGCCCGUCACGCCAUGGGAGCGGGUUCUACCCGAAGUCGCCGGGAGCCUGAGGGCAGGCGCCGAGGGUAGGGCCCGUGACUGGGGCGAAGUCGUAACAAGGUAGCC
06008::uncultured_Thermus_Deinococcus_group_bacterium::DQ645246                  -------AGAGUUUGAUCAUGGCUCAGGGUGAACGCUGGCGGCGUGCCUAAGACAUGCAAGUCGUGCGGG--CCGUGGGUUUCUCACGG--UCAGCGGCGGACGGGUGAGUAACGCGUGGGUGACCUACCCGGAAGAGGGGGACAACCUGGGGAAACCCAGGCUAAUCCCCCAUGUGGACGCGUCCUGUGGGGCGUGUUUAAAGGGUUUUACCCGCUUCCGGAUGGGCCCGCGUCCCAUCAGCUAGUUGGUGGGGUAAGAGCCCACCAAGGCGACGACGGGUAGCCGGUCUGAGAGGACGGCCGGCCACGGGGGCACUGAGACACGGGCCCCACUCCUACGGGAGGCAGCAGUUAGGAAUCUUCCGCAAUGGGCGCAAGCCUGACGGAGCGACGCCGCUUGGAGGAGGAAGCCCUUCGGGGUGUAAACUCCUGAACCCGGGACGAAAUCCCUGAUGAGGGGGCUGACGGUACCGGGGUAAUAGCGCCGGCCAACUCCGUGCCAGCAGCCGCGGUAAUACGGAGGGCGCGAGCGUUACCCGGAUUUACUGGGCGUAAAGGGCGUGUAGGCGGCUUGGGGCGUCCCAUGUGAAAGGCCACGGCUCAACCGUGGAGGAGCGUGGGAUACGCUCAGGCUAGACGGUGGGAGAGGGUGGUGGAAUUCCCGGAGUAGCGGUGAAAUGCGCAGAUACCGGGAGGAACGCCGAUGGCGAAGGCAGCCACCUGGCUCACUUGUGACGCUGAGGCGCGAAAGCGUGGGGAGCAAACCGGAUUAGAUACCCGGGUAGUCCACGCCCUAAACGAUGCGCGCUAGGUCUCUGGGUUAUCUGGGGGCCGAAGCCAACGCGUUAAGCGCGCCGCCUGGGGAGUACGGCCGCAAGGCUGAAACUCAAAGGAAUUGACGGGGGCCCGCACAAGCGGUGGAGCAUGUGGUUUAAUUCGAAGCAACGCGAAGAACCUUACCAGGCCUUGACAUGCUAGGGAACCUGGGUGAAAGCCUGGGGUGCCCCGUGAGGGGAGCCCUAGCACAGGUGCUGCAUGGCCGUCGUCAGCUCGUGUCGUGAGAUGUUGGGUUAAGUCCCGCAACGAGCGCAACCCCUGCCGUUAGUUGCCAGCGGGUGAGCCGGGCACUCUAACGGGACUGCCUGCGAAAGCAGGAGGAAGGCGGGGACGACGUCUGGUCAUCAUGGCCCUUACGGCCUGGGCGACACACGUGCUACAAUGCCCACUACAGAGCGAGGCAACCUGGUGACGGGGAGCGAAUCGCAAAAAGGUGGGCGUAGUUCGGAUUGGGGUCUGCAACCCGACCCCAUGAAGCCGGAAUCGCUAGUAAUCGCGGAUCAGCCAUGCCGCGGUGAAUACGUUCCCGGGCCUUGUACACACCGCCCGWCACGCCAUGGGAGCGGGUUCUACCCGAAGUCGGUCGCACCCGGGAGGGAGCCGCCGAAGGUGUGGUUGGUAAGGGGGACUAAGUCGUAACAAGGUAACC
06014::clone_SAR::U34043|g1045475                                                -------AGAGUUUGAUCCUGGCUCAGGACGAACGCUGGCGGCGUGCUUAAUACAUGCAAGUCAAGGA-----GUUUCUUUCAGAAAC-----ACUGGCGAACGGGUGAGUAACGCGUAGGCAACCUGCCCUAGAGAUUGGGAUAACACCAGGAAACCGGUGCUAAUACCGAAUAAUGCAGCGUCCUUAGGGACGUUGUUAAAGCGGUCGUCGCACUUUAGGAUGGGCCUGCGUCCGAUUAGUUAGUUGGUAAGGUAACGGCCUACCAAGACGAUGAUCGGUAGCUGGUCUGAGAGGAUGAUCAGCCACACUGGGAUUGAGAUACGGCCCAGACUCCUACGGGAGGCAGCAGUAGGGAAUUUUGCGCAAUGGGGGAAACCCUGACGCAGCAACGCCGCGUGACCGAUGAAGCUUCUAGGAGCGUAAAGGUCGUCGUAAGGGAAGAAAAAUUUUAAUAGAA--CUGACGGUACCUUACAAGAAGCACCGGCUAACUUCGUGCCAGCAGCCGCGGUAAUACGAGGGGUGCAAGCGUUGUCCGGAAUCACUGGGCGUAAAGGGUCCGCAGGCUUUUCAAUAAGUCACUUGUUAAAUCCAUCGGCUUAACCAAUGAACUGCAUUUGAAACUGUUGAAAUAGAGUAUAGGAGAGGAAAGUGGAAUUCCUGGUGUAGCGGUGACAUGCGUAGAUAUCAGGAGGAACACCAAUGGCGAAGGCAGCUUUCUGGCCUA-UACUGACGCUGAGGGACGAAAGCGUGGGGAGCGAACAGGAUUAGAUACCCUGGUAGUCCACGCCGUAAACGAUGAGUACUUGGUGUCGGGGUCGCUUCGGUACCGUAGCUAACGCAUUAAGUACUCCGCCUGGGAACUACGACCGCAAGGUUGAAACUCAAAGGAAUUGACGGGGACCCCCACAA-CGGGGGGACAUGUGGUUUAAUUCGAUGCAACGCGAAGAACCUUACCUGGGCUUGACAUAUUCAUGAAGCUCUGUGAAAGCAGAGCCUC-GAGCUUGCUC-GACAUGUUUACAGGUGAUGCAUGGCUGUCGUCAGCUCGUGUCGUGAGAUGUUGGGUUAAGUCCCGCAACGAGCGCAACCCCUAUCCUUAGUUGCCAGCACUUAUGGUGGGGACUCUAAGGAGACUGCCUAGGUAACUAGGAGGAAGGUGGGGAUGAUGUCAAGUCAGUAUGUCCCUUAUGUCCAGGGCUACACACGUGUUACAAUGGUUGGUACAAUGGGCUGCGAAGCCGCGAGGUGGAGCCAAUCCCCAAAAACCAACCUCAGUUCGGAUUGGAGUCUGCAACUCGACUCCAUGAAGCAGGAAUCGCUAGUAAUCGUGGAUCAGA-ACGCCACGGUGAAUACGUUCCCGGGUCUUGUACACACCGCCCGUCACGCCAUGGAAGUCAGUAGUACCCAAAUCGAGUGGCAACCUUAG-GGAGCUCGUUAAGGUAA-ACUGGUAACUGGGGCGAAGUCGUAACAAGGUAGC-
06050::Sulfobacillus_disulfidooxidans::U34974|g1619910                           -------AGAGUUUGAUCCUGGCUCAGGACGAACGCUGGCGGCGUGCCUAAUACAUGCAAGUCGAGCGGA-----CUCCUACGGAG-----UGAGCGGCGGACGGGUGAGGAACACGUGGGCAAUCUGCCCAUUGGACUGGAAUAACGCCUGGAAACGGGUGCUAAGGCCAGAUAGACACAGAGAGGCCUCUCUGUGUGGAAAGAUGACGCAUCGCCAGUGGAGGAGCCCGCGGCGCAUUAGCUGGUUGGCGGGGUAACGGACCACCAAGGCGACGAUGCGUAGCCGACCUGAGAGGGUGAACGGCCACACUGGGACUGAGACACGGCCCAGACUCCUACGGGAGGCAGCAGUAGGGAAUCUUCCGCAAUGGGCGCAAGCCUGACGGAGCAACGCCGCGUAAGCGAAGAAGGCCUUCGGGUUGUAAAGCUUGUCACUCGGGAAGAGCGGGUG-GGAACACC-GAGACGGUACCGGGAGAGGAGCCCCGGCAAACUACGUGCCAGCAGCCGCGGUAAUACGUAGGGGGCAAGCGUUGUCCGGAAUCACUGGGCGUAAAGGGUGCGUAGGCGGUGUUGUGGGUCUGAGGUGAAAGGUCGGGGCUCAACCCUGAGAAUGCCUUGGAAACUGCAAGACUUGAGUGCUGGAGAGGCAAGGGGAAUUCCACGUGUAGCGGUGAAAUGCGUAGAGAUGUGGAGGAAUACCAGUGGCGAAGGCGCCUUGCUGGACAG-UACUGACGCUGAGGCACGAAAGCGUGGGGAGCAAACAGGAUUAGAUACCCUGGUAGUCCACGCCGUAAACGAUGAGUGCUAGGUGUUGGGGUACCCUCAGUGCCGAAGGAAACCCAAUAAGCACUCCGCCUGGGGAGUACGGUCGCAAGACUGAAACUCAAAGGAAUUGACGGGGGCCCGCACAAGCAGUGGAGCAUGUGGUUUAAUUCGAAGCAACGCGAAGAACCUUACCAGGGCUUGACAUC-CCCAGACGGGUGUAGAGAUACACCGUC---CCUUCGGG---GCUGGGAGACAGGUGGUGCAUGGUUGUCGUCAGCUCGUGUCGUGAGAUGUUGGGUUAAGUCCCGCAACGAGCGCAACCCUUGAUCGGUGUUACCAGCGCGUAAAGCGGGGACUCACCGGUGACUGCCGUCGUAAGACGGAGGAAGGCGGGGAUGACGUCAAAUCAUCAUGCCCCUUAUGUCCUGGGCGACACACGUGCUACAAUGGGCGGCACAACGGGACGCGAGAGAGCAAUCUGGAGCCAACCCCUGAAAACCGCUCGUAGUUCGGAUUGCAGGCUGCAACUCGCCUGCAUGAAGCCGGAAUUGCUAGUAAUCGCGGAUCAGC-AUGCCGCGGUGAAUCCGUUCCCGGGCCUUGUACACACCGCCCGUCACACCACGAGAGUCGACAACACCCGAAGUCGGUGGGAACCGUAAGGCAGCCGCCGAAGGUGGGGCCGAUGAUUGGGGUGAAGUCGUAACAAGGUAGCC
06055::Bacillus_tusciae::Z26933|g511107                                          ----------------------------ACGAACUCUG-CGGCGUGCCUAAUACAUGCAAGUCGAGCGGGUCCCC-GGGCUUCCCCGGGGAUCAGCGGCGGACGGGUGAGGAACACGUGGGCAACCUGUCCGACAGACCGGGACAACGCCUGGAAACGGGCGCUAAUUCCGGAUAGGCGCCAGGGCGCAUGCUUUGGCGGAAAGGG-AAA-CCCGCUGUCGGGUGGGCCCGCGUCGCAUUAGCUGGUUGGUGGGGUAACGGCUCACCAAGGCGACGAUGCGUAGCCGGCCUGAGAGGGUGGACGGCCACACUGGGACUGAGACACGGCCCAGACUCCUACGGGAGGCAGCAGUAGGGAAUCUUCCGCAAUGGGCGAAAGCCUGACGGAGCGACGCCGCGUGAGGGACGAAGGCCUUCGGGUUGUAAACCUCGGCUUUGGGGACGAG-GGCAC-GGGAGUGA-GGGACGGUACCCAAGGAGGAGCCCCGGCAAACUACGUGCCAGCAGCCGCGGUAAGACGUAGGGGGCGAGCGUUGUCCGGAAUCACUGGGCGUAAAGGGCGCGCAGGCGGCGAUGCACGUCCGAGGUGAAAGGCAGCGGCUCAACCGCUGAGGGGCCACGGAUACGGCAU-GCUUGAGGGUCGGAGAGGCAAGGGGAAUUCCUGGUGUAGCGGUGAAAUGCGUAGAGAUC-GGAGGAAUACCGGUGUCGAAGGCGCCUUGCUGGACGA-CCCUGACGCUGAGGCGCGAAAGCGUGGGGAGCGAACAGGAUUAGAUACCCUGGUAGUCCACGCCGUAAACGAUGAGUGCUAGGUGUGGGUGAUGCAUCCGUGCCGAAGGAAACCCAAUAAGCACUCCGCCUGGGGAGUACGGCCGCAAGGCUGAAACUCAAAGGAAUUGACGGGGGCCCGCACAAGCGGUGGAGCAUGUGGUUUAAUUCGAAGCAACGCGAAGAACCUUACCAGGGCUUGAGAUC-CCUUGACACCUUCAGAGAUGGGGGUU---CCCGUUUGGG--ACAAGGAGACAGGUGGUGCAUGGUUGUCGUCAGCUCGUGUCGUGAGAUGUUGGGUUAAGUCCCGCAACGAGCGCAACCCUUGCUCUGUGUUGCCAGCACGCUGGGUGGGCACUCACAGGGGACUGCCGGCGGGAGCCGGAGGAAGGCGGGGAUGACGUCAAAUCAUCAUGCCCCAUAUGUCCUGGGCUACACACGUGCUACAAUGGGCGGUACAACGGGGGGCGAAGGGGCGACCUGGAGCGAAUCCCUGAAAGCCGUUCGUAGUUCGGAUUGCAGGCUGCAACUCGCCUGCAUGAAGGCGGAAUCGCUAGUAAUCGCGGAUCAGC-AUGCCGCGGUGAAUCCGUUCCCGGGCCUUGUACACACCGCCCGUCACACCACGAGAGUCGGCAACACCCGAAGUCGGUGGGAACCGGAAGGCAGCCGCCGAAGGUGGGGUCGAUGAUUGG-GUGAAGUCGUAACAAGGUAGCC
06067::Bacillus_flavothermus::Z26932|g511098                                     ----------------------CUC-GGACGAACGCUG-CGGCGUGCCUAAUACAUGCAAGUCGAGCGGA-AUCGAAAGCUUCUUUUGAU-UUAGCGGCGGACGGGUGAGUAACACGUGGGCAACCUGCCCUGUAGACGGGGAUAACACCGAGAAAUCGGUGCUAAUACCGGAUAACACGAAAGUCGCAUGACUUUCGUGAAAGGCGCAAUGUCGCUACAGGAUGGGCCCGCGGCGCAUUAGCUAGUUGGUGAGGUAACGGCUCACCAAGGCGACGAUGCGUAGCCGACCUGAGAGGGUGAUCGGCCACACUGGGACUGAGACACGGCCCAGACUCCUACGGGAGGCAGCAGUAGGGAAUCUUCCGCAAUGGACGAAAGUCUGACGGAGCAACGCCGCGUGAGCGAAGAAGGCCUUCGGGUCGUAAAGCUCGUUGUUAGGGAAGAACAAGUAUAAC-UACC-UUGACGGUACCUAACGAGAAGCCACGGCUAACUACGUGCCAGCAGCCGCGGUAAUACGUAGGUGGCAAGCGUUGUCCGGAAUUAUUGGGCGUAAAGCGCGCGCAGGCGG-UCCUUAAGUCUGAUGUGAAAGCCCACGGCUCAACCGUGGAGGGUCAUUGGAAACUGGGGGACUUGAGUGCAGAAGAGGAGAGCGGAAUUCCACGUGUAGCGGUGAAAUGCGUAGAGAUGUGGAGGAACACCAGUGGCGAAGGCGGCUCUCUGGUCUG-UACUGACGCUGAGGCGCGAAAGCGUGGGGAGCAAACAGGAUUAGAUACCCUGGUAGUCCACGCCGUAAACGAUGAGUGCUAAGUGUUAGAGAUCCUUUAGUGCUGUAGCUAACGCAUUAAGCACUCCGCCUGGGGAGUACGCUCGCAAGAGUGAAACUCAAAGGAAUUGACGGGGGCCCGCACAAGCGGUGGAGCAUGUGGUUUAAUUCGAAGCAACGCGAAGAACCUUACCAGGUCUUGACAUC-CCCUGACAACCCGAGAGAUCGGGCGUUCCCCCUUCGGGGGGACAGGGUGACAGGUGGUGCAUGGUUGUCGUCAGCUCGUGUCGUGAGAUGUUGGGUUAAGUCCCGCAACGAGCGCAACCCUCGACCUUAGUUGCCAGCA-UCAGU-UGGGCACUCUAAGGUGACUGCCGGCUAAAGUCGGAGGAAGGUGGGGAUGACGUCAAAUCAUCAUGCCCCUUAUGACCUGGGCUACACACGUGCUACAAUGGGCGGUACAAAGGGUUGCGAACCCGCGAGGGGGAGCCAAUCCCAAAAAGCCGCUCUCAGUUCGGAUUGCAGGCUGCAACUCGCCUGCAUGAAGCCGGAAUCGCUAGUAAUCGCGGAUCAGC-AUGCCGCGGUGAAUACGUUCCCGGGCCUUGUACACACCGCCCGUCACACCACGAGAGUUUGCAACACCCGA-GUCGGUGAGAACCUUACGGCAGCCGCCGAAGGUGGGGCAAAUGAUUGGGGUGAAGUCGUAACAAGGUAGCC
06069::Anoxybacillus_beppuensis::AB243446                                        --------GAGUUUGAUCCUGGCUCAGGACGAACGCUGGCGGCGUGCCUAAUACAUGCAAGUCGAGCGGA--U-AGAAGCUUCUUCU-G--UUAGCGGCGGACGGGUGAGUAACACGUGGGCAACCUGCCCGUAAGACGGGGAUAACUUCGGGAAACCGGAGCUAAUACCCGAUAACCCUGAAACCGCAUGGUUUUAGUGAAAGGCGUCGUGUCACUUACGGAUGGGCCCGCGGCGCAUUAGCUAGUUGGUGAGGUAACGGCUCACCAAGGCGACGAUGCGUAGCCGACCUGAGAGGGUGAUCGGCCACACUGGGACUGAGACACGGCCCAGACUCCUACGGGAGGCAGCAGUAGGGAAUCUUCCGCAAUGGACGAAAGUCUGACGGAGCAACGCCGCGUGAGCGAAGAAGGUCUUCGGAUUGUAAAGCUCGUUGUUAGGGAAGAACAAGURGAAUAUACC-UUGACGGUACCUAACGAGAAGCCACGGCUAACUACGUGCCAGCAGCCGCGGUAAUACGUAGGUGGCAAGCGUUGUCCGGAAUUAUUGGGCGUAAAGCGCGCGCAGGCGGUUCCUUAAGUCUGAUGUGAAAGCCCACGGCUCAACCGUGGAGGGUCAUUGGAAACUGGGGGACUUGAGUGCAGAAGAGGAGAGCGGAAUUCCACGUGUAGCGGUGAAAUGCGUAGAGAUGUGGAGGAACACCAGUGGCGAAGGCGGCUCUCUGGUCUG-UACUGACGCUGAGGCGCGAAAGCGUGGGGAGCAAACAGGAUUAGAUACCCUGGUAGUCCACGCCGUAAACGAUGAGUGCUAAGUGUUAGAGUAUCUUUAGUGCUGUAGCUAACGCAUUAAGCACUCCGCCUGGGGAGUACGCUCGCAAGAGUGAAACUCAAAGGAAUUGACGGGGGCCCGCACAAGCGGUGGAGCAUGUGGUUUAAUUCGAAGCAACGCGAAGAACCUUACCAGGUCUUGACAUC-CCCUGACACCCCGAGAGAUCGGGCGUUC-CCCUUCGGGG-GACAGGGUGACAGGUGGUGCAUGGUUGUCGUCAGCUCGUGUCGUGAGAUGUUGGGUUAAGUCCCGCAACGAGCGCAACCCUUGACCUUAGUUGCCAGCA-UGAGU-UGGGCACUCUAAGGUGACUGCCGAUGCAAAUCGGAGGAAGGUGGGGAUGACGUCAAAUCAUCAUGCCCCUUAUGACCUGGGCUACACACGUGCUACAAUGGGCGGUACAAAGGGUUGCGAACCCGCGAGGGGGAGCCAAUCCCAAAAAGCCGCUCUCAGUUCGGAUUGCAGGCUGCAACUCGCCUGCAUGAAGCCGGAAUCGCUAGUAAUCGCGGAUCAGC-AUGCCGCGGUGAAUACGUUCCCGGGCCUUGUACACACCGCCCGUCACACCACGAGAGUUUGCAACACCCGAAGUCGGUGGGAACCUUACGGCAGCCGCCGAAGGUGGGGCAGAUGAUUGGGGUGAAGUCGUAACAAGGUAGCC
06081::Bacillus_caldolyticus::Z26924|g511094                                     ----------------------CUCAGGACGAACGCUGGCGGCGUGCCUAAUACAUGCAAGUCGAGCGGA-AAUCGGAGCUUCUCUGAUU-UCAGCGGCGGACGGGUGAGUAACACGUGGGCAACCUGCCCGCAAGACCGGGAUAACUCCGGGAAACCGGAGCUAAUACCGGAUAACACCGAAACCGCAUGGUUUUGGUGAAAGGCGUUUUGUCACUUGCGGAUGGGCCCGCGGCGCAUUAGCUAGUUGGUGAGGUAACGGCUCACCAAGGCGACGAUGCGUAGCCGGCCUGAGAGGGUGACCGGCCACACUGGGACUGAGACACGGCCCAGACUCCUACGGGAGGCAGCAGUAGGGAAUCUUCCGCAAUGGGCGAAAGCCUGACGGAGCGACGCCGCGUGAGCGAAGAAGGCCUUCGGGUCGUAAAGCUCGUUGUGAGGGACGAAGGAGCGGAAGACGCG-GUGACGGUACCUCACGAGGAGCCCCGGCUAACUACGUGCCAGCAGCCGCGGUAAUACGUAGGGGGCGAGCGUUGUCCGGAAUUAUUGGGCGUAAAGCGCGCGCAGGCGG--CCUUAAGUCUGAUGUGAAAGCCCACGGCUCAACCGUGGAGGGUCAUUGGAAACUGGGGGACUUGAGUGCAGGAGAGGAGAGCGGAAUUCCACGUGUAGCGGUGAAAUGCGUAGAGAUGUGGAGGAACACCAGUGGCGAAGGCGGCUCUCUGGCCUG-CACUGACGCUGAGGCGCGAAAGCGUGGGGAGCAAACAGGAUUAGAUACCCUGGUAGUCCACGCCGUAAACGAUGAGUGCUAAGUGUUAGAGUCACUUUAGUGCUGCAGCUAACGCGAUAAGCACUCCGCCUGGGGAG-ACGGCC-CAAGG-UGAAACUCAAAGGAAUUGACGGGGGCCCGCACAAGCGGUGGAGCAUGUGGUUUAAUUCGAAGCAACGCGAAGAACCUUACCAGGUCUUGACAUC-CCCUGACAACCCAAGAGAUUGGGCGUUCCCCCUUCGGGGGGACAGGGUGACAGGUGGUGCAUGGUUGUCGUCAGCUCGUGUCGUGAGAUGUUGGGUUAAGUCCCGCAACGAGCGCAACC-UCGCCUCUAGUUGCCAGCA-GAAGG-UGGGCACUCUAGAGGGACUGCCGGCGCAAGUCGGAGGAAGGUGGGGAUGACGUCAAAUCAUCAUGCCCCUUAUGACCUGGGCUACACACGUGCUACAAUGGGCGGUACAAAGGGCUGCGAACCCGCGAGGGGGAGCGAAUCCCAAAAAGCCGCUCUCAGUUCGGAUUGCAGGCUGCAACUCGCCUGCAUGAAGCCGGAAUCGCUAGUAAUCGCGGAUCAGC-AUGCCGCGGUGAAUACGUUCCCGGGCCUUGUACACACCGCCCGUCACACCACGAGAGCUUGCAACACCCGAAGUCGGUGAGAACCUUACGGCAGCCGCCGAAGGUGGGGCAAGUGAUUGG-GUGAAGUCGUAACAAGGUAGCC
06083::Bacillus_caldotenax::Z26922|g511093                                       -------------------UGGCUCAGGACGAACGCUGGCGGCGUGCCUAAUACAUGCAAGUCGAGCGGA-AAUCGGAGCUUCUCUGAUU-UCAGCGGCGGACGGGUGAGUAACACGUGGGCAACCUGCCCGCAAGACCGGGAUAACUCCGGGAAACCGGAGCUAAUACCGGAUAACACCGAAACCGCAUGGUUUUGGUGAAAGGCGUUUUGUCACUUGCGGAUGGGCCCGCGGCGCAUUAGCUAGUUGGUGAGGUAACGGCUCACCAAGGCGACGAUGCGUAGCCGGCCUGAGAGGGUGACCGGCCACACUGGGACUGAGACACGGCCCAGACUCCUACGGGAGGCAGCAGUAGGGAAUCUUCCGCAAUGGGCGAAAGCCUGACGGAGCGACGCCGCGUGAGCGAAGAAGGCCUUCGGGUCGUAAAGCUCGUUGUGAGGGACGAAGGAGCGGAAGACGCG-GUGACGGUACCUCACGAGGAGCCCCGGCUAACUACGUGCCAGCAGCCGCGGUAAUACGUAGGGGGCGAGCGUUGUCCGGAAUUAUUGGGCGUAAAGCGCGCGCAGGCGGUCCCUUAAGUCUGAUGUGAAAGCCCACGGCUCAACCGUGGAGGGUCAUUGGAAACUGGGGGACUUGAGUGCAGGAGAGGAGAGCGGAAUUCCACGUGUAGCGGUGAAAUGCGUAGAGAUGUGGAGGAACACCAGUGGCGAAGGCGGCUCUCUGGUCUG-CACUGACGCUGAGGCGCGAAAGCGUGGGGAGCAAACAGGAUUAGAUACCCUGGUAGUCCACGCCGUAAACGAUGAGUGCUAAGUGUUAGAGUCACUUUAGUGCUGCAGCUAACGCGAUAAGCACUCCGCCUGGGGAGUACGGCC-CAAGGCUGAAACUCAAAGGAAUUGACGGGGGCCCGCACAAGCGGUGGAGCAUGUGGUUUAAUUCGAAGCAACGCGAAGAACCUUACCAGGUCUUGACAUC-CCCUGACAACCCAAGAGAUUGGGCGUUCCCCCUUCGGGGGGACAGGGUGACAGGUGGUGCAUGGUUGUCGUCAGCUCGUGUCGUGAGAUGUUGGGUUAAGUCCCGCAACGAGCGCAACCCUCGCCUCUAGUUGCCAGCA-GAAGG-UGGGCACUCUAGAGGGACUGCCGGCGCAAGUCGGAGGAAGGUGGGGAUGACGUCAAAUCAUCAUGCCCCUUAUGACCUGGGCUACACACGUGCUACAAUGGGCGGUACAAAGGGCUGCGAACCCGCGAGGGGGAGCGAAUCCCAAAAAGCCGCUCUCAGUUCGGAUUGCAGGCUGCAACUCGCCUGCAUGAAGCCGGAAUCGCUAGUAAUCGCGGAUCAGC-AUGCCGCGGUGAAUACGUUCCCGGGCCUUGUACACACCGCCCGUCACACCACGAGAGCUUGCAACACCCGA-GUCGGUGAGAACCUUACGGCAGCCGCCGAAGGUGGGGCAAGUGAUUGGGGUGAAGUCGUAACAAGGUAGCC
06084::Bacillus_caldotenax::AY952967                                             -------AGAGUUUGAUCCUGGCUCAGGACGAACGCUGGCGGCGUGCCUAAUACAUGCAAGUCGAGCGGA--U-CGGAGCUUCUCUG-A--UCAGCGGCGGACGGGUGAGUAACACGUGGGCAACCUGCCCGCAAGACCGGGAUAACUCCGGGAAACCGGAGCUAAUACCGGAUAACACCGAAACCGCAUGGUUUUGGUGAAAGGCGUUGUGUCACUUGCGGAUGGGCCCGCGGCGCAUUAGCUAGUUGGUGAGGUAACGGCUCACCAAGGCGACGAUGCGUAGCCGGCCUGAGAGGGUGACCGGCCACACUGGGACUGAGACACGGCCCAGACUCCUACGGGAGGCAGCAGUAGGGAAUCUUCCGCAAUGGGCGAAAGCCUGACGGAGCGACGCCGCGUGAGCGAAGAAGGCCUUCGGGUCGUAAAGCUCGUUGUGAGGGGCGAAGGAGCGGAAGACGCG-GUGACGGUACCUCACGAGGAGCCCCGGCUAACUACGUGCCAGCAGCCGCGGUAAUACGUAGGGGGCGAGCGUUGUCCGGAAUUAUUGGGCGUAAAGCGCGCGCAGGCGGUUCCUUAAGUCUGAUGUGAAAGCCCACGGCUCAACCGUGGAGGGUCAUUGGAAACUGGGGGACUUGAGUGCAGGAGAGGAGAGCGGAAUUCCACGUGUAGCGGUGAAAUGCGUAGAGAUGUGGAGGAACACCAGUGGCGAAGGCGGCUCUCUGGCCUG-CACUGACGCUGAGGCGCGAAAGCGUGGGGAGCAAACAGGAUUAGAUACCCUGGUAGUCCACGCCGUAAACGAUGAGUGCUAAGUGUUAGAGGUCCUUUAGUGCUGCAGCUAACGCGAUAAGCACUCCGCCUGGGGAGUACGGCCGCAAGGCUGAAACUCAAAGGAAUUGACGGGGGCCCGCACAAGCGGUGGAGCAUGUGGUUUAAUUCGAAGCAACGCGAAGAACCUUACCAGGUCUUGACAUC-CCCUGACAACCCAAGAGAUUGGGCGUUCCCCCUUCGGGGGGACAGGGUGACAGGUGGUGCAUGGUUGUCGUCAGCUCGUGUCGUGAGAUGUUGGGUUAAGUCCCGCAACGAGCGCAACCCUCGCCUCUAGUUGCCAGCA-GAAGG-UGGGCACUCUAGAGGGACUGCCGGCGCAAGUCGGAGGAAGGUGGGGAUGACGUCAAAUCAUCAUGCCCCUUAUGACCUGGGCUACACACGUGCUACAAUGGGCGGUACAAAGGGCUGCGAACCCGCGAGGGGGAGCGAAUCCCAAAAAGCCGCUCUCAGUUCGGAUUGCAGGCUGCAACUCGCCUGCAUGAAGCCGGAAUCGCUAGUAAUCGCGGAUCAGC-AUGCCGCGGUGAAUACGUUCCCGGGCCUUGUACACACCGCCCGUCACACCACGAGAGCUUGCAACACCCGAAGUCGGUGCGAACCUUACGGCAGCCGCCGAAGGUGGGGCAAGUGAUUGGGGUGAAGUCGUAACAAGGUAGCC
06085::Bacillus_caldotenax::AY608937                                             -------AGAGUUUGAUCCUGGCUCAGGACGAACGCUGGCGGCGUGCCUAAUACAUGCAAGUCGAGCGGA--U-CGGAGCUUCUCUG-G--UCAGCGGCGGACGGGUGAGUAACACGUGGGCAACCUGCCCGCAAGACCGGGAUAACUCCGGGAAACCGGAGCUAAUACCGGAUAACACCGAAACCGCAUGGUUUUGGUGAAAGGCGUUGUGUCACUUGCGGAUGGGCCCGCGGCGCAUUAGCUAGUUGGUGAGGUAACGGCUCACCAAGGCGACGAUGCGUAGCCGGCCUGAGAGGGUGACCGGCCACACUGGGACUGAGACACGGCCCAGACUCCUACGGGAGGCAGCAGUAGGGAAUCUUCCGCAAUGGGCGAAAGCCUGACGGAGCGACGCCGCGUGAGCGAAGAAGGCCUUCGGGUCGUAAAGCUCGUUGUGAGGGACGAAGGAGCGGAAGACGCG-GUGACGGUACCUCACGAGGAGCCCCGGCUAACUACGUGCCAGCAGCCGCGGUAAUACGUAGGGGGCGAGCGUUGUCCGGAAUUAUUGGGCGUAAAGCGCGCGCAGGCGGU-CCUUAAGUCUGAUGUGAAAGCCCACGGCUCAACCGUGGAGGGUCAUUGGAAACUGGGGGACUUGAGUGCAGGAGAGGAGAGCGGAAUUCCACGUGUAGCGGUGAAAUGCGUAGAGAUGUGGAGGAACACCAGUGGCGAAGGCGGCUCUCUGGCCUG-CACUGACGCUGAGGCGCGAAAGCGUGGGGAGCAAACAGGAUUAGAUACCCUGGUAGUCCACGCCGUAAACGAUGAGUGCUAAGUGUUAGAGGUCCUUUAGUGCUGCAGCUAACGCGAUAAGCACUCCGCCUGGGGAGUACGGCCGCAAGGCUGAAACUCAAAGGAAUUGACGGGGGCCCGCACAAGCGGUGGAGCAUGUGGUUUAAUUCGAAGCAACGCGAAGAACCUUACCAGGUCUUGACAUC-CCCUGACAACCCAAGAGAUUGGGCGUUCCCCCUUCGGGGGGACAGGGUGACAGGUGGUGCAUGGUUGUCGUCAGCUCGUGUCGUGAGAUGUUGGGUUAAGUCCCGCAACGAGCGCAACCCUCGCCUCUAGUUGCCAGCA-GAAGG-UGGGCACUCUAGAGGGACUGCCGGCGCAAGUCGGAGGAAGGUGGGGAUGACGUCAAAUCAUCAUGCCCCUUAUGACCUGGGCUACACACGUGCUACAAUGGGCGGUACAAAGGGCUGCGAACCCGCGAGGGGGAGCGAAUCCCAAAAAGCCGCUCUCAGUUCGGAUUGCAGGCUGCAACUCGCCUGCAUGAAGCCGGAAUCGCUAGUAAUCGCGGAUCAGC-AUGCCGCGGUGAAUACGUUCCCGGGCCUUGUACACACCGCCCGUCACACCACGAGAGCUUGCAACACCCGAAGUCGGUGCGAACCUUACGGCAGCCGCCGAAGGUGGGGCAAGUGAUUGGGGUGAAGUCGUAACAAGGUAGCC
06094::Bacillus_firmus::D16268|g457645                                           ---------------------------GACGAACGCUGGCGGCGUGCCUAAUACAUGCAAGUCGAGCGGA---UGGGAGCUUCUCACA---UCAGCGGCGGACGGGUGAGUAACACGUGGGCAACCUGCCUGUAAGACUGGGAUAACUCCGGGAAACCGGGGCUAAUACCGGAUAAUGCUUUUCUCGCAUGAGAAAAGCGAAAGAUGCUCUAUCACUUACAGAUGGGCCCGCGGCGCAUUAGCUAGUUGGUGAGGUAACGGCUCACCAAGGCGACGAUGCGUAGCCGACCUGAGAGGGUGAUCGGCCACACUGGGACUGAGACACGGCCCAGACUCCUACGGGAGGCAGCAGUAGGGAAUCUUCCGCAAUGGACGAAAGUCUGACGGAGCAACGCCGCGUGAGUGAUGAAGGUUUUCGGAUCGUAAAACUCGUUGUCAGGGAAGAACAAGUAUAAC-UACC-UUGACGGUACCUGACCAGAAGCCACGGCUAACUACGUGCCAGCAGCCGCGGUAAUACGUAGGUGGCAAGCGUUGUCCGGAAUUAUUGGGCGUAAAGCGCGCGCAGGCGGUUCCUUAAGUCUGAUGUGAAAGCCCCCGGCUCAACCGGGGAGGGUCAUUGGAAACUGGGGAACUUGAGUGCAGAAGAGAAGAGUGGAAUUCCACGUGUAGCGGUGAAAUGCGUAGAGAUGUGGAGGAACACCAGUGGCGAAGGCGACUCUUUGGUCUG-UACUGACGCUGAGGCGCGAAAGCGUGGGGAGCAAACAGGAUUAGAUACCCUGGUAGUCCACGCCGUAAACGAUGAGUGCUAAGUGUUAGAGUUCCUUUAGUGCUGCAGCAAACGCAUUAAGCACUCCGCCUGGGGAGUACGGCCGCAAGGCUGAAACUCAAAGGAAUUGACGGGGGCCCGCACAAGCGGUGGAGCAUGUGGUUUAAUUCGAAGCAACGCGAAGAACCUUACCAGGUCUUGACAUC-UCCUGACAACCCUAGAGAUAGGGCGUUC-CCCUUCGGGG-GACAGGAUGACAGGUGGUGCAUGGUUGUCGUCAGCUCGUGUCGUGAGAUGUUGGGUUAAGUCCCGCAACGAGCGCAACCCUUGAUCUUAGUUGCCAGCA-UCAGU-UGGGCACUCUAAGGUGACUGCCGGUGCAAACCGGAGGAAGGUGGGGAUGACGUCAAAUCAUCAUGCCCCUUAUGACCUGGGCUACACACGUGCUACAAUGGAUGGUACAAAGGGCUGCAAGACCGCGAGGUUAAGCGAAUCCCAUAAAACCAUUCUCAGUUCGGAUUGCAGGCUGCAACUCGCCUGCAUGAAGCCGGAAUCGCUAGUAAUCGCGGAUCAGC-AUGCCGCGGUGAAUACGUUCCCGGGCCUUGUACACACCGCCCGUCACACCACGAGAGUUUGUAACACCCGAAGUCGGUGGGAACCUUUUGGCAGCCGCCUAAGGUGGGACAGAUGAUUGGGGUGAAGUCGUAACAA-------
06099::Bacillus_akibai::AB043858                                                 -------AGAGUUUGAUCCUGGCUCAGGACGAACGCUGGCGGCGUGCCUAAUACAUGCAAGUCGAGCGGA---UGGGAGCUUCUCCCA---UUAGCGGCGGACGGGUGAGUAACACGUGGGCAACCUGCCCUGUAGACUGGGAUAACACCGAGAAAUCGGUGCUAAUACCGGAUAACUUCCGAGUCACCUGACUUGGAUAAAAGAUGCCGUAUCACUACAGGAUGGGCCCGCGGCGCAUUAGCUAGUUGGUGAGGUAACGGCUCACCAAGGCGACGAUGCGUAGCCGACCUGAGAGGGUGAUCGGCCACACUGGGACUGAGACACGGCCCAGACUCCUACGGGAGGCAGCAGUAGGGAAUCUUCCGCAAUGGACGAAAGUCUGACGGAGCAACGCCGCGUGAGUGAUGAAGGAUUUCGGUUCGUAAAGCUCGUUGUUAGGGAAGAACAAGUARAAUAYACC-UUGACGGUACCUAACCAGAAGCCACGGCUAACUACGUGCCAGCAGCCGCGGUAAUACGUAGGUGGCAAGCGUYGUCCGGAAUUAUUGGGCGUAAAGCGCGCGCAGGCGGUCUUUUAAGUCUGAUGUGAAAGCCCACGGCUCAACCGUGGAGGGUCAUUGGAAACUGGGAGACUUGAGUACAGAAGAGGAGAGUGGAAUUCCACGUGUAGCGGUGAAAUGCGUAGAUAUGUGGAGGAACACCAGUGGCGAAGGCGACUCUCUGGUCUG-UACUGACGCUGAGGCGCGAAAGCGUGGGGAGCAAACAGGAUUAGAUACCCUGGUAGUCCACGCCGUAAACGAUGAGUGCUAGGUGUUAGGGUCGCCUUAGUGCCGAAGUUAACACAUUAAGCACUCCGCCUGGGGAGUACGACCGCAAGGUUGAAACUCAAAGGAAUUGACGGGGGCCCGCACAAGCAGUGGAGCAUGUGGUUUAAUUCGAAGCAACGCGAAGAACCUUACCAGGUCUUGACAUC-CUUUGACCACCCUAGAGAUAGGGCUUUC-CCCUUCGGG--GGCAAAGUGACAGGUGGUGCAUGGUUGUCGUCAGCUCGUGUCGUGAGAUGUUGGGUUAAGUCCCGCAACGAGCGCAACCCUUGAUCUUAGUUGCCAGCA-UCAGU-UGGGCACUCUAAGGUGACUGCCGGUGCAAACCGGAGGAAGGUGGGGACGACGUCAAAUCAUCAUGCCCCUUAUGACCUGGGCUACACACGUGCUACAAUGGAUGGUACAAAGAGCAGCAAAACCGCGAGGUCGAGCCAAUCUCAUAAAGCCAUUCUCAGUUCGGAUUGUAGGCUGCAACUCGCCUACAUGAAGCCGGAAUUGCUAGUAAUCGCGGAUCAGC-AUGCCGCGGUGAAUACGUUCCCGGGCCUUGUACACACCGCCCGUCACACCACGAGAGUUUGUAACACCCGAAGUCGGUGGGAACCUUUUGGUAGCCGCCUAAGGUGGGACAGAUGAUUGGGGUGAAGUCGUAACAAGGUAACC
06114::Bacillus_methanolicus::S42879                                             -------AGAGUUUGAUCCUGGCUCAGGACGAACGCUGGCGGCGUGCCUAAUACAUGCAAGUCGAACGGA---UGGGAGCUUCUCCCU---UCAGCGGCGGACGGGUGAGUAACACGUGGGCAACCUGCCUGUAAGACCGGGAUAACUUCGGGAAACCGGAGCUAAUACCGGAUAAUCCUCUUCCCGCAUGGGAAGAGCGAAAGAUGUCGUAUCACUUACAGAUGGGCCCGCGGCGCAUUAGCUAGUUGGUGAGGUAACGGCUCACCAAGGCGACGAUGCGUAGCCGACCUGAGAGGGUGAUCGGCCACACUGGGACUGAGACACGGCCCAGACUCCUACGGGAGGCAGCAGUAGGGAAUCUUCCGCAAUGGACGAAAGUCUGACGGAGCAACGCCGCGUGAGCGAAGAAGGCCUUCGGGUCGUAAAGCUCGUUGUCAGGGAAGAACAAGUAGAAUAUACU-UUGACGGUACCUAACCAGAAGCCACGGCUAACUACGUGCCAGCAGCCGCGGUAAUACGUAGGUGGCAAGCGUUGUCCGGAAUUAUUGGGCGUAAAGCGCGCGCAGGCGGUUCCUUAAGUCUGAUGUGAAAGCCCACGGCUCAACCGUGGAGGGUCAUUGGAAACUGGGGAACUUGAGUGCAGAAGAGGAGAGCGGAAUUCCACGUGUAGCGGUGAAAUGCGUAGAGAUGUGGAGGAACACCAGUGGCGAAGGCGGCUCUCUGGUCUG-UACUGACGCUGAGGCGCGAAAGCGUGGGGAGCAAACAGGAUUAGAUACCCUGGUAGUCCACGCCGUAAACGAUGAGUGCUAAGUGUUAGAGUUCCUUUAGUGCUGCAGCUAACGCAUUAAGCACUCCGCCUGGGGAGUACGGCCGCAAGGCUGAAACUCAAAGGAAUUGACGGGGGCCCGCACAAGCGGUGGAGCAUGUGGUUUAAUUCGAAGCAACGCGAAGAACCUUACCAGGUCUUGACAUC-CUCUGACAAUCCUGGAGACAGGACGUUC----UUCGGGG-GACAGAGUGACAGGUGGUGCAUGGUUGUCGUCAGCUCGUGUCGUGAGAUGUUGGGUUAAGUCCCGCAACGAGCGCAACCCUUGACCUUAGUUGCCAGCA-UCAGU-UGGGCACUCUAAGGUGACUGCCGGUGCAAACCGGAGGAAGGUGGGGAUGACGUCAAAUCAUCAUGCCCCUUAUGACCUGGGCUACACACGUGCUACAAUGGAUGGUACAAAGGGCUGCGAGACCGCGAGGUUGAGCCAAUCCCAAAAAACCAUUCUCAGUUCGGAUUGCAGGCUGCAACUCGCCUGCAUGAAGCCGGAAUCGCUAGUAAUCGCGGAUCAGC-AUGCCGCGGUGAAUACGUUCCCGGGCCUUGUACACACCGCCCGUCACACCACGAGAGUUUGUAACACCCGAAGUCGGUGAGAACCGUAAGGCAGCCGCCUAAGGUGGGACAGAUGAUUGGGGUGAAGUCGUAACAAGGUAGCC
06115::Bacillus_methanolicus::X64465|g297069__bases_1_to_1549_                   -------AGAGUUUGAUCCUGGCUCAGGACGAACGCUGGCGGCGUGCCUAAUACAUGCAAGUCGAACGGA---UGGGAGCUUCUCCCU---UCAGCGGCGGACGGGUGAGUAACACGUGGGCAACCUGCCUGUAAGACCGGGAUAACUUCGGGAAACCGGAGCUAAUACCGGAUAAUCCUCUUCCCGCAUGGGAAGAGCGAAAGAUGUCGUAUCACUUACAGAUGGGCCCGCGGCGCAUUAGCUAGUUGGUGAGGUAACGGCUCACCAAGGCGACGAUGCGUAGCCGACCUGAGAGGGUGAUCGGCCACACUGGGACUGAGACACGGCCCAGACUCCUACGGGAGGCAGCAGUAGGGAAUCUUCCGCAAUGGACGAAAGUCUGACGGAGCAACGCCGCGUGAGCGAAGAAGGCCUUCGGGUCGUAAAGCUCGUUGUCAGGGAAGAACAAGUAGAAUAUACU-UUGACGGUACCUAACCAGAAGCCACGGCUAACUACGUGCCAGCAGCCGCGGUAAUACGUAGGUGGCAAGCGUUGUCCGGAAUUAUUGGGCGUAAAGCGCGCGCAGGCGGUUCCUUAAGUCUGAUGUGAAAGCCCACGGCUCAACCGUGGAGGGUCAUUGGAAACUGGGGAACUUGAGUGCAGAAGAGGAGAGCGGAAUUCCACGUGUAGCGGUGAAAUGCGUAGAGAUGUGGAGGAACACCAGUGGCGAAGGCGGCUCUCUGGUCUG-UACUGACGCUGAGGCGCGAAAGCGUGGGGAGCAAACAGGAUUAGAUACCCUGGUAGUCCACGCCGUAAACGAUGAGUGCUAAGUGUUAGAGUUCCUUUAGUGCUGCAGCUAACGCAUUAAGCACUCCGCCUGGGGAGUACGGCCGCAAGGCUGAAACUCAAAGGAAUUGACGGGGGCCCGCACAAGCGGUGGAGCAUGUGGUUUAAUUCGAAGCAACGCGAAGAACCUUACCAGGUCUUGACAUC-CUCUGACAAUCCUGGAGACAGGACGUUC----UUCGGGG-GACAGAGUGACAGGUGGUGCAUGGUUGUCGUCAGCUCGUGUCGUGAGAUGUUGGGUUAAGUCCCGCAACGAGCGCAACCCUUGACCUUAGUUGCCAGCA-UCAGU-UGGGCACUCUAAGGUGACUGCCGGUGCAAACCGGAGGAAGGUGGGGAUGACGUCAAAUCAUCAUGCCCCUUAUGACCUGGGCUACACACGUGCUACAAUGGAUGGUACAAAGGGCUGCGAGACCGCGAGGUUGAGCCAAUCCCAAAAAACCAUUCUCAGUUCGGAUUGCAGGCUGCAACUCGCCUGCAUGAAGCCGGAAUCGCUAGUAAUCGCGGAUCAGC-AUGCCGCGGUGAAUACGUUCCCGGGCCUUGUACACACCGCCCGUCACACCACGAGAGUUUGUAACACCCGAAGUCGGUGAGAACCGUAAGGCAGCCGCCUAAGGUGGGACAGAUGAUUGGGGUGAAGUCGUAACAAGGUAGCC
06118::Bacillus_smithii::Z26935|g511104                                          ----------------UCCUGGCUCAGGACGAACGCUGGCGGCGUGCCUAAUACAUGCAAGUCGAGCGGA-UCAAGAAGCUUCUUUUUGA-UUAGCGGCGGACGGGUGAGUAACACGUGGGCAACCUGCCUGCAAGACGGGGAUAACUCCGGGAAACCGGGGCUAAUACCGGAUAAUAUCUUCUUCGCAUGAAGAAGGUGAAAGGCGCAAUGCCGCUUGCAGAUGGGCCCGCGGCGCAUUAGCUAGUUGGUGAGGUAACGGCUCACCAAGGCGACGAUGCGUAGCCGACCUGAGAGGGUGAUCGGCCACACUGGGACUGAGACACGGCCCAGACUCCUACGGGAGGCAGCAGUAGGGAAUCUUCCGCAAUGGACGAAAGUCUGACGGCGCAACGCCGCGUGAGCGAAGAAGGUCUUCGGAUCGUAAAGCUCGUUGUCAGGGAAGAACAAGUAGAACAUACC-UUGACGGUACCUGACCAGAAGCCACGGCUAACUACGUGCCAGCAGCCGCGGUAAUACGUAGGUGGCAAGCGUUGUCCGGAAUUAUUGGGCGUAAAGCGCGCGCAGGCGGUCUCUUAAGUCUGAUGUGAAAGCCCACGGCUCAACCGUGGAGGGUCAUUGGAAACUGGGAGACUUGAGUGCAGAAGAGGAGAGCGGAAUUCCACGUGUAGCGGUGAAAUGCGUAGAGAUGUGGAGGAACACCAGUGGCGAAGGCGGCUCUCUGGUCUG-UACUGACGCUGAGGCGCGAAAGCGUGGGGAGCGAACAGGAUUAGAUACCCUGGUAGUCCACGCCGUAAACGAUGAGUGCUAAGUGUUAGAGUUCCUUUAGUGCUGCAGCUAACGCAUUAAGCACUCCGCCUGGGGAGUACGGCCGCAAGGCUGAAACUCAAAGGAAUUGACGGGGGCC-GCACAAGCGGUGGAGCAUGUGGUUUA-UUCGAAGCAACGCGAAGAACCUUACCAGGUCUUGACAUC-CUUCGCUACCUCUAGAGAUAGAGGGUUC-CCCUUCGGGG-GACGGAGUGACAGGUGGUGCAUGGUUGUCGUCAGCUCGUGUCGUGAGAUGUUGGGUUAAGUCCCGCAACGAGCGCAACCCUUGACCUUAGUUGCCAGCA-UCAGU-UGGGCACUCUAAGGUGACUGCCGGUGCAAACCGGAGGAAGGUGGGGAUGACGUCAAAUCAUCAUGCCCCUUAUGACCUGGGCUACACACGUGCUACAAUGGAUGGUACAAAGGGUCGCGAAACCGCGAGGUGGAGCUAAUCCCAAAAAACCAUUCUCAGUUCGGAUUGCAGGCUGCAACUCGCCUGCAUGAAGCCGGAAUCGCUAGUAAUCGCGGAUCAGC-AUGCCGCGGUGAAUACGUUCCCGGGCCUUGUACACACCGCCCGUCACACCACGAGAGUUUGCAACACCCGAAGUCGGUGAGAACCUUACGGCAGCCGCCGAAGGUGGGGCAGAUGAUUGGGGUGAAGUCGUAACAAGGUAGCC
06122::Bacillus_aminovorans::X62178                                              -------AGAGUU-GAUCCUGGCUCAGGACGAACGCUGGCGGCGUGCCUAAUACAUGCAAGUCGAGCGGA-UAAAGGAGCUUCUCCUUUA-UUAGCGGCGGACGGGUGAGUAACACGUGGGCAACCUGCCCUACAGAUUGGGAUAACUCCGGGAAACCGGGGCUAAUACCGAAUAAUAUCGAAAUUUCAUGAUUUCUUUGAAAGAUGCUGU-UCACUGCAGGAU-GGCCCGCGGCGCAUUAGCUAGUUGGUGAGGUAACGGCUCACCAAGGCAACGAUGCGUAGCCGACCUGAGAGGGUGAUCGGCCACACUGGGACUGAGACACGGCCCAGACUCCUACGGGAGGCAGCAGUAGGGAAUCUUCCGCAAUGGACGAAAGUCUGACGGAGCAACGCCGCGUGAGUGAUGAAGGUUUUCGGAUCGUAAAACUCGUUGUCAGGGAAGAACACGUAUAAC-UACC-UUGACGGUACCUGACCAGAAGCCACGGCUAACUACGUGCCAGCAGCCGCGGUAAUACGUAGGUGGCAAGCGUUGUCCGGAAUUAUUGGGCGUAAAGCGCGCGCAGGCGGUCUUUUAAGUCUAAUGUGAAAGCCCACGGCUCAACCGUGGAAGGUCAUUGGAAACUGGAAGACUUGAGUGCAGAAGAGAAGAGCGGAAUUCCACGUGUAGCGGUGAAAUGCGUAGAGAUGUGGAGGAACACCAGUGGCGAAGGCGGCUCU-UGGUCUG-UACUGACGCUGAGGCGCG-AAGCGUGGGGAGCAAACAGGAUUAGAUACCCUGGUAGUCCACGCCGUAAACGAUGAGUGCUAAGUGUUGGGGUUCCCUCAGUGCUGCAGCUAACGCAUUAAGCACUCCGCCUGGGGAGUACGGCCGCAAGGCUGAAACUCAAAGGAAUUGACGGGGGCC-GCACAAGCGGUGGAGCAUGUGGUUUAAUUCGAAGCAACGCGAAGAACCUUACCAGGUCUUGACAUC-CCGUGACCGGUAUAGAGAUAUACUUUUC---CUUCGGG--GACACGGUGACAGGUGGUGCAUGGUUGUCGUCAGCUCGUGUCGUGAGAUGUUGGGUUAAGUCCCGCAACGAGCGCAACCCUUGAUCUUAGUUGCCAGCA-UUAGU-UGGGCACUCUAAGGUGACUGCCGGUGCAAACCGGAGGAAGGUGGGGAUGACGUCAAAUCAUCAUGCCCCUUAUGACCUGGGCUACACACGUGCUACAAUGGAUGGUACAAAGGGCUGCAAGACCGCGAGGUUUAGCCAAUCCCAUAAAACCAUUCUCAGUUCGGAUUGCAGGCUGCAACUCGCCUGCAUGAAGCUGGAAUCGCUAGUAAUCGCGGAUCAGC-AUGCCGCGGUGAAUACGUUCCCGGGCCUUGUACACACCGCCCGUCACACCACGAGAGUUUGCAACACCCGAAGUCGGUGGGAACCUUACGGCAGCCGCCGAAGGUGGGGCAGAUGAUUGGGGUGAAGUCGUAACAAGGUAGCC
06132::Bacillus_caldovelox::Z26925|g511095                                       -----------------CCUG-CUCAGGACGAAC-CUGGCGGCGUGCCUAAUACAUGCAAGUCGAGCGGA-GAUCGGAGCUUCUCUGAUU-UCAGCGCCGGACGGGUGAGUAACACGUGGGCAACCUGCCCGCAAGACCGGGAUAACUCCGGGAAACCGGAGCUAAUACCGGAUAACACCGAAACCGCAUGGUUUUGGUGAAAGGCGUUUUGUCACUUGCGGAUGGGCCCGCGGCGCAUUAGCUAGUUGGUGAGGUAACGGCUCACCAAGGCGACGAUGCGUAGCCGGCCUGAGAGGGUGACCGGCCACACUGGGACUGAGACACGGCCCAGACUCCUACGGGAGGCAGCAGUAGGGAAUCUUCCGCAAUGGGCGAAAGCCUGACGGAGCGACGCCGCGUGAGCGAAGAAGGCCUUCGGGUCGUAAAGCUCGUUGUGAGGGACGAAGGAGCGGAAGACGCG-GUGACGGUACCUCACGAGAAGCCCCGGCUAACUACGUGCCAGCAGCCGCGGUAAUACGUAGGGGGCGAGCGUUGUCCGGAAUUAUUGGGCGUAAAGCGCGCGCAGGCGG--CCUUAAGUCUGAUGUGAAAGCCCACGGCUCAACCGUGGAGGGUCAUUGGAAACUGGGGGACUUGAGUGCAGGAGAGGAGAGCGGAAUUCCACGUGUAGCGGUGAAAUGCGUAGAGAUGUGGAGGAACACCAGUGGCGAAGGCGGCUCUCUGGCCUG-CACUGACGCUGAGGCGCGAAAGCGUGGGGAGCAAACAGGAUUAGAUACCCUGGUAGUCCACGCCGUAAACGAUGAGUGCUAAGUGUUAGAGUCACUUUAGUGCUGCAGCUAACGCGAUAAGCACUCCGCCUGGGGAGUACGGCC-CAAGGCUGAAACUCAAAGGAAUUGACGGGGGCCCGCACAAGCGGUGGAGCAUGUGGUUUAAUUCGAAGCAACGCGAAGAACCUUACCAGGUCUUGACAUC-CCCUGACAACCCAAGAGAUUGGGCGUUCCCCCUUCGGGGGGACAGGGUGACAGGUGGUGCAUGGUUGUCGUCAGCUCGUGUCGUGAGAUGUUGGGUUAAGUCCCGCAACGAGCGCAACCCUCGCCUCUAGUUGCCAGCA-GAAGG-UGGGCACUCUAGAGGGACUGCCGGCGCAAGUCGGAGGAAGGUGGGGAUGACGUCAAAUCAUCAUGCCCCUUAUGACCUGGGCUACACACGUGCUACAAUGGGCGGUACAAAGGGCUGCGAACCCGCGAGGGGGAGCGAAUCCCAAAAAGCCGCUCUCAGUUCGGAUUGCAGGCUGCAACUCGCCUGCAUGAAGCCGGAAUCGCUAGUAAUCGCGGAUCAGC-AUGCCGCGGUGAAUACGUUCCCGGGCCUUGUACACACCGCCCGUCACACCACGAGAGCUUGCAACACCCGA-GUCGGUGAGAACCGCAAGGCAGCCGCCGAAGGUGGGGCAAGUGAUUGGGGUGAAGUCGUAACAAGGUAGCC
06133::Bacillus_caldovelox::AY608938                                             -------AGAGUUUGAUCAUGGCUCAGGACGAACGCUGGCGGCGUGCCUAAUACAUGCAAGUCGAGCGGA--U-CGGAGCUUCUCUG-S--UCAGCGGCGGACGGGUGAGUAACACGUGGGCAACCUGCCCGCAAGACCGGGAUAACUCCGGGAAACCGGAGCUAAUACCGGAUAACACCGAAACCGCAUGGUUUUGGUGAAAGGCGUUGUGUCACUUGCGGAUGGGCCCGCGGCGCAUUAGCUAGUUGGUGAGGUAACGGCUCACCAAGGCGACGAUGCGUAGCCGGCCUGAGAGGGUGACCGGCCACACUGGGACUGAGACACGGCCCAGACUCCUACGGGAGGCAGCAGUAGGGAAUCUUCCGCAAUGGGCGAAAGCCUGACGGAGCGACGCCGCGUGAGCGAAGAAGGCCUUCGGGUCGUAAAGCUCGUUGUGAGGGACGAAGGAGCGGAAGACGCG-GUGACGGUACCUCACGAGAAGCCCCGGCUAACUACGUGCCAGCAGCCGCGGUAAUACGUAGGGGGCGAGCGUUGUCCGGAAUUAUUGGGCGUAAAGCGCGCGCAGGCGGUUCCUUAAGUCUGAUGUGAAAGCCCACGGCUCAACCGUGGAGGGUCAUUGGAAACUGGGGGACUUGAGUGCAGGAGAGGAGAGCGGAAUUCCACGUGUAGCGGUGAAAUGCGUAGAGAUGUGGAGGAACACCAGUGGCGAAGGCGGCUCUCUGGCCUG-CACUGACGCUGAGGCGCGAAAGCGUGGGGAGCAAACAGGAUUAGAUACCCUGGUAGUCCACGCCGUAAACGAUGAGUGCUAAGUGUUAGAGGUCCUUUAGUGCUGCAGCUAACGCGAUAAGCACUCCGCCUGGGGAGUACGGCCGCAAGGCUGAAACUCAAAGGAAUUGACGGGGGCCCGCACAAGCGGUGGAGCAUGUGGUUUAAUUCGAAGCAACGCGAAGAACCUUACCAGGUCUUGACAUC-CCCUGACAACCCAAGAGAUUGGGCGUUCCCCCUUCGGGGGGACAGGGUGACAGGUGGUGCAUGGUUGUCGUCAGCUCGUGUCGUGAGAUGUUGGGUUAAGUCCCGCAACGAGCGCAACCCUCGCCUCUAGUUGCCAGCA-GAAGG-UGGGCACUCUAGAGGGACUGCCGGCGCAAGUCGGAGGAAGGUGGGGAUGACGUCAAAUCAUCAUGCCCCUUAUGACCUGGGCUACACACGUGCUACAAUGGGCGGUACAAAGGGCUGCGAACCCGCGAGGGGGAGCGAAUCCCAAAAAGCCGCUCUCAGUUCGGAUUGCAGGCUGCAACUCGCCUGCAUGAAGCCGGAAUCGCUAGUAAUCGCGGAUCAGC-AUGCCGCGGUGAAUACGUUCCCGGGCCUUGUACACACCGCCCGUCACACCACGAGAGCUUGCAACACCCGAAGUCGGUGAGAACCGCAAGGCAGCCGCCGAAGGUGGGGCAAGUGAUUGGGGUGAAGUCGUAACAAGGUAGCC
06135::Bacillus_cohnii::X76437|g498797                                           ---------------------------G-CGAACGCUGGCGGCGUGCCUAAUACAUGCAAGUCGAGCGAA-CUUUAGAGCUUCUCUAAAG-UUAGCGGCGGACGGGUGAGUAACACGUGGGCAACCUGCCUGUAAGACUGGGAUAACUUCGGGAAACCGGAGCUAAUACCGGAUAAUAUAUAGACCUCCUGGUCUAUAUGAAAGAUGUCGUA-CACUUACAGAUGGGCCCGCGGCGCAUUAGCUAGUUGGUGAGGUAACGGCUCACCAAGCCAACGAUGCGUAGCCGACCUGAGAGGGUGAUCGGCCACACUGGGACUGAGACACGGCCCAGACUCCUACGGGAGGCAGCAGUAGGGAAUCUUCCACAAUGGACGAAAGUCUGAUGGAGCAACGCCGCGUGAGCGAUGAAGGCCUUCGGGUCGUAAAGCUCGUUGUUAGGGAAGAACAAGUGUAAC-CACC-UUGACGGUACCUAACCAGAAGCCACGGCUAACUACGUGCCAGCAGCCGCGGUAAUACGUAGGUGGCAAGCGUUGUCCGGAAUUAUUGGGCGUAAAGCGCGCGCAGGCGGUUUCUUAAGUCUGAUGUGAAAGCCCACGGCUCAACCGUGGAGGGUCAUUGGAAACUGGGAGACUUGAGUGCAGAAGAGGAGAGUGGAAUUCCACGUGUAGCGGUGAAAUGCGUAGAGAUGUGGAGGAACACCAGUGGCGAAGGCGACUCUCUGGUCUG-UACUGACGCUGAGGCGCGAAAGCGUGGGGAGCAAACAGGAUUAGAUACCCUGGUAGUCCACGCCGUAAACGAUGAGUGCUAAGUGUUAGAGUUCCUUUAGUGCUGCAGCUAACGCAUUAAGCACUCCGCCUGGGGAGUACGGUCGCAAGACUGAAACUCAAAGGAAUUGACGGGGGCCCGCACAAGCGGUGGAGCAUGUGGUUUAAUUCGAAGCAACGCGAAGAACCUUACCAGGUCUUGACAUC-CUCUGCCACCUCUAGAGAUAGAGCGUUC-CCCUUCGGGG-GACAGAGUGACAGGUGGUGCAUGGUUGUCGUCAGCUCGUGUCGUGAGAUGUUGGGUUAAGUCCCGCAACGAGCGCAACCCUUGUUCUUAGUUGCCAGCA-UCAGU-UGGGCACUCUAAGGAGACUGCCGGUGCAAACCGGAGGAAGGUGGGGAUGACGUCAAAUCAUCAUGCCCCUUAUGACCUGGGCUACACACGUGCUACAAUGGACGGUACAAAGGGCAGCAAAACCGCGAGGUCGAGCCAAUCCCAUAAAACCGUUCUCAGUUCGGAUUGUAGGCUGCAACUCGCCUACAUGAAGCCGGAAUCGCUAGUAAUCGCGGAUCAGC-AUGCCGCGGUGAAUACGUUCCCGGGCCUUGUACACACCGCCCGUCACACCACGAGAGUUUGUAACACCCGAAGUCGGUGGGAACCUUUUGGCAGCCGCCUAAGGUGGGACAGAUGAUUGGGGUGAAGUCGUAACAAGGUAGCC
06137::Bacillus_thermoamylovorans::L27478|g533218                                -------AGAGUUUGAUCCUGGCUCAGGACGAACGCUGGCGGCGUGCCUAAUACAUGCAAGUCGAGCGAA-AUAAGAAGCUUCUUUUUGU-UUAACGGCGGACGGGUGAGUAACACGUGGGUAACCUGCCUGUAAGACCGGGAUAACUCCGGGAAACCGGUGCUAAUACCGGAUAGAUUAUCUUCCGCCUGGAAGAUAAGAAAGAUGUUUCAUCACUUACAGAUGGGCCCGCGGCGCAUUAGCUAGUUGGUGAGGUAAUGGCUCACCAAGGCGACGAUGCGUAGCCGACCUGAGAGGGUGAUCGGCCACACUGGGACUGAGACACGGCCCAGACUCCUACGGGAGGCAGCAGUAGGGAAUCUUCCGCAAUGGACGAAAGUCUGACGGAGCAACGCCGCGUGAGCGAAGAAGGUCUUCGGAUCGUAAAGCUCGUUGUUAGGGAAGAACAAGUAGAAA-UACC-UUGACGGUACCUGACGAGAAGCCACGGCUAACUACGUGCCAGCAGCCGCGGUAAUACGUAGGGUGCAAGCGUUGUCCGGAUUUAUUGGGCGUAAAGCGCGCGCAGGCGGUCCUUUAAGUCUGAUGUGAAAUCUUGCGGCUCAACCGCAAGCGGUCAUUGGAAACUGGGGGACUUGAGUGCAGAAGAGGAAAGCGGAAUUCCACGUGUAGCGGUGAAAUGCGUAGAGAUGUGGAGGAACACCAGUGGCGAAGGCGGCUUUCUGGUCUG-UACUGACGCUGAGGCGCGAAAGCGUGGGGAGCAAACAGGAUUAGAUACCCUGGUAGUCCACGCCGUAAACGAUGAGUGCUAAGUGUUGGAGUUCCUUCAGUGCUGCAGCUAACGCAUUAAGCACUCCGCCUGGGGAGUACGG--GCAAGCCUGAAACUCAAAGGAAUUGACGGGGGCCCGCACAAGCGGUGGAGCAUGUGGUUUAAUUCGAAGCAACGCGAAGAACCUUACCAGGUCUUGACAUC-UCCUGACCCCCCUGGAGACAGGGUCUUC--CCUUCGGG--GACAGGAUGACAGGUGGUGCAUGGUUGUCGUCAGCUCGUGUCGUGAGAUGUUGGGUUAAGUCCCGCAACGAGCGCAACCCUUGGUUCUAGUUGCCAGCA-UCAGC-UGGGCACUCUAGAGCGACUGCCGGCGCAAGUCGGAGGAAGGUGGGGAUGACGUCAAAUCAUCAUGCCCCUUAUGACCUGGGCUACACACGUGCUACAAUGGAUGGUACAAAGGGCAGCGAAGCGGCGACGCAGAGCGAAUCCCAGAAAACCAUUCUCAGUUCGGAUUGCAGGCUGCAACUCGCCUGCAUGAAGCCGGAAUCGCUAGUAAUCGCGGAUCAGC-AUGCCGCGGUGAAUACGUUCCCGGGCCUUGUACACACCGCCCGUCACACCACGAGAGUUUGUAACACCCGAAGUCGGUGAGAACCGUAAGGCAGCCGCCGAAGGUGGGACAGAUGAUUGGGGUGAAGUCGUAACAAGGUAGCC
06138::Bacillus_infernus::U20385                                                 --------------GAUCCUGGCUCAGGACGAACGCUGGCGGCGUGCCUAAUACAUGCAAGUCGGGCGGA-A-UGAAAGCUUCUUUUGAU-UCAGCGGCGAACGGGUGAGUAACACGUGGGCAACCUGCCUGUAAGACCGGGAUAACUUGCGGAAACGUGAGCUAAUACCGGAUAAUCUCCUUUUCGCAUGAAAAGGACGAAAGACGCAAUGUCACUUACAGAUGGGCCCGCGGCGCAUUAGCUGGUUGGUGAGGUAACGGCUCACCAAGGCGACGAUGCGUAGCCGACCUGAGAGGGUGAUCGGCCACACUGGGACUGAGACACGGCCCAGACUCCUACGGGAGGCAGCAGUAGGGAAUCUUCCGCAAUGGACGCAAGUCUGACGGAGCAACGCCGCGUGAGCGAUGAAGGCCUUCGGGUCGUAAAGCUCGUUGUCAGGGAAGAACAAGUAUAACU-ACC-UUGACGGUACCUGACCAGAAGCCACGGCUAACUACGUGCCAGCAGCCGCGGUAAUACGUAGGUGGCAAGCGUUGUCCGGAAUUAUUGGGCGUAAAGCGCGCGCAGGCGGUCCCUUAAGUCUGAUGUGAAAGCCCCCGGCUUAACCGGGGAGGGUCAUUGGAAACUGGGGGACUUGAGUGCAGAAGAGAAGAGCGGAAUUCCACGUGUAGCGGUGAAAUGCGUAGAGAUGUGGAGGAACACCAGUGGCGAAGGCGGCUCUUUGGUCUG-UACUGACGCUGAGGCGCGAAAGCGUGGGGAGCAAACAGGAUUAGAUACCCUGGUAGUCCACGCCGUAAACGAUGAGUGCUAAGUGUUAGAGUUCCUUUAGUGCUGCAGCUAACGCAUUAAGCACUCCGCCUGGGGAGUACGGCCGCAAGGCUGAAACUCAAAGGAAUUGACGGGGGCCCGCACAAGCGGUGGAGCAUGUGGUUUAAUUCGAAGCAACGCGAAGAACCUUACCAGGUCUUGACAUC-CUCUGACCAUCCUGGAGACAGGACCUUC-CCCUUCGGGG-GACAGAGUGACAGGUGGUGCAUGGUUGUCGUCAGCUCGUGUCGUGAGAUGUUGGGUUAAGUCCCGCAACGAGCGCAACCCUUGAGAUUAGUUGCCAGCA-UCAGU-UGGGCACUCUAAUCUGACUGCCGGUGCAAACCGGAGGAAGGUGGGGAUGACGUCAAAUCAUCAUGCCCCUUAUGACCUGGGCUACACACGUGCUACAAUGGAUGGUACAAUGGGCUGCGAAACCGCGAGGUGGAGCGAAUCCCACAAAACCAUUCUCAGUUCGGAUUGCAGGCUGCAACUCGCCUGCAUGAAGCCGGAAUCGCUAGUAAUCGCGGAUCAGC-AUGCCGCGGUGAAUACGUUCCCGGGCCU-GU-CACACCGCCCGUCACACCACGAGAGUUUGUCACA-CCGAAGUCGGUGAGAACCGCAAGGCAGCCGCCGAAGGUGGAACAGAUGAUUGG-GUGAAGUCGUAACAAGGUAGCC
06139::Bacillus_infernus::U20384|g668995__bases_1_to_1508_                       --------------GAUCCUGGCUCAGGACGAACGCUGGCGGCGUGCCUAAUACAUGCAAGUCGGGCGGA-AGUGAAAGCUUCUUUUGAU-UCA-CGGCGAACGGGUGAGUAACACGUGGGCAACCUGCCUGUAAGACCGGGAUAACUUGCGGAAACGUGAGCUAAUACCGGAUAAUCUCCUUUUCGCAUGAAAAGGACGAAAGACGCAAUGUCACUUACAGAUGGGCCCGCGGCGCAUUAGCUGGUUGGUGAGGUAACGGCUCACCAAGGCGACGAUGCGUAGCCGACCUGAGAGGGUGAUCGGCCACACUGGGACUGAGACACGGCCCAGACUCCUACGGGAGGCAGCAGUAGGGAAUCUUCCGCAAUGGACGCAAGUCUGACGGAGCAACGCCGCGUGAGCGAUGAAGGCCUUCGGGUCGUAAAGCUCGUUGUCAGGGAAGAACAAGUAUAACU-ACC-UUGACGGUACCUGACCAGAAGCCACGGCUAACUACGUGCCAGCAGCCGCGGUAAUACGUAGGUGGCAAGCGUUGUCCGGAAUUAUUGGGCGUAAAGCGCGCGCAGGCGGUCCCUUAAGUCUGAUGUGAAAGCCCCCGGCUUAACCGGGGAGGGUCAUUGGAAACUGGGGGACUUGAGUGCAGAAGAGAAGAGCGGAAUUCCACGUGUAGCGGUGAAAUGCGUAGAGAUGUGGAGGAACACCAGUGGCGAAGGCGGCUCUUUGGUCUG-UACUGACGCUGAGGCGCGAAAGCGUGGGGAGCAAACAGGAUUAGAUACCCUGGUAGUCCACGCCGUAAACGAUGAGUGCUAAGUGUUAGAGUUCCUUUAGUGCU-CAGCUAACGCAUUAAGCACUCCGCCUGGGGAGUACGGCCGCAAGGCUGAAACUCAAAGGAAUUGACGGGGGCCCGCACAAGCGGUGGAGCAUGUGGUUUAAUUCGAAGCAACGCGAAGAACCUUACCAGGUCUUGACAUC-CUCUGACCAUCCUGGAGACAGGACCUUC-CCCUUCGGGG-GACAGAGUGACAGGUGGUGCAUGGUUGUCGUCAGCUCGUGUCGUGAGAUGUUGGG-UAAGUCCCGCAACGAGCGCAACCCUUGAGAUUAGUUGCCAGCA-UCAGU-UGGGCACUCUAAUCUGACUGCCGGUGCAAACCGGAGGAAGGUGGGGAUGACGUCAAAUCAUCAUGCCCCUUAUGACCUGGGCUACACACGUGCUACAAUGGAUGGUACAAUGGGCUGCGAAACCGCGAGGUGGAGCGAAUCCCACAAAACCAUUCUCAGUUCGGAUUGCAGGCUGCAACUCGCCUGCAUGAAGCCGGAAUCGCUAGUAAUCGCGGAUCAGC-AUGCCGCGGUGAAUACGUUCCCGGGCCUUGUACACACCGCCCGUCACACCACGAGAGUUUGUCACACCCGAAGUCGGUGAGAACCGCAAGGCAGCCGCCGAAGGUGGAACAGAUGAUUGGGGUGAAGUCGUAACAAGGUAGCC
06148::Bacillus_mojavensis::AY030329                                             -------------UGAUCCUGGCUCAGGACGAACGCUGGCGGCGUGCCUAAUACAUGCAAGUCGAGCGGA-GAUGGGAGCUUCUCCCUGA-UUAGCGGCGGACGGGUGAGUAACACGUGGGUAACCUGCCUGUAAGACUGGGAUAACUCCGGGAAACCGGGGUUAAUACCGGAUGGUUGUUUGACCGCAUGGUCAAACACACAGGUGUCGUACCACUUACAGAUGGACCCGCGGCGCAUUAGCUAGUUGGUGAGGAAACGGCUCACCAAGGCAACGAUGCGUAGCCGACCUGAGAGGGUGAUCGGCCACACUGGGACUGAGACACGGCCCAGACUCUUACGGGAGGCAGCAGUAGGGAAUCUUCCGCAAUGGACGAAAGUCAGACGGAGCAACGCCGCGAGAGUGAUGAAGGUUUUCGGAUCGUAACGAUCGUUGUUAGGGAAGAACAAGUAGAAUAUACU-UUGACGGUACUUAACCAGAAGCCACGGCUAAUUAUGUGCAAGCAGCCGCGGUAAUACGUAGCUGGCAAGCGUAAUCCGGAAUUAUUGGGCGUAACGGGAUCGCAGGCGGUUUCUUAAGUCUGAUGUGAAAGCCCCCGGCUCAACCGGGGAGGGUCAUUGGAAACUGGGGAACUUGAGUGCAGAAGAGGAGAGUGGAAUUCAACGUGUAGCGAUGAAAUGCGUAGAGAUGUGGAGGAACACCAGUGGCGAAGGCGACUUUCUGGUCUG-UACUGACGCUGAGGAGCGAAAGCGUGGGGAGCGAACAGGAUUAGAUACCCUGGUAGUCCACGCCGUAAACGAUGAGUGCUAAGUGUUAGGGUUCCCUUAGUGCUGCAGCUAACGCAUUAAGCACUCCGCCUGGGGAGUACGGUCGCAAGACUGAAACUCAAAGGAAUUGACGGGGGCCCGCACAAGCGGUGGAGCAUGUGGUUUAAUUCGAAGCAACGCGAAGAACCUUACCAGGUCUUGACAUC-CUCUGACAAUCCUAGAGAUAGGACGUCC--CCUUCGGG--GGCAGAGUGACAGGUGGUGCAUGGUUGUCGUCAGCUCGUGUCGUGAGAUGUUGGGUUAAGUCCCGCAACGAGCGCAACCCUUGAUCUUAGUUGCCAGCA-UCAGU-UGGGCACUCUAAGGUGACUGCCGGUGCAAACCGGAGGAAGGUGGGGAUGACGUCAAAUCAUCAUGCCCCUUAUGACCUGGGCUACACACGUGCUACAAUGGACAGAACAAAGGGCAGCGAAACCGCGAGGUUAAGCCAAUCCCACAAAUCUGUUCUCAGUUCGGAUC-----------CUCGACUGCGUGAAGCUGGAAUCGCUAGUAAUCGCGGAUCAGC-AUGCCGCGGUGAAUACGUUCCCGGGCCUUGUACACACCGCCCGUCACACCACGAGAGUUUGUAACACCCGAAGUCGGUGAGAACCUUU-GGCAGCCGCCGAAGGUGGGACAGAUGAUUGGGGUGAAGUCGUAACAAGGUAGCC
06150::Bacillus_mojavensis::AY030339                                             -------CCCUGUUUGGAUCUGGUCAGGACGAACGCUGGCGGCGUGCCUAAUACAUGCAAGUCGAGCGGA-GAUGGGAGCUUCUCCCUGA-UUAGCGGCGGACGGGUGAGUAACACGUGGGUAACCUGCCUGUAAGACUGGGAUAACUCCGGGAAACCGGGGCUAAUACCGGAUGCUUGUUUGACCGCAUGGUCAAACAAAAAGGUGUCGUACCACUUACAGAUGGACCCGCGGCGCAUUAGCUAGUUGGUGAGGAGACGGCUCACCAAGGCAACGAUGCGUAGCCGACCUGAGAGGGUGAUCGGCCACACUGGGACUGAGACACGGCCCAGACUCCUACGGGAGGCAGCAGUAGGGAAUCUUCCGCAAUGGACGAAAGUCUGACGGAGCAACGCCGCGUGAGUGAUGAAGGUUUUCGGAUCGUAAAGCUCGUUGUUAGGGAAGAACAAGUAGAAUAUACC-UUGACGGUACCUAACCAGAAGCCACGGCUAACUACGUGCCAGCAGCCGCGGUAAUACGUAGGUGGCAAGCGUUGUCCGGAAUUAUUGGGCGUAAAGGGCUCGCAGGCGGUUCCUUAAGUCUGAUGUGAAAGCCCCCGGCUCAACCGGGGAGGGUCAUUGGAAACUGGGGAACUUGAGUGCAGAAGAGGAGAGUGGAAUUCCACGUGUAGCGGUGAAAUGCGUAGAGAUGUGGAGGAACACCAGUGGCGAAGGCGACUCUCUGGUCUG-UACUGACGCUGAGGAGCGAAAGCGUGGGGAGCGAACAGGAUUAGAUACCCUGGUAGUCCACGCCGUAAACGAUGAGUGCUAAGUGUUAGGGUUCCCUUAGUGCUGCAGCUAACGCAUUAAGCACUCCGCCUGGGGAGUACGGUCGCAAGACUGAAACUCAAAGGAAUUGACGGGGGCCCGCACAAGCGGUGGAGCAUGUGGUUUAAUUCGAAGCAACGCGAAGAACCUUACCAGGUCUUGACAUC-CUCUGACAAUCCUAGAGAUAGGACGUCC--CCUUCGGG--GGCAGAGUGACAGGUGGUGCAUGGUUGUCGUCAGCUCGUGUCGUGAGAUGUUGGGUUAAGUCCCGCAACGAGCGCAACCCUUGAUCUUAGUUGCCAGCA-UCAGU-UGGGCACUCUAAGGUGACUGCCGGUGCAAACCGGAGGAAGGUGGGGAUGACGUCAAAUCAUCAUGCCCCUUAUGACCUGGGCUACACACGUGCUACAAUGGACAGAACAAAGGGCAGCGAAACCGCGAGGUUAAGCCAAUCCCACAAAUCUGUUCUCAGUUCGGAUC-----------CUCGACUGCGUGAAGCUGGAAUCGCUAGUAAUCGCGGAUCAGC-AUGCCGCGGUGAAUACGUUCCCGGGCCUUGUACACACCGCCCGUCACACCACGAGAGUUUGUAACACCCGAAGUCGGUGAGAACCUUU-GGCAGCCGCCGAAGGUGGGACAGAUGAUUGGGGUGAAGUCGUAACAAGGUAGCC
06151::Bacillus_sp.::X76445|g498805                                              ---------------------------GACGAACGCUGGCGGCGUGCCUAAUACAUGCAAGUCGAGCGCA-CGGAUCCCUUCGGGUGAA--UGAGCGGCGGACGGGUGAGUAACACGUGGGCAACCUACCUUGUAGACUGGGAUAACUCCGGGAAACCGGGGCUAAUACCGGAUGAUCAUUUGAUCGCAUGAUCGAAUGAAAAGUGGUUAUCACACUGCAAGAUGGGCCCGCGGCGCAUUAGCUAGUUGGUAAGGUAAUGGCUUACCAAGGCGACGAUGCGUAGCCGACCUGAGAGGGUGAUCGGCCACACUGGAACUGAGACACGGUCCAGACUCCUACGGGAGGCAGCAGUAGGGAAUCAUCCGCAAUGGGCGAAAGCCUGACGGUGCAACGCCGCGUGAACGAUGAAGGUUUUCGGAUCGUAAAGUUCGUUAUGAGGGAAGAACAAGUGGAAUACACC-UUGACGGUACCUCACGAGAAGCCCCGGCUAACUACGUGCCAGCAGCCGCGGUAAUACGUAGGGGGCAAGCGUUGUCCGGAAUUAUUGGGCGUAAAGCGCGCGCAGGCGGUCUCUUAAGUCUGAUGUGAAAGCCCACGGCUCAACCGUGGAGGGUCAUUGGAAACUGGGGGACUUGAGUGUAGGAGAGGAAAGUGGAAUUCCACGUGUAGCGGUGAAAUGCGUAGAUAUGUGGAGGAACACCAGUGGCGAAGGCGACUUUCUGGCCUA-CACUGACGCUGAGGCGCGAAAGCGUGGGGAGCAAACAGGAUUAGAUACCCUGGUAGUCCACGCCGUAAACGAUGAGUGCUAGGUGUUAGGGUCGCCUUAGUGCCGAAGUUAACACAUUAAGCACUCCGCCUGGGGAGUACGGCCGCAAGGCUGAAACUCAAAGGAAUUGACGGGGGCCCGCACAAGCAGUGGAGCAUGUGGUUUAAUUCGAAGCAACGCGAAGAACCUUACCAGGUCUUGACAUC-CUCUGACACCUCUGGAGACAGAGCGUUC-CCCUUCGGGG-GACAGAGUGACAGGUGGUGCAUGGUUGUCGUCAGCUCGUGUCGUGAGAUGUUGGGUUAAGUCCCGCAACGAGCGCAACCCUUGAUCUUAGUUGCCAGCA-UCAGU-UGGGCACUCUAAGGUGACUGCCGGUGUAAACCGGAGGAAGGUGGGGAUGACGUCAAAUCAUCAUGCCCCUUAUGACCUGGGCUACACACGUGCUACAAUGGAUGGUACAAAGGGCAGCGAGACCGCGAGGUUAAGCGAAUCCCAUAAAGCCAUUCUCAGUUCGGAUUGCAGGCUGCAACUCGCCUGCAUGAAGCCGGAAUUGCUAGUAAUCGCGGAUCAGC-AUGCCGCGGUGAAUACGUUCCCGGGUCUUGUACACACCGCCCGUCACACCACGAGAGUUUGUAACACCCGAAGUCGGUGCGAACCUUUUGGCAGCCG-CGAAGGUGGGACAGAUGAUUGGGGUGAAGUCGUAACAAGGUAUCC
06152::Bacillus_sp.::X76444|g498804                                              ---------------------------GACGAACGCUGGCGGCGUGCCUAAUACAUGCAAGUCGAGCGCA-CUGAUCCCUUCGGGUGAUG-UGAGCGGCGGACGGGUGAGUAACACGUGGGCAACCUGCCUUACAGACUGGGAUAACUCCGGGAAACCGGGGCUAAUACCGGAUGA-CAGAAGACCGCAUGGUCUUCUGAAAAGUUGUGUUAACACUGUAAGAUGGGCCCGCGGCGCAUUAGCUAGUUGGUGAGGUAACGGCUCACCAAGGCGACGAUGCGUAGCCGACCUGAGAGGGUGAUCGGCCACACUGGAACUGAGACACGGUCCAGACUCCUACGGGAGGCAGCAGUAGGGAAUCAUCCGCAAUGGGCGAAAGCCUGACGGUGCAACGCCGCGUGAACGAUGAAGGUCUUCGGAUUGUAAAGUUCGUUGUCAGGGAAGAACACGUGGAACACACC-UUGACGGUACCUGACCAGAAGCCCCGGCUAACUACGUGCCAGCAGCCGCGGUAAUACGUAGGGGGCAAGCGUUGUCCGGAAUUAUUGGGCGUAAAGCGCGCGCAGGCGGUCUCUUAAGUCUGAUGUGAAAGCCCACGGCUCAACCGUGGAGGGUCAUUGGAAACUGGGGGACUUGAGUGUAGGAGAGGAAAGUGGAAUUCCACGUGUAGCGGUGAAAUGCGUAGAUAUGUGGAGGAACACCAGUGGCGAAGGCGACUUUCUGGCCUA-UACUGACGCUGAGGCGCGAAAGCGUGGGGAGCAAACAGGAUUAGAUACCCUGGUAGUCCACGCCGUAAACGAUGAGUGCUAGGUGUUAGGGUCGCCUUAGUGCCGCAGUUAACACAUUAAGCACUCCGCCUGGGGAGUACGGCCGCAAGGCUGAAACUCAAAGGAAUUGACGGGGGCCCGCACAAGCAGUGGAGCAUGUGGUUUAAUUCGAAGCAACGCGAAGAACCUUACCAGGUCUUGACAUC-CUCUGACAACUCUGGAGACAGAGCGUUC-CCCUUCGGGG-GACAGAGUGACAGGUGGUGCAUGGUUGUCGUCAGCUCGUGUCGUGAGAUGUUGGGUUAAGUCCCGCAACGAGCGCAACCCUUGAUCUUAGUUGCCAGCA-UCAGU-UGGGCACUCUAAGGUGACUGCCGGUGCAAACCGGAGGAAGGUGGGGAUGACGUCAAAUCAUCAUGCCCCUUAUGACCUGGGCUUCACACGUGCUACAAUGGGUGGUACAAAGGGCAGCAAAGCCGCGAGGCCGAGCGAAUCCCAUAAAGCCACUCUCAGUUCGGAUUGCAGGCUGCAACUCGCCUGCAUGAAGCCGGAAUUGCUAGUAAUCGCGGAUCAGC-AUGCCGCGGUGAAUACGUUCCCGGGCCUUGUACACACCGCCCGUCACACCACGAGAGCUUGUAACACCCGAAGUCGGUGAGAACCUUUUGGCAGCCGCCGAAGGUGGGACAGGUGAUUGGGGUGAAGUCGUAACAAGGUAUCC
06154::Bacillus_clausii::AY960115                                                ---------------------------GACGAACGCUGGCGGCGUGCCUAAUACAUGCAAGUCGAGCGGA---AGGGAGCUUCUCCUG---UUAGCGGCGAACGGGUGAGUAACACGUGGGCAACCUGCCUGUAAGACUGGGAUAACAUCGAGAAAUCGGUGCUAAUACCGGAUAAUAAAAAGACUGCAUGGUCUUUUUGAAAGAUGUCGUAUCACUUACAGAUGGGCCCGCGGCGCAUUAGCUAGUUGGUGAGGUAACGGCUCACCAAGGCAACGAUGCGUAGCCGACCUGAGAGGGUGAUCGGCCACACUGGGACUGAGACACGGCCCAGACUCCUACGGGAGGCAGCAGUAGGGAAUCUUCCGCAAUGGACGAAAGUCUGACGGAGCAACGCCGCGUGAGUGAUGAAGGUUUUCGGAUCGUAAAACUCGUUGUUAGGGAAGAACAAGUGGAAAGCACC-UUGACGGUACCUAACGAGAAGCCACGGCUAACUACGUGCCAGCAGCCGCGGUAAUACGUAGGUGGCAAGCGUUGUCCGGAAUUAUUGGGCGUAAAGCGCGCGCAGGCGGUCUCUUAAGUCUGAUGUGAAAGCCCCCGGCUCAACCGGGGAGGGUCAUUGGAAACUGGGAGACUUGAGUACAGAAGAGGAGAGUGGAAUUCCACGUGUAGCGGUGAAAUGCGUAGAGAUGUGGAGGAACACCAGUGGCGAAGGCGACUCUCUGGUCUG-UACUGACGCUGAGGCGCGAAAGCGUGGGGAGCAAACAGGAUUAGAUACCCUGGUAGUCCACGCCGUAAACGAUGAGUGCUAGGUGUUAGGGUCGCCUUAGUGCCGAAGUUAACACAUUAAGCACUCCGCCUGGGGAGUACGACCGCAAGGUUGAAACUCAAAGGAAUUGACGGGGGCCCGCACAAGCAGUGGAGCAUGUGGUUUAAUUCGAAGCAACGCGAAGAACCUUACCAGGUCUUGACAUC-CUUUGACCACCCUAGAGAUAGGGCUUUC-CCCUUCGGGG-GACAAAGUGACAGGUGGUGCAUGGUUGUCGUCAGCUCGUGUCGUGAGAUGUUGGGUUAAGUCCCGCAACGAGCGCAACCCUUGACCUUAGUUGCCAGCA-UCAGU-UGGGCACUCUAAGGUGACUGCCGGUGCAAACCGGAGGAAGGUGGGGAUGACGUCAAAUCAUCAUGCCCCUUAUGACCUGGGCUACACACGUGCUACAAUGGAUGGUACAAAGGGUUGCGAAGCCGCGAGGUGAAGCCAAUCCCAGAAAGCCAUUCUCAGUUCGGAUUGCAGGCUGCAACUCGCCUGCAUGAAGCCGGAAUUGCUAGUAAUCGCGGAUCAGC-AUGCCGCGGUGAAUACGUUCCCGGGCCUUGUACACACCGCCCGUCACACCACGAGAGUUUGUAACACCCGAAGUCGGUGAGAACCUUUUGGCAGCCGCCGAAGGUGGGACAGAUGAUUGGGGUGAAGUCGUAACAAGGUAGCC
06156::Bacillus_sp.::X76440|g498800                                              ---------------------------GACG--CGCUGGCGGCGUGCCUAAUACAUACAAGUCGAGCGGA-ACAAGGAGCUUCUCCUUGA-UUAGCGGCGGACGGGUGAGUAACACGUGGGCAACCUGCCCCUUAGACUGGGAUAACUCCGGGAAACCGGAGCUAAUACCGGAUAAUCCCUUUUCCACCUGGAAGAGGGGAAAGAUGUCGUAUCACUAAGGGAUGGGCCCGCGGCGCAUUAGCUAGUUGGUAAGGUAACGGCUUACCAAGGCAACGAUGCGUAGCCGACCUGAGAGGGUGAUCGGCCACACUGGGACUGAGACACGGCCCAGACUCCUACGGGAGGCAGCAGUAGGGAAUCUUCCGCAAUGGACGAAAGUCUGACGGAGCAACCCCGCGUGAGUGAGGAAGGCCUUCGGGUCGUAAAGCUCGUUGUGAGGGAAGAAGCGGUAGAAUAUACC-UUGACGGUACCUCACCAGAAGCCACGGCUAACUACGUGCCAGCAGCCGCGGUAAUACGUAGGUGGCAAGCGUUGUCCGGAAUUAUUGGGCGUAAAGCGCGCGCAGGCGGCUUCUUAAGUCUGAUGUGAAAUCUCGGGGCUCAACCCCGAGCGGCCAUUGGAAACUGGGGAGCUUGAGUGCAGAAGAGGAGAGUGGAAUUCCACGUGUAGCGGUGAAAUGCGUAGAGAUGUGGAGGAACACCAGUGGCGAAGGCGACUCUCUGGUCUG-UACUGACGCUGAGGCGCGAAAGCGUGGGGAGCAAACAGGAUUAGAUACCCUGGUAGUCCACGCCGUAAACGAUGAGUGCUAGGUGUUAGGGUCGCCGUAGUGCCGAAGUUAACACAUUAAGCACUCCGCCUGGGGAGUACGGCCGCAAGGCUGAAACUCAAAGGAAUUGACGGGGACCCGCACAAGCAGUGGAGCAUGUGGUUUAAUUCGAAGCAACGCGAAGAACCUUACCAGGUCUUGACAUC-CUUUGACCACCCAAGAGAUUGGGCUUCC--CCUUCGGG--GGCAAAGUGACAGGUGGUGCAUGGUUGUCGUCAGCUCGUGUCGUGAGAUGUUGGGUUAAGUCCCGCAACGAGCGCAACCCUUGAUCUUAGUUGCCAGCA-UCAGU-UGGGCACUCUAAGGUGACUGCCGGUGCAAACCGGAGGAAGGUGGGGAUGACGUCAAAUCAUCAUGCCCCUUAUGACCUGGGCUACACACGUGCUACAAUGGAUGGUACAAAGGGCAGCGAAACCGCGAGGUGAAGCCAAUCCCAUAAAGCCAUUCUCAGUUCGGAUUGCAGGCUGCAACUCGCCUGCAUGAAGCCGGAAUUGCUAGUAAUCGCGGAUCAGC-AUGCCGCGGUGAAUACGUUCCCGGGUCUUGUACACACCGCCCGUCACACCACGAGAGUUUGUAACACCCGAAGUCGGUGAGAACCUUUUGGCAGCCGGCUAAGGUGGGACAAAUGAUUGGGGUGAAGUCGUAACAAGGUAGCC
06157::Bacillus_clausii_KSM_K16::AP006627                                        -------AGAGUUUGAUCCUGGCUCAGGACGAACGCUGGCGGCGUGCCUAAUACAUGCAAGUCGAGCGGA---AGGGAGCUUCUCCCG---UUAGCGGCGGACGGGUGAGUAACACGUGGGCAACCUGCCCCUUAGACUGGGAUAACUCCGGGAAACCGGAGCUAAUACCGGAUAAUCCCUUUUCCACCUGGAAGAGGGGAAAGAUGUCGUAUCACUAGGGGAUGGGCCCGCGGCGCAUUAGCUAGUUGGUAAGGUAACGGCUUACCAAGGCAACGAUGCGUAGCCGACCUGAGAGGGUGAUCGGCCACACUGGGACUGAGACACGGCCCAGACUCCUACGGGAGGCAGCAGUAGGGAAUCUUCCGCAAUGGACGAAAGUCUGACGGAGCAACGCCGCGUGAGUGAGGAAGGCCUUCGGGUCGUAAAGCUCGUUGUGAGGGAAGAAGCGGUAGAAUAUACC-UUGACGGUACCUCACCAGAAGCCACGGCUAACUACGUGCCAGCAGCCGCGGUAAUACGUAGGUGGCAAGCGUUGUCCGGAAUUAUUGGGCGUAAAGCGCGCGCAGGCGGCUUCUUAAGUCUGAUGUGAAAUCUCGGGGCUCAACCCCGAGCGGCCAUUGGAAACUGGGGGGCUUGAGUGCAGAAGAGGAGAGUGGAAUUCCACGUGUAGCGGUGAAAUGCGUAGAGAUGUGGAGGAACACCAGUGGCGAAGGCGACUCUCUGGUCUG-UACUGACGCUGAGGCGCGAAAGCGUGGGGAGCAAACAGGAUUAGAUACCCUGGUAGUCCACGCCGUAAACGAUGAGUGCUAGGUGUUAGGGUCGCCGUAGUGCCGAAGUUAACACAUUAAGCACUCCGCCUGGGGAGUACGGCCGCAAGGCUGAAACUCAAAGGAAUUGACGGGGACCCGCACAAGCAGUGGAGCAUGUGGUUUAAUUCGAAGCAACGCGAAGAACCUUACCAGGUCUUGACAUC-CUUUGACCACCCAAGAGAUUGGGCUUCC--CCUUCGGG--GGCAAAGUGACAGGUGGUGCAUGGUUGUCGUCAGCUCGUGUCGUGAGAUGUUGGGUUAAGUCCCGCAACGAGCGCAACCCUUGAUCUUAGUUGCCAGCA-UGAGU-UGGGCACUCUAAGGUGACUGCCGGUGCAAACCGGAGGAAGGUGGGGAUGACGUCAAAUCAUCAUGCCCCUUAUGACCUGGGCUACACACGUGCUACAAUGGAUGGUACAAAGGGCAGCGAAACCGCGAGGUGAAGCCAAUCCCAUAAAGCCAUUCUCAGUUCGGAUUGCAGGCUGCAACUCGCCUGCAUGAAGCCGGAAUUGCUAGUAAUCGCGGAUCAGC-AUGCCGCGGUGAAUACGUUCCCGGGUCUUGUACACACCGCCCGUCACACCACGAGAGUUUGUAACACCCGAAGUCGGUGAGAACCUUUUGGCAGCCGCCUAAGGUGGGACAAAUGAUUGGGGUGAAGUCGUAACAAGGUAGCC
06158::Bacillus_sp.::X76446|g498806                                              ---------------------------GACGAACGCUGGCGACGUGCCUAAUACAUGCAAGUCGAGCGGA-UUUUGAAGCUUCUCCA-AA-UUAGCGGCGGACGGGUGAGUAACACGUGGGCAACCUACCUUAUCGACUGGGAUAACUCCGGGAAACCGGGGCUAAUACCGGAUAACAUCUAGACCUCCUGGUCCGGAUAAAAGAGGUCUUCUCACGAUGAGAUGGGCCCGCGGCGCAUUAGCUAGUUGGAGAGGUAACGGCUCCCCAAG-CGACGAUGCGUAGCCGACCUGAGAGGGUGAUCGGCCACACUGGGACUGAGACACGGCCCAGACUCCUACGGGAGGCAGCAGUAGGGAAUCUUCCGCAAUGGACGAAAGUCUGACGGAGCAACCCCGCGUGAGUGAUGAAGGGUUUCGGCUCGUAAAGCUCGUUAUGAGGGAAGAACACGUAGAAUAUACC-UUGACGGUACCUCAUCAGAAGCCACGGCUAACUACGUGCCAGCAGCCGCGGUAAUACGUAGGUGGCAAGCGUUGUCCGGAAUUAUUGGGCGUAAAGCGCGCGCAGGCGGCCUUUUAAGUCUGAUGUGAAAUCUUGCGGCUCAACCGCAAGCGGCCAUUGGAAACUGGGAGGCUUGAGUACAGAAGAGGAGAGUGGAAUUCCACGUGUAGCGGUGAAAUGCGUAGAUAUGUGGAGGAACACCAGUGGCGAAGGCGACUCUCUGGUCUG-UACUGACGCUGAGGCGCGAAAGCGUGGGGAGCAAACAGGAUUAGAUACCCUGGUAGUCCACGCCGUAAACGAUGAGUGCUAGGUGUUAGGGUCGCCGUAGUGCCGAAGUUAACACAUUAAGCACUCCGCCUGGGGAGUACGGCCGCAAGGCUGAAACUCAAAGGAAUUGACGGGGGCCCGCACAAGCAGUGGAGCAUGUGGUUUAAUUCGAAGCAACGCGAAGAACCUUACCAGGUCUUGACAUC-CUUUGACCACUCUGGAGACAGAGCUUCC--CCUUCGGG--GGCAAAGUGACAGGUGGUGCAUGGUUGUCGUCAGCUCGUGUCGUGAGAUGUUGGGUUAAGUCCCGCAACGAGCGCAACCCUUGACCUUAGUUGCCAGCA-UUAGU-UGGGCACUCUAAGGUGACUGCCGGUGCAAACCGGAGGAAGGUGGGGAUGACGUCAAAUCAUCAUGCCCCUUAUGACCUGGGCUACACACGUGCUACAAUGGAUGGUACAAAGGGUUGCGAAGCCGCGAGGUGAAGCCAAUCCCAUAAAGCCAUUCUCAGUUCGGAUUGUAGGCUGCAACUCGCCUGCAUGAAGCUGGAAUUGCUAGUAAUCGCGGAUCAGC-AUGCCGCGGUGAAUACGUUCCCGGGCCUUGUACACACCGCCCGUCACACCACGAGAGUUUGUAACACCCGAAGUCGGUGAGAACCUUUUGGCAGCCGCCGAAGGUGGGACAGAUGAUUGGGGUGAAGUCGUAACAAGGUAGCC
06160::Bacillus_sp.::X76447|g498807                                              ---------------------------GACGAACGCUGGCGGCGUGCCUAAUACAUGCAAGUCGAGCGGA--ACACAAGCUUCUUUUGUA-UUAGCGGCGGACGGGUGAGUAACACGUGGGCAACCUGCCCUUAAGACUGGGAUAACUUCGGGAAACCGGAGCUAAUACCGGAUAAUAUAAAGACCUCCUGGUCUUUAUGAAAGAUGUCGUAUCGCUUAUGGAUGGGCCCGCGGCGCAUUAGCUAGUUGGUGAGGUAACGGCUCACCAAGCCAACGAUGCGUAGCCGACCUGAGAGGGUGAUCGGCCACACUGGGACUGAGACACGGCCCAGACUCCUACGGGAGGCAGCAGUAGGGAAUCUUCCACAAUGGACGAAAGUCUGAUGGAGCAACGCCGCGUGAGUGAUGAAGGCCUUCGGGUCGUAAAGCUCGUUGUUAGGGAAGAACAAGUGUAAC-CACC-UUGACGGUACCUAACCAGAAGCCACGGCUAACUACGUGCCAGCAGCCGCGGUAAUACGUAGGUGGCAAGCGUUGUCCGGAAUUAUUGGGCGUAAAGCGCGCGCAGGUGGUUUCUUAAGUCUGAUGUGAAAGCCCACGGCUCAACCGUGGAGGGUCAUUGGAAACUGGGGAACUUGAGUGCAGAAGAGGAAAGUGGAAUUCCA-GUGUAGCGGUGAAAUGCGUAGAGAUUUGGAGGAACACCAGUGGCGAAGGCGACUUUCUGGUCUG-UACUGACACUGAGGCGCGAAAGCGUGGGGAGCAAACAGGAUUAGAUACCCUGGUAGUCCACGCCGUAAACGAUGAGUGCUAAGUGUUAGAGUUCCUUUAGUGCUGCAGCUAACGCAUUAAGCACUCCGCCUGGGGAGUACGGUCGCAAGACUGAAACUCAAAGGAAUUGACGGGGGCCCGCACAAGCGGUGGAGCAUGUGGUUUAAUUCGAAGCAACGCGAAGAACCUUACCAGGUCUUGACAUC-CUCUGCCAACCCUAGAGAUAGGGCGUUC-CCCUUCGGGG-GACAGAGUGACAGGUGGUGCAUGGUUGUCGUCAGCUCGUGUCGUGAGAUGUUGGGUUAAGUCCCGCAACGAGCGCAACCCUUGAUCUUAGUUGCCAGCA-UCAGU-UGGGCACUCUAAGGUGACUGCCGGUGCAAACCGGAGGAAGGUGGGGAUGACGUCAAAUCAUCAUGCCCCUUAUGACCUGGGCUACACACGUGCUACAAUGGACGGUACAAAGGGCAGCAAAACCGCGAGGUCGAGCCAAUCCCAGAAAACCGUUCUCAGUUCGGAUUGCAGGCUGCAACUCGCCUGCAUGAAGCCGGAAUCGCUAGUAAUCGCGGAUCAGC-AUGCCGCGGUGAAUACGUUCCCGGGCCUUGUACACACCGCCCGUCACACCACGAGAGUUUGUAACACCCGAAGUCGGUGGGAACCUUUUGGCAGCCGCCUAAGGUGGGACAGAUGAUUGGGGUGAAGUCGUAACAAGGUAGCC
06166::Bacillus_sp.::X76449|g498809                                              ---------------------------GACGAACGCUGGCGGCGUGCCUAAUACAUGCAAGUCGAGCGAA---AGGGAGCUUCUCCCU---UUAGCGGCGGACGGGUGAGUAACACGUGGGCAACCUGCCCUGUAGACUGGGAUAACAUCGAGAAAUCGGUGCUAAUACCGGAUAAUCGAAGAACCGCAUGGUUCUUCAAAAAGAUGCCGUAUCACUACAGGAUGGGCCCGCGGUGCAUUAGCUAGUUGGUGAGGUAGAGGCUCACCAAGGCAACGAUGCAUAGCCGACCUGAGAGGGUGAUCGGCCACACUGGGACUGAGACACGGCCCAGACUCCUACGGGAGGCAGCAGUAGGGAAUCUUCCGCAAUGGACGAAAGUCUGACGGAGCAACGCCGCGUGAGUGAUGAAGGUUUUCGGAUCGUAAAGCUCGUUGUUAGGGAAGAACAAGUAGAAUAUACC-UUGACGGUACCUAACCAGAAGCCACGGCUAACUACGUGCCAGCAGCCGCGGUAAUACGUAGGUGGCAAGCGUUGUCCGGAAUUAUUGGGCGUAAAGCGCGCGCAGGCGGUCUUUUAAGUCUGAUGUGAAAUAUCGGGGCUCAACCCCGAGGGGUCAUUGGAAACUGGGAGACUUGAGUACAGAAGAGGAGAGUGGAAUUCCACGUGUAGCGGUGAAAUGCGUAGAUAUGUGGAGGAACACCAGUGGCGAAGGCGACUCUCUGGUCUG-UACUGACGCUGAGGCGCGAAAGCGUGGGGAGCAAACAGGAUUAGAUACCCUGGUAGUCCACGCCGUAAACGAUGAGUGCUAGGUGUUAGGGUCGCCUUAGUGCCGAAGUUAACACAUUAAGCACUCCGCCUGGGGAGUACGGCCGCAAGGCUGAAACUCAAAGGAAUUGACGGGGGCCCGCACAAGCAGUGGAGCAUGUGGUUUAAUUCGAAGCAACGCGAAGAACCUUACCAGGUCUUGACAUC-CUUUGACCACUCUAGAGAUAGAGCUUUC-CCCUUCGGGG-GACAAAGUGACAGGUGGUGCAUGGUUGUCGUCAGCUCGUGUCGUGAGAUGUUGGGUUAAGUCCCGCAACGAGCGCAACCCUUGAUCUUAGUUGCCAGCA-UAAGU-UGGGCACUCUAAGGUGACUGCCGGUGCAAACCGGAGGAAGGUGGGGAUGACGUCAAAUCAUCAUGCCCCUUAUGACCUGGGCUACACACGUGCUACAAUGGAUGGUACAAAGGGCAGCAAAACCGCGAGGUCGAGCCAAUCCCAUAAAGCCAUUCUCAGUUCGGAUUGUAGGCUGCAACUCGCCUACAUGAAGCCGGAAUUGCUAGUAAUCGCGGAUCAGC-AUGCCGCGGUGAAUACGUUCCCGGGCCUUGUACACACCGCCCGUCACACCACGAGAGUUUGUAACACCCGAAGUCGGUGAGAACCUUUUGGCAGCCGCCUAAGGUGGGACAGAUGAUUGGGGUGAAGUCGUAACAAGGUAGCC
06168::Bacillus_pseudofirmus::AB201795                                           -----------------CCUGGCUCAGGACGAACGCUGGCGGCGUGCCUAAUACAUGCAAGUCGAGCGGA---UGGGAGCUUCUCCCU---UUAGCGGCGGACGGGUGAGUAACACGUGGGCAACCUGCCUGUAAGACUGGGAUAACUCCGGGAAACCGGGGCUAAUACCGGAUAACCCGUUCACCUCAUGGUGAGCGGAAAAGAUGCUGUAUCACUUACAGAUGGGCCCGCGGCGCAUUAGCUAGUUGGUAAGGUAAYGGCUUACCAAGGCGACGAUGCGUAGCCGACCUGAGAGGGUGAUCGGCCACACUGGGACUGAGACACGGCCCAGACUCCUACGGGAGGCAGCAGUAGGGAAUCUUCCGCAAUGGACGAAAGUCUGACGGAGCAACGCCGCGUGAGUGAUGAAGGUUUUCGGAUCGUAAAGCUCGUUGUUAGGGAAGAACAAGUGGAAUACACC-UUGACGGUACCUAACCAGAAGCCACGGCUAACUACGUGCCAGCAGCCGCGGUAAUACGUAGGUGGCAAGCGUUGUCCGGAAUUAUUGGGCGUAAAGCGCGCGCAGGCGGUCUCUUAAGUCUGAUGUGAAAGCCCACGGCUCAACCGUGGAGGGUCAUUGGAAACUGGGAGACUUGAGUACAGAAGAGGAGAGUGGAAUUCCACGUGUAGCGGUGAAAUGCGUAGAUAUGUGGAGGAACACCAGUGGCGAAGGCGACUCUCUGGUCUG-UACUGACGCUGAGGCGCGAAAGCGUGGGGAGCAAACAGGAUUAGAUACCCUGGUAGUCCACGCCGUAAACGAUGAGUGCUAGGUGUUAGGGUCGCCUUAGUGCCGAAGUUAACACAUUAAGCACUCCGCCUGGGGAGUACGACCGCAAGGUUGAAACUCAAAGGAAUUGACGGGGGCCCGCACAAGCAGUGGAGCAUGUGGUUUAAUUCGAAGCAACGCGAAGAACCUUACCAGGUCUUGACAUC-CUUUGACCACUCUAGAGAUAGAGCUUUC-CCCUUCGGGG-GACAAAGUGACAGGUGGUGCAUGGUUGUCGUCAGCUCGUGUCGUGAGAUGUUGGGUUAAGUCCCGCAACGAGCGCAACCCUUGAUCUUAGUUGCCAGCA-UCAGU-UGGGCACUCUAAGGUGACUGCCGGUGCAAACCGGAGGAAGGUGGGGAUGACGUCAAAUCAUCAUGCCCCUUAUGACCUGGGCUACACACGUGCUACAAUGGAUGGUACAAAGGGCUGCAAAACCGCGAGGUUGAGCGAAUCCCAUAAAGCCAUUCUCAGUUCGGAUUGUAGGCUGCAACUCGCCUACAUGAAGCCGGAAUUGCUAGUAAUCGCGGAUCAGC-AUGCCGCGGUGAAUACGUUCCCGGGCCUUGUACACACCGCCCGUCACACCACGAGAGUUUGUAACACCCGAAGUCGGUGAGAACCUUUUGGCAGCCGCCUAAGGUGGGACAGAUGAUUGGGGUGAAGUCGUAACAAGGUA---
06170::Bacillus_pseudofirmus::AF406790                                           -------AGAGUUUGAUCCUGGCUCAGGACGAACGCUGGCGGCGUGCCUAAUACAUGCAAGUCGAGCGGA---UGGGAGCUUCUCCCU---UUAGCGGCGGACGGGUGAGUAACACGUGGGCAACCUGCCUGUAAGACUGGGAUAACUCCGGGAAACCGGGGCUAAUACCGGAUAACCCGUUCACCUCAUGGUGAGCGGAAAAGAUGCUGUAUCACUUACAGAUGGGCCCGCGGCGCAUUAGCUAGUUGGUAAGGUAACGGCUUACCAAGGCGACGAUGCGUAGCCGACCUGAGAGGGUGAUCGGCCACACUGGGACUGAGACACGGCCCAGACUCCUACGGGAGGCAGCAGUAGGGAAUCUUCCGCAAUGGACGAAAGUCUGACGGAGCAACGCCGCGUGAGUGAUGAAGGUUUUCGGAUCGUAAAGCUCGUUGUUAGGGAAGAACAAGUGGAAUACACC-UUGACGGUACCUAACCAGAAGCCACGGCUAACUACGUGCCAGCAGCCGCGGUAAUACGUAGGUGGCAAGCGUUGUCCGGAAUUAUUGGGCGUAAAGCGCGCGCAGGCGGUCUCUUAAGUCUGAUGUGAAAGCCCACGGCUCAACCGUGGAGGGUCAUUGGAAACUGGGAGACUUGAGUACAGAAGAGGAGAGUGGAAUUCCACGUGUAGCGGUGAAAUGCGUAGAUAUGUGGAGGAACACCAGUGGCGAAGGCGACUCUCUGGUCUG-UACUGACGCUGAGGCGCGAAAGCGUGGGGAGCAAACAGGAUUAGAUACCCUGGUAGUCCACGCCGUAAACGAUGAGUGCUAGGUGUUAGGGUCGCCUUAGUGCCGAAGUUAACACAUUAAGCACUCCGCCUGGGGAGUACGACCGCAAGGUUGAAACUCAAAGGAAUUGACGGGGGCCCGCACAAGCAGUGGAGCAUGUGGUUUAAUUCGAAGCAACGCGAAGAACCUUACCAGGUCUUGACAUC-CUUUGACCACUCUAGAGAUAGAGC-UUU-CCCUUCGGGG-GACAAAGUGACAGGUGGUGCAUGGUUGUCGUCAGCUCGUGUCGUGAGAUGUUGGGUUAAGUCCCGCAACGAGCGCAACCCUUGAUCUUAGUUGCCAGCA-UCAGU-UGGGCACUCUAAGGUGACUGCCGGUGCAAACCGGAGGAAGGUGGGGAUGACGUCAAAUCAUCAUGCCCCUUAUGACCUGGGCUACACACGUGCUACAAUGGAUGGUACAAAGGGCUGCAAAACCGCGAGGUUGAGCGAAUCCCAUAAAGCCAUUCUCAGUUCGGAUUGUAGGCUGCAACUCGCCUACAUGAAGCCGGAAUUGCUAGUAAUCGCGGAUCAGC-AUGCCGCGGUGAAUACGUUCCCGGGCCUUGUACACACCGCCCGUCACACCACGAGAGUUUGUAACACCCGAAGUCGGUGAGAACCUUUUGGCAGCCGCCGAAGGUGGGACAGAUGAUUGGGGUGAAGUCGUAACAAGGUAGCC
06171::Bacillus_pseudofirmus::AB029256                                           -----------UUUGAUCCUGGCUCAGGACGAACGCUGGCGGCGUGCCUAAUACAUGCAAGUCGAGCGGA---UGGGAGCUUCUCCCU---UUAGCGGCGGACGGGUGAGUAACACGUGGGCAACCUGCCUGUAAGACUGGGAUAACUCCGGGAAACCGGGGCUAAUACCGGAUAACCCGUUCACCUCAUGGUGAGCGGAAAAGAUGCUGUAUCACUUACAGAUGGGCCCGCGGCGCAUUAGCUAGUUGGUAAGGUAACGGCUUACCAAGGCGACGAUGCGUAGCCGACCUGAGAGGGUGAUCGGCCACACUGGGACUGAGACACGGCCCAGACUCCUACGGGAGGCAGCAGUAGGGAAUCUUCCGCAAUGGACGAAAGUCUGACGGAGCAACGCCGCGUGAGUGAUGAAGGUUUUCGGAUCGUAAAGCUCGUUGUUAGGGAAGAACAAGUGGAAUACACC-UUGACGGUACCUAACCAGAAGCCACGGCUAACUACGUGCCAGCAGCCGCGGUAAUACGUAGGUGGCAAGCGUUGUCCGGAAUUAUUGGGCGUAAAGGGCGCGCAGGCGGUCUCUUAAGUCUGAUGUGAAAGCCCACGGCUCAACCGUGGAGGGUCAUUGGAAACUGGGAGACUUGAGUACAGAAGAGGAGAGUGGAAUUCCACGUGUAGCGGUGAAAUGCGUAGAUAUGUGGAGGAACACCAGUGGCGAAGGCGACUCUCUGGUCUG-UACUGACGCUGAGGCGCGAAAGCGUGGGGAGCAAACAGGAUUAGAUACCCUGGUAGUCCACGCCGUAAACGAUGAGUGCUAGGUGUUAGGGUCGCCUUAGUGCCGAAGUUAACACAUUAAGCACUCCGCCUGGGGAGUACGACCGCAAGGUUGAAACUCAAAGGAAUUGACGGGGGCCCGCACAAGCAGUGGAGCAUGUGGUUUAAUUCGAAGCAACGCGAAGAACCUUACCAGGUCUUGACAUC-CUUUGACCACUCUAGAGAUAGAGCUUUC-CCCUUCGGGG-GACAAAGUGACAGGUGGUGCAUGGUUGUCGUCAGCUCGUGUCGUGAGAUGUUGGGUUAAGUCCCGCAACGAGCGCAACCCUUGAUCUUAGUUGCCAGCA-UCAGU-UGGGCACUCUAAGGUGACUGCCGGUGCAAACCGGAGGAAGGUGGGGAUGACGUCAAAUCAUCAUGCCCCUUAUGACCUGGGCUACACACGUGCUACAAUGGAUGGUACAAAGGGCUGCAAAACCGCGAGGUUGAGCGAAUCCCAUAAAGCCAUUCUCAGUUCGGAUUGUAGGCUGCAACUCGCCUACAUGAAGCCGGAAUUGCUAGUAAUCGCGGAUCAGC-AUGCCGCGGUGAAUACGUUCCCGGGCCUUGUACACACCGCCCGUCACACCACGAGAGUUUGUAACACCCGAAGUCGGUGAGAACCUUUUGGCAGCCGCCUAAGGUGGGACAGAUGAUUGGGGUGAAGUCGUAACAAGGUAGCC
06172::Bacillus_arseniciselenatis::AF064705                                      -------AGAGUUUGAUCCUGGCUCAGGACGAACGCUGGCGGCGUGCCGAAUACAUGCAAGUCGAGCGGA---UAAAAGCUUCUUUUA---UUAGCGGCGGACGGGUGAGUAACACGUGGGCAACCUGCCCGGUAGACUGGGAUAACUUCGGGAAACCGAAGCUAAUACCGGAUAAUCUUUGGACUUCAUGGUCUAAAGAAAAGUUGUUAUAACACUACGGGAUGGCCC-C-GGCGCAUUAGCUAGUUGGUAAGGUAACGGCCUACCAAGGCGACGAUGCGUAGCCGACCUGAGAGGGUGAUCGGCCACACUGGGACUGAGACACGGCCCAGACUCCUACGGGAGGCAGCAGUAGGGAAUCUUCCGCAAUGGACGAAAGUCUGACGGAGCAACGCCGCGUGAGCGAUGAAGGCCUUCGGGUCGUAAAGCUCGUUGCUAGGGAAGAACAAGUAAAAUAUACC-UUGACGGUACCUAGCGAGAAGCCACGGCUAACUACGUGCCAGCAGCCGCGGUAAUACGUAGGUGGCAAGCGUUGUCCGGAAUUAUUGGGCGUAAAGCGCGCGCAGGCGGUUUCUUAAGUCUGAUGUGAAAGCCCCCGGCUCAACCGGGGAGGGUCAUUGGAAACUGGGAAACUUGAGUGCAGAAGAGGAGAGUGGAAUUCCAUGUGUAGCGGUGAAAUGCGUAGAUAUAUGGAGGAACACCAGUGGCGAACCCGCGACUCUC-UCGG-UACUGACUCUGAGGCGCGAAAGCGUGGGGAGCAAACAGGAUUAGAUACCCUGGUAGUCCACGCCGUAAACGAUGAGUGCUAGGUGUUAGGGUCGCCUUAGUGCCGAAGUUAACACAUUAAGCACUCCGCCUGGGGAGUACGACCGCAAGGUUGAAACUCAAAGGAAUUGACGGGGGCCCGCACAAGCAGUGGAGCAUGUGGUUUAAUUUGAAGCAACGCGAAGAACCUUACCAGGUCUUGACAUC-CUUUGACCACUCUAGAGAUAGAGCUUUC-CCCUUC---G-GACAAAGUGACAGGUGGUGCAUGGUUGUCGUCAGCUCGUGUCGUGAGAUGUUGGGUUAAGUCCCGCAACGAGCGCAACCCUUGAUCUUAGUUGCCAGCA-UUAGU-UGGGCACUCUAAGGUGACUGCCGGUGCAAACCGGAGGAAGGUGGGGAUGACGUCAAAUCAUCAUGCCCCUUAUGACCUGGGCUACACACGUGCUACAAUGGAUGGUACAAAGAGCAGCAAAACCGCGAGGUCGAGCCAAUCUCAUAAAGCCAUUCUCAGUUCGGAUUGUAGGCUGCAACUCGCCUACAUGAAGCCGGAAUUGCUAGUAAUCGCGGAUCAGC-AUGCCGCGGUGAAUACGUCCC-GGGCCUUGUACACACCGCCCGUCACACCACGAGAGUUUGUAACACCCGAAGUCGGUGGGAACCUUUUGGCA-CCGCCUAAGGUGGGACAGAUGAUUGGGGUGAAGUCGUAACAAGGUAACC
06187::Bacillus_hemicellulosilyticus::AB043846                                   -------AGAGUUUGAUCCUGGCUCAGGACGAACGCUGGCGGCGUGCCUAAUACAUGCAAGUCGAGCGGA---AGGGAGCUUCUCCCG---UUAGCGGCGAACGGGUGAGUAACACGUGGGCAACCUGCCCUGUAGAUUGGGAUAACAUCGAGAAAUCGGUGCUAAUACCGGAUGAUAGAAGACGUGCAUGCGUUCUUCCAAAGAUGUCGUAUCACUACAGGAUGGGCCCGCGGCGCAUUAGCUAGUUGGUAAGGUAACGGCUUACCAAGGCGACGAUGCGUAGCCGACCUGAGAGGGUGAUCGGCCACACUGGGACUGAGACACGGCCCAGACUCCUACGGGAGGCAGCAGUAGGGAAUCUUCCGCAAUGGACGAAAGUCUGACGGAGCAACGCCGCGUGAGUGAUGAAGGGUUUCGGCUCGUAAAGCUCGUUGUUAGGGAAGAACAAGUGGAAUACACC-UUGACGGUACCUAACCAGAAGCCACGGCUAACUACGUGCCAGCAGCCGCGGUAAUACGUAGGUGGCAAGCGUUGUCCGGAAUUAUUGGGCGUAAAGCGCGCGCAGGCGGUCUUUUAAGUCUGAUGUGAAAGCCCCCGGCUCAACCGGGGAGGGUCAUUGGAAACUGGGAGACUUGAGUACAGAAGAGGAGAGUGGAAUUCCACGUGUAGCGGUGAAAUGCGUAGAGAUGUGGAGGAACACCAGUGGCGAAGGCGACUCUCUGGUCUG-UACUGACGCUGAGGCGCGAAAGCGUGGGGAGCAAACAGGAUUAGAUACCCUGGUAGUCCACGCCGUAAACGAUGAGUGCUAGGUGUUAGGGUCGCCUUAGUGCCGAAGUUAACACAUUAAGCACUCCGCCUGGGGAGUACGACCGCAAGGUUGAAACUCAAAGGAAUUGACGGGGGCCCGCACAAGCAGUGGAGCAUGUGGUUUAAUUCGAAGCAACGCGAAGAACCUUACCAGGUCUUGACAUC-CUUUGACCACUCUAGAGAUAGAGCUUUC-CCCUUCGGGG-GACAAAGUGACAGGUGGUGCAUGGUUGUCGUCAGCUCGUGUCGUGAGAUGUUGGGUUAAGUCCCGCAACGAGCGCAACCCUUGAUCUUAGUUGCCAGCA-UCAGU-UGGGCACUCUAAGGUGACUGCCGGUGCAAACCGGAGGAAGGUGGGGAUGACGUCAAAUCAUCAUGCCCCUUAUGACCUGGGCUACACACGUGCUACAAUGGAUGGUACAAAGGGCAGCGAAGCCGCGAGGUGAAGCCAAUCCCAUAAAGCCAUUCUCAGUUCGGAUUGUAGGCUGCAACUCGCCUACAUGAAGCCGGAAUUGCUAGUAAUCGCGGAUCAGC-AUGCCGCGGUGAAUACGUUCCCGGGCCUUGUACACACCGCCCGUCACACCACGAGAGUUUGUAACACCCGAAGUCGGUGGGAACCUUUUGGCAGCCGCCUAAGGUGGGACAGAUGAUUGGGGUGAAGUCGUAACAAGGUAACC
06188::Bacillus_wakoensis::AB043851                                              --------GAGUUUGAUCCUGGCUCAGGACGAACGCUGGCGGCGUGCCUAAUACAUGCAAGUCGAGCGGA--UUAAGAGCUUCUCUUAU--UUAGCGGCGGACGGGUGAGUAACACGUGGGCAACCUGCCCUGUAGAUCGGGAUAACAUCGAGAAAUCGGUGCUAAUACCGGGUAAUAUCUGAAUCACAUGAUUUCGGUAAAAGAUGCCGUAUCACUACAGGAUGGGCCCGCGGCGCAUUAGCUAGUUGGUAAGGUAAUGGCUUACCAAGGCGACGAUGCGUAGCCGACCUGAGAGGGUGAUCGGCCACACUGGGACUGAGACACGGCCCAGACUCCUACGGGAGGCAGCAGUAGGGAAUCUUCCGCAAUGGACGAAAGUCUGACGGAGCAACGCCGCGUGAGUGAUGAAGGGUUUCGGCUCGUAAAGCUCGUUGUUAGGGAAGAACAAGUAGAAUAUACC-UUGACGGUACCUAACCAGAAGCCACGGCUAACUACGUGCCAGCAGCCGCGGUAAUACGUAGGUGGCAAGCGUUGUCCGGAAUUAUUGGGCGUAAAGCGCGCGCAGGCGGUCUUUUAAGUCUGAUGUGAAAGCCCCCGGCUCAACCGGGGAGGGUCAUUGGAAACUGGGAGACUUGAGUACAGAAGAGGAGAGUGGAAUUCCACGUGUAGCGGUGAAAUGCGUAGAUAUGUGGAGGAACACCAGUGGCGAAGGCGACUCUCUGGUCUG-UACUGACGCUGAGGCGCGAAAGCGUGGGGAGCAAACAGGAUUAGAUACCCUGGUAGUCCACGCCGUAAACGAUGAGUGCUAGGUGUUAGGGUCGCCUUAGUGCCGAAGUUAACACAUUAAGCACUCCGCCUGGGGAGUACGACCGCAAGGUUGAAACUCAAAGGAAUUGACGGGGGCCCGCACAAGCAGUGGAGCAUGUGGUUUAAUUCGAAGCAACGCGAAGAACCUUACCAGGUCUUGACAUC-CUUUGACCUCCCUAGAGAUAGGGAU-UU-CCCUUCGGGG--ACAAAGUGACAGGUGGUGCAUGGUUGUCGUCAGCUCGUGUCGUGAGAUGUUGGGUUAAGUCCCGCAACGAGCGCAACCCUUGAUCUUAGUUGCCAGCA-UUAGU-UGGGCACUCUAAGGUGACUGCCGGUGCAAACCGGAGGAAGGUGGGGAUGACGUCAAAUCAUCAUGCCCCUUAUGACCUGGGCUACACACGUGCUACAAUGGAUGGUACAAAGAGCAGCAAAACCGCGAGGUCGAGCCAAUCUCAUAAAGCCAUUCUCAGUUCGGAUUGUAGGCUGCAACUCGCCUACAUGAAGCCGGAAUUGCUAGUAAUCGCGGAUCAGC-AUGCCGCGGUGAAUACGUUCCCGGGCCUUGUACACACCGCCCGUCACACCACGAGAGUUUGUAACACCCGAAGUCGGUGGGAACCUUUUGGCAGCCGCCUAAGGUGGGACAGAUGAUUGGGGUGAAGUCGUAACAAGGUAACC
06204::Bacillus_sp._19497::AJ315065                                              ---------------------------GAUGAACGCUGGCGGCGUGCCUAAUACAUGCAAGUCGAGCGAA-AUUAGAAGCUUCUUCUAUG-UUAGCGGCGGACGGGUGAGUAACACGUGGGCAACCUGCCUGUAAGACUGGGAUAACUUCGGGAAACCGAAGCUAAUACCGGAUAGGAUCUUCCCUUCAUGGGGAUGAUGAAAGAUGUCGUAUCACUUACAGAUGGGCCCGCGGUGCAUUAGCUAGUUGGUGAGGUAACGGCUCACCAAGGCAACGAUGCAUAGCCGACCUGAGAGGGUGAUCGGCCACACUGGGACUGAGACACGGCCCAGACUCCUACGGGAGGCAGCAGUAGGGAAUCUUCCGCAAUGGACGAAAGUCUGACGGAGCAACGCCGCGUGAGUGAUGAAGGCUUUCGGGUCGUAAAACUCGUUGUUAGGGAAGAACAAGUAUAAC-UACC-UUGACGGUACCUAACCAGAAGCCACGGCUAACUACGUGCCAGCAGCCGCGGUAAUACGUAGGUGGCAAGCGUUAUCCGGAAUUAUUGGGCGUAAAGCGCGCGCAGGCGGUUUCUUAAGUCUGAUGUGAAAGCCCACGGCUCAACCGUGGAGGGUCAUUGGAAACUGGGGAACUUGAGUGCAGAAGAGAAAAGCGGAAUUCCACGUGUAGCGGUGAAAUGCGUAGAGAUGUGGAGGAACACCAGUGGCGAAGGCGGCUUUUUGGUCUG-UACUGACGCUGAGGCGCGAAAGCGUGGGGAGCAAACAGGAUUAGAUACCCUGGUAGUCCACGCCGUAAACGAUGAGUGCUAAGUGUUAGAGUUCCUUUAGUGCUGCAGCUAACGCAUUAAGCACUCCGCCUGGGGAGUACGGUCGCAAGACUGAAACUCAAAGGAAUUGACGGGGGCCCGCACAAGCGGUGGAGCAUGUGGUUUAAUUCGAAGCAACGCGAAGAACCUUACCAGGUCUUGACAUC-CUCUGACAACUCUAGAGAUAGAGCGUUC-CCCUUCGGGG-GACAGAGUGACAGGUGGUGCAUGGUUGUCGUCAGCUCGUGUCGUGAGAUGUUGGGUUAAGUCCCGCAACGAGCGCAACCCUUGAUCUUAGUUGCCAGCA-UUAGU-UGGGCACUCUAAGGUGACUGCCGGUGCAAACCGGAGGAAGGUGGGGAUGACGUCAAAUCAUCAUGCCCCUUAUGACCUGGGCUACACACGUGCUACAAUGGAUGGUACAAAGGGCUGCAAGACCGCGAGGUCAAGCCAAUCCCAUAAAACCAUUCUCAGUUCGGAUUGUAGGCUGCAACUCGCCUACAUGAAGCUGGAAUCGCUAGUAAUCGCGGAUCAGC-AUGCCGCGGUGAAUACGUUCCCGGGCCUUGUACACACCGCCCGUCACACCACGAGAGUUUGUAACACCCGAAGUCGGUGGAAACCGUAAGGUAGCCGCCUAAGGUGGGACAGAUGAUUGGGGUGAAGUCGUAACAAGGUAGCC
06209::Bacillus_sp._Bch1::AF411118                                               -------AGAGUUUGAUCCUGGCUCAGGACGAACGCUGGCGGCGUGCCUAAUACAUGCAAGUCGAGCGGA---UGGGAGCUUCUCCCU---UUAGCGGCGGACGGGUGAGUAACACGUGGGUAACCUGCCUGUAAGACUGGGAUAACUCCGGGAAACCGGGGCUAAUACCGGAUGGUUGUCUGACCGCAUGGUCAGACAAAAAGGUGUCGUACCACUUACAGAUGGACCCGCGGCGCAUUAGCUAGUUGGUGAGGUAACGGCUCACCAAGGCGACGAUGCGUAGCCGACCUGAGAGGGUGAUCGGCCACACUGGGACUGAGACACGGCCCAGACUCCUACGGGAGGCAGCAGUAGGGAAUCUUCCGCAAUGGACGAAAGUCUGACGGAGCAACGCCGCGUGAGUGAUGAAGGUUUUCGGAUCGUAAAGCUCGUUGUUAGGGAAGAACAAGUGAAAUACACC-UUGACGGUACCUAACCAGAAGCCACGGCUAACUACGUGCCAGCAGCCGCGGUAAUACGUAGGUGGCAAGCGUUGUCCGGAAUUAUUGGGCGUAAAGGGCUCGCAGGCGGUUUCUUAAGUCUGAUGUGAAAGCCCCCGGCUCAACCGGGGAGGGUCAUUGGAAACUGGGGAACUUGAGUGCAGAAGAGGAGAGUGGAAUUCCACGUGUAGCGGUGAAAUGCGUAGAGAUGUGGAGGAACACCAGUGGCGAAGGCGACUCUCUGGUCUG-UACUGACGCUGAGGAGCGAAAGCGUGGGGAGCGAACAGGAUUAGAUACCCUGGUAGUCCACGCCGUAAACGAUGAGUGCUAAGUGUUAGGGUUCCCUUAGUGCUGCAGCUAACGCAUUAAGCACUCCGCCUGGGGAGUACGGUCGCAAGACUGAAACUCAAAGGAAUUGACGGGGGCCCGCACAAGCGGUGGAGCAUGUGGUUUAAUUCGAAGCAACGCGAAGAACCUUACCAGGUCUUGACAUC-CUCUGACAAUCCUAGAGAUAGGACGUCC--CCUUCGGG--GGCAGAGUGACAGGUGGUGCAUGGUUGUCGUCAGCUCGUGUCGUGAGAUGUUGGGUUAAGUCCCGCAACGAGCGCAACCCUUGAUCUUAGUUGCCAGCA-UCAGU-UGGGCACUCUAAGGUGACUGCCGGUGCAAACCGGAGGAAGGUGGGGAUGACGUCAAAUCAUCAUGCCCCUUAUGACCUGGGCUACACACGUGCUACAAUGGACAGAACAAAGGGCAGCGAAACCGCGAGGUUAAGCCAAUCCCACAAAUCUGUUCUCAGUUCGGAUCGCAGUCUGCAACUCGACUGCGUGAAGCUGGAAUCGCUAGUAAUCGCGGAUCAGC-AUGCCGCGGUGAAUACGUUCCCGGGCCUUGUACACACCGCCCGUCACACCACGAGAGUUUGUAACACCCGAAGUCGGUGAGAACCUUUWGGCAGCCGCCGAAGGUGGGACAGAUGAUUGGGGUGAAGUCGUAACAAGGUAGCC
06212::Bacillus_sp._LMG_20240::AJ316310                                          ---------------------------GAUGAACGCUGGCGGCGUGCCUAAUACAUGCAAGUCGAGCGAA-AUUAGAAGCUUCUUCUAUG-UUAGCGGCGGACGGGUGAGUAACACGUGGGCAACCUGCCUGUAAGACUGGGAUAACUUCGGGAAACCGAAGCUAAUACCGGAUAGGAUCUUCCCUUCAUGGGGAUGAUGAAAGAUGUCGUAUCACUUACAGAUGGGCCCGCGGUGCAUUAGCUAGUUGGUGAGGUAACGGCUCACCAAGGCAACGAUGCAUAGCCGACCUGAGAGGGUGAUCGGCCACACUGGGACUGAGACACGGCCCAGACUCCUACGGGAGGCAGCAGUAGGGAAUCUUCCGCAAUGGACGAAAGUCUGACGGAGCAACGCCGCGUGAGUGAUGAAGGCUUUCGGGUCGUAAAACUCGUUGUUAGGGAAGAACAAGUAUAAC-UACC-UUGACGGUACCUAACCAGAAGCCACGGCUAACUACGUGCCAGCAGCCGCGGUAAUACGUAGGUGGCAAGCGUUAUCCGGAAUUAUUGGGCGUAAAGCGCGCGCAGGCGGUUUCUUAAGUCUGAUGUGAAAGCCCACGGCUCAACCGUGGAGGGUCAUUGGAAACUGGGGAACUUGAGUGCAGAAGAGAAAAGCGGAAUUCCACGUGUAGCGGUGAAAUGCGUAGAGAUGUGGAGGAACACCAGUGGCGAAGGCGGCUUUUUGGUCUG-UACUGACGCUGAGGCGCGAAAGCGUGGGGAGCAAACAGGAUUAGAUACCCUGGUAGUCCACGCCGUAAACGAUGAGUGCUAAGUGUUAGAGUUCCUUUAGUGCUGCAGCUAACGCAUUAAGCACUCCGCCUGGGGAGUACGGUCGCAAGACUGAAACUCAAAGGAAUUGACGGGGGCCCGCACAAGCGGUGGAGCAUGUGGUUUAAUUCGAAGCAACGCGAAGAACCUUACCAGGUCUUGACAUC-CUCUGACAACUCUAGAGAUAGAGCGUUC-CCCUUCGGGG-GACAGAGUGACAGGUGGUGCAUGGUUGUCGUCAGCUCGUGUCGUGAGAUGUUGGGUUAAGUCCCGCAACGAGCGCAACCCUUGAUCUUAGUUGCCAGCA-UUAGU-UGGGCACUCUAAGGUGACUGCCGGUGCAAACCGGAGGAAGGUGGGGAUGACGUCAAAUCAUCAUGCCCCUUAUGACCUGGGCUACACACGUGCUACAAUGGAUGGUACAAAGGGCUGCAAGACCGCGAGGUCAAGCCAAUCCCAUAAAACCAUUCUCAGUUCGGAUUGUAGGCUGCAACUCGCCUACAUGAAGCUGGAAUCGCUAGUAAUCGCGGAUCAGC-AUGCCGCGGUGAAUACGUUCCCGGGCCUUGUACACACCGCCCGUCACACCACGAGAGUUUGUAACACCCGAAGUCGGUGGAAACCGUAAGGUAGCCGCCUAAGGUGGGACAGAUGAUUGGGGUGAAGUCGUAACAAGGUAGCC
06217::Bacillus_sp._KSM_P358::AB073167                                           -------AGAGUUUGAUCCUGGCUCAGGAUGAACGCUGGCGGCGUGCCUAAUACAUGCAAGUCGAGCGAA-UGAGGGAGCUUCUCCCAAA-UUAGCGGCGGACGGGUGAGUAACACGUGGGCAACCUGCCUGUAAGACUGGGAUAACUUCGGGAAACCGGAGCUAAUACCGGAUAAUAUAUGAACCACAUGGUUUAUAUAAAAGAUGUUUUAUCACUUACAGAUGGGCCCGCGGCGCAUUAGCUAGUUGGUGAGGUAACGGCUCACCAAGGCAACGAUGCGUAGCCGACCUGAGAGGGUGAUCGGCCACACUGGGACUGAGACACGGCCCAGACUCCUACGGGAGGCAGCAGUAGGGAAUCUUCCGCAAUGGACGAAAGUCUGACGGAGCAACGCCGCGUGAGCGAAGAAGGUCUUCGGAUCGUAAAGCUCGUUGUUAGGGAAGAACAAGUAGAAUAUACC-UUGACGGUACCUAACCAGAAGCCACGGCUAACUACGUGCCAGCAGCCGCGGUAAUACGUAGGUGGCAAGCGUUAUCCGGAAUUAUUGGGCGUAAAGCGCGCGCAGGCGGUCCUUUAAGUCUGAUGUGAAAGCCCACGGCUCAACCGUGGAGGGUCAUUGGAAACUGGGGGACUUGAGUGCAGAAGAGGAGAGCGGAAUUCCACGUGUAGCGGUGAAAUGCGUAGAGAUGUGGAGGAACACCAGUGGCGAAGGCGGCUCUCUGGUCUG-UACUGACGCUGAGGCGCGAAAGCGUGGGGAGCGAACAGGAUUAGAUACCCUGGUAGUCCACGCCGUAAACGAUGAGUGCUAAGUGUUAGAGUUCCUUUAGUGCUGCAGCAAACGCAUUAAGCACUCCGCCUGGGGAGUACGGUCGCAAGACUGAAACUCAAAGGAAUUGACGGGGGCCCGCACAAGCGGUGGAGCAUGUGGUUUAAUUCGAAGCAACGCGAAGAACCUUACCAGGUCUUGACAUC-CUUUGACCGCCCUAGAGAUAGGGU-UUU-CCCUUCGGGG--ACAAAGUGACAGGUGGUGCAUGGUUGUCGUCAGCUCGUGUCGUGAGAUGUUGGGUUAAGUCCCGCAACGAGCGCAACCCUUGAUCUUAGUUGCCAGCA-UUAGU-UGGGCACUCUAAGGUGACUGCCGGUGCAAACCGGAGGAAGGUGGGGAUGACGUCAAAUCAUCAUGCCCCUUAUGACCUGGGCUACACACGUGCUACAAUGGAUGGUACAAAGGGCAGCAAAACCGCGAGGUUAAGCCAAUCCCAUAAAACCAUUCUCAGUUCGGAUUGCAGGCUGCAACUCGCCUGCAUGAAGCCGGAAUCGCUAGUAAUCGCGGAUCAGC-AUGCCGCGGUGAAUACGUUCCCGGGCCUUGUACACACCGCCCGUCACACCACGAGAGUUUGUAACACCCGAAGUCGGUGGGAACCGUAAGGCAGCCGCCUAAGGUGGGACAGAUGAUUGGGGUGAAGUCGUAACAAGGUAGCC
06218::Bacillus_sp._YY::AF414443                                                 -------AGAGUUUGAUCCUGGCUCAGGACGAACGCUGGCGGCGUGCCUAAUACAUGCAAGUCGAGCGGA-UGCUGGAGCUUCUCCAGCR-UUAGCGGCGGACGGGUGAGUAACACGUGGGCAACCUGCCUGUAAGACUGGGAUAACUCCGGGAAACCGGAGCUAAUACCGGAUAGUAUCUUGACCGCAUGGUCAAGU-GAAAGACGUCGUGUCACUUACAGAUGGGCCCGCGGCGCAUUAGCUAGUUGGUGAGGUAAUGGCUCACCAAGGCAACGAUGCGUAGCCGACCUGAGAGGGUGAUCGGCCACACUGGGACUGAGACACGGCCCAGACUCCUACGGGAGGCAGCAGUAGGGAAUCUUCCGCAAUGGACGAAAGUCUGACGGAGCAACGCCGCGUGAGUGAUGAAGGUUUUCGGAUCGUAAAACUCGUUGUUAGGGAAGAACAAGUGUAAC-CACC-UUGACGGUACCUAACCAGAAGCCACGGCUAACUACGUGCCAGCAGCCGCGGUAAUACGUAGGUGGCAAGCGUUGUCCGGAAUUAUUGGGCGUAAAGCGCGCGCAGGCGGUUUCUUAAGUCUGAUGUGAAAGCCCCCGGCUCAACCGGGGAGGGUCAUUGGAAACUGGGAAACUUGAGUGCAGAAGAGGAGAGUGGAAUUCCACGUGUAGCGGUGAAAUGCGUAGAGAUGUGGAGGAACACCAGUGGCGAAGGCGACUCUCUGGUCUG-UACUGACGCUGAGGCGCGAAAGCGUGGGGAGCAAACAGGAUUAGAUACCCUGGUAGUCCACGCCGUAAACGAUGAGUGCUAAGUGUUAGAGUUCCUUUAGUGCUGCAGCUAACGCAUUAAGCACUCCGCCUGGGGAGUACGGUCGCAAGACUGAAACUCAAAGGAAUUGACGGGGGCCCGCACAAGCGGUGGAGCAUGUGGUUUAAUUCGAAGCAACGCGAAGAACCUUACCAGGUCUUGACAUC-CUUUGCCACUUCUAGAGAUAGAAGGUUC-CCCUUCGGGG-GACAAAGUGACAGGUGGUGCAUGGUUGUCGUCAGCUCGUGUCGUGAGAUGUUGGGUUAAGUCCCGCAACGAGCGCAACCCUUGAUCUUAGUUGCCAGCA-UCAGU-UGGGCACUCUAAGGUGACUGCCGGUGCAAACCGGAGGAAGGUGGGGAUGACGUCAAAUCAUCAUGCCCCUUAUGACCUGGGCUACACACGUGCUACAAUGGAUGGUACAAAGGGCUGCGAAACCGCGAGGUUUAGCCAAUCCCAUAAAACCAUUCUCAGUUCGGAUUGCAGGCUGCAACUCGCCUGCAUGAAGCUGGAAUCGCUAGUAAUCGCGGAUCAGC-AUGCCGCGGUGAAUACGUUCCCGGGCCUUGUACACACCGCCCGUCACACCACGAGAGUUUGCAACACCCGAAGUCGGUGGGAACCGCAAGGCAGCCGCCUAAGGUGGGGUAGAUGAUUGGGGUGAAGUCGUAACAAGGUA-CC
06241::Bacillus_sp._Fa29::AY131222                                               -------AGAGUUUGAUCAUGGCUCA-GAUGAACGCUGGCGGCGUGCCUAAUACAUGCAAGUCGAGCGAA-AUUAGAAGCUUCUUCUAUG-UUAGCGGCGGACGGGUGAGUAACACGUGGGCAACCUGCCUGUAAGACUGGGAUAACUUCGGGAAACCGAAGCUAAUACCGGAUAGGAUCUUCCCUUCAUGGGGAUGAUGAAAGAUGUCGUAUCACUUACAGAUGGGCCCGCGGUGCAUUAGCUAGUUGGUGAGGUAACGGCUCACCAAGGCAACGAUGCAUAGCCGACCUGAGAGGGUGAUCGGCCACACUGGGACUGAGACACGGCCCAGACUCCUACGGGAGGCAGCAGUAGGGAAUCUUCCGCAAUGGACGAAAGUCUGACGGAGCAACGCCGCGUGAGUGAUGAAGGCUUUCGGGUCGUAAAACUCGUUGUUAGGGAAGAACAAGUAUAAC-UACC-UUGACGGUACCUAACCAGAAGCCACGGCUAACUACGUGCCAGCAGCCGCGGUAAUACGUAGGUGGCAAGCGUUAUCCGGAAUUAUUGGGCGUAAAGCGCGCGCAGGCGGUUUCUUAAGUCUGAUGUGAAAGCCCACGGCUCAACCGUGGAGGGUCAUUGGAAACUGGGGAACUUGAGUGCAGAAGAGAAAAGCGGAAUUCCACGUGUAGCGGUGAAAUGCGUAGAGAUGUGGAGGAACACCAGUGGCGAAGGCGGCUUUUUGGUCUG-UACUGACGCUGAGGCGCGAAAGCGUGGGGAGCAAACAGGAUUAGAUACCCUGGUAGUCCACGCCGUAAACGAUGAGUGCUAAGUGUUAGAGUUCCUUUAGUGCUGCAGCUAACGCAUUAAGCACUCCGCCUGGGGAGUACGGUCGCAAGACUGAAACUCAAAGGAAUUGACGGGGGCCCGCACAAGCGGUGGAGCAUGUGGUUUAAUUCGAAGCAACGCGAAGAACCUUACCAGGUCUUGACAUC-CUCUGACAACUCUAGAGAUAGAGCGUUC-CCCUUCGGGG-GACAGAGUGACAGGUGGUGCAUGGUUGUCGUCAGCUCGUGUCGUGAGAUGUUGGGUUAAGUCCCGCAACGAGCGCAACCCUUGAUCUUAGUUGCCAGCA-UUAGU-UGGGCACUCUAAGGUGACUGCCGGUGCAAACCGGAGGAAGGUGGGGAUGACGUCAAAUCAUCAUGCCCCUUAUGACCUGGGCUACACACGUGCUACAAUGGAUGGUACAAAGGGCUGCAAGACCGCGAGGUCAAGCCAAUCCCAUAAAACCAUUCUCAGUUCGGAUUGUAGGCUGCAACUCGCCUACAUGAAGCUGGAAUCGCUAGUAAUCGCGGAUCAGC-AUGCCGCGGUGAAUACGUUCCCGGGCCUUGUACACACCGCCCGUCACACCACGAGAGUUUGUAACACCCGAAGUCGGUGGAAACCGUAAGGUAGCCGCCUAAGGUGGGACAGAUGAUUGGGGUGAAGUCGUAACAAGGUA---
06242::Bacillus_polyfermenticus::DQ659145                                        -------AGAGUUUGAUCCUGGCUCAGGACGAACGCUGGCGGCGUGCCUAAUACAUGCAAGUCGAGCGGA---UGGGAGCUUCUCCCU---UUAGCGGCGGACGGGUGAGUAACACGUGGGUAACCUGCCUGUAAGACUGGGAUAACUCCGGGAAACCGGGGCUAAUACCGGAUGGUUGUUUGACCGCAUGGUCAGACAAAAAGGUGUCGUACCACUUACAGAUGGACCCGCGGCGCAUUAGCUAGUUGGUGAGGUAACGGCUCACCAAGGCGACGAUGCGUAGCCGACCUGAGAGGGUGAUCGGCCACACUGGGACUGAGACACGGCCCAGACUCCUACGGGAGGCAGCAGUAGGGAAUCUUCCGCAAUGGACGAAAGUCUGACGGAGCAACGCCGCGUGAGUGAUGAAGGUUUUCGGAUCGUAAAGCUCGUUGUUAGGGAAGAACAAGUGAAAUACACC-UUGACGGUACCUAACCAGAAGCCACGGCUAACUACGUGCCAGCAGCCGCGGUAAUACGUAGGUGGCAAGCGUUGUCCGGAAUUAUUGGGCGUAAAGGGCUCGCAGGCGGUUUCUUAAGUCUGAUGUGAAAGCCCCCGGCUCAACCGGGGAGGGUCAUUGGAAACUGGGGAACUUGAGUGCAGAAGAGGAGAGUGGAAUUCCACGUGUAGCGGUGAAAUGCGUAGAGAUGUGGAGGAACACCAGUGGCGAAGGCGACUCUCUGGUCUG-UACUGACGCUGAGGAGCGAAAGCGUGGGGAGCGAACAGGAUUAGAUACCCUGGUAGUCCACGCCGUAAACGAUGAGUGCUAAGUGUUAGGGUUCCCUUAGUGCUGCAGCUAACGCAUUAAGCACUCCGCCUGGGGAGUACGGUCGCAAGACUGAAACUCAAAGGAAUUGACGGGGGCCCGCACAAGCGGUGGAGCAUGUGGUUUAAUUCGAAGCAACGCGAAGAACCUUACCAGGUCUUGACAUC-CUCUGACAAUCCUAGAGAUAGGAUGUCC--CCUUCGGG--GGCAGAGUGACAGGUGGUGCAUGGUUGUCGUCAGCUCGUGUCGUGAGAUGUUGGGUUAAGUCCCGCAACGAGCGCAACCCUUGAUCUUAGUUGCCAGCA-UCAGU-UGGGCACUCUAAGGUGACUGCCGGUGCAAACCGGAGGAAGGUGGGGAUGACGUCAAAUCAUCAUGCCCCUUAUGACCUGGGCUACACACGUGCUACAAUGGACAGAACAAAGGGCAGCGAAACCGCGAGGUUAAGCCAAUCCCACAAAUCUGUUCUCAGUUCGGAUCGCAGUCUGCAACUCGACUGCGUGAAGCUGGAAUCGCUAGUAAUCGCGGAUCAGC-AUGCCGCGGUGAAUACGUUCCCGGGCCUUGUACACACCGCCCGUCACACCACGAGAGUUUGUAACACCCGAAGUCGGUGAGAACCUUUAGGCAGCCGCCGAAGGUGGGACAGAUGAUUGGGGUGAAGUCGUAACAAGGUAGCC
06243::Bacillus_polyfermenticus::AY149473                                        -------AGAGUUUGAUCCUGGCUCAGGACGAACGCUGGCGGCGUGCCUAAUACAUGCAAGUCGAGCGGA---UGGGAGCUUCUCCCU---UUAGCGGCGGACGGGUGAGUAACACGUGGGUAACCUGCCUGUAAGACUGGGAUAACUCCGGGAAACCGGGGCUAAUACCGGAUGGUUGUUUGACCGCAUGGUCAGACAAAAAGGUGUCGUACCACUUACAGAUGGACCCGCGGCGCAUUAGCUAGUUGGUGAGGUAACGGCUCACCAAGGCGACGAUGCGUAGCCGACCUGAGAGGGUGAUCGGCCACACUGGGACUGAGACACGGCCCAGACUCCUACGGGAGGCAGCAGUAGGGAAUCUUCCGCAAUGGACGAAAGUCUGACGGAGCAACGCCGCGUGAGUGAUGAAGGUUUUCGGAUCGUAAAGCUCGUUGUUAGGGAAGAACAAGUGAAAUACACC-UUGACGGUACCUAACCAGAAGCCACGGCUAACUACGUGCCAGCAGCCGCGGUAAUACGUAGGUGGCAAGCGUUGUCCGGAAUUAUUGGGCGUAAAGGGCUCGCAGGCGGUUUCUUAAGUCUGAUGUGAAAGCCCCCGGCUCAACCGGGGAGGGUCAUUGGAAACUGGGGAACUUGAGUGCAGAAGAGGAGAGUGGAAUUCCACGUGUAGCGGUGAAAUGCGUAGAGAUGUGGAGGAACACCAGUGGCGAAGGCGACUCUCUGGUCUG-UACUGACGCUGAGGAGCGAAAGCGUGGGGAGCGAACAGGAUUAGAUACCCUGGUAGUCCACGCCGUAAACGAUGAGUGCUAAGUGUUAGGGUUCCCUUAGUGCUGCAGCUAACGCAUUAAGCACUCCGCCUGGGGAGUACGGUCGCAAGACUGAAACUCAAAGGAAUUGACGGGGGCCCGCACAAGCGGUGGAGCAUGUGGUUUAAUUCGAAGCAACGCGAAGAACCUUACCAGGUCUUGACAUC-CUCUGACAAUCCUAGAGAUAGGAUGUCC--CCUUCGGG--GGCAGAGUGACAGGUGGUGCAUGGUUGUCGUCAGCUCGUGUCGUGAGAUGUUGGGUUAAGUCCCGCAACGAGCGCAACCCUUGAUCUUAGUUGCCAGCA-UCAGU-UGGGCACUCUAAGGUGACUGCCGGUGCAAACCGGAGGAAGGUGGGGAUGACGUCAAAUCAUCAUGCCCCUUAUGACCUGGGCUACACACGUGCUACAAUGGACAGAACAAAGGGCAGCGAAACCGCGAGGUUAAGCCAAUCCCACAAAUCUGUUCUCAGUUCGGAUCGCAGUCUGCAACUCGACUGCGUGAAGCUGGAAUCGCUAGUAAUCGCGGAUCAGC-AUGCCGCGGUGAAUACGUUCCCGGGCCUUGUACACACCGCCCGUCACACCACGAGAGUUUGUAACACCCGAAGUCGGUGAGAACCUUUAGGCAGCCGCCGAAGGUGGGACAGAUGAUUGGGGUGAAGUCGUAACAAGGUAGCC
06262::Bacillus_sp._Ni36::DQ643186                                               ----------------UCCUGGCUCAGGACGAACGCUGGCGGCGUGCCUAAUACAUGCAAGUCGAGCGGA---UGGGAGCUUCUCCCU---UUAGCGGCGGACGGGUGAGUAACACGUGGGUAACCUGCCUGUAAGACUGGGAUAACUCCGGGAAACCGGGGCUAAUACCGGAUGCUUGUUUGACCGCAUGGUCAAACAAAAAGGUGUCGUACCACUUACAGAUGGACCCGCGGCGCAUUAGCUAGUUGGUGAGGUAACGGCUCACCAAGGCAACGAUGCGUAGCCGACCUGAGAGGGUGAUCGGCCACACUGGGACUGAGACACGGCCCAGACUCCUACGGGAGGCAGCAGUAGGGAAUCUUCCGCAAUGGACGAAAGUCUGACGGAGCAACGCCGCGUGAGUGAUGAAGGUUUUCGGAUCGUAAAGCUCGUUGUUAGGGAAGAACAAGUAGAAUAUACC-UUGACGGUACCUAACCAGAAGCCACGGCUAACUACGUGCCAGCAGCCGCGGUAAUACGUAGGUGGCAAGCGUUGUCCGGAAUUAUUGGGCGUAAAGGGCUCGCAGGCGGUUCCUUAAGUCUGAUGUGAAAGCCCCCGGCUCAACCGGGGAGGGUCAUUGGAAACUGGGGAACUUGAGUGCAGAAGAGGAGAGUGGAAUUCCACGUGUAGCGGUGAAAUGCGUAGAGAUGUGGAGGAACACCAGUGGCGAAGGCGACUCUCUGGUCUG-UACUGACGCUGAGGAGCGAAAGCGUGGGGAGCGAACAGGAUUAGAUACCCUGGUAGUCCACGCCGUAAACGAUGAGUGCUAAGUGUUAGGGUUCCCUUAGUGCUGCAGCUAACGCAUUAAGCACUCCGCCUGGGGAGUACGGUCGCAAGACUGAAACUCAAAGGAAUUGACGGGGGCCCGCACAAGCGGUGGAGCAUGUGGUUUAAUUCGAAGCAACGCGAAGAACCUUACCAGGUCUUGACAUC-CUCUGACAAUCCUAGAGAUAGGACGUCC--CCUUCGGG--GGCAGAGUGACAGGUGGUGCAUGGUUGUCGUCAGCUCGUGUCGUGAGAUGUUGGGUUAAGUCCCGCAACGAGCGCAACCCUUGAUCUUAGUUGCCAGCA-UCAGU-UGGGCACUCUAAGGUGACUGCCGGUGCAAACCGGAGGAAGGUGGGGAUGACGUCAAAUCAUCAUGCCCCUUAUGACCUGGGCUACACACGUGCUACAAUGGACAGAACAAAGGGCAGCGAAACCGCGAGGUUAAGCCAAUCCCACAAAUCUGUUCUCAGUUCGGAUCGCAGUCUGCAACUCGACUGCGUGAAGCUGGAAUCGCUAGUAAUCGCGGAUCAGC-AUGCCGCGGUGAAUACGUUCCCGGGCCUUGUACACACCGCCCGUCACACCACGAGAGUUUGUAACACCCGAAGUCGGUGAGAACCUUUAGGCAGCCGCCGAAGGUGGGACAGAUGAUUGGGGUGAAGUCGUAACAAGGUAGCC
06270::Bacillus_sp._CJ11076::AF500212                                            ---------------A-CAUGGCUCAGGAUGAACGCUGGCGGCGUGCCUAAUACAUGCAAGUCGAGCGAA---UGAGAGCUUCUCUCA---UUAGCGGCGGACGGGUGAGUAACACGUGGGUAACCUGCCCAUAAGACUGGGAUAACUCCGGGAAACCGGGGCUAAUACCGGAUAACAUUUUGACYGCAUGGUCGAAAUGAAAGGCGUCGUGUCACUUAUGGAUGGACCCGCGUCGCAUUAGCUAGUUGGUGAGGUAACGGCUCACCAAGGCAACGAUGCGUAGCCGACCUGAGAGGGUGAUCGGCCACACUGGGACUGAGACACGGCCCAGACUCCUACGGGAGGCAGCAGUAGGGAAUCUUCCGCAAUGGACGAAAGUCUGACGGAGCAACGCCGCGUGAGUGAUGAAGGCUUUCGGGUCGUAAAACUCGUUGUUAGGGAAGAACAAGUGGAAUACACC-UUGACGGUACCUAACCAGAAGCCACGGCUAACUACGUGCCAGCAGCCGCGGUAAUACGUAGGUGGCAAGCGUUAUCCGGAAUUAUUGGGCGUAAAGCGCGCGCAGGUGGUUUCUUAAGUCUGAUGUGAAAGCCCACGGCUCAACCGUGGAGGGUCAUUGGAAACUGGGAGACUUGAGUGCAGAAGAGGAAAGUGGAAUUCCAUGUGUAGCGGUGAAAUGCGUAGAGAUAUGGAGGAACACCAGUGGCGAAGGCGACUUUCUGGUCUG-UACUGACACUGAGGCGCGAAAGCGUGGGGAGCAAACAGGAUUAGAUACCCUGGUAGUCCACGCCGUAAACGAUGAGUGCUAAGUGUUAGAGUUCCUUUAGUGCUGAAGUUAACGCAUUAAGCACUCCGCCUGGGGAGUACGGCCGCAAGGCUGAAACUCAAAGGAAUUGACGGGGGCCCGCACAAGCGGUGGAGCAUGUGGUUUAAUUCGAAGCAACGCGAAGAACCUUACCAGGUCUUGACAUC-CUCUGAAAACCCUAGAGAUAGGGCUUCU--CCUUCGGG--AGCAGAGUGACAGGUGGUGCAUGGUUGUCGUCAGCUCGUGUCGUGAGAUGUUGGGUUAAGUCCCGCAACGAGCGCAACCCUUGAUCUUAGUUGCCAUCA-UAAGU-UGGGCACUCUAAGGUGACUGCCGGUGCAAACCGGAGGAAGGUGGGGAUGACGUCAAAUCAUCAUGCCCCUUAUGACCUGGGCUACACACGUGCUACAAUGGACGGUACAAAGAGCUGCAAGACCGCGAGGUGGAGCUAAUCUCAUAAAACCGUUCUCAGUUCGGAUUGUAGGCUGCAACUCGCCUACAUGAAGCUGGAAUCGCUAGUAAUCGCGGAUCAGC-AUGCCGCGGUGAAUACGUUCCCGGGCCUUGUACACACCGCCCGUCACACCACGAGAGUUUGUAACACCCGAAGUCGGUGGGAACCUUUUGGCAGCCGCCUAAGGUGGGACAGAUGAUUGGGGUGAAGUCGUAACAAGGUAGCC
06331::Bacillus_sp._IDA4730::AY289497                                            -------UCGUUUCGGUCUCGGCUCAGGACGAACGCUGGCGGCGUGCCUAAUACAUGCAAGUCGAGCGAA----GGGAGCUUCU-CC----UUAGCGGCGGACGGGUGAGUAACACGUGGGCAACCUGCCUGUAAGACUGGGAUAACUUCGGGAAACCGGAGCUAAUACCGGAUAAUCUUUUUCUCUCAUGAGAAAAACGAAAGACGUCGUGUCGCUUACAGAUGGGCCCGCGGCGCAUUAGCUAGUUGGUGAGGUAACGGCUCACCAAGGCGACGAUGCGUAGCCGACCUGAGAGGGUGAUCGGCCACACUGGGACUGAGACACGGCCCAGACUCCUACGGGAGGCAGCAGUAGGGAAUCUUCCACAAUGGACGAAA-UCUGAUGGAGCAACGCCGCGUGAGCGAUGAAGGCCUUCGGGUCGUAAAGCUCGUUGUUAGGGAAGAACAAGUAUAAC-UACC-UUGACGGUACCUAACCAGAAGCCACGGCUAACUACGUGCCAGCAGCCGCGGUAAUACGUAGGUGGCAAGCGUUGUCCGGAAUUAUUGGGCGUAAAGCGCGCGCAGGCGGUCCUUUAAGUCUGAUGUGAAAGCCCACGGCUCAACCGUGGAGGGUCAUUGGAAACUGGGGGACUUGAGUGCAGAAGAGGAAAGCGGAAUUCCACGUGUAGCGGUGAAAUGCGUAGAGAUGUGGAGGAACACCAGUGGCGAAGGCGGCUUUCUGGUCUG-UACUGACGCUGAGGCGCGAAAGC-UGGGGAGCAAACAGGAUUAGAUACCCUGGUAGUCCACGCCGUAAACGAUGAGUGCUAAGUGUUAGGGUCCCCUUAGUGCUGCAGCUAACGCAUUAAGCACUCCGCCUGGGGAGUACGGCCGCAAGGCUGAAACUCAAAGGAAUUGACGGGGGCCCGCACAAGCGGUGGAGCAUGUGGUUUAAUUCGAAGCAACGCGAAGAACCUUACCAGGUCUUGACAUC-CUCUGACACUCCUAGAGAUAGGACGUUC-CCCUUCGGGG-GACAGAGUGACAGGUGGUGCAUGGUUGUCGUCAGCUCGUGUCGUGAGAUGUUGGGUUAAGUCCCGCAACGAGCGCAACCCUUGAUCUUAGUUGCCAGCA-UCAGU-UGGGCACUCUAAGGUGACUGCCGGUGCAAACCGGAGGAAGGUGGGGAUGACGUCAAAUCAUCAUGCCCCUUAUGACCUGGGCUACACACGUGCUACAAUGGAUGGUACAAAGGGCUGCAAGACCGCGAGGUUUAGCCAAUCCCAUAAAACCAUUCUCAGUUCGGAUUGUAGGCUGCAACUCGCCUACAUGAAGCCGGAAUCGCUAGUAAUCGCGGAUCAGC-AUGCCGCGGUGAAUACGUUCCCGGGCCUUGUACACACCGCCCGUCACACCACGAGAGUUUGUAACACCCGAAGUCGUUGGGAACCGUAAGGCAGCCGCCUAAGGUGGGACAGGUGAUUGGGGUGAAGUCGUAACAAGGUAGCC
06332::Bacillus_sp._IDA4789::AY289499                                            ----------GUUUGAUCCUGGCUCAGGACGAACGCUGGCGGCGUCCCUAAUACAUGCAAGUCGAGCGAA----GGGAGCUUCUCCC----UUAGCGGCGGACGGGUGAGUAACACGUGGGCAACCUACCUGUAAGACUGGGAUAACUUCGGGAAACCGGAGCUAAUACCGGAUAAUUUCUUUCUCGCAUGAGAGAGAUGAAAGACGUCGUGUCACUUACAGAUGGGCCCGCGGCGCAUUAGCUAGUUGGUGAGGUAAUGGCUCACCAAGGCCACGAUGCGUAGCCGACCUGAGAGGGUGAUCGGCCACACUGGGACUGAGACACGGCCCAGACUCCUACGGGAGGCAGCAGUAGGGAAUCUUCCGCAAUGGACGAAAGUCUGACGGAGCAACGCCGCGUGAACGAAGAAGGCUCUCGGGUCGUAAAGUUCGUUGUUAGGGAAGAACAAGUAUAAC-UACC-UUGACGGUACCUAACCAGAAGCCACGGCUAACUACGUGCCAGCAGCCGCGGUAAUACGUAGGUGGCAAGCGUUGUCCGGAAUUAUUGGGCGUAAAGCGCGCGCAGGUGGUUCCUUAAGUCUGAUGUGAAAGCCCACGGCUCAACCGUGGAGGGUCAUUGGAAACUGGGGAACUUGAGUGCAGAAGAGGAAAGUGGAAUUCCAAGUGUAGCGGUGAAAUGCGUAGAGAUUUGGAGGAACACCAGUGGCGAAGGCGACUUUCUGGUCUG-UACUGACACUGAGGCGCGAAAGC-UGGGGAGCGAACAGGAUUAGAUACCCUGGUAGUCCACGCCGUAAACGAUGAGUGCUAAGUGUUAGAGUCCCUUUAGUGCUGCAGCUAACGCAUUAAGCACUCCGCCUGGGGAGUACGGCCGCAAGGCUGAAACUCAAAGGAAUUGACGGGGGCCCGCACAAGCGGUGGAGCAUGUGGUUUAAUUCGAAGCAACGCGAAGAACCUUACCAGGUCUUGACAUC-CUUUGCCCUCCCUAGAGAUAGGGACUUC-CCCUUCGGGG--ACAAAGUGACAGGUGGUGCAUGGUUGUCGUCAGCUCGUGUCGUGAGAUGUUGGGUUAAGUCCCGCAACGAGCGCAACCCUUGAUCUUAGUUGCCAGCA-UUAGU-UGGGCACUCUAAGGUGACUGCCGGUGCAAACCGGAGGAAGGUGGGGAUGACGUCAAAUCAUCAUGCCCCUUAUGACCUGGGCUACACACGUGCUACAAUGGAUGGUACAAAGAGCUGCGAACCCGCGAGGUCAAGCGAAUCUCAUAAAGCCAUUCUCAGUUCGGAUUGUAGGCUGCAACUCGCCUACAUGAAGCCGGAAUCGCUAGUAAUCGUGGAUCAGC-AUGCCACGGUGAAUACGUUCCCGGGCCUUGUACACACCGCCCGUCACACCACGAGAGUUUGUAACACCCGAAGUCGGUGAGAACCGCAAGGCAGCCGCCUAAGGUGGGACAGAUGAUUGGGGUGAAGUCGUAACAAGGUAGCC
06333::Bacillus_sp._IDA4917::AY289504                                            ----------GUUUGAUCCUGGCUCAGGACGAACGCUGGCGGCGUGCCUAAUACAUGCAAGUCGAGCGAA----GGGAGCUUCUCCC----UUAGCGGCGGACGGGUGAGUAACACGUGGGUAACCUGCCUGUAAGACUGGGAUAACUUCGGGAAACCGGAGCUAAUACCGGAUAGUUUCUUUCUCGCAUGAGAGAGAUGAAAGAUGUAAUAUCACUUACAGAUGGACCCGCGGCGCAUUAGCUAGUUGGUGAGGUAAUGGCUCACCAAGGCGACGAUGCGUAGCCGACCUGAGAGGGUGAUCGGCCACACUGGGACUGAGACACGGCCCAGACUCCUACGGGAGGCAGCAGUAGGGAAUCUUCCGCAAUGGACGAAAGUCUGACGGAGCAACGCCGCGUGAGCGAAGAAGGCCUUCGGGUCGUAAAGCUCGUUGUUAGGGAAGAACAAGUAUAAC-UACC-UUGACGGUACCUAACCAGAAGCCACGGCUAACUACGUGCCAGCAGCCGCGGUAAUACGUAGGUGGCAAGCGUUGUCCGGAAUUAUUGGGCGUAAAGCGCGCGCAGGUGGUUUCUUAAGUCUGAUGUGAAAGCCCACGGCUCAACCGUGGAGGGUCAUUGGAAACUGGGGAACUUGAGUGCAGAAGAGGAAAGUGGAAUUCCAAGUGUAGCGGUGAAAUGCGUAGAGAUUUGGAGGAACACCAGUGGCGAAGGCGACUUUCUGGUCUG-UACUGACACUGAGGCGCGAAAGC-UGGGGAGCAAACAGGAUUAGAUACCCUGGUAGUCCACGCCGUAAACGAUGAGUGCUAAGUGUUAGGGUCCCCUUAGUGCUGCAGCUAACGCAUUAAGCACUCCGCCUGGGGAGUACGGCCGCAAGGCUGAAACUCAAAGGAAUUGACGGGGGCCCGCACAAGCGGUGGAGCAUGUGGUUUAAUUCGAAGCAACGCGAAGAACCUUACCAGGUCUUGACAUC-CUCUGACAAUCCUAGAGAUAGGACGUUC-CCCUUCGGGG-GACAGAGUGACAGGUGGUGCAUGGUUGUCGUCAGCUCGUGUCGUGAGAUGUUGGGUUAAGUCCCGCAACGAGCGCAACCCUUGAUCUUAGUUGCCAGCA-UUAGU-UGGGCACUCUAAGGUGACUGCCGGUGCAAACCGGAGGAAGGUGGGGAUGACGUCAAAUCAUCAUGCCCCUUAUGACCUGGGCUACACACGUGCUACAAUGGAUGGUACAAAGAGCUGCAAACCCGCGA-GGUAAGCGAAUCUCAUAAAGCCAUUCUCAGUUCGGAUUGUAGACUGCAACUCGCCUACAUGAAGCCGGAAUCGCUAGUAAUCGCGGAUCAGC-AUGCCGCGGUGAAUACGUUCCCGGGCCUUGUACACACCGCCCGUCACACCACGAGAGUUUGUAACACCCGAAGUCGGUGAGAACCGCCAGGCAGCCGCCUAAGGUGGGAUAGAUGAUUGGGGUGAAGUCGUAACAAGGUAGCC
06334::Bacillus_sp._IDA5330::AY289506                                            ----------GUUUGAUUCUGGCUCAGGACGAACGCUGGCGGCGUGCCUAAUACAUGCAAGUCGAGCGAA----GGGAGUUUCUCCC----UUAGCGGCGGACGGGUGAGUAACACGUGGGCAACCUGCCUAUAAGACUGGGAUAACUUCGGGAAACCGGAGCUAAUACCGGAUACGUUCUUUCUCGCAUGAGGAAGAUGAAAGACGUACUGUCACUUAUAGAUGGGCCCGCGGCGCAUUAGCUAGUUGGUGAGGUAAUGGCUCACCAAGGCGACGAUGCGUAGCCGACCUGAGAGGGUGAUCGGCCACACUGGGACUGAGACACGGCCCAGACUCCUACGGGAGGCAGCAGUAGGGAAUCUUCCGCAAUGGACGAAAGUCUGACGGAGCAACGCCGCGUGAACGAAGAAGGCCUUCGGGUCGUAAAGUUCGUUGUUAGGGAAGAACAAGUAUAAC-UACC-UUGACGGUACCUAACCAGAAGCCACGGCUAACUACGUGCCAGCAGCCGCGGUAAUACGUAGGUGGCAAGCGUUGUCCGGAAUUAUUGGGCGUAAAGCGCGCGCAGGUGGUUCCUUAAGUCUGAUGUGAAAGCCCACGGCUCAACCGUGGAGGGUCAUUGGAAACUGGGGAACUUGAGUGCAGAAGAGGAAAGUGGAAUUCCAAGUGUAGCGGUGAAAUGCGUAGAGAUUUGGAGGAACACCAGUGGCGAAGGCGACUUUCUGGUCUG-UACUGACACUGAGGCGCGAAAGC-UGGGGAGCAAACAGGAUUAGAUACCCUGGUAGUCCACGCCGUAAACGAUGAGUGCUAAGUGUUAGAGUCCCUUUAGUGCUGCAGCUAACGCAUUAAGCACUCCGCCUGGGGAGUACGGCCGCAAGGCUGAAACUCAAAGGAAUUGACGGGGGCCCGCACAAGCGGUGGAGCAUGUGGUUUAAUUCGAAGCAACGCGAAGAACCUUACCAGGUCUUGACAUC-CUCUGACAACCCUAGAGAUA-GGGCUUU-CCCCUUCGGG-GACAGAGUGACAGGUGGUGCAUGGUUGUCGUCAGCUCGUGUCGUGAGAUGUUGGGUUAAGUCCCGCAACGAGCGCAACCCUUGAUCUUAGUUGCCAGCA-UCAGU-UGGGCACUCUAAGGUGACUGCCGGUGCAAACCGGAGGAAGGUGGGGAUGACGUCAAAUCAUCAUGCCCCUUAUGACCUGGGCUACACACGUGCUACAAUGGAUGGUACAAAGGGCUGCAAACCUGCGAAGGUAAGCGAAUCCCAUAAAGCCAUUCUCAGUUCGGAUUGUAGGCUGCAACUCGCCUACAUGAAGCCGGAAUCGCUAGUAAUCGCGGAUCAGC-AUGCCGCGGUGAAUACGUUCCCGGGCCUUGUACACACCGCCCGUCGCACCACAAGAGUUUGUAACACCCGAAGUCGGUGAGAACCUUCAGGCAACCGCCUAAGGUGGGACAGAUGAUUGGGGUGA-GUCGUAACAAGGUAGCC
06335::Bacillus_sp._IDA5367::AY289508                                            --------------GAUUAUGGCUCAGGAUGAACGCUGGCGGCGUGCCUAAUACAUGCAAGUCGAGCGAA-AUUAGAAGCUUCUUCUAUG-UUAGCGGCGGACGGGUGAGUAACACGUGGGCAACCUGCCUGUAAGACUGGGAUAACUUCGGGAAACCGAAGCUAAUACCGGAUAGGAUCUUCCCUUCAUGGGGAUGAUGAAAGAUGUCGUAUCACUUACAGAUGGGCCCGCGGCGCAUUAGCUAGUUGGUGAGGUAACGGCUCACCAAGGCAACGAUGCAUAGCCGACCUGAGAGGGUGAUCGGCCACACUGGGACUGAGACACGGCCCAGACUCCUACGGGAGGCAGCAGUAGGGAAUCUUCCGCAAUGGACGAAAGUCUGACGGAGCAACGCCGCGUGAGUGAUGAAGGCUUUCGGGUCGUAAAACUCGUUGUUAGGGAAGAACAAGUAUAAC-UACC-UUGACGGUACCUAACCAGAAGCCACGGCUAACUACGUGCCAGCAGCCGCGGUAAUACGUAGGUGGCAAGCGUUAUCCGGAAUUAUUGGGCGUAAAGCGCGCGCAGGCGGUUUCUUAAGUCUGAUGUGAAAGCCCACGGCUCAACCGUGGAGGGUCAUUGGAAACUGGGGAACUUGAGUGCAGAAGAGAAAAGCGGAAUUCCACGUGUAGCGGUGAAAUGCGUAGAGAUGUGGAGGAACACCAGUGGCGAAGGCGGCUUUUUGGUCUG-UACUGACGCUGAGGCGCGAAAGCGUGGGGAGCAAACAGGAUUAGAUACCCUGGUAGUCCACGCCGUAAACGAUGAGUGCUAAGUGUUAGAGUUCCUUUAGUGCUGCAGCUAACGCAUUAAGCACUCCGCCUGGGGAGUACGGUCGCAAGACUGAAACUCAAAGGAAUUGACGGGGGCCCGCACAAGCGGUGGAGCAUGUGGUUUAAUUCGAAGCAACGCGAAGAACCUUACCAGGUCUUGACAUC-CUCUGACAACUCUAGAGAUAGAGCGUUC-CCCUUCGGGG-GACAGAGUGACAGGUGGUGCAUGGUUGUCGUCAGCUCGUGUCGUGAGAUGUUGGGUUAAGUCCCGCAACGAGCGCAACCCUUGAUCUUAGUUGCCAGCA-UUAGU-UGGGCACUCUAAGGUGACUGCCGGUGCAAACCGGAGGAAGGUGGGGAUGACGUCAAAUCAUCAUGCCCCUUAUGACCUGGGCUACACACGUGCUACAAUGGAUGGUACAAAGGGCUGCAAGACCGCGAGGUCAAGCCAAUCCCAUAAAACCAUUCUCAGUUCGGAUUGUAGGCUGCAACUCGCCUACAUGAAGCUGGAAUCGCUAGUAAUCGCGGAUCAGC-AUGCCGCGGUGAAUACGUUCCCGGGCCUUGUACACACCGCCCGUCACACCACGAGAGUUUGUAACACCCGAAGUCGGUGGAAACCGUAAGGUAGCCUGCUAAGGUGGGACAGAUGAUUGGGGUGAAGUCGUAACAAGGUAACC
06336::Bacillus_sp._A_09::AY347311                                               ---------------------------GACGAACGCUGGCGGCGUGCCUAAUACAUGCAAGUCGAGCGGA---UAAGAGCUUCUCUUA---UUAGCGGCGGACGGGUGAGUAACACGUGGGCAACCUGCCCUGUAGACUGGGAUAACAUCGAGAAAUCGGUGCUAAUACCGGAUAACAUCUGAACCUCAUGGUUUAGACAAAAGAUGCCGUAUCACUACAGGAUGGGCCCGCGGCGCAUUAGCUAGUUGGUAAGGUAAUGGCUUACCAAGGCGACGAUGCGUAGCCGACCUGAGAGGGUGAUCGGCCACACUGGGACUGAGACACGGCCCAGACUCCUACGGGAGGCAGCAGUAGGGAAUCUUCCGCAAUGGACGAAAGUCUGACGGAGCAACGCCGCGUGAGUGAUGAAGGAUUUCGGUUCGUAAAGCUCGUUGUUAGGGAAGAACAAGUAGAAUAUACC-UUGACGGUACCUAACCAGAAGCCACGGCUAACUACGUGCCAGCAGCCGCGGUAAUACGUAGGUGGCAAGCGUUGUCCGGAAUUAUUGGGCGUAAAGCGCGCGCAGGCGGUCUUUUAAGUCUGAUGUGAAAGCCCACGGCUCAACCGUGGAGGGUCAUUGGAAACUGGGAGACUUGAGUACAGAAGAGGAGAGUGGAAUUCCACGUGUAGCGGUGAAAUGCGUAGAUAUGUGGAGGAACACCAGUGGCGAAGGCGACUCUCUGGUCUG-UACUGACGCUGAGGCGCGAAAGCGUGGGGAGCAAACAGGAUUAGAUACCCUGGUAGUCCACGCCGUAAACGAUGAGUGCUAGGUGUUAGGGUCGCCUUAGUGCCGAAGUUAACACAUUAAGCACUCCGCCUGGGGAGUACGACCGCAAGGUUGAAACUCAAAGGAAUUGACGGGGGCCCGCACAAGCAGUGGAGCAUGUGGUUUAAUUCGAAGCAACGCGAAGAACCUUACCAGGUCUUGACAUC-CUUUGCCCUCCCUAGAGAUAGGG-AUUU-CCCUUCGGGG--ACAAAGUGACAGGUGGUGCAUGGUUGUCGUCAGCUCGUGUCGUGAGAUGUUGGGUUAAGUCCCGCAACGAGCGCAACCCUUGAUCUUAGUUGCCAGCA-UUAGU-UGGGCACUCUAAGGUGACUGCCGGUGCAAACCGGAGGAAGGUGGGGAUGACGUCAAAUCAUCAUGCCCCUUAUGACCUGGGCUACACACGUGCUACAAUGGAUGGUACAAAGAGCAGCGAAACCGCGAGGUCGAGCCAAUCUCAUAAAGCCAUUCUCAGUUCGGAUUGUAGGCUGCAACUCGCCUACAUGAAGCCGGAAUUGCUAGUAAUCGCGGAUCAGC-AUGCCGCGGUGAAUACGUUCCCGGGCCUUGUACACACCGCCCGUCACACCACGAGAGUUUGUAACACCCGAAGUCGGUGGAAACCUUUUGGUAGCCGCCUAAGGUGGGACAGAUGAUUGGGGUGAAGUCGUAACAAGGUAGCC
06339::Bacillus_sp._PAMU_1.13::AB118223                                          -------AGAG-UUUUAUCUGGCUCAGGACGAACGCUGGCGGCGUGCCUAAUACAUGCAAGUCGAGCGAA----GGGAGCUUCUCCC----UUAGCGGCGGACGGGUGAGUAACACGUGGGCAACCUGCCUAUAAGACUGGGAUAACUUCGGGAAACCGGAGCUAAUACCGGAUACGUUCUUUCUCGCAUGAGGAAGAUGAAAGACGUACUGUCACUUAUAGAUGGGCCCGCGGCGCAUUAGCUAGUUGGUGAGGUAAUGGCUCACCAAGGCGACGAUGCGUAGCCGACCUGAGAGGGUGAUCGGCCACACUGGGACUGAGACACGGCCCAGACUCCUACGGGAGGCAGCAGUAGGGAAUCUUCCGCAAUGGACGAAAGUCUGACGGAGCAACGCCGCGUGAACGAAGAAGGCCUUCGGGUCGUAAAGUUCGUUGUUAGGGAAGAACAAGUAUAAC-UACC-UUGACGGUACCUAACCAGAAGCCACGGCUAACUACGUGCCAGCAGCCGCGGUAAUACGUAGGUGGCAAGCGUUGUCCGGAAUUAUUGGGCGUAAAGCGCGCGCAGGUGGUUCCUUAAGUCUGAUGUGAAAGCCCACGGCUCAACCGUGGAGGGUCAUUGGAAACUGGGGGACUUGAGUGCAGAAGAGGAAAGUGGAAUUCCAAGUGUAGCGGUGAAAUGCGUAGAGAUUUGGAGGAACACCAGUGGCGAAGGCGACUUUCUGGUCUG-UACUGACACUGAGGCGCGAAAGC-UGGGGAGCAAACAGGAUUAGAUACCCUGGUAGUCCACGCCGUAAACGAUGAGUGCUAAGUGUUAGAGUCCCUUUAGUGCUGCAGCUAACGCAUUAAGCACUCCGCCUGGGGAGUACGGCCGCAAGGCUGAAACUCAAAGGAAUUGACGGGGGCCCGCACAAGCGGUGGAGCAUGUGGUUUAAUUCGAAGCAACGCGAAGAACCUUACCAGGUCUUGACAUC-CUCUGACAACCCUAGAGAUAGGGCUUUC-CCCUUCGGGG-GACAGAGUGACAGGUGGUGCAUGGUUGUCGUCAGCUCGUGUCGUGAGAUGUUGGGUUAAGUCCCGCAACGAGCGCAACCCUUGAUCUUAGUUGCCAGCA-UCAGU-UGGGCACUCUAAGGUGACUGCCGGUGCAAACCGGAGGAAGGUGGGGAUGACGUCAAAUCAUCAUGCCCCUUAUGACCUGGGCUACACACGUGCUACAAUGGAUGGUACAAAGGGCUGCAAACCUGCGAAGGUAAGCGAAUCCCAUAAAGCCAUUCUCAGUUCGGAUUGCAGGCUGCAACUCGCCUGCAUGAAGCCGGAAUCGCUAGUAAUCGCGGAUCAGC-AUGCCGCGGUGAAUACGUUCCCGGGCCUUGUACACACCGGCCGUCACACCACGAGAGUUUGUAACACCCGAAGUCGGUGAGAACCUUCAGGCAGCCGCCUAAGGUGGGACAGAUGAUUGGGGUGAAGUCGUAAC---------
06344::Bacillus_sp._M4::AY376876                                                 -------AGAGUUUGAUCCUGGCUCAGAACGAACGCUGGCGGCGUGCCUAAUACAUGCAAGUCGAGCGAA-AUUAGAAGCUUCUUCUAUG-UUAGCGGCGGACGGGUGAGUAACACGUGGGCAACCUGCCUGUAAGACUGGGAUAACUUCGGGAAACCGAAGCUAAUACCGGAUAGGAUCUUCCCUUCAUGGGGAUGAUGAAAGAUGUCGUAUCACUUACAGAUGGGCCCGCGGUGCAUUAGCUAGUUGGUGAGGUAACGGCUCACCGAGGCAACGAUGCAUAGCCGACCUGAGAGGGUGAUCGGCCACACUGGGACUGAGACACGGCCCAGACUCCUACGGGAGGCAGCAGUAGGGAAUCUUCCGCAAUGGACGAAAGUCUGACGGAGCAACGCCGCGUGAGUGAUGAAGGCUUUCGGGUCGUAAAACUCGUUGUUAGGGAAGAACAAGUAUAAC-UACC-UUGACGGUACCUAACCAGAAGCCACGGCUAACUACGUGCCAGCAGCCGCGGUAAUACGUAGGUGGCAAGCGUUAUCCGGAAUUAUUGGGCGUAAAGCGCGCGCAGGCGGUUUCUUAAGUCUGAUGUGAAAGCCCACGGCUCAACCGUGGAGGGUCAUUGGAAACUGGGGAACUUGAGUGCAGAAGAGAAAAGCGGAAUUCCACGUGUAGCGGUGAAAUGCGUAGAGAUGUGGAGGAACACCAGUGGCGAAGGCGGCUUUUUGGUCUG-UACUGACGCUGAGGCGCGAAAGCGUGGGGAGCAAACAGGAUUAGAUACCCUGGUAGUCCACGCCGUAAACGAUGAGUGCUAAGUGUUAGAGUUCCUUUAGUGCUGCAGCUAACGCAUUAAGCACUCCGCCUGGGGAGUACGGUCGCAAGACUGAAACUCAAAGGAAUUGACGGGGGCCCGCACAAGCGGUGGAGCAUGUGGUUUAAUUCGAAGCAACGCGAAGAACCUUACCAGGUCUUGACAUC-CUCUGACAACUCUAGAGAUAGAGCGUUC-CCCUUCGGGG-GACAGAGUGACAGGUGGUGCAUGGUUGUCGUCAGCUCGUGUCGUGAGAUGUUGGGUUAAGUCCCGCAACGAGCGCAACCCUUGAUCUUAGUUGCCAGCA-UUAGU-UGGGCACUCUAAGGUGACUGCCGGUGCAAACCGGAGGAAGGUGGGGAUGACGUCAAAUCAUCAUGCCCCUUAUGACCUGGGCUACACACGUGCUACAAUGGAUGGUACAAAGGGCUGCAAGACCGCGAGGUCAAGCCAAUCCCAUAAAACCAUUCUCAGUUCGGAUUGUAGGCUGCAACUCGCCUACAUGAAGCUGGAAUCGCUAGUAAUCGCGGAUCAGC-AUGCCGCGGUGAAUACGUUCCCGGGCCUUGUACACACCGCCCGUCACACCACGAGAGUUUGUAACACCCGAAGUCGGUGGAAACCGUAAGGUAGCCGCCUAAGGUGGGACAGAUGAUUGGGGUGAAGUCGUAACAAGGUAGCC
06347::Bacillus_sp._C425::AY387585                                               -------AGAGUUUGAUCCUGGCUCAGGAUGAACGCUGGCGGCGUGCCUAAUACAUGCAAGUCGAGCGAA---UGAGAGCUUCUCUCA---UUAGCGGCGGACGGGUGAGUAACACGUGGGUAACCUGCCUAUAAGACUGGGAUAACUCCGGGAAACCGGGGCUAAUACCGGAUAACAUUUUGACUGCAUGGUCGAAAUGAAAGGAGUCGUGUCACUUAUGGAUGGACCCGCGUCGCAUUAGCUAGUUGGUGAGGUAACGGCUCACCUAGGCAACGAUGCGUAGCCGACCUGAGAGGGUGAUCGGCCACACUGGGACUGAGACACGGCCCAGACUCCUACGGGAGGCAGCAGUAGGGAAUCUUCCGCAAUGGACGAAAGUCUGACGGAGCAACGCCGCGUGAGUGAUGAAGGCUUUCGGGUCGUAAAACUCGUUGUUAGGGAAGAACAAGUGGAAUACACC-UUGACGGUACCUAACCAGAAGCCACGGCUAACUACGUGCCAGCAGCCGCGGUAAUACGUAGGUGGCAAGCGUUAUCCGGAAUUAUUGGGCGUAAAGCGCGCGCAGGUGGUUUCUUAAGUCUGAUGUGAAAGCCCACGGCUCAACCGCGGAGGGUCAUUGGAAACUGGGAGACUUGAGUGCAGAAGAGGAAAGUGGAAUUCCAUGUGUAGCGGUGAAAUGCGUAGAGAUAUGGAGGAACACCAGUGGCGAAGGCGACUUUCUGGUCUG-UACUGACACUGAGGCGCGAAAGCGUGGGGAGCAAACAGGAUUAGAUACCCUGGUAGUCCACGCCGUAAACGAUGAGUGCUAAGUGUUAGAGUUCCUUUAGUGCUGAAGUUAACGCAUUAAGCACUCCGCCUGGGGAGUACGGGCGCAAGGCUGAAACUCAAAGGAAUUGACGGGGGCCCGCACAAGCGGUGGAGCAUGUGGUUUAAUUCGAAGCAACGCGAAGAACCUUACCAGGCCUUGACAUC-CUCUGAAAACCCUAGAGAUAGGGCUUCC-UCCUUCGGGG-AGCAGAGUGACAGGUGGUGCAUGGUUGUCGUCAGCUCGUGUCGUGAGAUGUUGGGUUAAGUCCCGCAACGAGCGCAACCCUUGAUCUUAGUUGCCAUCA-UAAGU-UGGGCACUCUAAGGUGACUGCCGGUGCAAACCGGAGGAAGGUGGGGAUGACGUCAAAUCAUCACGCCCCUUAUGACCUGGGCUACACACGUGCUACAAUGGACGGUACAAAGAGCUGCAAGACCGCGAGGUGGAGCUAAUCUCAUAAAACCGUUCUCAGUUCGGAUUGUAGGCUGCAACUCGCCUACAUGAAGCUGGAAUCGCUAGUAAUCGCGGAUCAGC-AUGCCGCGGUGAAUGCGUUCCCGGGCCUUGUACACACCGCCCGUCACACCACGAGAGUUUGUAACACCCGAAGCCGGUGGGAACCUUUUGGCAGCCGCCUAAGGUGGGACAGAUGAUUGGGGUGA------------------
06353::Bacillus_sp._JAMB750::AB128830                                            ---------------------------GACGAACGCUGGCGGCGUGCCUAAUACAUGCAAGUCGAGCGGA---AGGGAGCUUCUCCCA---UUAGCGGCGGACGGGUGAGUAACACGUGGGCAACCUGCCCUGUAGAUUGGGAUAACAUCGAGAAAUCGGUGCUAAUACCGAAUAAUCAAUCGAUCACAUGGUUGAUUGAAAAGAUGCCGUAUCACUACAGGAUGGGCCCGCGGCGCAUUAGCUAGUUGGUAAGGUAAUGGCUUACCAAGGCGACGAUGCGUAGCCGACCUGAGAGGGUGAUCGGCCACACUGGGACUGAGACACGGCCCAGACUCCUACGGGAGGCAGCAGUAGGGAAUCUUCCGCAAUGGACGAAAGUCUGACGGAGCAACGCCGCGUGAGUGAUGAAGGUUUUCGGAUCGUAAAGCUCGUUGUUAGGGAAGAACAAGUGGAAUACACC-UUGACGGUACCUAACCAGAAGCCACGGCUAACUACGUGCCAGCAGCCGCGGUAAUACGUAGGUGGCAAGCGUUGUCCGGAAUUAUUGGGCGUAAAGCGCGCGCAGGCGGUCUUUUAAGUCUGAUGUGAAAUCUCGGGGCUCAACCCCGAGCGGUCAUUGGAAACUGGGAGACUUGAGUACAGAAGAGGAGAGUGGAAUUCCACGUGUAGCGGUGAAAUGCGUAGAUAUGUGGAGGAACACCAGUGGCGAAGGCGACUCUCUGGUCUG-UACUGACGCUGAGGCGCGAAAGCGUGGGGAGCAAACAGGAUUAGAUACCCUGGUAGUCCACGCCGUAAACGAUGAGUGCUAGGUGUUAGGGUCGCCUUAGUGCCGAAGUUAACACAUUAAGCACUCCGCCUGGGGAGUACGGCCGCAAGGCUGAAACUCAAAGGAAUUGACGGGGGCCCGCACAAGCAGUGGAGCAUGUGGUUUAAUUCGAAGCAACGCGAAGAACCUUACCAGGUCUUGACAUC-CUUUGACCACUCUAGAGAUAGAGCUUUC-CCCUUCGGGG-GACAAAGUGACAGGUGGUGCAUGGUUGUCGUCAGCUCGUGUCGUGAGAUGUUGGGUUAAGUCCCGCAACGAGCGCAACCCUUGAUCUUAGUUGCCAGCA-UAAGU-UGGGCACUCUAAGGUGACUGCCGGUGUAAACCGGAGGAAGGUGGGGAUGACGUCAAAUCAUCAUGCCCCUUAUGACCUGGGCUACACACGUGCUACAAUGGAUGGUACAAAGGGCAGCAAAACCGCGAGGUCGAGCCAAUCCCAUAAAGCCAUUCUCAGUUCGGAUUGUAGGCUGCAACUCGCCUACAUGAAGCCGGAAUUGCUAGUAAUCGCGGAUCAGC-AUGCCGCGGUGAAUACGUUCCCGGGCCUUGUACACACCGCCCGUCACACCACGAGAGUUUGUAACACCCGAAGUCGGUGGGAACCUUUUGGCAGCCGCCUAAGGUGGGACAGAUGAUUGGGGUGAAGUCGUAACAAGGUAGCC
06376::Bacillus_sp._H_01::AY461742                                               -------CUUGUUUGAUCCUGGCUCAGGAUGAACGCUGGCGGCGUGCCUAAUACAUGCAAGUUGAGCGAA---UAAGAGCUUCUCUUA---UUAGCGGCGGACGGGUGAGUAACACGUAGGUAACCUGCCCAUAAGACUGGGAUAACUCCGGGAAACCGGGGCUAAUACCGGAUAACAUUUUGACCGCAUGGUCGAAAUGAAAGGCGUCGUGUCACUUAUGGAUGGACCCGCGUCGCAUUAGCUAGUUGGUGAGGUAACGGCUCACCAAGGCAACGAUGCGUAG-CGACCUGAGAGGGUGAUCGGCCACACUGGGACUGAGACACGGCCCAGACUCCUACGGGAGGCAGCAGUAGGGAAUCUUCCGCAAUGGACGAAAGUCUGACGGAGCAACGCCGCGUGAGUGAUGAAGGCUUUCGGGUCGUAAAACUCGUUGUUAGGGAAGAACAAGUGGAAUACACC-UUGACGGUACCUAACCAGAAGCCACGGCUAACUACGUGCCAGCAGCCGCGGUAAUACGUAGGUGGCAAGCGUUAUCCGGAAUUAUUGGGCGUAAAGCGCGCGCAGGUGGUUUCUUAAGUCUGAUGUGAAAGCCCACGGCUCAACCGUGGAGGGUCAUUGGAAACUGGGAUACUUGAGUGCAGAAGAGGAAAGUGGAAUUCCAUGUGUAGCGGUGAAAUGCGUAGAGAUAUGGAGGAACACCAGUGGCGAAGGCGACUUUCUGGUCUG-UACUGACACUGAGGCGCGAAAGCGUGGG-AGCAAACAGGAUUAGAUACCCUGGUAGUCCACGCCGUAAACGAUGAGUGCUAAGUGUUAGAGUUCCUUUAGUGCUGAAGUUAACGCAUUAAGCACUCCGCCUGGGGAGUACGGC-GCAAGGCUGAAACUCAAAGGAAUUGACGGGGGCCCGCACAAGCGGUGGAGCAUGUGGUUUAAUUCGAAGCAACGCGAAGAACCUUACCAGGUCUUGACAUC-CUCUGACAACCCUAGAGAUAGGGCUUCU---CUUCGGG--AGCAGAGUGACAGGUGGUGCAUGGUUGUCGUCAGCUCGUGUCGUGAGAUGUUGGGUUAAGUCCCGCAACGAGCGCAACCCUUGAUCUUAGUUGCCAUCA-UUAGU-UGGGCACUCUAAGGUGACUGCCGGUGCAAACCGGAGGAAGGUGGGGAUGACGUCAAAUCAUCAUGCCCCUUAUGACCUGGGCUACACACGUGCUACAAUGGACGGUACAAAGAGCUGCAAGACUGCGAGGUGGAGCUAAUCUCAUAAAACCGUUCUCAGUUCGGAUUGUAGGCUGCAACUCGCCUACAUGAAGCUGGAAUCGCUAGUAAUCGCGGAUCAGC-AUGCCGCGGUGAAUACGUUCCCGGGCCUUGUACACACCGCCCGUCACACCACGAGAGUUUGUAACACCCGAAGUCGGUGGGAACCUUU-GGCAGCCGCCUAAGGUGGGACAGAUGAUUGGGGUGCAGUCGUAACAAGGUAA--
06377::Bacillus_sp._H_02::AY461743                                               -------CUUGUUUGAUCCUGGCUCAGGAUGAACGCUGGCGGCGUGCCUAAUACAUGCAAGUUGAGCGAA---UAAGAGCUUCUCUUA---UUAGCGGCGGACGGGUGAGUAACACGUGGGUAACCUGCCCAUAAGACUGGGAUAACUCCGGGAAACCGGGGCUAAUACCGGAUAACAUUUUGACCGCAUGGUCGAAAUGAAAGGCGUCGUGUCACUUAUGGAUGGACCCGCGUCGCAUUAGCUAGUUGGUGAGGUAACGGCUCACCAAGGCAACGAUGCGUAG-CGACCUGAGAGGGUGAUCGGCCACACUGGGACUGAGACACGGCCCAGACUCCUACGGGAGGCAGCAGUAGGGAAUCUUCCGCAAUGGACGAAAGUCUGACGGAGCAACGCCGCGUGAGUGAUGAAGGCUUUCGGGUCGUAAAACUCGUUGUUAGGGAAGAACAAGUGGAAUACACC-UUGACGGUACCUAACCAGAAGCCACGGCUAACUACGUGCCAGCAGCCGCGGUAAUACGUAGGUGGCAAGCGUUAUCCGGAAUUAUUGGGCGUAAAGCGCGCGCAGGUGGUUUCUUAAGUCUGAUGUGAAAGCCCACGGCUCAACCGUGGAGGGUCAUUGGAAACUGGGAGACUUGAGUGCAGAAGAGGAAAGUGGAAUUCCAUGUGUAGCGGUGAAAUGCGUAGAGAUAUGGAGGAACACCAGUGGCGAAGGCGACUUUCUGGUCUG-UACUGACACUGAGGCGCGAAAGCGUGGGGAGCAAACAGGAUUAGAUACCCUGGUAGUCCACGCCGUAAACGAUGAGUGCUAAGUGUUAGAGUUCCUUUAGUGCUGAAGUUAACGCAUUAAGCACUCCGCCUGGGGAGUACGGCCGCAAGGCUGAAACUCAAAGGAAUUGACGGGGGCCCGCACAAGCGGUGGAGCAUGUGGUUUAAUUCGAAGCAACGCGAAGAACCUUACCAGGUCUUGACAUC-CUCUGACAACCCUAGAGAUAGGGCUUCU---CUUCGGG--AGCAGAGUGACAGGUGGUGCAUGGUUGUCGUCAGCUCGUGUCGUGAGAUGUUGGGUUAAGUCCCGCAACGAGCGCAACCCUUGAUCUUAGUUGCCAUCA-UAAGU-UGGGCACUCUAAGGUGACUGCCGGUGCAAACCGGAGGAAGGUGGGGAUGACGUCAAAUCAUCAUGCCCCUUAUGACCUGGGCUACACACGUGCUACAAUGGACGGUACAAAGAGCUGCAAGACCGCGAGGUGGAGCUAAUCUCAUAAAACCGUUCUCAGUUCGGAUUGUAGGCUGCAACUCGCCUACAUGAAGCUGGAAUCGCUAGUAAUCGCGGAUCAGC-AUGCCGCGGUGAAUACGUUCCCGGGCCUUGUACACACCGCCCGUCACACCACGAGAGUUUGUAACACCCGAAGUCGGUGGGAACCUUUUGGCAGCCGCCUAAGGUGGGACAGAUGAUUGGGGUGAAGUCGUAACAAGGUAA--
06378::Bacillus_sp._H_03::AY461744                                               -------CUUGUUUGAUCCUGGCUCAGGAUGAACGCUGGCGGCGUGCCUAAUACAUGCAAGUCGAGCGAA---UAAGAGCUUCUCUUA---UUAGCGGCGGACGGGUGAGUAACACGUGGGUAACCUGCCCAUAAGACUGGGAUAACUCCGGGAAACCGGGGCUAAUACCGGAUAACAUUUUGACCGCAUGGUCGAAAUGAAAGGCGUCGUGUCACUUAUGGAUGGACCCGCGUCGCAUUAGCUAGUUGGUGAGGUAACGGCUCACCAAGGCAACGAUGCGUAGCCGACCUGAGAGGGUGAUCGGCCACACUGGGACUGAGACACGGCCCAGACUCCUACGGGAGGCAGCAGUAGGGAAUCUUCCGCAAUGGACGAAAGUCUGACGGAGCAACGCCGCGUGAGUGAUGAAGGCUUUCGGGUCGUAAAACUCGUUGUUAGGGAAGAACAAGUGGAAUACACC-UUGACGGUACCUAACCAGAAGCCACGGCUAACUACGUGCCAGCAGCCGCGGUAAUACGUAGGUGGCAAGCGUUAUCCGGAAUUAUUGGGCGUAAAGCGCGCGCAGGUGGUUUCUUAAGUCUGAUGUGAAAGCCCACGGCUCAACCGUGGAGGGUCAUUGGAAACUGGGAGACUUGAGUGCAGAAGAGGAAAGUGGAAUUCCAUGUGUAGCGGUGAAAUGCGUAGAGAUAUGGAGGAACACCAGGGGCGAAGGCGACUUUCUGGUCUG-UACUUACACUAGGGCGCGAAAGCGUGGGGAGCAAACAGGAUUAGAUACCCUGGUAGUCCACCCCGUAAACGAUGAGUGCUAAGUGUUAGAGUUCCUUUAGUGCUGAAGUUAACGCAUUAAGCACUCCGCCUGGGGAGUACGGCCGCAAGGCUGAAACUCAAAGGAAUUGACGGGGGCCCGCACAAGCGGUGGAGCAUGUGGUUUAAUUCGAAGCAACGCGAAGAACCUUACCAGGUCUUGACAUC-CUCUGACAACCCUAGAGAUAGGGCUUCU--CCUUCGGG--AGCAGAGUGACAGGUGGUGCAUGGUUGUCGUCAGCUCGUGUCGUGAGAUGUUGGGUUAAGUCCCGCAACGAGCGCAACCCUUGAUCUUAGUUGCCAUCA-UAAGU-UGGGCACUCUAAGGUGACUGCCGGUGCAAACCGGAGGAAGGUGGGGAUGACGUCAAAUCAUCAUGCCCCUUAUGACCUGGGCUACACACGUGCUACAAUGGACGGUACAAAGAGCUGCAAGACCGCGAGGUGGAGCUAAUCUCAUAAAACCGUUCUCAGUUCGGAUUGUAGGCUGCAACUCGCCUACAUGAAGCUGGAAUCGCUAGUAAUCGCGGAUCAGC-AUGCCGCGGUGAAUACGUUCCCGGGCCUUGUACACACCGCCCGUCACACCACGAGAGUUUGUAACACCCGAAGUCGGUGGGAACCUUUUGGCAGCCGCCUAAGGUGGGACAGAUGAUUGGGGUGAAGUCGUAACAAGGUAA--
06379::Bacillus_sp._H_05::AY461746                                               -------CUUGUUUGAUCCUGGCUCAGGAUGAACGCUGGCGGGGUGCCUAAUACAUGCAAGUCGAGCGAA---UAAGAGCUUCUCUUA---UUAGCGGCGGACGGGUGAGUAACACGUGGGUAACCUGCCCAUAAGACUGGGAUAACUCCGGGAAACCGGGGCUAAUACCGGAUAACAUUUUGACCGCAUGGUCGAAAUGAAAGGCGUCGUGUCACUUAUGGAUGGACCCGCGUCGCAUUAGCUAGUUGGUGAGGUAACGGCUCACCAAGGCAACGAUGCGUAGCCGACCUGAGAGGGUGAUCGGCCACACUGGGACUGAGACACGGCCCAGACUCCUACGGGAGGCAGCAGUAGGGAAUCUUCCGCAAUGGACGAAAGUCUGACGGAGCAACGCCGCGUGAGUGAUGAAGGCUUUCGGGUCGUAAAACUCGUUGUUAGGGAAGAACAAGUGGAAUACACC-UUGACGGUACCUAACCAGAAGCCACGGCUAACUACGUGCCAGCAGCCGCGGUAAUACGUAGGUGGCAAGCGUUAUCCGGAAUUAUUGGGCGUAAAGCGCGCGCAGGUGGUUUCUUAAGUCUGAUGUGAAAGCCCACGGCUCAACCGUGGAGGGUCAUUGGAAACUGGGAGACUUGAGUGCAGAAGAGGAAAGUGGAAUUCCAUGUGUAGCGGUGAAAUGCGUAGAGAUAUGGAGGAACACCAGUGGCGAAGGCGACUUUCUGGUCUG-UACUGACACUGAGGCGCGAAAGCGUGGGGAGCAAACAGGAUUAGAUACCCUGGUAGUCCACGCCGUAAACGAUGAGUGCUAAGUGUUAGAGUUCCUUUAGUGCUGAAGUUAACGCAUUAAGCACUCCGCCUGGGGAGUACGGCCGCAAGGCUGAAACUCAAAGGAAUUGACGGGGGCCCGCACAAGCGGUGGAGCAUGUGGUUUAAUUCGAAGCAACGCGAAGAACCUUACCAGGUCUUGACAUC-CUCUGACAACCCUAGAGAUAGGGCUUCU--CCUUCGGG--AGCAGAGUGACAGGUGGUGCAUGGUUGUCGUCAGCUCGUGUCGUGAGAUGUUGGGUUAAGUCCCGCAACGAGCGCAACCCUUGAUCUUAGUUGCCAUCA-UUAGU-UGGGCACUCUAAGGUGACUGCCGGUGCAAACCGGAGGAAGGUGGGGAUGACGUCAAAUCAUCAUGCCCCUUAUGACCUGGGCUACACACGUGCUACAAUGGACGGUACAAAGAGCUGCAAGACCGCGAGGUGGAGCUAAUCUCAUAAAACCGUUCUCAGUUCGGAUUGUAGGCUGCAACUCGCCUACAUGAAGCUGGAAUCGCUAGUAAUCGCGGAUCAGC-AUGCCGCGGUGAAUACGUUCCCGGGCCUUGUACACACCGCCCGUCACACCACGAGAGUUUGUAACACCCGAAGUCGGUGGGAACCUUUUGGCAGCCGCCUAAGGUGGGACAGAUGAUUGGGGUGAAGUCGUAACAAGGUAA--
06380::Bacillus_sp._H_08::AY461749                                               -------CUUGUUUGAUCCUGGCUCAGGAUGAACGCUGGCGGCGUGCCUAAGACAUGCAAGUCGAGCGAA---UAAGAGCUUCUCUUA---UUAGCGGCGGACGGGUGAGUAACACGUGGGUAACCUGCCCAUAAGACUGGGAUAACUCCGGGAAACCGGGGCUAAUACCGGAUAACAUUUUGACCGCAUGGUCGGAAUGAAAGGCGUCGUGUCACUUAUGGAUGGACCCGCGUCGCAUUAGCUAGUUGGUGAGGUAACGGCUCACCAAGGCAACGAUGCGUAG-CGACCUGAGAGGGUGAUCGGCCACACUGGGACUGAGACACGGCCCAGACUCCUACGGGAGGCAGCAGUAGGGAAUCUUCCGCAAUGGACGAAAGUCUGACGGAGCAACGCCGCGUGAGUGAUGAAGGCUUUCGGGUCGUAAAACUCGUUGUUAGGGAAGAACAAGUGGAAUACACC-UUGACGGUACCUAACCAGAAGCCACGGCUAACUACGUGCCAGCAGCCGCGGUAAUACGUAGGUGGCAAGCGUUAUCCGGAAUUAUUGGGCGUAAAGCGCGCGCAGGUGGUUUCUUAAGUCUGAUGUGAAAGCCCACGGCUCAACCGUGGAGGGUCAUUGGAAACUGGGAGACUUGAGUGCAGAAGAGGAAAGUGGAAUUCCAUGUGUAGCGGUGAAAUGCGUAGAGAUAUGGAGGAACACCAGUGGCGAAGGCGACUUUCUGGUCUG-UACUGACACUGAGGCGCGAAAGCGUGGGGAGCAAACAGGAUUAGAUACCCUGGUAGUCCACGCCGUAAACGAUGAGUGCUAAGUGUUAGAGUUCCUUUAGUGCUGAAGUUAACGCAUUAAGCACUCCGCCUGGGGAGUACGGCCGCAAGGCUGAAACUCAAAGGAAUUGACGGGGGCCCGCACAAGCGGUGGAGCAUGUGGUUUAAUUCGAAGCAACGCGAAGAACCUUACCAGGUCUUGACAUC-CUCUGACAAUCCUAGAGAUAGGGCUUCU---CUUCGGG--AGCAGAGUGACAGGUGGUGCAUGGUUGUCGUCAGCUCGUGUCGUGAGAUGUUGGGUUAAGUCCCGCAACGAGCGCAACCCUUGAUCUUAGUUGCCAUCA-UAAGU-UGGGCACUCUAAGGUGACUGCCGGUGCAAACCGGAGGAAGGUGGGGAUGACGUCAAAUCAUCAUGCCCCUUAUGACCUGGGCUACACACGUGCUACAAUGGACGGUACAAAGAGCUGCAAGACCGCGAGGUGGAGCUAAUCUCAUAAAACCGUUCUCAGUUCGGAUUGUAGGCUGCAACUCGCCUACAUGAAGCUGGAAUCGCUAGUAAUCGCGGAUCAGC-AUGCCGCGGUGAAUACGUUCCCGGGCCUUGUACACACCGCCCGUCACACCACGAGAGUUUGUAACACCCGAAGUCGGUGGGAACCUUUUGGCAGCCGCCUAAGGUGGGACAGAUGAUUGGGGUGAAGUCGUAACAAGGUAA--
06382::Bacillus_sp._H_10::AY461751                                               -------CUUGUUUGAUCCUGGCUCAGGAUGAACGCUGGCGGCGUGCCUAAUACAUGCAAGUCGAGCGAA---UAAGAGCUUCUCUUA---UUAGCGGCGGACGGGUGAGUAACACGUGGGUAACCUGCCCAUAAGACUGGGAUAACUCCGGGAAACCGGGGCUAAUACCGGAUAAUAUUUUGACUGCAUGGUCGAAAUGAAAGGCGUCGUGUCACUUAUGGAUGGACCCGCGUCGCAUUAGCUAGUUGGUGAGGUAACGGCUCACCAAGGCAACGAUGCGUAGCCGACCUGAGAGGGUGAUCGGCCACACUGGGACUGAGACACGGCCCAGACUCCUACGGGAGGCAGCAGUAGGGAAUCUUCCGCAAUGGACGAAAGUCUGACGGAGCAACGCCGCGUGAGUGAUGAAGGCUUUCGGGUCGUAAAACUCGUUGUUAGGGAAGAACAAGUGGAAUACACC-UUGACGGUACCUAACCAGAAGCCACGGCUAACUACGUGCCAGCAGCCGCGGUAAUACGUAGGUGGCAAGCGUUAUCCGGAAUUAUUGGGCGUAAAGCGCGCGCAGGUGGUUUCUUAAGUCUGAUGUGAAAGCCCACGGCUCAACCGUGGAGGGUCAUUGGAAACUGGGAGACUUGAGUGCAGAAGAGGAAAGUGGAAUUCCAUGUGUAGCGGUGAAAUGCGUAGAGACAUGGAGGAACACCAGUGGCGAAGGCGACUUUCUGGUCUG-UACUGACACUGAGGCGCGAAAGCGUGGGGAGCAAACAGGAUUAGAUACCCUGGUAGUCCACGCCGUAAACGAUGAGUGCUAAGUGUUAGAGUUCCUUUAGUGCUGAAGUUAACGCAUUAAGCACUCCGCCUGGGGAGUACGGCCGCAAGGCUGAAACUCAAAGGAAUUGACGGGGGCCCGCACAAGCGGUGGAGCAUGUGGUUUAAUUCGAAGCAACGCGAAGAACCUUACCAGGUCUUGACAUC-CUCUGAAAACCCUAGAGAUAGGGCUUCU--CCUUCGGG--AGCAGAGUGACAGGUGGUGCAUGGUUGUCGUCAGCUCGUGUCGUGAGAUGUUGGGUUAAGUCCCGCAACGAGCGCAACCCUUGAUCUUAGUUGCCAUCA-UAAGU-UGGGCACUCUAAGGUGACUGCCGGUGCAAACCGGAGGAAGGUGGGGAUGACGUCAAAUCAUCAUGCCCCUUAUGACCUGGGCUACACACGUGCUACAAUGGACGGUACAAAGAGCUGCAAGACCGCGAGGUGGAGCUAAUCUCAUAAAACCGUUCUCAGUUCGGAUUGUAGGCUGCAACUCGCCUACAUGAAGCUGGAAUCGCUAGUAAUCGCGGAUCAGC-AUGCCGCGGUGAAUACGUUCCCGGGCCUUGUACACACCGCCCGUCACACCACGAGAGUUUGUAACACCCGAAGUCGGUGGGAACCUUUUGGCAGCCGCCUAAGGUGGGACAGAUGAUUGGGGUGAAGUCGUAACAAGGUAA--
06383::Bacillus_sp._H_11::AY461752                                               -------CUUGUUUGAUCCUGGCUCAGGAUGAACGCUGGCGGCGUGCCUAAUACAUGCAAGUCGAGCGAA---UAAGAGCUUCUCUUA---UUAGCGGCGGACGGGUGAGUAACACGUGGGUAACCUGCCCAUAAGACUGGGAUAACUCCGGGAAACCGGGGCUAAUACCGGAUAACAUUUUGACCGCAUGGUCGAAAUGAAAGGCGUCGUGUCACUUAUGGAUGGACCCGCGUCGCAUUAGCUAGUUGGUGAGGUAACGGCUCACCAAGGCAACGAUGCGUAGCCGACCUGAGAGGGUGAUCGGCCACACUGGGACUGAGACACGGCCCAGACUCCUACGGGAGGCAGCAGUAGGGAAUCUUCCGCAAUGGACGAAAGUCUGACGGAGCAACGCCGCGUGAGUGAUGAAGGCUUUCGGGUCGUAAAACUCGUUGUUAGGGAAGAACAAGUGGAAUACACC-UUGACGGUACCUAACCAGAAGCCACGGCUAACUACGUGCCAGCAGCCGCGGUAAUACGUAGGUGGCAAGCGUUAUCCGGAAUUAUUGGGCGUAAAGCGCGCGCAGGUGGUUUCUUAAGUCUGAUGUGAAAGCCCACGGCUCAACCGUGGAGGGUCAUUGGAAACUGGGAGACUUGAGUGCAGAAGAGGAAAGUGGAAUUCCAUGUGUAGCGGUGAAAUGCGUAGAGAUAUGGAGGAACACCAGUGGCGAAGGCGACUUUCUGGUCUG-UACUGACACUGAGGCGCGAAAGCGUGGGGAGCAAACAGGAUUAGAUACCCUGGUAGUCCACGCCGUAAACGAUGAGUGCUAAGUGUUAGAGUUCCUUUAGUGCUGAAGUUAACGCAUUAAGCACUCCGCCUGGGGAGUACGGCCGCAAGGCUGAAACUCAAAGGAAUUGACGGGGGCCCGCACAAGCGGUGGAGCAUGUGGUUUAAUUCGAAGCAACGCGAAGAACCUUACCAGGUCUUGACAUC-CUCUGAAAACCCUAGAGAUAGGGCUUCU--CCUUCGGG--AGCAGAGUGACAGGUGGUGCAUGGUUGUCGUCAGCUCGUGUCGUGAGAUGUUGGGUUAAGUCCCGCAACGAGCGCAACCCUUGAUCUUAGUUGCCAUCA-UAAGU-UGGGCACUCUAAGGUGACUGCCGGUGCAAACCGGAGGAAGGUGGGGAUGACGUCAAAUCAUCAUGCCCCUUAUGACCUGGGCUACACACGUGCUACAAUGGACGGUACAAAGAGCUGCAAGACCGCGAGGUGGAGCUAAUCUCAUAAAACCGUUCUCAGUUCGGAUUGUAGGCUGCAACUCGCCUACAUGAAGCUGGAAUCGCUAGUAAUCGCGGAUCAGC-AUGCCGCGGUGAAUACGUUCCCGGGCCUUGUACACACCGCCCGUCACACCACGAGAGUUUGUAACACCCGAAGUCGGUGGGAACCUUUUGGCAGCCGCCUAAGGUGGGACAGAUGAUUGGGGUGAAGUCGUAACAAGGUAA--
06385::Bacillus_sp._H_13::AY461754                                               -------CUUGUUUGAUCCUGGCUCAGGAUGAACGCUGGCGGCGUGCCUAAUACAUGCAAGUCGAGCGAA---UAAGAGCUUCUCUUA---UUAGCGGCGGACGGGUGAGUAACACGUGGGUAACCUGCCCAUAAGACUGGGAUAACUCCGGGAAACCGGGGCUAAUACCGGAUAACAUUUUGACCGCAUGGUCGAAAUGAAAGGCGUCGUGUCACUUAUGGAUGGACCCGCGUCGCAUUAGCUAGUUGGUGAGGUAACGGCUCACCAAGGCAACGAUGCGUAGCCGACCUGAGAGGGUGAUCGGCCACACUGGGACUGAGACACGGCCCAGACUCCUACGGGAGGCAGCAGUAGGGAAUCUUCCGCAAUGGACGAAAGUCUGACGGAGCAACGCCGCGUGAGUGAUGAAGGCUUUCGGGUCGUAAAACUCGUUGUUAGGGAAGAACAAGUGGAAUACACC-UUGACGGUACCUAACCAGAAGCCACGGCUAACUACGUGCCAGCAGCCGCGGUAAUACGUAGGUGGCAAGCGUUAUCCGGAAUUAUUGGGCGUAAAGCGCGCGCAGGUGGUUUCUUAAGUCUGAUGUGAAAGCCCACGGCUCAACCGUGGAGGGUCAUUGGAAACUGGGAGACUUGAGUGCAGAAGAGGAAAGUGGAAUUCCAUGUGUAGCGGUGAAAUGCGUAGAGAUAUGGAGGAACACCAGUGGCGAAGGCGACUUUCUGGUCUG-UACUGACACUGAGGCGCGAAAGCGUGGGGAGCAAACAGGAUUAGAUACCCUGGUAGUCCACGCCGUAAACGAUGAGUGCUAAGUGUUAGAGUUCCUUUAGUGCUGAAGUUAACGCAUUAAGCACUCCGCCUGGGGAGUACGGCCGCAAGGCUGAAACUCAAAGGAAUUGACGGGGGCCCGCACAAGCGGUGGAGCAUGUGGUUUAAUUCGAAGCAACGCGAAGAACCUUACCAGGUCUUGACAUC-CUCUGAAAACCCUAGAGAUAGGGCUUCU--CCUUCGGG--AGCAGAGUGACAGGUGGUGCAUGGUUGUCGUCAGCUCGUGUCGUGAGAUGUUGGGUUAAGUCCCGCAACGAGCGCAACCCUUGAUCUUAGUUGCCAUCA-UAAGU-UGGGCACUCUAAGGUGACUGCCGGUGCAAACCGGAGGAAGGUGGGGAUGACGUCAAAUCAUCAUGCCCCUUAUGACCUGGGCUACACACGUGCUACAAUGGACGGUACAAAGAGCUGCAAGACCGCGAGGUGGAGCUAAUCUCAUAAAACCGUUCUCAGUUCGGAUUGUAGGCUGCAACUCGCCUACAUGAAGCUGGAAUCGCUAGUAAUCGCGGAUCAGC-AUGCCGCGGUGAAUACGUUCCCGGGCCUUGUACACACCGCCCGUCACACCACGAGAGUUUGUAACACCCGAAGUCGGUGGGAACCUUUUGGCAGCCGCCUAAGGUGGGACAGAUGAUUGGGGUGAAGUCGUAACAAGGUAA--
06386::Bacillus_sp._H_14::AY461755                                               -------CUUGUUUGAUCCUGGCUCAGGAUGAACGCUGGCGGCGUGCCUAAUACAUGCAAGUCGAGCGAA---UAAGAGCUUCUCUUA---UUAGCGGCGGACGGGUGAGUAACACGUGGGUAACCUGCCCAUAAGACUGGGAUAACUCCGGGAAACCGGGGCUAAUACCGGAUAACAUUUUGACCGCAUGGUCGAAAUGAAAGGCGUCGUGUCACUUAUGGAUGGACCCGCGUCGCAUUAGCUAGUUGGUGAGGUAACGGCUCACCAAGGCAACGAUGCGUAGCCGACCUGAGAGGGUGAUCGGCCACACUGGGACUGAGACACGGCCCAGACUCCUACGGGAGGCAGCAGUAGGGAAUCUUCCGCAAUGGACGAAAGUCUGACGGAGCAACGCCGCGUGAGUGAUGAAGGCUUUCGGGUCGUAAAACUCGUUGUUAGGGAAGAACAAGUGGAAUACACC-UUGACGGUACCUAACCAGAAGCCACGGCUAACUACGUGCCAGCAGCCGCGGUAAUACGUAGGUGGCAAGCGUUAUCCGGAAUUAUUGGGCGUAAAGCGCGCGCAGGUGGUUUCUUAAGUCUGAUGUGAAAGCCCACGGCUCAACCGUGGAGGGUCAUUGGAAACUGGGAGACUUGAGUGCAGAAGAGGAAAGUGGAAUUCCAUGUGUAGCGGUGAAAUGCGUAGAGAUAUGGAGGAACACCAGUGGCGAAGGCGACUUUCUGGUCUG-UACUGACACUGAGGCGCGAAAGCGUGGGGAGCAAACAGGAUUAGAUACCCUGGUAGUCCACGCCGUAAACGAUGAGUGCUAAGUGUUAGAGUUCCUUUAGUGCUGAAGUUAACGCAUUAAGCACUCCGCCUGGGGAGUACGGCCGCAAGGCUGAAACUCAAAGGAAUUGACGGGGGCCCGCACAAGCGGUGGAGCAUGUGGUUUAAUUCGAAGCAACGCGAAGAACCUUACCAGGUCUUGACAUC-CUCUGAAAACCCUAGAGAUAGGGCUUCU--CCUUCGGG--AGCAGAGUGACAGGUGGUGCAUGGUUGUCGUCAGCUCGUGUCGUGAGAUGUUGGGUUAAGUCCCGCAACGAGCGCAACCCUUGAUCUUAGUUGCCAUCA-UAAGU-UGGGCACUCUAAGGUGACUGCCGGUGCAAACCGGAGGAAGGUGGGGAUGACGUCAAAUCAUCAUGCCCCUUAUGACCUGGGCUACACACGUGCUACAAUGGACGGUACAAAGAGCUGCAAGACCGCGAGGUGGAGCUAAUCUCAUAAAACCGUUCUCAGUUCGGAUUGUAGGCUGCAACUCGCCUACAUGAAGCUGGAAUCGCUAGUAAUCGCGGAUCAGC-AUGCCGCGGUGAAUACGUUCCCGGGCCUUGUACACACCGCCCGUCACACCACGAGAGUUUGUAACACCCGAAGUCGGUGGGAACCUUUUGGCAGCCGCCUAAGGUGGGACAGAUGAUUGGGGUGAAGUCGUAACAAGGUAA--
06387::Bacillus_sp._H_15::AY461756                                               -------CUUGUUUGAUCCUGGCUCAGGAUGAACGCUGGCGGCGUGCCUAAUACAUGCAAGUCGAGCGAA---UAAGAGCUUCUCUUA---UUAGCGGCGGACGGGUGAGUAACACGUGGGUAACCUGCCCAUAAGACUGGGAUAACUCCGGGAAACCGGGGCUAAUACCGGAUAACAUUUUGACCGCAUGGUCGAAAUGAAAGGCGUCGUGUCACUUAUGGAUGGACCCGCGUCGCAUUAGCUAGUUGGUGAGGUAACGGCUCACCAAGGCAACGAUGCGUAGCCGACCUGAGAGGGUGAUCGGCCACACUGGGACUGAGACACGGCCCAGACUCCUACGGGAGGCAGCAGUAGGGAAUCUUCCGCAAUGGACGAAAGUCUGACGGAGCAACGCCGCGUGAGUGAUGAAGGCUUUCGGGUCGUAAAACUCGUUGUUAGGGAAGAACAAGUGGAAUACACC-UUGACGGUACCUAACCAGAAGCCACGGCUAACUACGUGCCAGCAGCCGCGGUAAUACGUAGGUGGCAAGCGUUAUCCGGAAUUAUUGGGCGUAAAGCGCGCGCAGGUGGUUUCUUAAGUCUGAUGUGAAAGCCCACGGCUCAACCGUGGAGGGUCAUUGGAAACUGGGAGACUUGAGUGCAGAAGAGGAAAGUGGAAUUCCAUGCGUAGCGGUGAAAUGCGUAGAGAUAUGGAGGAACACCAGUGGCGAAGGCGACUUUCUGGUCUG-UACUGACACUGAGGCGCGAAAGCGUGGGGAGCAAACAGGAUUAGAUACCCUGGUAGUCCACGCCGUAAACGAUGAGUGCUAAGUGUUAGAGUUCCUUUAGUGCUGAAGUUAACGCAUUAAGCACUCCGCCUGGGGAGUACGGCCGCAAGGCUGAAACUCAAAGGAAUUGACGGGGGCCCGCACAAGCGGUGGAGCAUGUGGUUUAAUUCGAAGCAACGCGAAGAACCUUACCAGGUCUUGACAUC-CUCUGAAAACCCUAGAGAUAGGGCUUCU--CCUUCGGG--AGCAGAGUGACAGGUGGUGCAUGGUUGUCGUCAGCUCGUGUCGUGAGAUGUUGGGUUAAGUCCCGCAACGAGCGCAACCCUUGAUCUUAGUUGCCAUCA-UAAGU-UGGGCACUCUAAGGUGACUGCCGGUGCAAACCGGAGGAAGGUGGGGAUGACGUCAAAUCAUCAUGCCCCUUAUGACCUGGGCUACACACGUGCUACAAUGGACGGUACAAAGAGCUGCAAGACCGCGAGGUGGAGCUAAUCUCAUAAAACCGUUCUCAGUUCGGAUUGUAGGCUGCAACUCGCCUACAUGAAGCUGGAAUCGCUAGUAAUCGCGGAUCAGC-AUGCCGCGGUGAAUACGUUCCCGGGCCUUGUACACACCGCCCGUCACACCACGAGAGUUUGUAACACCCGAAGUCGGUGGGAACCUUUUGGCAGCCGCCUAAGGUGGGACAGAUGAUUGGGGUGAAGUCGUAACAAGGUAA--
06388::Bacillus_sp._H_16::AY461757                                               -------CUUGUUUGAUCCUGGCUCAGGAUGAACGCUGGCGGCGUGCCUAAUACAUGCAAGUCGAGCGAA---UGAGAGCUUCUCUCA---UUAGCGGCGGACGGGUGAGUAACACGUGGGUAACCUGCCCAUAAGACUGGGAUAACUCCGGGAAACCGGGGCUAAUACCGGAUAACAUUUUGACCGCAUGGUCGAAAUGAAAGGCGUCGUGUCACUUAUGGAUGGACCCGCGUCGCAUUAGCUAGUUGGUGAGGUAACGGCUCACCAAGGCAACGAUGCGUAGCCGACCUGAGAGGGUGAUCGGCCACACUGGGACUGAGACACGGCCCAGACUCCUACGGGAGGCAGCAGUAGGGAAUCUUCCGCAAUGGACGAAAGUCUGACGGAGCAACGCCGCGUGAGUGAUGAAGGCUUUCGGGUCGUAAAACUCGUUGUUAGGGAAGAACAAGUGGAAUACACC-UUGACGGUACCUAACCAGAAGCCACGGCUAACUACGUGCCAGCAGCCGCGGUAAUACGUAGGUGGCAAGCGUUAUCCGGAAUUAUUGGGCGUAAAGCGCGCGCAGGUGGUUUCUUAAGUCUGAUGUGAAAGCCCACGGCUCAACCGUGGAGGGUCAUUGGAAACUGGGAGACUUGAGUGCAGAAGAGGAAAGUGGAAUUCCAUGUGUAGCGGUGAAAUGCGUAGAGAUAUUGGAGAACACCAGUGGCGAAGGCGACUUUUUGGUCUG-UACUGACACUGAGGCGCGAAAGCGUGGGGAGCAAACAGGAUUAGAUACCCUGGUAGUCCACGCCGUAAACGAUGAGUGCUAAGUGUUAGAGUUCCUUUAGUGCUGAAGUUAACGCAUUAAGCACUCCGCCUGGGGAGUACGGCCGCAAGGCUGAAACUCAAAGGAAUUGACGGGGGCCCGCACAAGCGGUGGAGCAUGUGGUUUAAUUCGAAGCAACGCGAAGAACCUUACCAGGUCUUGACAUC-CUCUGAAAACCCUAGAGAUAGGGCUUCU--CCUUCGGG--AGCAGAGUGACAGGUGGUGCAUGGUUGUCGUCAGCUCGUGUCGUGAGAUGUUGGGUUAAGUCCCGCAACGAGCGCAACCCUUGAUCUUAGUUGCCAUCA-UAAGU-UGGGCACUCUAAGGUGACUGCCGGUGCAAACCGGAGGAAGGUGGGGAUGACGUCAAAUCAUCAUGCCCCUUAUGACCUGGGCUACACACGUGCUACAAUGGACGGUACAAAGAGCUGCAAGACCGCGAGGUGGAGCUAAUCUCAUAAAACCGUUCUCAGUUCGGAUUGUAGGCUGCAACUCGCCUACAUGAAGCUGGAAUCGCUAGUAAUCGCGGAUCAGC-AUGCCGCGGUGAAUACGUUCCCGGGCCUUGUACACACCGCCCGUCACACCACGAGAGUUUGUAACACCCGAAGUCGGUGGGAACCUUUUGGCAGCCGCCUAAGGUGGGACAGAUGAUUGGGGUGAAGUCGUAACAA-------
06389::Bacillus_sp._H_17::AY461758                                               -------CUUGUUUGAUCCUGGCUCAGGAUGAAC-CUGGCGGCGUGCCUAAUACAUGCAAGUCGAGCGAA---UAAGAGCUUCUCUUA---UUAGCGGCGGACGGGUGAGUAACACGUGGGUAACCUGCCCAUAAGACUGGGAUAACUCCGGGAAACCGGGGCUAAUACCGGAUAACAUUUUGACCGCAUGGUCGAAAUGAAAGGCGUCGUGUCACUUAUGGAUGGACCCGCGUCGCAUUAGCUAGUUGGUGAGGUAACGGCUCACCAAGGCAACGAUGCGUAGCCGACCUGAGAGGGUGAUCGGCCACACUGGGACUGAGACACGGCCCAGACUCCUACGGGAGGCAGCAGUAGGGAAUCUUCCGCAAUGGACGAAAGUCUGACGGAGCAACGCCGCGUGAGUGAUGAAGGCUUUCGGGUCGUAAAACUCGUUGUUAGGGAAGAACAAGUGGAAUACACC-UUGACGGUACCUAACCAGAAGCCACGGCUAACUACGUGCCAGCAGCCGCGGUAAUACGUAGGUGGCAAGCGUUAUCCGGAAUUAUUGGGCGUAAAGCGCGCGCAGGUGGUUUCUUAAGUCUGAUGUGAAAGCCCACGGCUCAACCGUGGAGGGUCAUUGGAAACUGGGAGACUUGAGUGCAGAAGAGGAAAGUGGAAUUCCAUGUGUAGCGGUGAAAUGCGUAGAGAUUUGGAGGAACACCAGUGGCGAAGGCGACUUUCUGGUCUG-UACUGACACUGAGGCGCGAAAGCGUGGGGAGCAAACAGGAUUAGAUACCCUGGUAGUCCACGCCGUAAACGAUGAGUGCUAAGUGUUAGAGUUCCUUUAGUGCUGAAGUUAACGCAUUAAGCACUCCGCCUGGGGAGUACGGCCGCAAGGCUGAAACUCAAAGGAAUUGACGGGGGCCCGCACAAGCGGUGGAGCAUGUGGUUUAAUUCGAAGCAACGCGAAGAACCUUACCAGGUCUUGACAUC-CUCUGACAACCCUAGAGAUAGGGCUUCU--CCUUCGGG--AGCAGAGUGACAGGUGGUGCAUGGUUGUCGUCAGCUCGUGUCGUGAGAUGUUGGGUUAAGUCCCGCAACGAGCGCAACCCUUGAUCUUAGUUGCCAUCA-UUAGU-UGGGCACUUUAAGGUGACUGCCGGUGCAAACCGGAGGAAGGUGGGGAUGACGUCAAAUCAUCAUGCCCCUUAUGACCUGGGCUACACACGUGCUACAAUGGACGGUACAAAGAGCUGCAAGACCGCGAGGUGGAGCUAAUCUCAUAAAACCGUUCUCAGUUCGGAUUGUAGGCUGCAACUCGCCUACAUGAAGCUGGAAUCGCUAGUAAUCGCGGAUCAGC-AUGCCGCGGUGAAUACGUUCCCGGGCCUUGUACACACCGCCCGUCACACCACGAGAGUUUGUAACACCCGAAGUCGGUGGGAACCUUUUGGCAGCCGCCUAAGGUGGGACAGAUGAUUGGGGUGAAGUCGUAACAAGGUAA--
06390::Bacillus_sp._H_18::AY461759                                               -------CUUGUUUGAUCCUGGCUCAGGAUGAACGCUGGCGGCGUGCCUAAUACAUGCAAGUCGAGCGAA---UAAGAGCUUCUCUUA---UUAGCGGCGGACGGGUGAGUAACACGUGGGUAACCUGCCCAUAAGACUGGGAUAACUCCGGGAAACCGGGGCUAAUACCGGAUAACAUUUUGACUGCAUGGUCGAAAUGAAAGGCGUCGUGUCACUUAUGGAUGGACCCGCGUCGCAUUAGCUAGUUGGUGAGGUAACGGCUCACCAAGGCAACGAUGCGUAGCCGACCUGAGAGGGUGAUCGGCCACACUGGGACUGAGACACGGCCCAGACUCCUACGGGAGGCAGCAGUAGGGAAUCUUCCGCAAUGGACGAAAGUCUGACGGAGCAACGCCGCGUGAGUGAUGAAGGCUUUCGGGUCGUAAAACUCGUUGUUAGGGAAGAACAAGUGGAAUACACC-UUGACGGUACCUAACCAGAAGCCACGGCUAACUACGUGCCAGCAGCCGCGGUAAUACGUAGGUGGCAAGCGUUAUCCGGAAUUAUUGGGCGUAAAGCGCGCGCAGGUGGUUUCUUAAGUCUGAUGUGAAAGCCCACGGCUCAACCGUGGAGGGUCAUUGGAAACUGGGAGACUUGAGUGCAGAAGAGGAAAGUGGAAUUCCAUGUGUAGCGGUGAAAUGCGUAGAGAUAUUGGAGAACACCAGUGGCGAAGGCGACCUUUUGGUCUG-UACUGACACUGAGGCGCGAAAGCGUGGGGAGCAAACAGGAUUAGAUACCCUGGUAGUCCACGCCGUAAACGAUGAGUGCUAAGUGUUAGAGUUCCUUUAGUGCUGAAGUUAACGCAUUAAGCACUCCGCCUGGGGAGUACGGCCGCAAGGCUGAAACUCAAAGGAAUUGACGGGGGCCCGCACAAGCGGUGGAGCAUGUGGUUUAAUUCGAAGCAACGCGAAGAACCUUACCAGGUCUUGACAUC-CUCUGAAAACCCUAGAGAUAGGGCUUCU--CCUUCGGG--AGCAGAGUGACAGGUGGUGCAUGGUUGUCGUCAGCUCGUGUCGUGAGAUGUUGGGUUAAGUCCCGCAACGAGCGCAACCCUUGAUCUUAGUUGCCAUCA-UAAGU-UGGGCACUCUAAGGUGACUGCCGGUGCAAACCGGAGGAAGGUGGGGAUGACGUCAAAUCAUCAUGCCCCUUAUGACCUGGGCUACACACGUGCUACAAUGGACGGUACAAAGAGCUGCAAGACCGCGAGGUGGAGCUAAUCUCAUAAAACCGUUCUCAGUUCGGAUUGUAGGCUGCAACUCGCCUACAUGAAGCUGGAAUCGCUAGUAAUCGCGGAUCAGC-AUGCCGCGGUGAAUACGUUCCCGGGCCUUGUACACACCGCCCGUCACACCACGAGAGUUUGUAACACCCGAAGUCGGUGGGAACCUUUUGGCAGCCGCCUAAGGUGGGACAGAUGAUUGGGGUGAAGUCGUAACAAGGUAA--
06395::Bacillus_sp._12_1::AY489185                                               ---------------------------GACGAACGCUGGCGGCGUGCCUAAUACAUGCAAGUCGAGCGAA-CUUUAGAGCUUCUUUAAAG-UUAGCGGCGGACGGGUGAGUAACACGUGGGCAACCUGCCUGUAAGACUGGGAUAACUUCGGGAAACCGGAGCUAAUACCGGAUAAUAUAUAGACCUCCUGGUCUAUAUGAAAGAUGUCGUAUCACUUACAGAUGGGCCCGCGGCGCAUUAGCUAGUUGGUGAGGUAACGGCUCACCAAGGCAACGAUGCGUAGCCGACCUGAGAGGGUGAUCGGCCACACUGGGACUGAGACACGGCCCAGACUCCUACGGGAGGCAGCAGUAGGGAAUCUUCCACAAUGGACGAAAGUCUGAUGGAGCAACGCCGCGUGAGCGAUGAAGGCCUUCGGGUCGUAAAGCUCGUUGUUAGGGAAGAACAAGUGUAAC-CACC-UUGACGGUACCUAACCAGAGGCCACGGCUAACUACGUGCCAGCAGCCGCGGUAAUACGUAGGUGGCAAGCGUUGUCCGGAAUUAUUGGGCGUAAAGCGCGCGCAGGCGGUUUCUUAAGUCUGAUGUGAAAGCCCACGGCUCAACCGUGGAGGGUCAUUGGAAACUGGGAGACUUGAGUGCAGAAGAGGAGAGUGGAAUUCCACGUGUAGCGGUGAAAUGCGUAGAGAUGUGGAGGAACACCAGUGGCGAAGGCGACUCUCUGGUCUG-UACUGACGCUGAGGCGCGAAAGCGUGGGGAGCAAACAGGAUUAGAUACCCUGGUAGUCCACGCCGUAAACGAUGAGUGCUAAGUGUUAGAGUUCCUUUAGUGCUGCAGCUAACGCAUUAAGCACUCCGCCUGGGGAGUACGGUCGCAAGACUGAAACUCAAAGGAAUUGACGGGGGCCCGCACAAGCGGUGGAGCAUGUGGUUUAAUUCGAAGCAACGCGAAGAACCUUACCAGGUCUUGACAUC-CUCUGCCACCUCUAGAGAUAGAGCGUUC-CCCUUCGGGG-GACAGAGUGACAGGUGGUGCAUGGUUGUCGUCAGCUCGUGUCGUGAGAUGUUGGGUUAAGUCCCGCAACGAGCGCAACCCUUGUUCUUAGUUGCCAGCA-UUAGU-UGGGCACUCUAAGGAGACUGCCGGUGCAAACCGGAGGAAGGUGGGGAUGACGUCAAACCAUCAUGCCCCUUAUGACCUGGGCUACACACGUGCUACAAUGGACGGUACAAAGGGCAGCAAAACCGCGAGGUCGAGCCAAUCCCAUAAAACCGUUCUCAGUUCGGAUUGUAGGCUGCAACUCGCCUACAUGAAGCCGGAAUCGCUAGUAAUCGCGGAUCAGC-AUGCCGCGGUGAAUACGUUCCCGGGCCUUGUACACACCGCCCGUCACACCACGAGAGUUUGUAACACCCGAAGUCGGUGGGAACCUUUUGGCAGCCGCCUAAGGUGGGACAGAUGAUUGGGGUGAAGUCGUAACAAGGUAGCC
06412::Bacillus_sp._B31::AY551907                                                -------AGAGUUUGAUCCUGGCUCAGGACGAACGCUGGCGGCGUGCCUAAUACAUGCAAGUCGAGCGGA--U-UGGGGCUUCCUUG-A--UCAGCGGCGGACGGGUGAGUAACACGUGGGCAACCUGCCCGCAAGACCGGGAUAACUCCGGGAAACCGGAGCUAAUACCGGAUAACACCGAAACCGCAUGGUUUCGGUGAAAGGCGUUGUGUCACUUGCGGAUGGGCCCGCGGCGCAUUAGCUAGUUGGUGAGGUAACGGCUCACCAAGGCGACGAUGCGUAGCCGGCCUGAGAGGGUGACCGGCCACACUGGGACUGAGACACGGCCCAGACUCCUACGGGAGGCAGCAGUAGGGAAUCUUCCGCAAUGGGCGAAAGCCUGACGGAGCGACGCCGCGUGAGCGAAGAAG-CCUUCGGGUCGUAAAGCUCGUUGUGAGGGACGAAGGAGCGGAAGACGCG-GUGACGGUACCUCACGAGAAGCCCCGGCUAACUACGUGCCAGCAGCCGCGGUAAUACGUAGGGGGCGAGCGUUGUCCGGAAUUAUUGGGCGUAAAGCGCGCGCAGGCGGUCUCUUAAGUCUGAUGUGAAAGCCCACGGCUCAACCGUGGAGGGUCAUUGGAAACUGGGGGACUUGAGGGCAGGAGAGGAGAGCGGAAUUCCACGUGUAGCGGUGAAAUGCGUAGAGAUGUGGAGGAACACCAGUGGCGAAGGCGGCUCUCUGGCCUG-CCCUGACGCUGAGGCGCGAAAGCGUGGGGAGCAAACAGGAUUAGAUACCCUGGUAGUCCACGCCGUAAACGAUGAGUGCUAAGUGUUAGAGGUCCUUUAGUGCUGCAGCUAACGCGAUAAGCACUCCGCCUGGGGAGUACGGCCGCAAGGCUGAAACUCAAAGGAAUUGACGGGGGCCCGCACAAGCGGUGGAGCAUGUGGUUUAAUUCGAAGCAACGCGAAGAACCUUACCAGGUCUUGACAUC-CCCUGACAACCCAAGAGAUUGGGCGUUCCCCCUUCGGGGGGACA-GGUGACAGGUGGUGCAUGGUUGUCGUCAGCUCGUGUCGUGAGAUGUUGGGUUAAGUCCCGCAACGAGCGCAACCCUUGCCUCUAGUUGCCAGCA-UCAGG-UGGGCACUCUAGAGGGACUGCCGGCGCAAGUCGGAGGAAGGUGGGGAUGACGUCAAAUCAUCAUGCCCCUUAUGACCUGGGCUACACACGUGCUACAAUGGGCGGUACAAAGGGCUGCGAACCCGCGAGGGGGAGCGAAUCCCAAAAAGCCGCUCUCAGUUCGGAUUGCAGGCUGCAACUCGCCUGCAUGAAGCCGGAAUCGCUAGUAAUCGCGGAUCAGC-AUGCCGCGGUGAAUACGUUCCCGGGCCUUGUACACACCGCCCGUCACACCACGAGAGCUUGCAACACCCGAAGUCGGUGAGAACCGCAAGGCAGCCGCCGAAGGUGGGGCAAGUGAUUGGGGUG-------------------
06426::Bacillus_sp._WL_3::AY601723                                               ----------------------CUCAGGACGAACGCUGGCGGCGUGCCUAAUACAUGCAAGUCGAGCGGA---UGGGAGCUUCUCCCU---UUAGCGGCGGACGGGUGAGUAACACGUGGGUAACCUGCCUGUAAGACUGGGAUAACUCCGGGAAACCGGGGCUAAUACCGGAUGGUUGUUUGACCGCAUGGUCAGACAAAAAGGUGUCGUACCACUUACAGAUGGACCCGCGGCGCAUUAGCUAGUUGGUGAGGUAACGGCUCACCAAGGCGACGAUGCGUAGCCGACCUGAGAGGGUGAUCGGCCACACUGGGACUGAGACACGGCCCAGACUCCUACGGGAGGCAGCAGUAGGGAAUCUUCCGCAAUGGACGAAAGUCUGACGGAGCAACGCCGCGUGAGUGAUGAAGGUUUUCGGAUCGUAAAGCUCGUUGUUAGGGAAGAACAAGUGAAAUACACC-UUGACGGUACCUAACCAGAAGCCACGGCUAACUACGUGCCAGCAGCCGCGGUAAUACGUAGGUGGCAAGCGUUGUCCGGAAUUAUUGGGCGUAAAGGGCUCGCAGGCGGUUUCUUAAGUCUGAUGUGAAAGCCCCCGGCUCAACCGGGGAGGGUCAUUGGAAACUGGGGAACUUGAGUGCAGAAGAGGAGAGUGGAAUUCCACGUGUAGCGGUGAAAUGCGUAGAGAUGUGGAGGAACACCAGUGGCGAAGGCGACUCUCUGGUCUG-UACUGACGCUGAGGAGCGAAAGCGUGGGGAGCGAACAGGAUUAGAUACCCUGGUAGUCCACGCCGUAAACGAUGAGUGCUAAGUGUUAGGGUUCCCUUAGUGCUGCAGCUAACGCAUUAAGCACUCCGCCUGGGGAGUACGGUCGCAAGACUGAAACUCAAAGGAAUUGACGGGGGCCCGCACAAGCGGUGGAGCAUGUGGUUUAAUUCGAAGCAACGCGAAGAACCUUACCAGGUCUUGACAUC-CUCUGACAAUCCUAGAGAUAGGACGUCC--CCUUCGGG--GGCAGAGUGACAGGUGGUGCAUGGUUGUCGUCAGCUCGUGUCGUGAGAUGUUGGGUUAAGUCCCGCAACGAGCGCAACCCUUGAUCUUAGUUGCCAGCA-UCAGU-UGGGCACUCUAAGGUGACUGCCGGUGCAAACCGGAGGAAGGUGGGGAUGACGUCAAAUCAUCAUGCCCCUUAUGACCUGGGCUACACACGUGCUACAAUGGACAGAACAAAGGGCAGCGAAACCGCGAGGUUAAGCCAAUCCCACAAAUCUGUUCUCAGUUCGGAUCGCAGUCUGCAACUCGACUGCGUGAAGCUGGAAUCGCUAGUAAUCGCGGAUCAGC-AUGCCGCGGUGAAUACGUUCCCGGGCCUUGUACACACCGCCCGUCACACCACGAGAGUUUGUAACACCCGAAGUCGGUGAGAACCUUUAGGCAGCCGCCGAAGGUGGGACAGAUGAUUGGGGUGAAGUCGUAACAAGGUAGCC
06473::Bacillus_sp._AC6t::AJ717379                                               ------------------CUGGCUCAGGACGAACGCUGGCGGCGUGCCUAAUACAUGCAAGUCGAGCGGA---UGGGAGCUUCUCCCA---UUAGCGGCGGACGGGUGAGUAACACGUGGGCAACCUGCCCUGUAGAUCGGGAUAACACCGAGAAAUCGGUGCUAAUACCGGGUAAUCGAUCGACCGCAUGGUCGGUUGAAAAGAUGUCGUAUCACUACAGGAUGGGCCCGCGGCGCAUUAGCUAGUUGGUAAGGUAACGGCUUACCAAGGCGACGAUGCGUAGCCGACCUGAGAGGGUGAUCGGCCACACUGGGACUGAGACACGGCCCAGACUCCUACGGGAGGCAGCAGUAGGGAAUCUUCCGCAAUGGACGAAAGUCUGACGGAGCAACGCCGCGUGAGUGAUGAAGGGUUUCGGCUCGUAAAGCUCGUUGUUAGGGAAGAACAAGUGAAAUACACC-UUGACGGUACCUAACCAGAAGCCACGGCUAACUACGUGCCAGCAGCCGCGGUAAUACGUAGGUGGCAAGCGUUGUCCGGAAUUAUUGGGCGUAAAGCGCGCGCAGGCGGUCUUUUAAGUCUGAUGUGAAAGCCCCCGGCUCAACCGGGGAGGGUCAUUGGAAACUGGGAGACUUGAGUACAGAAGAGGAGAGUGGAAUUCCACGUGUAGCGGUGAAAUGCGUAGAUAUGUGGAGGAACACCAGUGGCGAAGGCGACUCUCUGGUCUG-UACUGACGCUGAGGCGCGAAAGCGUGGGGAGCAAACAGGAUUAGAUACCCUGGUAGUCCACGCCGUAAACGAUGAGUGCUAGGUGUUAGGGUCGCCUUAGUGCCGAAGUUAACACAUUAAGCACUCCGCCUGGGGAGUACGACCGCAAGGUUGAAACUCAAAGGAAUUGACGGGGGCCCGCACAAGCAGUGGAGCAUGUGGUUUAAUUCGAAGCAACGCGAAGAACCUUACCAGGUCUUGACAUC-CUUUGACAACCCUAGAGAUAGGGCUUUC-CCCUUCGGGG-GACAAAGUGACAGGUGGUGCAUGGUUGUCGUCAGCUCGUGUCGUGAGAUGUUGGGUUAAGUCCCGCAACGAGCGCAACCCUUGAUCUUAGUUGCCAGCA-UUAGU-UGGGCACUCUAAGGUGACUGCCGGUGCAAACCGGAGGAAGGUGGGGACGACGUCAAAUCAUCAUGCCCCUUAUGACCUGGGCUACACACGUGCUACAAUGGAUGGUACAAAGAGCAGCAAAACCGCGAGGUCGAGCCAAUCUCAUAAAGCCAUUCUCAGUUCGGAUUGUAGGCUGCAACUCGCCUACAUGAAGCCGGAAUUGCUAGUAAUCGCGGAUCAGC-AUGCCGCGGUGAAUACGUUCCCGGGCCUUGUACACACCGCCCGUCACACCACGAGAGUUUGUAACACCCGAAGUCGGUGGGAACCUUUUGGCAGCCGCCUAAGGUGGGACAGAUGAUUGGGGUGAAGUCGUAACAAGGUAGCC
06476::Bacillus_sp._MO9::AY553102                                                ---------------------------GACGAACGCUGGCGGCGUGCCUAAUACAUGCAAGUCGAGCGGA---CGGGAGCUUCUCCCU---UCAGCGGCGGACGGGUGAGUAACACGUGGGUAACCUGCCUGUAAGACUGGGAUAACUCCGGGAAACCGGGGCUAAUACCGGAUGCUUGAUUGACCGCAUGGUCAAUCAAAAAGGUGUU-UACCACUUACAGAUGGACCCGCGGCGCAUUAGCUAGUUGGUGAGGUAACGGCUCACCAAGGCGACGAUGCGUAGCCGACCUGAGAGGGUGAUCGGCCACACUGGGACUGAGACACGGCCCAGACUCCUACGGGAGGCAGCAGUAGGGAAUCUUCCGCAAUGGACGAAAGUCUGACGGAGCAACGCCGCGUGAGUGAUGAAGGUUUUCGGAUCGUAAAACUCGUUGUUAGGGAAGAACAAGUAGAAUACACC-UUGACGGUACCUAACCAGAAGCCACGGCUAACUACGUGCCAGCAGCCGCGGUAAUACGUAGGUGGCAAGCGUUGUCCGGAAUUAUUGGGCGUAAAGCGCGCGCAGGCGGUUUCUUAAGUCUGAUGUGAAAGCCCCCGGCUCAACCGGGGAGGGUCAUUGGAAACUGGGGAACUUGAGUGCAGAAGAGGAGAGUGGAAUUCCACGUGUAGCGGUGAAAUGCGUAGAGAUGUGGAGGAACACCAGUGGCGAAGGCGACUCUCUGGUCUG-UACUGACGCUGAGGCGCGAAAGCGUGGGGAGCGAACAGGAUUAGAUACCCUGGUAGUCCACGCCGUAAACGAUGAGUGCUAAGUGUUAGAGUUCCUUUAGUGCUGCAGCAAACGCAUUAAGCACUCCGCCUGGGGAGUACGGUCGCAAGACUGAAACUCAAAGGAAUUGACGGGGGCCCGCACAAGCGGUGGAGCAUGUGGUUUAAUUCGAAGCAACGCGAAGAACCUUACCAGGUCUUGACAUC-CUCUGACAACCCUAGAGAUAGGGCUUCC--CCUUCGGG--GGCAGAGUGACAGGUGGUGCAUGGUUGUCGUCAGCUCGUGUCGUGAGAUGUUGGGUUAAGUCCCGCAACGAGCGCAACCCUUGAUCUUAGUUGCCAGCA-UCAGU-UGGGCACUCUAAGGUGACUGCCGGUGCAAACCGGAGGAAGGUGGGGAUGACGUCAAAUCAUCAUGCCCCUUAUGACCUGGGCUACACACGUGCUACAAUGGGCAGAACAAAGGGCAGCGAAGCCGCGAGGCUAAGCCAAUCCCACAAAUCUGUUCUCAGUUCGGAUCGCAGUCUGCAACUCGACUGCGUGAAGCUGGAAUCGCUAGUAAUCGCGGAUCAGC-AUGCCGCGGUGAAUACGUUCCCGGGCCUUGUACACACCGCCCGUCACACCACGAGAGUUUGUAACACCCGAAGUCGGUGAGAACCUUUUGGCAGCCGCCGAAGGUGGGACAGAUGAUUGGGGUGAAGUCGUAACAAGGUAGCC
06478::Bacillus_sp._MO11::AY553104                                               -------------------------AGGACGAACGCUGGCGGCGUGCCUAAUACAUGCAAGUCGAGCGGA---CGGGAGCUUCUCCCU---UCAGCGGCGGACGGGUGAGUAACACGUGGGUAACCUGCCUGUAAGACUGGGAUAACUCCGGGAAACCGGGGCUAAUACCGGAUGCUUGAUUGACCGCAUGGUCAAUCAAAAAGGUGUUUUACCACUUACAGAUGGACCCGCGGCGCAUUAGCUAGUUGGUGAGGUAACGGCUCACCAAGGCGACGAUGCGUAGCCGACCUGAGAGGGUGAUCGGCCACACUGGGACUGAGACACGGCCCAGACUCCUACGGGAGGCAGCAGUAGGGAAUCUUCCGCAAUGGACGAAAGUCUGACGGAGCAACGCCGCGUGAGUGAUGAAGGUUUUCGGAUCGUAAAACUCGUUGUUAGGGAAGAACAAGUAGAAUA-ACC-UUGACGGUACCUAACCAGAAGCCACGGCUAACUACGUGCCAGCAGCCGCGGUAAUACGUAGGUGGCAAGCGUUGUCCGGAAUUAUUGGGCGUAAAGCGCGCGCAGGCGGUUUCUUAAGUCUGAUGUGAAAGCCCCCGGCUCAACCGGGGAGGGUCAUUGGAAACUGGGGAACUUGAGUGCAGAAGAGGAGAGUGGAAUUCCACGUGUAGCGGUGAAAUGCGUAGAGAUGUGGAGGAACACCAGUGGCGAAGGCGACUCUCUGGUCUG-UACUGACGCUGAGGCGCGAAAGCGUGGGGAGCGAACAGGAUUAGAUACCCUGGUAGUCCACGCCGUAAACGAUGAGUGCUAAGUGUUAGAGUUCCUUUAGUGCUGCAGCAAACGCAUUAAGCACUCCGCCUGGGGAGUACGGUCGCAAGACUGAAACUCAAAGGAAUUGACGGGGGCCCGCACAAGCGGUGGAGCAUGUGGUUUAAUUCGAAGCAACGCGAAGAACCUUACCAGGUCUUGACAUC-CUCUGACAACCCUAGAGAUAGGGCUUCC--CCUUCGGG--GGCAGAGUGACAGGUGGUGCAUGGUUGUCGUCAGCUCGUGUCGUGAGAUGUUGGGUUAAGUCCCGCAACGAGCGCAACCCUUGAUCUUAGUUGCCAGCA-UCAGU-UGGGCACUCUAAGGUGACUGCCGGUGCAAACCGGAGGAAGGUGGGGAUGACGUCAAAUCAUCAUGCCCCUUAUGACCUGGGCUACACACGUGCUACAAUGGGCAGAACAAAGGGCAGCGAAGCCGCGAGGCUAAGCCAAUCCCACAAAUCUGUUCUCAGUUCGGAUCGCAGUCUGCAACUCGACUGCGUGAAGCUGGAAUCGCUAGUAAUCGCGGAUCAGC-AUGCCGCGGUGAAUACGUUCCCGGGCCUUGUACACACCGCCCGUCACACCACGAGAGUUUGUAACACCCGAAGUCGGUGAGAACCUUUUGGCAGCCGCC-AAGGUGGGACAGAUGAUUGGGGUGAAGUCGUAACAAGGUAGCC
06479::Bacillus_sp._MO12::AY553105                                               ---------------------------GACGAACGCUGGCGGCGUGCCUAAUACAUGCAAGUCGAGCGGA---CGGGAGCUUCUCCCU---UCAGCGGCGGACGGGUGAGUAACACGUGGGUAACCUGCCUGUAAGACUGGGAUAACUCCGGGAAACCGGGGCUAAUACCGGAUGCUUGAUUGACCGCAUGGUCAAUCAAAAAGGUGUUUUACCACUUACAGAUGGACCCGCGGCGCAUUAGCUAGUUGGUGAGGUAACGGCUCACCAAGGCGACGAUGCGUAGCCGACCUGAGAGGGUGAUCGGCCACACUGGGACUGAGACACGGCCCAGACUCCUACGGGAGGCAGCAGUAGGGAAUCUUCCGCAAUGGACGAAAGUCUGACGGAGCAACGCCGCGUGAGUGAUGAAGGUUUUCGGAUCGUAAAACUCGUUGUUAGGGAAGAACAAGUAGAAUACACC-UUGACGGUACCUAACCAGAAGCCACGGCUAACUACGUGCCAGCAGCCGCGGUAAUACGUAGGUGGCAAGCGUUGUCCGGAAUUAUUGGGCGUAAAGCGCGCGCAGGCGGUUUCUUAAGUCUGAUGUGAAAGCCCCCGGCUCAACCGGGGAGGGUCAUUGGAAACUGGGGAACUUGAGUGCAGAAGAGGAGAGUGGAAUUCCACGUGUAGCGGUGAAAUGCGUAGAGAUGUGGAGGAACACCAGUGGCGAAGGCGACUCUCUGGUCUG-UACUGACGCUGAGGCGCGAAAGCGUGGGGAGCGAACAGGAUUAGAUACCCUGGUAGUCCACGCCGUAAACGAUGAGUGCUAAGUGUUAGAGUUCCUUUAGUGCUGCAGCAAACGCAUUAAGCACUCCGCCUGGGGAGUACGGUCGCAAGACUGAAACUCAAAGGAAUUGACGGGGGCCCGCACAAGCGGUGGAGCAUGUGGUUUAAUUCGAAGCAACGCGAAGAACCUUACCAGGUCUUGACAUC-CUCUGACAACCCUAGAGAUAGGGCUUCC--CCUUCGGG--GGCAGAGUGACAGGUGGUGCAUGGUUGUCGUCAGCUCGUGUCGUGAGAUGUUGGGUUAAGUCCCGCAACGAGCGCAACCCUUGAUCUUAGUUGCCAGCA-UCAGU-UGGGCACUCUAAGGUGACUGCCGGUGCAAACCGGAGGAAGGUGGGGAUGACGUCAAAUCAUCAUGCCCCUUAUGACCUGGGCUACACACGUGCUACAAUGGGCAGAACAAAGGGCAGCGAAGCCGCGAGGCUAAGCCAAUCCCACAAAUCUGUUCUCAGUUCGGAUCGCAGUCUGCAACUCGACUGCGUGAAGCUGGAAUCGCUAGUAAUCGCGGAUCAGC-AUGCCGCGGUGAAUACGUUCCCGGGCCUUGUACACACCGCCCGUCACACCACGAGAGUUUGUAACACCCGAAGUCGGUGAGAACCUUUUGGCAGCCGCCGAAGGUGGGACAGAUGAUUGGGGUGAAGUCGUAACAAGGUAGCC
06485::Bacillus_sp._GSP77::AY553129                                              --------------------------GGACGAACGCUGGCGGCGUGCCUAAUACAUGCAAGUCGAGCGGA---UGGGAGCUUCUCCCU---UUAGCGGCGGACGGGUGAGUAACACGUGGGCAACCUGCCUGUAAGACUGGGAUAACUCCGGGAAACCGGGGCUAAUACCGGAUAACCCGUUCACCUCAUGGUGAGCGGAAAAGAUGCUGUAUCACUUACAGAUGGGCCCGCGGCGCAUUAGCUAGUUGGUAAGGUAA-GGCUUACCAAGGCGACGAUGCGUAGCCGACCUGAGAGGGUGAUCGGCCACACUGGGACUGAGACACGGCCCAGACUCCUACGGGAGGCAGCAGUAGGGAAUCUUCCGCAAUGGACGAAAGUCUGACGGAGCAACGCCGCGUGAGUGAUGAAGGUUUUCGGAUCGUAAAGCUCGUUGUUAGGGAAGAACAAGUGGAAUACACC-UUGACGGUACCUAACCAGAAGCCACGGCUAACUACGUGCCAGCAGCCGCGGUAAUACGUAGGUGGCAAGCGUUGUCCGGAAUUAUUGGGCGUAAAGCGCGCGCAGGCGGUCUCUUAAGUCUGAUGUGAAAGCCCACGGCUCAACCGUGGAGGGUCAUUGGAAACUGGGAGACUUGAGUACAGAAGAGGAGAGUGGAAUUCCACGUGUAGCGGUGAAAUGCGUAGAUAUGUGGAGGAACACCAGUGGCGAAGGCGACUCUCUGGUCUG-UACUGACGCUGAGGCGCGAAAGCGUGGGGAGCAAACAGGAUUAGAUACCCUGGUAGUCCACGCCGUAAACGAUGAGUGCUAGGUGUUAGGGUCGCCUUAGUGCCGAAGUUAACACAUUAAGCACUCCGCCUGGGGAGUACGACCGCAAGGUUGAAACUCAAAGGAAUUGACGGGGGCCCGCACAAGCAGUGGAGCAUGUGGUUUAAUUCGAAGCAACGCGAAGAACCUUACCAGGUCUUGACAUC-CUUUGACCACUCUAGAGAUAGAGCUUUC-CCCUUCGGGG-GACAAAGUGACAGGUGGUGCAUGGUUGUCGUCAGCUCGUGUCGUGAGAUGUUGGGUUAAGUCCCGCAACGAGCGCAACCCUUGAUCUUAGUUGCCAGCA-U-AGU-UGGGCACUCUAAGGUGACUGCCGGUGCAAACCGGAGGAAGGUGGGGAUGACGUCAAAUCAUCAUGCCCCUUAUGACCUGGGCUACACACGUGCUACAAUGGAUGGUACAAAGGGCUGCAAAACCGCGAGGUUGAGCGAAUCCCAUAAAGCCAUUCUCAGUUCGGAUUGUAGGCUGCAACUCGCCUACAUGAAGCCGGAAUUGCUAGUAAUCGCGGAUCAGC-AUGCCGCGGUGAAUACGUUCCCGGGCCUUGUACACACCGCCCGUCACACCACGAGAGUUUGUAACACCCGAAGUCGGUGAGAACCUUUUGGCAGCCGCCUAAGGUGGGACAGAUGAUUGGGGUGAAGUCGUAACAAGGUAGCC
06504::Bacillus_sp._R_16769::AJ748259                                            ---------------------------GAUGAACGCUGGCGGCGUGCCUAAUACAUGCAAGUCGAGCGAA-AUUAGAAGCUUCUUCUAUG-UUAGCGGCGGACGGGUGAGUAACACGUGGGCAACCUGCCUGUAAGACUGGGAUAACUUCGGGAAACCGAAGCUAAUACCGGAUAGGAUCUUCCCUUCAUGGGGAUGAUGAAAGAUGUCGUAUCACUUACAGAUGGGCCCGCGGUGCAUUAGCUAGUUGGUGAGGUAACGGCUCACCAAGGCAACGAUGCAUAGCCGACCUGAGAGGGUGAUCGGCCACACUGGGACUGAGACACGGCCCAGACUCCUACGGGAGGCAGCAGUAGGGAAUCUUCCGCAAUGGACGAAAGUCUGACGGAGCAACGCCGCGUGAGUGAUGAAGGCUUUCGGGUCGUAAAACUCGUUGUUAGGGAAGAACAAGUAUAAC-UACC-UUGACGGUACCUAACCAGAAGCCACGGCUAACUACGUGCCAGCAGCCGCGGUAAUACGUAGGUGGCAAGCGUUAUCCGGAAUUAUUGGGCGUAAAGCGCGCGCAGGCGGUUUCUUAAGUCUGAUGUGAAAGCCCACGGCUCAACCGUGGAGGGUCAUUGGAAACUGGGGAACUUGAGUGCAGAAGAGAAAAGCGGAAUUCCACGUGUAGCGGUGAAAUGCGUAGAGAUGUGGAGGAACACCAGUGGCGAAGGCGGCUUUUUGGUCUG-UACUGACGCUGAGGCGCGAAAGCGUGGGGAGCAAACAGGAUUAGAUACCCUGGUAGUCCACGCCGUAAACGAUGAGUGCUAAGUGUUAGAGUUCCUUUAGUGCUGCAGCUAACGCAUUAAGCACUCCGCCUGGGGAGUACGGUCGCAAGACUGAAACUCAAAGGAAUUGACGGGGGCCCGCACAAGCGGUGGAGCAUGUGGUUUAAUUCGAAGCAACGCGAAGAACCUUACCAGGUCUUGACAUC-CUCUGACAACUCUAGAGAUAGAGCGUUC-CCCUUCGGGG-GACAGAGUGACAGGUGGUGCAUGGUUGUCGUCAGCUCGUGUCGUGAGAUGUUGGGUUAAGUCCCGCAACGAGCGCAACCCUUGAUCUUAGUUGCCAGCA-UUAGU-UGGGCACUCUAAGGUGACUGCCGGUGCAAACCGGAGGAAGGUGGGGAUGACGUCAAAUCAUCAUGCCCCUUAUGACCUGGGCUACACACGUGCUACAAUGGAUGGUACAAAGGGCUGCAAGACCGCGAGGUCAAGCCAAUCCCAUAAAACCAUUCUCAGUUCGGAUUGUAGGCUGCAACUCGCCUACAUGAAGCUGGAAUCGCUAGUAAUCGCGGAUCAGC-AUGCCGCGGUGAAUACGUUCCCGGGCCUUGUACACACCGCCCGUCACACCACGAGAGUUUGUAACACCCGAAGUCGGUGGAAACCGUAAGGUAGCCGCCUAAGGUGGGACAGAUGAUUGGGGUGAAGUCGUAACAAGGUAGCC
06506::Bacillus_sp._JL_29::AY646165                                              -------AGAGUUUGAUCAUGGCUCAGGACGAACGCUGGCGGCGUGCCUAAUACAUGCAAGUCGAGCGGA---UGGGAGCUUCUCCCU---UCAGCGGCGGACGGGUGAGUAACACGUGGGUAACCUGCCUGUAAGACUGGGAUAACUCCGGGAAACCGGGGCUAAUACCGGAUAACUCAUUUCUCGCAUGAGAAAUGUGAAAGGUGUUUUACCACUUACAGAUGGACCCGCGGCGCAUUAGCUAGUUGGUGAGGUAACGGCUCACCAAGGCAACGAUGCGUAGCCGACCUGAGAGGGUGAUCGGCCACACUGGGACUGAGACACGGCCCAGACUCCUACGGGAGGCAGCAGUAGGGAAUCUUCCGCAAUGGACGAAAGUCUGACGGAGCAACGCCGCGUGAGUGAUGAAGGUUUUCGGAUCGUAAAGCUCGUUGUUAGGGAAGAACAAGUGGAAUACACC-UUGACGGUACCUAACCAGAAGCCACGGCUAACUACGUGCCAGCAGCCGCGGUAAUACGUAGGUGGCAAGCGUUGUCCGGAAUUAUUGGGCGUAAAGCGCGCGCAGGUGGUUCCUUAAGUCUGAUGUGAAAGCCCACGGCUCAACCGUGGAGGGUCAUUGGAAACUGGGGAACUUGAGUGCAGAAGAGGAAAGUGGAAUUCCAAGUGUAGCGGUGAAAUGCGUAGAUAUCUGGAGGAACACCAGUGGCGAAGGCGACUUUCUGGUCUG-UACUGACACUGAGGCGCGAAAGCGUGGGGAGCAAACAGGAUUAGAUACCCUGGUAGUCCACGCCGUAAACGAUGAGUGCUAAGUGUUAGGGUUCCCUUAGUGCUGCAGCUAACGCAUUAAGCACUCCGCCUGGGGAGUACGGUCGCAAGACUGAAACUCAAAGGAAUUGACGGGGGCCCGCACAAGCGGUGGAGCAUGUGGUUUAAUUCGAAGCAACGCGAAGAACCUUACCAGGUCUUGACAUC-CUCUGACAACCCUAGAGAUAGGGCUUUC--CCUUCGGG--GACAGAGUGACAGGUGGUGCAUGGUUGUCGUCAGCUCGUGUCGUGAGAUGUUGGGUUAAGUCCCGCAACGAGCGCAACCCUUGAUCUUAGUUGCCAGCA-UCAGU-UGGGCACUCUAAGAUGACUGCCGGUGCAAACCGGAGGAAGGUGGGGAUGACGUCAAAUCAUCAUGCCCCUUAUGACCUGGGCUACACACGUGCUACAAUGGACGGUACAAAGGGCAGCGAGACCGCGAGGUUUAGCCAAUCCCAUAAAACCGUUCUCAGUUCGGAUUGUAGGCUGCAACUCGCCUACAUGAAGCUGGAAUCGCUAGUAAUCGCGGAUCAGC-AUGCCGCGGUGAAUACGUUCCCGGGCCUUGUACACACCGCCCGUCACACCACGAGAGUUUGUAACACCCGAAGUCGGUGAGAACCUUUUGGCAGCCGCCUAAGGUGGGACAGAUGAUUGGGGUGAAGUCGUAACAAGGUA-CC
06507::Bacillus_sp._JL_37::AY646159                                              -------AGAGUUUGAUCAUGGCUCAGGACGAACGCUGGCGGCGUGCCUAAUACAUGCAAGUCGAGCGGA-----CCUCUUCGAGG-----UCAGCGGCGGACGGGUGAGUAACACGUGGGCAACCUGCCUGUAAGACUGGGAUAACUCCGGGAAACCGGAGCUAAUACCGGAUACUAUGUCAACCGCAUGGUUGACAUCAAAGACGUCGUGUCACUUACAGAUGGGCCCGCGGCGCAUUAGCUAGUUGGUGAGGUAACGGCUCACCAAGGCGACGAUGCGUAGCCGACCUGAGAGGGUGAUCGGCCACACUGGGACUGAGACACGGCCCAGACUCCUACGGGAGGCAGCAGUAGGGAAUCUUCCGCAAUGGACGAAAGUCUGACGGAGCAACGCCGCGUGAGUGAUGAAGGUUUUCGGAUCGUAAAACUCGUUGUCAGGGAAGAACAAGUGUAAC-CGCC-UUGACGGUACUUGACCAGAAGCCACGGCUAACUACGUGCCAGCAGCCGCGGUAAUACGUAGGUGGCAAGCGUUGUCCGGAAUUAUUGGGCGUAAAGCGCGCGCAGGCGGUUUCUUAAGUCUGAUGUGAAAGCCCCCGGCUCAACCGGGGAGGGUCAUUGGAAACUGGGAAACUUGAGUGCAGAAGAGGAGAGUGGAAUUCCACGUGUAGCGGUGAAAUGCGUAGAGAUGUGGAGGAACACCAGUGGCGAAGGCGACUCUCUGGUCUG-UACUGACGCUGAGGCGCGAAAGCGUGGGGAGCGAACAGGAUUAGAUACCCUGGUAGUCCACGCCGUAAACGAUGAGUGCUAAGUGUUAGAGUUCCUUUAGUGCUGCAGCUAACGCAUUUAGCACUCCGCCUGGGGAGUACGGUCGCAAGACUGAAACUCAAAGGAAUUGACGGGGGCCCGCACAAGCGGUGGAGCAUGUGGUUUAAUUCGAAGCAACGCGAAAAACCUUACCAGGUCUUGACAUC-CUUUGCCACUUCUAGAGAUAGAAGGUUC-CCCUUCGGGG-GACAAAGUGACAGGUGGUGCAUGGUUGUCGUCAGCUCGUGUCGUGAGAUGUUGGGUUAAGUCCCGCAACGAGCGCAACCCUUGAUCUUAGUUGCCAGCA-UCAGU-UGGGCACUCUAAGGUGACUGCCGGUGCAAACCGGAGGAAGGUGGGGAUGACGUCAAAUCAUCAUGCCCCUUAUGACCUGGGCUACACACGUGCUACAAUGGAUGGUACAAAGGGCUGCGAGACCGCGAGGUUUAGCCAAUCCCAUAAAACCAUUCUCAGUUCGGAUUGCAGGCUGCAACUCGCCUGCAUGAAGCUGGAAUCGCUAGUAAUCGCGGAUCAGC-AUGCCGCGGUGAAUACGUUCCCGGGCCUUGUACACACCGCCCGUCACACCACGAGAGUUUGCAACACCCGAAGUCGGUGGGAACCGCAAGGCAGCCGCCUAAGGUGGGGUAGAUGAUUGGGGUGAAGUCGUAACAAGGUA-CC
06512::Bacillus_sp._NK13::AY654897                                               -------AGAGUUUGAUCAUGGCUCAGGAUGAACGCUGGCGGCGUGCCUAAUACAUGCAAGUCGAGCGAA-AUUAGAAGCUUCUUCUAUG-UUAGCGGCGGACGGGUGAGUAACACGUGGGCAACCUGCCUGUAAGACUGGGAUAACUUCGGGAAACCGAAGCUAAUACCGGAUAGGAUCUUCCCUUCAUGGGGAUGAUGAAAGAUGUCGUAUCACUUACAGAUGGGCCCGCGGUGCAUUAGCUAGUUGGUGAGGUAACGGCUCACCAAGGCAACGAUGCAUAGCCGACCUGAGAGGGUGAUCGGCCACACUGGGACUGAGACACGGCCCAGACUCCUACGGGAGGCAGCAGUAGGGAAUCUUCCGCAAUGGACGAAAGUCUGACGGAGCAACGCCGCGUGAGUGAUGAAGGCUUUCGGGUCGUAAAACUCGUUGUUAGGGAAGAACAAGUAUAAC-UACC-UUGACGGUACCUAACCAGAAGCCACGGCUAACUACGUGCCAGCAGCCGCGGUAAUACGUAGGUGGCAAGCGUUAUCCGGAAUUAUUGGGCGUAAAGCGCGCGCAGGCGGUUUCUUAAGUCUGAUGUGAAAGCCCACGGCUCAACCGUGGAGGGUCAUUGGAAACUGGGGAACUUGAGUGCAGAAGAGAAAAGCGGAAUUCCACGUGUAGCGGUGAAAUGCGUAGAGAUGUGGAGGAACACCAGUGGCGAAGGCGGCUUUUUGGCCUG-UACUGACGCUGAGGCGCGAAAGCGUGGGGAGCAAACAGGAUUAGAUACCCUGGUAGUCCACGCCGUAAACGAUGAGUGCUAAGUGUUAGAGUUCCUUUAGUGCUGCAGCUAACGCAUUAAGCACUCCGCCUGGGGAGUACGGUCGCAAGACUGAAACUCAAAGGAAUUGACGGGGGCCCGCACAAGCGGUGGAGCAUGUGGUUUAAUUCGAAGCAACGCGAAGAACCUUACCAGGUCUUGACAUC-CUCUGACAACUCUAGAGAUAGAGCGUUC-CCCUUCGGGG-GACAGAGUGACAGGUGGUGCAUGGUUGUCGUCAGCUCGUGUCGUGAGAUGUUGGGUUAAGUCCCGCAACGAGCGCAACCCUUGAUCUUAGUUGCCAGCA-UUAGU-UGGGCACUCUAAGGUGACUGCCGGUGCAAACCGGAGGAAGGUGGGGAUGACGUCAAAUCAUCAUGCCCCUUAUGACCUGGGCUACACACGUGCUACAAUGGAUGGUACAAAGGGCUGCAAGACCGCGAGGUCAAGCCAAUCCCAUAAAACCAUUCUCAGUUCGGAUUGUAGGCUGCAACUCGCCUACAUGAAGCUGGAAUCGCUAGUAAUCGCGGAUCAGC-AUGCCGCGGUGAAUACGUUCCCGGGCCUUGUACACACCGCCCGUCACACCACGAGAGUUUGUAACACCCGAAGUCGGUGGAAACCGUAAGGUAGCCGCCUAAGGUGGGACAGAUGAUUGGGGUGAAGUCGUAACAAGGUAGCC
06513::Bacillus_sp._NK7::AY654898                                                -------AGAGUUUGAUCCUGGCUCAGGAUGAACGCUGGCGGCGUGCCUAAUACAUGCAAGUCGAGCGAA-AUUAGAAGCUUCUUCUAUG-UUAGCGGCGGACGGGUGAGUAACACGUGGGCAACCUGCCUGUAAGACUGGGAUAACUUCGGGAAACCGAAGCUAAUACCGGAUAGGAUCUUCCCUUCAUGGGGAUGAUGAAAGAUGUCGUAUCACUUACAGAUGGGCCCGCGGUGCAUUAGCUAGUUGGUGAGGUAACGGCUCACCAAGGCAACGAUGCAUAGCCGACCUGAGAGGGUGAUCGGCCACACUAGGACUGAGACACGGCCCAGACUCCUACGGGAGGCAGCAGUAGGGAAUCUUCCGCAAUGGACGAAAGUCUGACGGAGCAACGCCGCGUGAGUGAUGAAGGCUUUCGGGUCGUAAAACUCGUUGUUAGGGAAGAACAAGUAUAAC-UACC-UUGACGGUACCUAACCAGAAGCCACGGCUAACUACGUGCCAGCAGCCGCGGUAAUACGUAGGUGGCAAGCGUUAUCCGGAAUUAUUGGGCGUAAAGCGCGCGCAGGCGGUUUCUUAAGUCUGAUGUGAAAGCCCACGGCUCAACCGUGGAGGGUCAUUGGAAACUGGGGAACUUGAGUGCAGAAGAGAAAAGCGGAAUUCCACGUGUAGCGGUGAAAUGCGUAGAGAUGUGGAGGAACACCAGUGGCGAAGGCGGCUUUUUGGUCUG-UACUGACGCUGAGGCGCGAAAGCGUGGGGAGCAAACAGGAUUAGAUACCCUGGUAGUCCACGCCGUAAACGAUGAGUGCUAAGUGUUAGAGUUCCUUUAGUGCUGCAGCUAACGCAUUAAGCACUCCGCCUGGGGAGUACGGUCGCAAGACUGAAACUCAAAGGAAUUGACGGGGGCCCGCACAAGCGGUGGAGCAUGUGGUUUAAUUCGAAGCAACGCGAAGAACCUUACCAGGUCUUGACAUC-CUCUGACAACUCUAGAGAUAGAGCGUUC-CCCUUCGGGG-GACAGAGUGGCAGGUGGUGCAUGGUUGUCGUCAGCUCGUGUCGUGAGAUGUUGGGUUAAGUCCCGCAACGAGCGCAACCCUUGAUCUUAGUUGCCAGCA-UCAGU-UGGGCACUCUAAGGUGACUGCCGGUGCAAACCGGAGGAAGGUGGGGAUGACGUCAAAUCAUCAUGCCCCUUAUGACCUGGGCUACACACGUGCUACAAUGGAUGGUACAAAGGGCUGCAAGACCGCGAGGUCAAGCCAAUCCCAUAAAACCAUUCUCAGUUCGGAUUGUAGGCUGCAACUCGCCUACAUGAAGCUGGAAUCGCUAGUAAUCGCGGAUCAGC-AUGCCGCGGUGAAUACGUUCCCGGGCCUUGUACACACCGCCCGUCACACCACGAGAGUUUGUAACACCCGAAGUCGGUGGAAACCGUAAGGUAGCCGCCUAAGGUGGGACAGAUGAUUGGGGUGAAGUCGUAACAAGGUAGCC
06517::Bacillus_sp._R43S::AY572486                                               --------GAGUUUGAUUCUGGCUCAGGAUGAACGCUGGCGGCGUGCCUAAUACAUGCAAGUCGAGCGAA-AUUAGAAGCUUCUUCUAUG-UUAGCGGCGGACGGGUGAGUAACACGUGGGCAACCUGCCUGUAAGACUGGGAUAACUUCGGGAAACCGAAGCUAAUACCGGAUAGGAUCUUCCCUUCAUGGGGAUGAUGAAAGAUGUCGUAUCACUUACAGAUGGGCCCGCGGUGCAUUAGCUAGUUGGUGAGGUAACGGCUCACCAAGGCAACGAUGCAUAGCCGACCUGAGAGGGUGAUCGGCCACACUGGGACUGAGACACGGCCCAGACUCCUACGGGAGGCAGCAGUAGGGAAUCUUCCGCAAUGGACGAAAGUCUGACGGAGCAACGCCGCGUGAGUGAUGAAGGCUUUCGGGUCGUAAAACUCGUUGUUAGGGAAGAACAAGUAUAAC-UACC-UUGACGGUACCUAACCAGAAGCCACGGCUAACUACGUGCCAGCAGCCGCGGUAAUACGUAGGUGGCAAGCGUUAUCCGGAAUUAUUGGGCGUAAAGCGCGCGCAGGCGGUUUCUUAAGUCUGAUGUGAAAGCCCACGGCUCAACCGUGGAGGGUCAUUGGAAACUGGGGAACUUGAGUGCAGAAGAGAAAAGCGGAAUCCCACGUGUAGCGGUGAAAUGCGUAGAGAUGUGGAGGAACACCAGUGGCGAAGGCGGCUUUUUGGUCUG-UACUGACGCUGAGGCGCGAAAGCGUGGGGAGCAAACAGGAUUAGAUACCCUGGUAGUCCACGCCGUAAACGAUGAGUGCUAAGUGUUAGAGUUCCUUUAGUGCUGCAGCUAACGCAUUAAGCACUCCGCCUGGGGAGUACGGUCGCAAGACUGAAACUCAAAGGAAUUGACGGGGGCCCGCACAAGCGGUGGGGCAUGUGGUUUAAUUCGAAGCAACGCGAAGAACCUUACCAGGUCUUGACAUC-CUCUGACAACUCUAGAGAUAGAGCGUUC-CCCUUCGGGG-GACAGAGUGACAGGUGGUGCAUGGUUGUCGCCAGCUCGUGUCGUGAGAUGUUGGGUUAAGUCCCGCAACGAGCGCAACCCUUGAUCUUAGUUGCCAGCA-UCAGU-UGGGCACUCUAAGGUGACUGCCGGUGCAAACCGGAGGAAGGUGGGGAUGACGUCAAAUCAUCAUGCCCCUUAUGACCUGGGCUACACACGUGCUACAAUGGAUGGUACAAAGGGCUGCAAGACCGCGAGGUCAAGCCAAUCCCAUAAAACCAUUCUCAGUUCGGAUUGUAGGCUGCAACUCGCCUACAUGAAGCUGGAAUCGCUAGUAAUCGCGGAUCAGC-AUGCCGCGGUGAAUACGUUCCCGGGCCUUGUACACACCGCCCGUCACACCACGAGAGUUUGUAACACCCGAAGUCGGUGGAAACCGUAAGGUAGCCGCCUAAGGUGGGACAGAUGAUUGGGGUGAAGUCGUAACAAGGUAGCC
06518::Bacillus_sp._R25S::AY572474                                               -------AGAGUUUGAUCCUGGCUCAGGACGAACGCUGGCGGCGUGCCUAAUACAUGCAAGUCGAGCGAA----GGGAGCUUCUCCC----UUAGCGGCGGACGGGUGAGUAACACGUGGGCAACCUGCCUAUAAGACUGGGAUAACUUCGGGAAACCGGAGCUAAUACCGGAUACGUUCUUUCUCGCAUGAGGAAGAUGAAAGACGUACUGUCACUUAUAGAUGGGCCCGCGGCGCAUUAGCUAGUUGGUGAGGUAAUGGCUCACCAAGGCGACGAUGCGUAGCCGCCCUGAGAGGGUGAUCGGCCACACUGGGACUGAGACACGGCCCAGACUCCUACGGGAGGCAGCAGUAGGGAAUCUUCCGCAAUGGACGAAAGUCUGACGGAGCAACGCCGCGUGAACGAAGAAGGCCUUCGGGUCGUAAAGUUCGUUGUUAGGGAAGAACAAGUAUAAC-UACC-UUGACGGUACCUAACCAGAAGCCACGGCUAACUACGUGCCAGCAGCCGCGGUAAUACGUAGGUGGCAAGCGUUGUCCGGAAUUAUUGGGCGUAAAGCGCGCGCAGGUGGUUCCUUAAGUCUGAUGUGAAAGCCCACGGCUCAACCGUGGAGGGUCAUUGGAAACUGGGGAACUUGAGUGCAGAAGAGGAAAGUGGAAUUCCAAGUGUAGCGGUGAAAUGCGUAGAGAUUUGGAGGAACACCAGUGGCGAAGGCGACUUUCUGGUCUG-UAUUGACACUGAGGCGCGAAAGC-UGGGGAGCAAACAGGAUUAGAUACCCUGGUAGUCCACGCCGUAAACGAUGAGUGCUAAGUGUUAGAGUCCCUUUAGUGCUGCAGCUAACGCAUUAAGCACUCCGCCUGGGGAGUACGGCCGCAAGGCCGAAACUCAAAGGAAUUGACGGGGGCCCGCACAAGCGGUGGAGCAUGUGGUUUAAUUCGAAGCAACGCGAAGAACCUUACCAGGUCUUGACAUC-CUCUGACAACCCUAGAGAUAGGGCUUUC-CCCUUCGGGG-GACAGAGUGACAGGUGGUGCAUGGUUGUCGUCAGCUCGUGUCGUGAGAUGUUGGGUUAAGUCCCGCAACGAGCGCAACCCUUGAUCUUAGUUGCCAGCA-UCAGU-UGGGCACUCUAAGGUGACUGCCGGUGCAAACCGGAGGAAGGUGGGGAUGACGUCAAAUCAUCAUGCCCCUUAUGACCAGGGCUACACACGUGCUACAAUGGAUGGUACAAAGGGCUGCAAACCUGCGAAGGUAAGCGAAUCCCAUAAAGCCAUUCUCAGUUCGGAUUGCAGGCUGCAACUCGCCUGCAUGAAGCCGGAAUCGCUAGUAAUCGCGGAUCAGC-AUGCCGCGGUGAAUACGUUCCCGGGCCUUGUACACACCGCCCGUCACACCACGAGAGUUUGUAACACCCGAAGUCGGUGAGAACCUUCAGGCAGCCGCCUAAGGUGGGACAGAUGAUUGGGGUGAAGUCGUAACAAGGUAGCC
06519::Bacillus_sp._R39S::AY572476                                               -------AGAGUUUGAUCCUGGCUCAGGAUGAACGCUGGCGGCGUGCCUAAUACAUGCAAGUCGAGCGAA---UAAGAGCUUCUCUUA---UUAGCGGCGGACGGGUGAGUAACACGUGGGUAACCUACCCAUAAGACUGGGAUAACUCCGGGAAACCGGGGCUAAUACCGGAUAAUAUUUUGACUGCAUAGUCGAAAUGAAAGGCGUCGUGUCACUUAUGGAUGGACCCGCGUCGCAUUAGCUAGUUGGUGAGGUAACGGCUCACCAAGGCGACGAUGCGUAGCCGACCUGAGAGGGUGAUCGGCCACACUGGGACUGAGACACGGCCCAGACUCCUACGGGAGGCAGCAGUAGGGAAUCUUCCGCAAUGGACGAAAGUCUGACGGAGCAACGCCGCGUGAGUGAUGAAGGCUUUCGGGUCGUAAAACUCGUUGUUAGGGAAGAACAAGUGGAAUACACC-UUGACGGUACCUAACCAGAAGCCACGGCUAACUACGUGCCAGCAGCCGCGGUAAUACGUAGGUGGCAAGCGUUAUCCGGAAUUAUUGGGCGUAAAGCGCGCGCAGGUGGUUUCUUAAGUCUGAUGUGAAAGCCCACGGCUCAACCGUGGAGGGUCAUUGGAAACUGGGAGACUUGAGUGCAGAAGAGGAAAGUGGAAUUCCAUGUGUAGCGGUGAAAUGCGUAGAGAUAUGGAGGAACACCAGUGGCGAAGGCGACUUUCUGGUCUG-UACUGACACUGAGGCGCGAAAGCGUGGGGAGCAAACAGGAUUAGAUACCCUGGUAGUCCACGCCGUAAACGAUGAGUGCUAAGUGUUAGAGUUCCUUUAGUGCUGAAGUUAACGCAUUAAGCACUCCGCCUGGGGAGUACGGCCGCAAGGCUGAAACUCAAAGGAAUUGACGGGGGCCCGCACAAGCGGUGGAGCAUGUGGUUUAAUUCGAAGCAACGCGAAGAACCUUACCAGGUCUUGACAUC-CUCUGAAAACUCUAGAGAUAGAGCUUCU--CCUUCGGG--GGCAGAGUGACAGGUGGUGCAUGGUUGUCGUCAGCUCGUGUCGUGAGAUGUUGGGUUAAGUCCCGCAACGAGCGCAACCCUUGAUCUUAGUUGCCAUCA-UAAGU-UGGGCACUCUAAGGUGACUGCCGGUGCAAACCGGAGGAAGGUGGGGAUGACGUCAAAUCAUCAUGCCCCUUAUGACCUGGGCUACACACGUGCUACAAUGGUCGGUACAAAGAGCUGCAAGACCGCGAGGUGGAGCUAAUCUCAUAAAACCGUUCUCAGUUCGGAUUGUAGGCUGCAACUCGCCUACAUGAAGCUGGAAUCGCUAGUAAUCGCGGAUCAGC-AUGCCGCGGUGAAUACGUUCCCGGGCCUUGUACACACCGCCCGUCACACCACGAGAGUUUGCAACACCCGAAGUCGGUGGGAACCUUUAGGCAGCCGCCUAAGGUGGGACAGAUGAUUGGGGUGAAGUCGUAACAAGGUAGCC
06520::Bacillus_sp._R21S::AY572480                                               -------AGAGUUUGAUCCUGGCUCAGGACGAACGCUGGCGGCGUGCCUAAUACAUGCAAGUCGAGCGAA----GGGAGCUUCUCCC----UUAGCGGCGGACGGGUGAGUAACACGUGGGCAACCUGCCUAUAAGACUGGGAUAACUUCGGGAAACCGGAGCUAAUACCGGAUACGUUCUUUCUCGCAUGAGGAAGAUGAAAGACGUACUGUCACUUAUAGAUGGGCCCGCGGCGCAUUAGCUAGUUGGUGAGGUAAUGGCUCACCAAGGCGACGAUGCGUAGCCGACCUGAGAGGGUGAUCGGCCACACUGGGACUGAGACACGGCCCAGACUCCUACGGGAGGCAGCAGUAGGGAAUCUUCCGCAAUGGACGAAAGUCUGACGGAGCAACGCCGCGUGAACGAAGAAGGCCUUCGGGUCGUAAAGUUCGUUGUUAGGGAAGAACAAGUAUAAC-UACC-UUGACGGUACCUAACCAGAAGCCACGGCUAACUACGUGCCAGCAGCCGCGGUAAUACGUAGGUGGCAAGCGUUGUCCGGAAUUAUUGGGCGUAAAGCGCGCGCAGGUGGUUCCUUAAGUCUGAUGUGAAAGCCCACGGCUCAACCGUGGAGGGUCAUUGGAAACUGGGGAACUUGAGUGCAGAAGAGGAAAGUGGAAUUCCAAGUGUAGCGGUGAAAUGCGUAGAGAUUUGGAGGAACACCAGUGGCGAAGGCGACUUUCUGGUCUG-UACUGACACUGAGGCGCGAAAGC-UGGGGAGCAAACAGGAUUAGAUACCCUGGUAGUCCACGCCGUAAACGAUGAGUGCUAAGUGUUAGAGUCCCUUUAGUGCUGCAGCUAACGCAUUAAGCACUCCGCCUGGGGAGUACGGCCGCAAGGCUGAAACUCAAAGGAAUUGACGGGGGCCCGCACAAGCGGUGGAGCAUGUGGUUUAAUUCGAAGCAACGCGAAGAACCUUACCAGGUCUUGACAUC-CUCUGACAACCCUAGAGAUAGGGCGUUC-CCCUUCGGGG-GACAGAGUGACAGGUGGUGCAUGGUUGUCGUCAGCUCGUGUCGUGAGAUGUUGGGUUAAGUCCCGCAACGAGCGCAACCCUUGAUCUUAGUUGCCAGCA-UCAGU-UGGGCACUCUAAGGUGACUGCCGGUGCAAACCGGAGGAAGGUGGGGAUGACGUCAAAUCAUCAUGCCCCUUAUGACCUGGGCUACACACGUGCUACAAUGGAUGGUACAAAGGGCUGCAAACCUGCGAAGGUAAGCGAAUCCCAUAAAGCCAUUCUCAGUUCGGAUUGCAGGCUGCAACUCGCCUGCAUGAAGCCGGAAUCGCUAGUAAUCGCGGAUCAGC-AUGCCGCGGUGAAUACGUUCCCGGGCCUUGUACACACCGCCCGUCACACCACGAGAGUUUGUAACACCCGAAGUCGGUGAGAACCUUCAGGCAGCCGCCUAAGGUGGGACAGAUGAUUGGGGUGAAGUCGUAACAAGGUAGCC
06521::Bacillus_sp._R32S::AY572481                                               -------AGAGUUUGAUCCUGGCUCAGGAUGAACGCUGGCGGCGUGCCUAAUACAUGCAAGUCGAGCGAA---UAAGAGCUUCUCUUA---UUAGCGGCGGACGGGUGAGUAACACGUGGGUAACCUGCCCAUAAGACUGGGAUAACUCCGGGAAACCGGGGCUAAUACCGGAUAAUAUUUCGACUGCAUAGUCGAAAUGAAAGGCGUCGUGUCACUUAUGGAUGGACCCGCGUCGCAUUAGCUAGUUGGUGAGGUAACGGCUCACCAAGGCAACGAUGCGUAGCCGACCUGAGAGGGUGAUCGGCCACACUGGGACUGAGACACGGCCCAGACUCCUACGGGAGGCAGCAGUAGGGAAUCUUCCGCAAUGGACGAAAGUCUGACGGAGCAACGCCGCGUGAGUGAUGAAGGCUUUCGGGUCGUAAAACUCGUUGUUAGGGAAGAACAAGUGGAAUACACC-UUGACGGUACCUAACCAGAAGCCACGGCUAACUACGUGCCAGCAGCCGCGGUAAUACGUAGGUGGCAAGCGUUAUCCGGAAUUAUUGGGCGUAAAGCGCGCGCAGGUGGUUUCUUAAGUCUGAUGUGAAAGCCCACGGCUCAACCGUGGAGGGUCAUUGGAAACUGGGAGACUUGAGUGCAGAAGAGGAAUGUGGAAUUCCAUGUGUAGCGGUGAAAUGCGUAGAGAUAUGGAGGAACACCAGUGGCGAAGGCGACUUUCUGGUCUG-UACUGACACUGAGGCGCGAAAGCGUGGGGAGCAAACAGGAUUAGAUACCCUGGUAGUCCACGCCGUAAACGAUGAGUGCUAAGUGUUAGAGUUCCUUUAGUGCUGAAGUUAACGCAUUAAGCACUCCGCCUGGGGAGUACGGCCGCAAGGCUGAAACUCAAAGGAAUUGACGGGGGCCCGCACAAGCGGUGGAGCAUGUGGUUUAAUUCGAAGCAACGCGAAGAACCUUACCAGGUCUUGACAUC-CUCUGAAAACUCUAGAGAUAGAGCUUCU--CCUUCGGG--AGCAGAGUGACAGGUGGUGCAUGGUUGUCGUCAGCUCGUGUCGUGAGAUGUUGGGUUAAGUCCCGCAACGAGCGCAACCCUUGAUCUUAGUUGCCAUCA-UAAGU-UGGGCACUCUAAGGUGACUGCCGGUGCAAACCGGAGGAAGGUGGGGAUGACGUCAAAUCAUCAUGCCCCUUAUGACCUGGGCUACACACGUGCUACAAUGGACGGUACAAAGAGCUGCAAGACCGCGAGGUGGAGCUAAUCUCAUAAAACCGUUCUCAGUUCGGAUUGUAGGCUGCAACUCGCCUACAUGAAGCUGGAAUCGCUAGUAAUCGCGGAUCAGC-AUGCCGCGGUGAAUACGUUCCCGGGCCUUGUACACACCGCCCGUCACACCACGAGAGUUUGUAACACCCGAAGUCGGUGGGAACCUUUAGGCAGCCGCCUAAGGUGGGACAGAUGAUUGGGGUGAAGUCGUAACAAGGUAGCC
06522::Bacillus_sp._R37S::AY572483                                               --------GAGUUUGAUCCUGGCUCAGGAUGAACGCUGGCGGCGUGCCUAAUACAUGCAAGUCGAGCGAA---UAAGAGCUUCUCUUA---UUAGCGGCGGACGGGUGAGUAACACGUGGGUAACCUGCCCAUAAGACUGGGAUAACUCCGGGAAACCGGGGCUAAUACCGGAUAACAUUUUGACUGCAUGGUCGAAAUGAAAGGCGUCGUGUUACUUAUGGAUGGACCCGCGUCGCAUUAGCUAGUUGGUGAGGUAACGGCUCACCAAGGCAACGAUGCGUAGCCGACCUGAGAGGGUGAUCGGCCACACUGGGACUGAGACACGGCCCAGACUCCUACGGGAGGCAGCAGUAGGGAAUCUUCCGCAAUGGACGAAAGUCUGACGGAGCAACGCCGCGUGAGUGAUGAAGGCUUUCGGGUCGUAAAACUCGUUGUUAGGGAAGAACAAGUGGAAUACACC-UUGACGGUACCUAACCAGAAGCCACGGCUAACUACGUGCCAGCAGCCGCGGUAAUACGUAGGUGGCAAGCGUUAUCCGGAAUUAUUGGGCGUAAAGCGCGCGCAGGUGGUUUCUUAAGUCUGAUGUGAAAGCCCACGGCUCAACCGUGGAGGGUCAUUGGAAACUGGGAGACUUGAGUGCAGAAGAGGAAAGUGGAAUUCCAUGUGUAGCGGUGAAAUGCGUAGAGAUAUGGAGGAACACCAGUGGCGAAGGCGACUUUCUGGUCUG-UACUGACACUGAGGCGCGAAAGCGUGGGGAGCAAACAGGAUUAGAUACCCUGGUAGUCCACGCCGUAAACGAUGAGUGCUAAGUGUUAGAGUUCCUUUAGUGCUGAAGUUAACGCAUUAAGCACUCCGCCUGGGGAGUACGGCCGCAAGGCUGAAACUCAAAGGAAUUGACGGGGGCCCGCACAAGCGGUGGAGCAUGUGGUUUAAUUCAAAGCAACGCGAAGAACCUUACCAGGUCUUGACAUC-CUCUGAAAACUCUAGAGAUAGAGCUUCU--CCUUCGGG--AGCAGAGUGACAGGUGGUGCAUGGUUGUCGUCAGCUCGUGUCGUGAGAUGUUGGGUUAAGUCCCGCAACGAGCGCAACCCUUGAUCUUAGUUGCCAUCA-UAAGU-UGGGCACUCUAAGGUGACUGCCGGUGCAAACCGGAGGAAGGUGGGGAUGACGUCAAGUCAUCAUGCCCCUUAUGACCUGGGCUACACACGUGCUACAAUGGACGGUACAAAGAGCUGCAAGACCGCGAGGUGGAGCUAAUCUCAUAAAACCGUUCUCAGUUCGGAUUGUAGGCUGCAACUCGCCUACAUGAAGCUGGAAUCGCUAGUAAUCGCGGAUCAGC-AUGCCGCGGUGAAUACGUUCCCGGGCCUUGUACACACCGCCCGUCACACCACGAGAGUUUGUAACACCCGAAGUCGGUGGGAACCUUUAGGCAGCCGCCUAAGGUGGGACAGAUGAUUGGGGUGAAGUCGUAACAAGGUAGCC
06523::Bacillus_sp._R42S::AY572484                                               -------AGAGUUUGAUUCUGGCUCAGGAUGAACGCUGGCGGCGUGCCUAAUACAUGCAAGUCGAGCGAA---UAAGAGCUUCUCUUA---UUAGCGGCGGACGGGUGAGUAACACGUGGGUAACCUGCCUAUAAGACUGGGAUAACUCCGGGAAACCGGGGCUAAUACCGGAUAAUAUUUUGACUGCAUGGUCGAAAUGAAAGGCGUCGUGUCACUUAUGGAUGGACCCGCGUCGCAUUAGCUAGUUGGUGAGGUAACGGCUCACCAAGGCAACGAUGCGCAGCCGACCUGAGAGGGUGAUCGGCCACACUGGGACUGAGACACGGGCCAGACUCCUACGGGAGGCAGCAGUAGGGAAUCUUCCGCAAUGGACGAAAGUCUGACGGAGCAACGCCGCGUGAGUGAUGAAGGCUUUCGGGUCGUAAAACUCGUUGUUAGGGAAGAACAAGUGGAAUACACC-UUGACGGUACCUAACCAGAAGCCACGGCUAACUACGUGCCAGCAGCCGCGGUAAUACGUAGGUGGCAAGCGUUAUCCGGAAUUAUUGGGCGUAAAGCGCGCGCAGGUGGUUUCUUAAGUCUGAUGUGAAAGCCCACGGCUCAACCGUGGAGGGUCAUUGGAAACUGGGAGACUUGAGUGCAGAAGAGGAAAGUGGAAUUCCAUGUGUAGCGGUGAAAUGCGUAGAGAUAUGGAGGAACACCAGUGGCGAAGGCGACUUUCUGGUCUG-UACUGACACUGAGGCGCGAAAGCGUGGGGAGCAAACAGGAUUAGAUACCCUGGUAGUCCACGCCGUAAACGAUGAGUGCUAAGUGUUAGAGUUCCUUUAGUGCUGAAGUUAACGCAUUAAGCACUCCGCCUGGGGAGUACGGCCGCAAGGCUGAAACUCAAAGGAAUUGACGGGGGCCCGCACAAGCGGUGGAGCAUGUGGUUUAAUUCGAAGCAACGCGAAGAACCUUACCAGGUCUUGACAUC-CUCUGAAAACUCUAGAGAUAGAGCUUCU--CCUUCGGG--AGCAGAGUGACAGGUGGUGCAUGGUUGUCGUCAGCUCGUGUCGUGAGAUGUUGGGUUAAGUCCCGCAACGAGCGCAACCCUUGAUCUUAGUUGCCAUCA-UAAGU-UGGGCACUCUAAGGUGACUGCCGGUGCAAACCGGAGGAAGGUGGGGAUGACGUCAAAUCAUCAUGCCCCUUAUGACCUGGGCUACACACGUGCUACAAUGGACGGUACAAAGAGCUGCAAGACCGCGAGGUGGAGCUAAUCUCAUAAAACCGUUCUCAGUUCGGAUUGUAGGCUGCAACUCGCCUACAUGAAGCUGGAAUCGCUAGUAAUCGCGGAUCAGC-AUGCCGCGGUGAAUACGUUCCCGGGCCUUGUACACACCGCCCGUCACACCACGAGAGUUUGUAACACCCGUAGUCGGUGGGAACCUUUAGGCAGCCGCCUAAGGUGGGACAGAUGAUUGGGGUGAAGUCGUAACAAGGUAGCC
06526::Bacillus_sp._S_2::AJ784847                                                -------------------UGGCUCAGGAUGAACGCUGGCGGCGUGCCUAAUACAUGCAAGUCGAGCGAA-AUUAGAAGCUUCUUCUAUG-UUAGCGGCGGACGGGUGAGUAACACGUGGGCAACCUGCCUGUAAGACUGGGAUAACUUCGGGAAACCGAAGCUAAUACCGGAUAGGAUCUUCCCUUCAUGGGGAUGAUGAAAGAUGUCGUAUCACUUACAGAUGGGCCCGCGGUGCAUUAGCUAGUUGGUGAGGUAACGGCUCACCAAGGCAACGAUGCAUAGCCGACCUGAGAGGGUGAUCGGCCACACUGGGACUGAGACACGGCCCAGACUCCUACGGGAGGCAGCAGUAGGGAAUCUUCCGCAAUGGACGAAAGUCUGACGGAGCAACGCCGCGUGAGUGAUGAAGGCUUUCGGGUCGUAAAACUCGUUGUUAGGGAAGAACAAGUAUAAC-UACC-UUGACGGUACCUAACCAGAAGCCACGGCUAACUACGUGCCAGCAGCCGCGGUAAUACGUAGGUGGCAAGCGUUAUCCGGAAUUAUUGGGCGUAAAGCGCGCGCAGGCGGUUUCUUAAGUCUGAUGUGAAAGCCCACGGCUCAACCGUGGAGGGUCAUUGGAAACUGGGGAACUUGAGUGCAGAAGAGAAAAGCGGAAUUCCACGUGUAGCGGUGAAAUGCGUAGAGAUGUGGAGGAACACCAGUGGCGAAGGCGGCUUUUUGGUCUG-UACUGACGCUGAGGCGCGAAAGCGUGGGGAGCAAACAGGAUUAGAUACCCUGGUAGUCCACGCCGUAAACGAUGAGUGCUAAGUGUUAGAGUUCCUUUAGUGCUGCAGCUAACGCAUUAAGCACUCCGCCUGGGGAGUACGGUCGCAAGACUGAAACUCAAAGGAAUUGACGGGGGCCCGCACAAGCGGUGGAGCAUGUGGUUUAAUUCGAAGCAACGCGAAGAACCUUACCAGGUCUUGACAUC-CUCUGACAACUCUAGAGAUAGAGCGUUC-CCCUUCGGGG-GACAGAGUGACAGGUGGUGCAUGGUUGUCGUCAGCUCGUGUCGUGAGAUGUUGGGUUAAGUCCCGCAACGAGCGCAACCCUUGAUCUUAGUUGCCAGCA-UUAGU-UGGGCACUCUAAGGUGACUGCCGGUGCAAACCGGAGGAAGGUGGGGAUGACGUCAAAUCAUCAUGCCCCUUAUGACCUGGGCUACACACGUGCUACAAUGGAUGGUACAAAGGGCUGCAAGACCGCGAGGUCAAGCCAAUCCCAUAAAACCAUUCUCAGUUCGGAUUGUAGGCUGCAACUCGCCUACAUGAAGCUGGAAUCGCUAGUAAUCGCGGAUCAGC-AUGCCGCGGUGAAUACGUUCCCGGGCCUUGUACACACCGCCCGUCACACCACGAGAGUUUGUAACACCCGAAGUCGGUGGAAACCGUAAGGUAGCCGCCUAAGGUGGGACAGAUGAUUGGGGUGAAGUCGUAACAAGGUAACC
06533::Bacillus_sp._R_23116::AJ786819                                            ---------------------------GACGAACGCUGGCGGCGUGCCUAAUACAUGCAAGUCGAGCGGA-UUUAAAAGCUUCUUUUGAA-UCAGCGGCGGACGGGUGAGUAACACGUGGGCAACCUGCCUGUAAGACUGGGAUAACUUCGGGAAACCGGAGCUAAUACCGGAUAAUAUAAGGACCUCCUGGUCUUUAUGAAAGAUGUCGUAUCACUUACAGAUGGGCCCGCGGCGCAUUAGCUAGUUGGUGAGGUAAUGGCUCACCAAGGCGACGAUGCGUAGCCGACCUGAGAGGGUGAUCGGCCACACUGGGACUGAGACACGGCCCAGACUCCUACGGGAGGCAGCAGUAGGGAAUCUUCCACAAUGGACGAAAGUCUGAUGGAGCAACGCCGCGUGAGCGAUGAAGGCCUUCGGGUCGUAAAGCUCGUUGUUAGGGAAGAACAAGUGUAAC-CACC-UUGACGGUACCUAACCAGAAGCCACGGCUAACUACGUGCCAGCAGCCGCGGUAAUACGUAGGUGGCAAGCGUUGUCCGGAAUUAUUGGGCGUAAAGCGCGCGCAGGUGGUUCUUUAAGUCUGAUGUGAAAGCCCACGGCUCAACCGUGGAGGGUCAUUGGAAACUGGGGAACUUGAGUGCAGAAGAGGAAAGUGGAAUUCCAAGUGUAGCGGUGAAAUGCGUAGAGAUUUGGAGGAACACCAGUGGCGAAGGCGACUUUCUGGUCUG-UACUGACACUGAGGCGCGAAAGCGUGGGGAGCAAACAGGAUUAGAUACCCUGGUAGUCCACGCCGUAAACGAUGAGUGCUAAGUGUUAGAGUUCCUUUAGUGCUGCAGCUAACGCAUUAAGCACUCCGCCUGGGGAGUACGGUCGCAAGACUGAAACUCAAAGGAAUUGACGGGGGCCCGCACAAGCGGUGGAGCAUGUGGUUUAAUUCGAAGCAACGCGAAGAACCUUACCAGGUCUUGACAUC-CUCUGACACUCCUAGAGAUAGGACGUUC-CCCUUCGGGG-GACAGAGUGACAGGUGGUGCAUGGUUGUCGUCAGCUCGUGUCGUGAGAUGUUGGGUUAAGUCCCGCAACGAGCGCAACCCUUGAUCUUAGUUGCCAGCA-UCAGU-UGGGCACUCUAAGGUGACUGCCGGUGCAAACCGGAGGAAGGUGGGGAUGACGUCAAAUCAUCAUGCCCCUUAUGACCUGGGCUACACACGUGCUACAAUGGACGGUACAAAGGGCAGCAAAACCGCGAGGUCGAGCCAAUCCCAUAAAACCGUUCUCAGUUCGGAUUGCAGGCUGCAACUCGCCUGCAUGAAGCCGGAAUCGCUAGUAAUCGCGGAUCAGC-AUGCCGCGGUGAAUACGUUCCCGGGCCUUGUACACACCGCCCGUCACACCACGAGAGUUUGUAACACCCGAAGUCGGUGGGAACCUUUUGGCAGCCGCCUAAGGUGGGACAGAUGAUUGGGGUGAAGUCGUAACAAGG-----
06551::Bacillus_sp._TUT1206::AB188212                                            -------AGAGUUUGAUCCUGGCUCAGGACGAACGCUGGCGGCGUGCCUAAUACAUGCAAGUCGAGCGGA---UGGGAGCUUCUCCCU---UUAGCGGCGGACGGGUGAGUAACACGUGGGUAACCUGCCUGUAAGACUGGGAUAACUCCGGGAAACCGGGGCUAAUACCGGAUGGUUGUUUGACCGCAUGGUCAAACAAAAAGGUGUCGUACCACUUACAGAUGGACCCGCGGCGCAUUAGCUAGUUGGUGAGGUAACGGCUCACCAAGGCAACGAUGCGUAGCCGACCUGAGAGGGUGAUCGGCCACACUGGGACUGAGACACGGCCCAGACUCCUACGGGAGGCAGCAGUAGGGAAUCUUCCGCAAUGGACGAAAGUCUGACGGAGCAACGCCGCGUGAGUGAUGAAGGUUUUCGGAUCGUAAAGCUCGUUGUUAGGGAAGAACAAGUAGAAUAUACC-UUGACGGUACCUAACCAGAAGCCACGGCUAACUACGUGCCAGCAGCCGCGGUAAUACGUAGGUGGCAAGCGUUGUCCGGAAUUAUUGGGCGUAAAGGGCUCGCAGGCGGUUUCUUAAGUCUGAUGUGAAAGCCCCCGGCUCAACCGGGGAGGGUCAUUGGAAACUGGGGAACUUGAGUGCAGAAGAGGAGAGUGGAAUUCCACGUGUAGCGGUGAAAUGCGUAGAGAUGUGGAGGAACACCAGUGGCGAAGGCGACUCUCUGGUCUG-UACUGACGCUGAGGAGCGAAAGCGUGGGGAGCGAACAGGAUUAGAUACCCUGGUAGUCCACGCCGUAAACGAUGAGUGCUAAGUGUUAGGGUUCCCUUAGUGCUGCAGCUAACGCAUUAAGCACUCCGCCUGGGGAGUACGGUCGCAAGACUGAAACUCAAAGGAAUUGACGGGGGCCCGCACAAGCGGUGGAGCAUGUGGUUUAAUUCGAAGCAACGCGAAGAACCUUACCAGGUCUUGACAUC-CUCUGACAAUCCUAGAGAUAGGACGUCC--CCUUCGGG--GGCAGAGUGACAGGUGGUGCAUGGUUGUCGUCAGCUCGUGUCGUGAGAUGUUGGGUUAAGUCCCGCAACGAGCGCAACCCUUGAUCUUAGUUGCCAGCA-UCAGU-UGGGCACUCUAAGGUGACUGCCGGUGCAAACCGGAGGAAGGUGGGGAUGACGUCAAAUCAUCAUGCCCCUUAUGACCUGGGCUACACACGUGCUACAAUGGACAGAACAAAGGGCAGCGAAACCGCGAGGUUAAGCCAAUCCCACAAAUCUGUUCUCAGUUCGGAUCGCAGUCUGCAACUCGACUGCGUGAAGCUGGAAUCGCUAGUAAUCGCGGAUCAGC-AUGCCGCGGUGAAUACGUUCCCGGGCCUUGUACACACCGCCCGUCACACCACGAGAGUUUGUAACACCCGAAGUCGGUGAGAACCUUUUGGCAGCCGCCGAAGGUGGGACAGAUGAUUGGGGUGAAGUCGUAACAAGGUAGCC
06552::Bacillus_sp._TUT1217::AB188216                                            -------AGAGUUUGAUCCUGGCUCAGGACGAACGCUGGCGGCGUGCCUAAUACAUGCAAGUCGAGCGGA---UGGGAGCUUCUCCCU---UUAGCGGCGGACGGGUGAGUAACACGUGGGUAACCUGCCUGUAAGACUGGGAUAACUCCGGGAAACCGGGGCUAAUACCGGAUGCUUGAUUGACCGCAUGGUCAAUUAAAAAGGUGUUUUACCACUUACAGAUGGACCCGCGGCGCAUUAGCUAGUUGGUGAGGUAACGGCUCACCAAGGCAACGAUGCGUAGCCGACCUGAGAGGGUGAUCGGCCACACUGGGACUGAGACACGGCCCAGACUCCUACGGGAGGCAGCAGUAGGGAAUCUUCCGCAAUGGACGAAAGUCUGACGGAGCAACGCCGCGUGAGUGAUGAAGGUUUUCGGAUCGUAAAACUCGUUGUUAGGGAAGAACAAGUAGAAUAUACC-UUGACGGUACCUAACCAGAAGCCACGGCUAACUACGUGCCAGCAGCCGCGGUAAUACGUAGGUGGCAAGCGUUGUCCGGAAUUAUUGGGCGUAAAGCGCGCGCAGGCGGUUUCUUAAGUCUGAUGUGAAAGCCCCCGGCUCAACCGGGGAGGGUCAUUGGAAACUGGGGAACUUGAGUGCAGAAGAGGAGAGUGGAAUUCCACGUGUAGCGGUGAAAUGCGUAGAGAUGUGGAGGAACACCAGUGGCGAAGGCGACUCUCUGGUCUG-UACUGACGCUGAGGCGCGAAAGCGUGGGGAGCGAACAGGAUUAGAUACCCUGGUAGUCCACGCCGUAAACGAUGAGUGCUAAGUGUUAGAGUUCCUUUAGUGCUGCAGCAAACGCAUUAAGCACUCCGCCUGGGGAGUACGGUCGCAAGACUGAAACUCAAAGGAAUUGACGGGGGCCCGCACAAGCGGUGGAGCAUGUGGUUUAAUUCGAAGCAACGCGAAGAACCUUACCAGGUCUUGACAUC-CUCUGACAACCCUAGAGAUAGGGCUUCC--CCUUCGGG--GGCAGAGUGACAGGUGGUGCAUGGUUGUCGUCAGCUCGUGUCGUGAGAUGUUGGGUUAAGUCCCGCAACGAGCGCAACCCUUGAUCUUAGUUGCCAGCA-UCAGU-UGGGCACUCUAAGGUGACUGCCGGUGCAAACCGGAGGAAGGUGGGGAUGACGUCAAAUCAUCAUGCCCCUUAUGACCUGGGCUACACACGUGCUACAAUGGGCAGAACAAAGGGCAGCGAAGCCGCGAGGCUAAGCCAAUCCCACAAAUCUGUUCUCAGUUCGGAUCGCAGUCUGCAACUCGACUGCGUGAAGCUGGAAUCGCUAGUAAUCGCGGAUCAGC-AUGCCGCGGUGAAUACGUUCCCGGGCCUUGUACACACCGCCCGUCACACCACGAGAGUUUGUAACACCCGAAGUCGGUGAGAACCUUUUGGCAGCCGCCGAAGGUGGGACAGAUGAUUGGGGUGAAGUCGUAACAAGGUAGCC
06553::Bacillus_sp._TMW_2.480::AJ809499                                          ---------------------------GACGAACGCUGGCGGSGUGCCUAAUACAUGCAAGUCGAGCGGA---UGGGAGCUUCUCCCU---UUAGCGGCGGACGGGUGAGUAACACGUGGGUAACCUGCCUGUAAGACUGGGAUAACUCCGGGAAACCGGGGCUAAUACCGGAUGGUUGUUUGACCGCAUGGUCAGACAAAAAGGUGUCGUACCACUUACAGAUGGACCCGCGGCGCAUUAGCUAGUUGGUGAGGUAACGGCUCACCAAGGCGACGAUGCGUAGCCGACCUGAGAGGGUGAUCGGCCACACUGGGACUGAGACACGGCCCAGACUCCUACGGGAGGCAGCAGUAGGGAAUCUUCCGCAAUGGACGAAAGUCUGACGGAGCAACGCCGCGUGAGUGAUGAAGGUUUUCGGAUCGUAAAGCUCGUUGUUAGGGAAGAACAAGUGAAAUACACC-UUGACGGUACCUAACCAGAAGCCACGGCUAACUACGUGCCAGCAGCCGCGGUAAUACGUAGGUGGCAAGCGUUGUCCGGAAUUAUUGGGCGUAAAGGGCUCGCAGGCGGUUUCUUAAGUCUGAUGUGAAAGCCCCCGGCUCAACCGGGGAGGGUCAUUGGAAACUGGGGAACUUGAGUGCAGAAGAGGAGAGUGGAAUUCCACGUGUAGCGGUGAAAUGCGUAGAGAUGUGGAGGAACACCAGUGGCGAAGGCGACUCUCUGGUCUG-UACUGACGCUGAGGAGCGAAAGCGUGGGGAGCGAACAGGAUUAGAUACCCUGGUAGUCCACGCCGUAAACGAUGAGUGCUAAGUGUUAGGGUUCCCUUAGUGCUGCAGCUAACGCAUUAAGCACUCCGCCUGGGGAGUACGGUCGCAAGACUGAAACUCAAAGGAAUUGACGGGGGCCCGCACAAGCGGUGGAGCAUGUGGUUUAAUUCGAAGCAACGCGAAGAACCUUACCAGGUCUUGACAUC-CUCUGACAAUCCUAGAGAUAGGACGUCC--CCUUCGGG--GGCAGAGUGACAGGUGGUGCAUGGUUGUCGUCAGCUCGUGUCGUGAGAUGUUGGGUUAAGUCCCGCAACGAGCGCAACCCUUGAUCUUAGUUGCCAGCA-UCAGU-UGGGCACUCUAAGGUGACUGCCGGUGCAAACCGGAGGAAGGUGGGGAUGACGUCAAAUCAUCAUGCCCCUUAUGACCUGGGCUACACACGUGCUACAAUGGACAGAACAAAGGGCAGCGAAACCGCGAGGUUAAGCCAAUCCCACAAAUCUGUUCUCAGUUCGGAUCGCAGUCUGCAACUCGACUGCGUGAAGCUGGAAUCGCUAGUAAUCGCGGAUCAGC-AUGCCGCGGUGAAUACGUUCCCGGGCCUUGUACACACCGCCCGUCACACCACGAGAGUUUGUAACACCCGAAGUCGGUGAGAACCUUUWGGCAGCCGCCGAAGGUGGGACAGAUGAUUGGGGUGAAGUCGUAACAAGGUAGCC
06566::Bacillus_sp._42::AY763118                                                 --------GAGUUUGAUCCUGGCUCAGGACGAACGCUGGCGGCGUGCCUAAUACAUGCAAGUCGAGCGGA--C-GGGAGCUUCUUCU-G--UUAGCGGCGGACGGGUGAGUAACACGUGGGUAACCUGCCCGUAAGACCGGGAUAACUCCGGGAAACCGGGGCUAAUACCGGAUAACACCGAAACCGCAUGGUUUCGGUGAAAGGCGUUUUGUCACUUGCGGAUGGGCCCGCGGCGCAUUAGCUAGUUGGUGAGGUAACGGCUCACCAAGGCGACGAUGCGUAGCCGGCCUGAGAGGGUGACCGGCCACACUGGGACUGAGACACGGCCCAGACUCCUACGGGAGGCAGCAGUAGGGAAUCUUCCGCAAUGGACGAAAGUCUGACGGAGCGACGCCGCGUGAGCGAAGAAGGUCUUCGGAUCGUAAAGCUCGUUGUUAGGGAAGAAGAAGUAGAAUAUACG-GUGACGGUACCUAACGAGAAGCCCCGGCUAACUACGUGCCAGCAGCCGCGGUAAUACGUAGGGGGCGAGCGUUGUCCGGAAUUAUUGGGCGUAAAGCGCGCGCAGGCGGUCCCUUAAGUCUGAUGUGAAAGCCCACGGCUCAACCGUGGAGGGUCAUUGGAAACUGGGGGACUUGAGUGCAGAAGAGGAGAGCGGAAUUCCACGUGUAGCGGUGAAAUGCGUAGAGAUGUGGAGGAACACCAGUGGCGAAGGCGGCUCUCUGGUCUG-UACUGACGCUGAGGCGCGAAAGCGUGGGGAGCAAACAGGAUUAGAUACCCUGGUAGUCCACGCCGUAAACGAUGAGUGCUAAGUUUUAGAGGUUCUUUAGUGCUGUAGCUAACGCGUUAAGCACUCCGCCUGGGGAGUACGGCCGCAAGGCUGAAACUCAAAGGAAUUGACGGGGGCCCGCACAAGCGGUGGAGCAUGUGGUUUAAUUUGAAGCAACGCGAAGAACCUUACCAGGUCUUGACAUC-CCCUGACAACCCUGGAGACAGGGCGUUCCCCCUUCGGGGGGACAGGGUGACAGGUGGUGCAUGGUUGUCGUCAGCUCGUGUCGUGAGAUGUUGGGUUAAGUCCCGCAACGAGCGCAACCCUCGCCCCUAGUUGCCAGCA-UCAGU-UGGGCACUCUAGGGGGACUGCCGGUGCAAACCGGAGGAAGGUGGGGAUGACGUCAAAUCAUCAUGCCCCUUAUGACCUGGGCUACACACGUGCUACAAUGGGCGGUACAAAGGGCUGCGAACCCGCGAGGGGGAGCGAAUCCCAAAAAGCCGCUCUCAGUUCGGAUUGCAGGCUGCAACUCGCCUGCAUGAAGCCGGAAUCGCUAGUAAUCGCGGAUCAGC-AUGCCGCGGUGAAUACGUUCCCGGGCCUUGUACACACCGCCCGUCACACCACGAGAGCUUGCAACACCCGAAGUCGGUGAGAACCGUAAGGCAGCCGCCGAAGGUGGGGCAAGUGAUUGGGGUGAAGUCGUAACAAGGUAGCC
06567::Bacillus_sp._DU::AJ842963                                                 -------AGAGUUUGAUCAUGGCUCAGGAUGAACGCUGGCGGCCUGCCUAAUACAUGCAAGUCGAGCGAA---UGAGAGCUUCUCUCA---UUAGCGGCGGACGGGUGAGUAACACGUGGGUAACCUGCCCAUAAGACUGGGAUAACUCCGGGAAACCGGGGCUAAUACCGGAUAACAUUUUGACUGCAUGGUCGAAAUGAAAGGCGUCGUGUCACUUAUGGAUGGACCCGCGUCGCAUUAGCUAGUUGGUGAGGUAACGGCUCACCAAGGCAACGAUGCGUAGCCGACCUGAGAGGGUGAUCGGCCACACUGGGACUGAGACACGGCCCAGACUCCUACGGGAGGCAGCAGUAGGGAAUCUUCCGCAAUGGACGAAAGUCUGACGGAGCAACGCCGCGUGAGUGAUGAAGGCUUUCGGGUCGUAAAACUCGUUGUUAGGGAAGAACAAGUGGAAUACACC-UUGACGGUACCUAACCAGAAGCCACGGCUAACUACGUGCCAGCAGCCGCGGUAAUACGUAGGUGGCAAGCGUUAUCCGGAAUUAUUGGGCGUAAAGCGCGCGCAGGUGGUUUCUUAAGUCUGAUGUGAAAGCCCACGGCUCAACCGUGGAGGGUCAUUGGAAACUGGGAGACUUGAGUGCAGAAGAGGAAAGUGGAAUUCCAUGUGUAGCGGUGAAAUGCGUAGAGAUAUGGAGGAACACCAGUGGCGAAGGCGACUUUCUGGUCUG-UACUGACACUGAGGCGCGAAAGCGUGGGGAGCAAACAGGAUUAGAUACCCUGGUAGUCCACGCCGUAAACGAUGAGUGCUAAGUGUUAGAGUUCCUUUAGUGCUGAAGUUAACGCAUUAAGCACUCCGCCUGGGGAGUACGGCCGCAAGGCUGAAACUCAAAGGAAUUGACGGGGGCCCGCACAAGCGGUGGAGCAUGUGGUUUAAUUCGAAGCAACGCGAAGAACCUUACCAGGUCUUGACAUC-CUCUGAAAACCCUAGAGAUAGGGCUUCU--CCUUCGGG--AGCAGAGUGACAGGUGGUGCAUGGUUGUCGUCAGCUCGUGUCGUGAGAUGUUGGGUUAAGUCCCGCAACGAGCGCAACCCUUGAUCUUAGUUGCCAUCA-UAAGU-UGGGCACUCUAAGGUGACUGCCGGUGCAAACCGGAGGAAGGUGGGGAUGACGUCAAAUCAUCAUGCCCCUUAUGACCUGGGCUACACACGUGCUACAAUGGACGGUACAAAGAGCUGCAAGACCGCGAGGUGGAGCUAAUCUCAUAAAACCGUUCUCAGUUCGGAUUGUAGGCUGCAACUCGCCUACAUGAAGCUGGAAUCGCUAGUAAUCGCGGAUCAGC-AUGCCGCGGUGAAUACGUUCCCGGGCCUUGUACACACCGCCCGUCACACCACGAGAGUUUGUAACACCCGAAGUCGGUGGGAACCUUUUGGCAGCCGCCUAAGGUGGGACAGAUGAUUGGGGUGAAGUCGUAACAAGGUAGCC
06568::Bacillus_sp._NT::AJ842964                                                 -------AGAGUUUGAUCAUGGCUCAGGACGAACGCUGGCGGCCUGCCUAAUACAUGCAAGUCGAGCGGA----GGGAGCUUCUCCC----UUAGCGGCGGACGGGUGAGUAACACGUGGGUAACCUGCCUGUAAGACUGGGAUAACUCCGGGAAACCGGAGCUAAUACCGGAUAGUUCCUUGACCGCAUGGUCAAGGAGAAAGACGUCGUGUCACUUACAGAUGGACCCGCGGCGCAUUAGCUAGUUGGUGGGGUAAUGGCUCACCAAGGCGACGAUGCGUAGCCGACCUGAGAGGGUGAUCGGCCACACUGGGACUGAGACACGGCCCAGACUCCUACGGGAGGCAGCAGUAGGGAAUCUUCCGCAAUGGACGAAAGUCUGACGGAGCAACGCCGCGUGAGUGAUGAAGGUUUUCGGAUCGUAAAGCUCGUUGUUAGGGAAGAACAAGUGUAACUCACC-UUGACGGUACCUAACCAGAAGCCACGGCUAACUACGUGCCAGCAGCCGCGGUAAUACGUAGGUGGCAAGCGUUGUCCGGAAUUAUUGGGCGUAAAGGGCUUGCAGGCGGUUUCUUAAGUCUGAUGUGAAAGCCCCCGGCUCAACCGGGGAGGGUCAUUGGAAACUGGGAAACUUGAGUGCAGAAGAGGAGAGUGGAAUUCCACGUGUAGCGGUGAAAUGCGUAGAGAUGUGGAGGAACACCAGUGGCGAAGGCGACUCUCUGGUCUG-UACUGACGCUGAGGAGCGAAAGCGUGGGGAGCGAACAGGAUUAGAUACCCUGGUAGUCCACGCCGUAAACGAUGAGUGCUAAGUGUUAGGGUUCCCUUAGUGCUGCAGCUAACGCAUUAAGCACUCCGCCUGGGGAGUACGGUCGCAAGACUGAAACUCAAAGGAAUUGACGGGGGCCCGCACAAGCGGUGGAGCAUGUGGUUUAAUUCGAAGCAACGCGAAGAACCUUACCAGGUCUUGACAUC-CUCUGACAACCCUAGAGAUAGGGCUUUC--CCUUCGGG--GACAGAGUGACAGGUGGUGCAUGGUUGUCGUCAGCUCGUGUCGUGAGAUGUUGGGUUAAGUCCCGCAACGAGCGCAACCCUUGAUCUUAGUUGCCAGCA-UCAGU-UGGGCACUCUAAGGUGACUGCCGGUGCAAACCGGAGGAAGGUGGGGAUGACGUCAAAUCAUCAUGCCCCUUAUGACCUGGGCUACACACGUGCUACAAUGGACAGAACAAAGGGCUGCAAA-CCGCAAGGUUUAGCCAAU-CCAUAAAUCUGUUCUCAGUUCGGAUCGCAGUCUGCAACUCGACUGCGUGAAGCUGGAAUCGCUAGUAAUCGCGGAUCAGC-AUGCCGCGGUGAAUACGUUCCCGGGCCUUGUACACACCGCCCGUCACACCACGAGAGUUUGCAACACCCGAAGUCGGUGAGAACCUUA-GGCAGCCGCCGAAGGUGGGGCAGAUGAUUGGGGUGAAGUCGUAACAAGGUAGCC
06569::Bacillus_sp._JL_79::AY745815                                              -------AGAGUUUGAUCAUGGCUCAGGACGAACGCUGGCGGCGUGCCUAAUACAUGCAAGUCGAGCGGA-----CCUCUUCGAGG-----UCAGCGGCGGACGGGUGAGUAACACGUGGGCAACCUGCCUGUAAGACUGGGAUAACUCCGGGAAACCGGAGCUAAUACCGGAUACUAUGUCAACCGCAUGGUUGACAUCAAAGACGUCGUGUCACUUACAGAUGGGCCCGCGGCGCAUUAGCUAGUUGGUGAGGUAAUGGCUCACCAAGGCGACGAUGCGUAGCCGACCUGAGAGGGUGAUCGGCCACACUGGGACUGAGACACGGCCCAGACUCCUACGGGAGGCAGCAGUAGGGAAUCUUCCGCAAUGGACGAAAGUCUGACGGAGCAACGCCGCGUGAGUGAUGAAGGUUUUCGGAUCGUAAAACUCGUUGUCAGGGAAGAACAAGUGUAAC-CGCC-UUGACGGUACCUGACCAGAAGCCACGGCUAACUACGUGCCAGCAGCCGCGGUAAUACGUAGGUGGCAAGCGUUGUCCGGAAUUAUUGGGCGUAAAGCGCGCGCAGGCGGUUUCUUAAGUCUGAUGUGAAAGCCCCCGGCUCAACCGGGGAGGGUCAUUGGAAACUGGGAAACUUGAGUGCAGAAGAGGAGAGUGGAAUUCCACGUGUAGCGGUGAAAUGCGUAGAGAUGUGGAGGAACACCAGUGGCGAAGGCGACUCUCUGGUCUG-UACUGACGCUGAGGCGCGAAAGCGUGGGGAGCGAACAGGAUUAGAUACCCUGGUAGUCCACGCCGUAAACGAUGAGUGCUAAGUGUUAGAGUUCCUUUAGUGCUGCAGCUAACGCAUUAAGCACUCCGCCUGGGGAGUACGGUCGCAAGACUGAAACUCAAAGGAAUUGACGGGGGCCCGCACAAGCGGUGGAGCAUGUGGUUUAAUUCGAAGCAACGCGAAGAACCUUACCAGGUCUUGACAUC-CUUUGCCACUUCUAGAGAUAGAAGGUUC-CCCUUCGGGG-GACAAAGUGACAGGUGGUGCAUGGUUGUCGUCAGCUCGUGUCGUGAGAUGUUGGGUUAAGUCCCGCAACGAGCGCAACCCUUGAUCUUAGUUGCCAGCA-UCAGU-UGGGCACUCUAAGGUGACUGCCGGUGCAAACCGGAGGAAGGUGGGGAUGACGUCAAAUCAUCAUGCCCCUUAUGACCUGGGCUACACACGUGCUACAAUGGAUGGUACAAAGGGCUGCGAAACCGCGAGGUUUAGCCAAUCCCAUAAAACCAUUCUCAGUUCGGAUUGCAGGCUGCAACUCGCCUGCAUGAAGCUGGAAUCGCUAGUAAUCGCGGAUCAGC-AUGCCGCGGUGAAUACGUUCCCGGGCCUUGUACACACCGCCCGUCGCACCACGAGAGUUUGCAACACCCGAAGUCGGUGGGAACCGCAAGGCAGCCGCCUAAGGUGGGGUAGAUGAUUGGGGUGAAGUCGUAACAAGGUA-CC
06570::Bacillus_sp._JL_38::AY745843                                              -------AGAGUUUGAUCAUGGCUCAGGACGAACGCUGGCGGCGUGCCUAAUACAUGCAAGUCGAGCGGA-----CCUCUUCGAGG-----UCAGCGGCGGACGGGUGAGUAACACGUGGGCAACCUGCCUGUAAGACUGGGAUAACUCCGGGAAACCGGAGCUAAUACCGGAUACUAUGUCAACCGCAUGGUUGACAUCAAAGACGUCGUGUCACUUACAGAUGGGCCCGCGGCGCAUUAGCUAGUUGGUGAGGUAACGGCUCACCAAGGCGACGAUGCGUAGCCGACCUGAGAGGGUGAUCGGCCACACUGGGACUGAGACACGGCCCAGACUCCUACGGGAGGCAGCAGUAGGGAAUCUUCCGCAAUGGACGAAAGUCUGACGGAGCAACGCCGCGUGAGUGAUGAAGGUUUUCGGAUCGUAAAACUCGUUGUCAGGGAAGAACAAGUGUAAC-CACC-UUGACGGUACCUGACCAGAAGCCACGGCUAACUACGUGCCAGCAGCCGCGGUAAUACGUAGGUGGCAAGCGUUGUCCGGAAUUAUUGGGCGUAAAGCGCGCGCAGGCGGUUUCUUAAGUCUGAUGUGAAAGCCCCCGGCUCAACCGGGGAGGGUCAUUGGAAACUGGGAAACUUGAGUGCAGAAGAGGAGAGUGGAAUUCCACGUGUAGCGGUGAAAUGCGUAGAGAUGUGGAGGAACACCAGUGGCGAAGGCGACUCUCUGGUCUG-UACUGACGCUGAGGCGCGAAAGCGUGGGGAGCGAACAGGAUUAGAUACCCUGGUAGUCCACGCCGUAAACGAUGAGUGCUAAGUGUUAGAGUUCCUUUAGUGCUGCAGCUAACGCAUUAAGCACUCCGCCUGGGGAGUACGGUCGCAAGACUGAAACUCAAAGGAAUUGACGGGGGCCCGCACAAGCGGUGGAGCAUGUGGUUUAAUUCGAAGCAACGCGAAGAACCUUACCAGGUCUUGACAUC-CUUUGCCACUUCUAGAGAUAGAAGGUUC-CCCUUCGGGG-GACAAAGUGACAGGUGGUGCAUGGUUGUCGUCAGCUCGUGUCGUGAGAUGUUGGGUUAAGUCCCGCAACGAGCGCAACCCUUGAUCUUAGUUGCCAGCA-UCAGU-UGGGCACUCUAAGGUGACUGCCGGUGCAAACCGGAGGAAGGUGGGGAUGACGUCAAAUCAUCAUGCCCCUUAUGACCUGGGCUACACACGUGCUACAAUGGAUGGUACAAAGGGCUGCGAGACCGCGAGGUUUAGCCAAUCCCAUAAAACCAUUCUCAGUUCGGAUUGCAGGCUGCAACUCGCCUGCAUGAAGCUGGAAUCGCUAGUAAUCGCGGAUCAGC-AUGCCGCGGUGAAUACGUUCCCGGGCCUUGUACACACCGCCCGUCACACCACGAGAGUUUGCAACACCCGAAGUCGGUGGGAACCGCAAGGCAGCCGCCUAAGGUGGGGUAGAUGAUUGGGGUGAAGUCGUAACAAGGUA-CC
06571::Bacillus_sp._JL_39::AY745844                                              -------AGAGUUUGAUCAUGGCUCAGGACGAACGCUGGCGGCGUGCCUAAUACAUGCAAGUCGAGCGGA-----CCUCUUCGAGG-----UCAGCGGCGGACGGGUGAGUAACACGUGGGCAACCUGCCUGUAAGACUGGGAUAACUCCGGGAAACCGGAGCUAAUACCGGAUACUAUGUCAACCGCAUGGUUGACAUCAAAGACGUCGUGUCACUUACAGAUGGGCCCGCGGCGCAUUAGCUAGUUGGUGAGGUAACGGCUCACCAAGGCGACGAUGCGUAGCCGACCUGAGAGGGUGAUCGGCCACACUGGGACUGAGACACGGCCCAGACUCCUACGGGAGGCAGCAGUAGGGAAUCUUCCGCAAUGGACGAAAGUCUGACGGAGCAACGCCGCGUGAGUGAUGAAGGUUUUCGGAUCGUAAAACUCGUUGUCAGGGAAGAACAAGUGUAAC-CGCC-UUGACGGUACCUGACCAGAAGCCACGGCUAACUACGUGCCAGCAGCCGCGGUAAUACGUAGGUGGCAAGCGUUGUCCGGAAUUAUUGGGCGUAAAGCGCGCGCAGGCGGUUUCUUAAGUCUGAUGUGAAAGCCCCCGGCUCAACCGGGGAGGGUCAUUGGAAACUGGGAAACUUGAGUGCAGAAGAGGAGAGUGGAAUUCCACGUGUAGCGGUGAAAUGCGUAGAGAUGUGGAGGAACACCAGUGGCGAAGGCGACUCUCUGGUCUG-UACUGACGCUGAGGCGCGAAAGCGUGGGGAGCGAACAGGAUUAGAUACCCUGGUAGUCCACGCCGUAAACGAUGAGUGCUAAGUGUUAGAGUUCCUUUAGUGCUGCAGCUAACGCAUUAAGCACUCCGCCUGGGGAGUACGGUCGCAAGACUGAAACUCAAAGGAAUUGACGGGGGCCCGCACAAGCGGUGGAGCAUGUGGUUUAAUUCGAAGCAACGCGAAGAACCUUACCAGGUCUUGACAUC-CUUUGCCACUUCUAGAGAUAGAAGGUUC-CCCUUCGGGG-GACAAAGUGACAGGUGGUGCAUGGUUGUCGUCAGCUCGUGUCGUGAGAUGUUGGGUUAAGUCCCGCAACGAGCGCAACCCUUGAUCUUAGUUGCCAGCA-UCAGU-UGGGCACUCUAAGGUGACUGCCGGUGCAAACCGGAGGAAGGUGGGGAUGACGUCAAAUCAUCAUGCCCCUUAUGACCUGGGCUACACACGUGCUACAAUGGAUGGUACAAAGGGCUGCGAGACCGCGAGGUUUAGCCAAUCCCAUAAAACCAUUCUCAGUUCGGAUUGCAGGCUGCAACUCGCCUGCAUGAAGCUGGAAUCGCUAGUAAUCGCGGAUCAGC-AUGCCGCGGUGAAUACGUUCCCGGGCCUUGUACACACCGCCCGUCACACCACGAGAGUUUGCAACACCCGAAGUCGGUGGGAACCGCAAGGCAGCCGCCUAAGGUGGGGUAGAUGAUUGGGGUGAAGUCGUAACAAGGUA-CC
06572::Bacillus_sp._JL_44::AY745847                                              -------AGAGUUUGAUCAUGGCUCAGGACGAACGCUGGCGGCGUGCCUAAUACAUGCAAGUCGAGCGGA-----CCUCUUCGAGG-----UCAGCGGCGGACGGGUGAGUAACACGUGGGCAACCUGCCUGUAAGACUGGGAUAACUCCGGGAAACCGGAGCUAAUACCGGAUACUAUGUCAACCGCAUGGUUGACAUCAAAGACGUCGUGUCACUUACAGAUGGGCCCGCGGCGCAUUAGCUAGUUGGUGAGGUAACGGCUCACCAAGGCGACGAUGCGUAGCCGACCUGAGAGGGUGAUCGGCCACACUGGGACUGAGACACGGCCCAGACUCCUACGGGAGGCAGCAGUAGGGAAUCUUCCGCAAUGGACGAAAGUCUGACGGAGCAACGCCGCGUGAGUGAUGAAGGUUUUCGGAUCGUAAAACUCGUUGUCAGGGAAGAACAAGUGUAAC-CGCC-UUGACGGUACCUGACCAGAAGCCACGGCUAACUACGUGCCA-CAGCCGCGGUAAUACGUAGGUGGCAAGCGUUGUCCGGAAUUAUUGGGCGUAAAGCGCGCGCAGGCGGUUUCUUAAGUCUGAUGUGAAAGCCCCCGGCUCAACCGGGGAGGGUCAUUGGAAACUGGGAAACUUGAGUGCAGAAGAGGAGAGUGGAAUUCCACGUGUAGCGGUGAAAUGCGUAGAGAUGUGGAGGAACACCAGUGGCGAAGGCGACUCUCUGGUCUG-UACUGACGCUGAGGCGCGAAAGCGUGGGGAGCGAACAGGAUUAGAUACCCUGGUAGUCCACGCCGUAAACGAUGAGUGCUAAGUGUUAGAGUUCCUUUAGUGCUGCAGCUAACGCAUUAAGCACUCCGCCUGGGGAGUACGGUCGCAAGACUGAAACUCAAAGGAAUUGACGGGGGCCCGCACAAGCGGUGGAGCAUGUGGUUUAAUUCGAAGCAACGCGAAGAACCUUACCAGGUCUUGACAUC-CUUUGCCACUUCUAGAGAUAGAAGGUUC-CCCUUCGGGG-GACAAAGUGACAGGUGGUGCAUGGUUGUCGUCAGCUCGUGUCGUGAGAUGUUGGGUUAAGUCCCGCAACGAGCGCAACCCUUGAUCUUAGUUGCCAGCA-UCAGU-UGGGCACUCUAAGGUGACUGCCGGUGCAAACCGGAGGAAGGUGGGGAUGACGUCAAAUCAUCAUGCCCCUUAUGACCUGGGCUACACACGUGCUACAAUGGAUGGUACAAAGGGCUGCGAGACCGCGAGGUUUAGCCAAUCCCAUAAAACCAUUCUCAGUUCGGAUUGCAGGCUGCAACUCGCCUGCAUGAAGCUGGAAUCGCUAGUAAUCGCGGAUCAGC-AUGCCGCGGUGAAUACGUUCCCGGGCCUUGUACACACCGCCCGUCACACCACGAGAGUUUGCAACACCCGAAGUCGGUGGGAACCGCAAGGCAGCCGCCUAAGGUGGGGUAGAUGAUUGGGGUGAAGUCGUAACAAGGUA-CC
06573::Bacillus_sp._JL_78::AY745849                                              -------AGAGUUUGAUCAUGGCUCAGGACGAACGCUGGCGGCGUGCCUAAUACAUGCAAGUCGGGCGGA-----CCUCUUCGAGG-----UCAGCGGCGGACGGGUGAGUAACACGUGGGCAACCUGCCUGUAAGACUGGGAUAACUCCGGGAAACCGGAGCUAAUACCGGAUACUAUGUCAACCGCAUGGUUGACAUCAAAGACGUCGUGUCACUUACAGAUGGGCCCGCGGCGCAUUAGCUAGUUGGUGAGGUAACGGCUCACCAAGGCGACGAUGCGUAGCCGACCUGAGAGGGUGAUCGGCCACACUGGGACUGAGACACGGCCCAGACUCCUACGGGAGGCAGCAGUAGGGAAUCUUCCGCAAUGGACGAAAGUCUGACGGAGCAACGCCGCGUGAGCGAUGAAGGUUUUCGGAUCGUAGAACUCGUUGUCAGGGAAGAACAAGUGUAAC-CGCC-UUGACGGUACCUGACCAGAAGCCACGGCUAACUACGUGCCAGCAGCCGCGGUAAUACGUAGGUGGCAAGCGUUGUCCGGAAUUAUUGGGCGUAAAGCGCGCGCAGGCGGUUUCUUAAGUCUGAUGUGAAAGCCCCCGGCUCAACCGGGGAGGGCCAUUGGAAACUGGGAAACUUGAGUGCAGAAGAGGAGAGUGGAAUUCCACGUGUAGCGGUGAAAUGCGUAGAGAUGUGGAGGAACACCAGUGGCGAAGGCGACUCUCUGGUCUG-UACUGACGCUGAGGCGCGAAAGCGUGGGGAGCGAACAGGAUUAGAUACCCUGGUAGUCCACGCCGUAAACGAUGAGUGCUAAGUGUUAGAGUUCCUUUAGUGCUGCAGCUAACGCAUUAAGCACUCCGCCUGGGGAGUACGGUCGCAAGACUGAAACUCAAAGGAAUUGACGGGGGCCCGCACAAGCGGUGGAGCAUGUGGUUUAAUUCGAAGCAACGCGAAGAACCUUACCAGGUCUUGACAUC-CUUUGCCACUUCUAGAGAUAGAAGGUUC-CCCUUCGGGG-GACAAAGUGACAGGUGGUGCAUGGUUGUCGUCAGCUCGUGUCGUGAGAUGUUGGGUUAAGUCCCGCAACGAGCGCAACCCUUGAUCUUAGUUGCCAGCA-UCAGU-UGGGCACUCUAAGGUGACUGCCGGUGCAAACCGGAGGAAGGUGGGGAUGACGUCAAAUCAUCAUGCCCCUUAUGACCUGGGCUACACACGUGCUACAAUGGAUGGUACAAAGGGCUGCGAGACCGCGAGGUUUAGCCAAUCCCAUAAAACCAUUCUCAGUUCGGAUUGCAGGCUGCAACUCGCCUGCAUGAAGCUGGAAUCGCUAGUAAUCGCGGAUCAGC-AUGCCGCGGUGAAUACGUUCCCGGGCCUUGUACACACCGCCCGUCACACCACGAGAGUUUGCAACACCCGAAGUCGGUGGGAACCGCAAGGCAGCCGCCUAAGGUGGGGUAGAUGAUUGGGGUGAAGUCGUAACAAGGUA-CC
06574::Bacillus_sp._JL_34::AY745866                                              -------AGAGUUUGAUCAUGGCUCAGGACGAACGCUGGCGGCGUGCCUAAUACAUGCAAGUCGAGCGGA-UUUAAAAGCUUCUUUUGAA-UCAGCGGCGGACGGGUGAGUAACACGUGGGCAACCUGCCUGUAAGACUGGGAUAACUUCGGGAAACCGGAGCUAAUACCGGAUAAUAUAAGGACCUCCUGGUCUUUAUGAAAGAUGUCGUAUCACUUACAGAUGGGCCCGCGGCGCAUUAGCUAGUUGGUGAGGUAACGGCUCACCAAGGCGACGAUGCGUAGCCGACCUGAGAGGGUGAUCGGCCACACUGGGACUGAGACACGGCCCAGACUCCUACGGGAGGCAGCAGUAGGGAAUCUUCCACAAUGGACGAAAGUCUGAUGGAGCAACGCCGCGUGAGCGAUGAAGGCCUUCGGGUCGUAAAGCUCGUUGUUAGGGAAGAACAAGUGUAAC-CACC-UUGACGGUACCUAACCAGAAGCCACGGCUAACUACGUGCCAGCAGCCGCGGUAAUACGUAGGUGGCAAGCGUUGUCCGGAAUUAUUGGGCGUAAAGCGCGCGCAGGUGGUCCUUUAAGUCUGAUGUGAAAGCCCACGGCUCAACCGUGGAGGGUCAUUGGAAACUGGGGGACUUGAGUGCAGAAGAGGAAAGUGGAAUUCCAAGUGUAGCGGUGAAAUGCGUAGAGAUUUGGAGGAACACCAGUGGCGAAGGCGACUUUCUGGUCUG-UACUGACACUGAGGCGCGAAAGCGUGGGGAGCAAACAGGAUUAGAUACCCUGGUAGUCCACGCCGUAAACGAUGAGUGCUAAGUGUUAGAGUUCCUUUAGUGCUGCAGCUAACGCAUUAAGCACUCCGCCUGGGGAGUACGGUCGCAAGACUGAAACUCAAAGGAAUUGACGGGGGCCCGCACAAGCGGUGGAGCAUGUGGUUUAAUUCGAAGCAACGCGAAGAACCUUACCAGGUCUUGACAUC-CUCUGACACUCCUAGAGAUAGGACGUUC-CCCUUCGGGG-GACAGAGUGACAGGUGGUGCAUGGUUGUCGUCAGCUCGUGUCGUGAGAUGUUGGGUUAAGUCCCGCAACGAGCGCAACCCUUGAUCUUAGUUGCCAGCA-UCAGU-UGGGCACUCUAAGGUGACUGCCGGUGCAAACCGGAGGAAGGUGGGGAUGACGUCAAAUCAUCAUGCCCCUUAUGACCUGGGCUACACACGUGCUACAAUGGACGGUACAAAGGGCAGCAAAACCGCGAGGUCGAGCCAAUCCCAUAAAACCGUUCUCAGUUCGGAUUGCAGGCUGCAACUCGCCUGCAUGAAGCCGGAAUCGCUAGUAAUCGCGGAUCAGC-AUGCCGCGGUGAAUACGUUCCCGGGCCUUGUACACACCGCCCGUCACACCACGAGAGUUUGUAACACCCGAAGUCGGUGGGAACCUUUUGGCAGCCGCCUAAGGUGGGACAGAUGAUUGGGGUGAAGUCGUAACAAGGUA-CC
06579::Bacillus_sp._AS_35::AY764132                                              -------UGAGUUUGAUCCUGGCUCAGGAUGAACGCUGGCGGCGUGCCUAAUACAUGCAAGUCGAGCGAA-AUUAGAAGCUUCUUCUAUG-UUAGCGGCGGACGGGUGAGUAACACGUGGGCAACCUGCCUGUAAGACUGGGAUAACUUCGGGAAACCGAAGCUAAUACCGGAUAGGAUCUUCCCUUCAUGGGGAUGAUGAAAGAUGUCGUAUCACUUACAGAUGGGCCCGCGGUGCAUUAGCUAGUUGGUGAGGUAACGGCUCACCAAGGCAACGAUGCAUAGCCGACCUGAGAGGGUGAUCGGCCACACUGGGACUGAGACACGGCCCAGACUCCUACGGGAGGCAGCAGUAGGGAAUCUUCCGCAAUGGACGAAAGUCUGACGGAGCAACGCCGCGUGAGUGAUGAAGGCUUUCGGGUCGUAAAACUCGUUGUUAGGGAAGAACAAGUAUAAC-UACC-UUGACGGUACCUAACCAGAAGCCACGGCUAACUACGUGCCAGCAGCCGCGGUAAUACGUAGGUGGCAAGCGUUAUCCGGAAUUAUUGGGCGUAAAGCGCGCGCAGGCGGUUUCUUAAGUCUGAUGUGAAAGCCCACGGCUCAACCGUGGAGGGUCAUUGGAAACUGGGGAACUUGAGUGCAGAAGAGAAAAGCGGAAUUCCACGUGUAGCGGUGAAAUGCGUAGAGAUGUGGAGGAACACCAGUGGCGAAGGCGGCUUUUUGGUCUG-UACUGACGCUGAGGCGCGAAAGCGUGGGGAGCAAACAGGAUUAGAUACCCUGGUAGUCCACGCCGUAAACGAUGAGUGCUAAGUGUUAGAGUUCCUUUAGUGCUGCAGCUAACGCAUUAAGCACUCCGCCUGGGGAGUACGGUCGCAAGACUGAAACUCAAAGGAAUUGACGGGGGCCCGCACAAGCGGUGGAGCAUGUGGUUUAAUUCGAAGCAACGCGAAGAACCUUACCAGGUCUUGACAUC-CUCUGACAACUCUAGAGAUAGAGCGUUC-CCCUUCGGGG-GACAGAGUGACAGGUGGUGCAUGGUUGUCGUCAGCUCGUGUCGUGAGAUGUUGGGUUAAGUCCCGCAACGAGCGCAACCCUUGAUCUUAGUUGCCAGCA-UUAGU-UGGGCACUCUAAGGUGACUGCCGGUGCAAACCGGAGGAAGGUGGGGAUGACGUCAAAUCAUCAUGCCCCUUAUGACCUGGGCUACACACGUGCUACAAUGGAUGGUACAAAGGGCUGCAAGACCGCGAGGUCAAGCCAAUCCCAUAAAACCAUUCUCAGUUCGGAUUGUAGGCUGCAACUCGCCUACAUGAAGCUGGAAUCGCUAGUAAUCGCGGAUCAGC-AUGCCGCGGUGAAUACGUUCCCGGGCCUUGUACACACCGCCCGUCACACCACGAGAGUUUGUAACACCCGAAGUCGGUGGAAACCGUAAGGUAGCCGCCUAAGGUGGGACAGAUGAUUGGGGUGAAGUCGUAACAAGGUAACC
06580::Bacillus_sp._DF4::AY764133                                                -------UGAGUUUGAUCCUGGCUCAGGAUGAACGCUGGCGGCGUGCCUAAUACAUGCAAGUCGAGCGAA-AUUAGAAGCUUCUUCUAUG-UUAGCGGCGGACGGGUGAGUAACACGUGGGCAACCUGCCUGUAAGACUGGGAUAACUUCGGGAAACCGAAGCUAAUACCGGAUAGGAUCUUCCCUUCAUGGGGAUGAUGAAAGAUGUCGUAUCACUUACAGAUGGGCCCGCGGUGCAUUAGCUAGUUGGUGAGGUAACGGCUCACCAAGGCCACGAUGCAUAGCCGACCUGAGAGGGUGAUCGGCCACACUGGGACUGAGACACGGCCCAGACUCCUACGGGAGGCAGCAGUAGGGAAUCUUCCGCAAUGGACGAAAGUCUGACGGAGCAACGCCGCGUGAGUGAUGAAGGCUUUCGGGUCGUAAAACUCGUUGUUAGGGAAGAACAAGUAUAAC-UACC-UUGACGGUACCUAACCAGAAGCCACGGCUAACUACGUGCCAGCAGCCGCGGUAAUACGUAGGUGGCAAGCGUUAUCCGGAAUUAUUGGGCGUAAAGCGCGCGCAGGCGGUUUCUUAAGUCUGAUGUGAAAGCCCACGGCUCAACCGUGGAGGGUCAUUGGAAACUGGGGAACUUGAGUGCAGAAGAGAAAAGCGGAAUUCCACGUGUAGCGGUGAAAUGCGUAGAGAUGUGGAGGAACACCAGUGGCGAAGGCGGCUUUUUGGUCUG-UACUGACGCUGAGGCGCGAAAGCGUGGGGAGCAAACAGGAUUAGAUACCCUGGUAGUCCACGCCGUAAACGAUGAGUGCUAAGUGUUAGAGUUCCUUUAGUGCUGCAGCUAACGCAUUAAGCACUCCGCCUGGGGAGUACGGUCGCAAGACUGAAACUCAAAGGAAUUGACGGGGGCCCGCACAAGCGGUGGAGCAUGUGGUUUAAUUCGAAGCAACGCGAAGAACCUUACCAGGUCUUGACAUC-CUCUGACAACUCUAGAGAUAGAGCGUUC-CCCUUCGGGG-GACAGAGUGACAGGUGGUGCAUGGUUGUCGUCAGCUCGUGUCGUGAGAUGUUGGGUUAAGUCCCGCAACGAGCGCAACCCUUGAUCUUAGUUGCCAGCA-UUAGU-UGGGCACUCUAAGGUGACUGCCGGUGCAAACCGGAGGAAGGUGGGGAUGACGUCAAAUCAUCAUGCCCCUUAUGACCUGGGCUACACACGUGCUACAAUGGAUGGUACAAAGGGCUGCAAGACCGCGAGGUCAAGCCAAUCCCAUAAAACCAUUCUCAGUUCGGAUUGUAGGCUGCAACUCGCCUACAUGAAGCUGGAAUCGCUAGUAAUCGCGGAUCAGC-AUGCCGCGGUGAAUACGUUCCCGGGCCUUGUACACACCGCCCGUCACACCACGAGAGUUUGUAACACCCGAAGUCGGUGGAAACCGUAAGGUAGCCGCCUAAGGUGGGACAGAUGAUUGGGGUGAAGUCGUAACAAGGUAACC
06586::Bacillus_nematotocita::AY820954                                           ----------------UCCUGGCUCAGGACGAACGCUGGCGGCGUGCCUAAUACAUGCAAGUCGAGCGGA---UGGGAGCUUCUCCCU---UUAGCGGCGGACGGGUGAGUAACACGUGGGUAACCUGCCUGUAAGACUGGGAUAACUCCGGGAAACCGGGGCUAAUACCGGAUGCUUGUUUGACCGCAUGGUCAGACAAAAAAGUGUCGUACCACUUACAGAUGGACCCGCGGCGCAUUAGCUAGUUGGUGAGGUAACGGCUCACCAAGGCAACGAUGCGUAGCCGACCUGAGAGGGUGAUCGGCCACACUGGGACUGAGACACGGCCCAGACUCCUACGGGAGGCAGCAGUAGGGAAUCUUCCGCAAUGGACGAAAGUCUGACGGAGCAACGCCGCGUGAGUGAUGAAGGUUUUCGGAUCGUAAAGCUCGUUGUUAGGGAAGAACAAGUGAAAUACACC-UUGACGGUACCUAACCAGAAGCCACGGCUAACUACGUGCCAGCAGCCGCGGUAAUACGUAGGUGGCAAGCGUUGUCCGGAAUUAUUGGGCGUAAAGGGCUCGCAGGCGGUUUCUUAAGUCUGAUGUGAAAGCCCCCGGCUCAACCGGGGAGGGUCAUUGGAAACUGGGGAACUUGAGUGCAGAAGAGGAGAGUGGAAU-ACACGUGUAGCGGUGAAAUGCGUAGAGAUGUGGAGGAACACCAGUGGCGAAGGCGACUCUCUGGUCUG-UACUGACGCUGAGGAGCGAAAGCGUGGGGAGCGAACAGGAUUAGAUACCCUGGUAGUCCACGCCGUAAACGAUGAGUGCUAAGUGUUAGGGUUCCCUUAGUGCUGCAGCUAACGCAUUAAGCACUCCGCCUGGGGAGUACGGUCGCAAGACUGAAACUCAAAGGAAUUGACGGGGGCCCGCACAAGCGGUGGAGCAUGUGGUUUAAUUCGAAGCAACGCGAAGAACCUUACCAGGUCUUGACAUC-CUCUGACAAUCCUAGAGAUAGGACGUCC--CCUUCGGG--GGCAGAGUGACAGGUGGUGCAUGGUUGUCGUCAGCUCGUGUCGUGAGAUGUUGGGUUAAGUCCCGCAACGAGCGCAACCCUUGAUCUUAGUUGCCAGCA-UCAGU-UGGGCACUCUAAGGUGACUGCCGGUGCAAACCGGAGGAAGGUGGGGAUGACGUCAAAUCAUCAUGCCCCUUAUGACCUGGGCUACACACGUGCUACAAUGG-CAGAACAAAGGGCAGCGAAACCGCGAGGUUAAGCCAAUCCCACAAAUCUGUUCUCAGUUCGGAUCGCAGUCUGCAACUCGACUGCGUGAAGCUGGAAUCGCUAGUAAUCGCGGAUCAGC-AUGCCGCGGUGAAUACGUUCCCGGGCCUUGUACACACCGCCCGUCACACCACGAGAGUUUGUAACACCCGAAGUCGGUGAGAACCUUUUGGCAGCCGCCGAAGGUGGGACAGAUGAUUGGGGUGAAGUCGUAACAAGGUAGCC
06608::Bacillus_sp._BA299::AY829449                                              ------------------------CA-GACGAACGCUGGCGGCGUGCCUAAUACAUGCAAGUCGAGCGGA--UUAAGAGCUUCUCUUAA--UUAGCGGCGGACGGGUGAGUAACACGUGGGCAACCUGCCCUGUAGACUGGGAUAACUUCGGGAAACCGGAGCUAAUACCGGAUAAUCAUUGAACCACAUGGUUCAAUGAAAAGUUGUUUUAACACUACAGGAUGGGCCCGCGGCGCAUUAGCUAGUUGGUGAGGUAACGGCUCACCAAGGCGACGAUGCGUAGCCGACCUGAGAGGGUGAUCGGCCACACUGGGACUGAGACACGGCCCAGACUCCUACGGGAGGCAGCAGUAGGGAAUCUUCCGCAAUGGACGAAAGUCUGACGGAGCAACGCCGCGUGAGUGAUGAAGGCCUUCGGGUCGUAAAGCUCGUUGUUAGGGAAGAACAAGUGGAAUACACC-UUGACGGUACCUAACCAGAAGCCACGGCUAACUACGUGCCAGCAGCCGCGGUAAUACGUAGGUGGCAAGCGUUGUCCGGAAUUAUUGGGCGUAAAGCGCGCGCAGGCGGUCUUUUAAGUCUGAUGUGAAAGCCCCCGGCUCAACCGGGGAGGGUCAUUGGAAACUGGGAGACUUGAGUGCAGAAGAGGAGAGUGGAAUUCCACGUGUAGCGGUGAAAUGCGUAGAGAUGUGGAGGAACACCAGUGGCGAAGGCGACUCUCUGGUCUG-UACUGACGCUGAGGCGCGAAAGCGUGGGGAGCAAACAGGAUUAGAUACCCUGGUAGUCCACGCCGUAAACGAUGAGUGCUAGGUGUUAGGGUCGCCUUAGUGCCGAAGUUAACACAUUAAGCACUCCGCCUGGGGAGUACGGCCGCAAGGCUGAAACUCAAAGGAAUUGACGGGGGCCCGCACAAGCGGUGGAGCAUGUGGUUUAAUUCGAAGCAACGCGAAGAACCUUACCAGGUCUUGACAUC-CCUUGAACCCUCUGGAGACAGAGCUUUC-CCCUUCGGGG-GACAAGGUGACAGGUGGUGCAUGGUUGUCGUCAGCUCGUGUCGUGAGAUGUUGGGUUAAGUCCCGCAACGAGCGCAACCCUUGAUCUUAGUUGCCAGCA-UUAGU-UGGGCACUCUAAGGUGACUGCCGGUGCAAACCGGAGGAAGGUGGGGAUGACGUCAAAUCAUCAUGCCCCUUAUGACCUGGGCUACACACGUGCUACAAUGGAUGGUACAAAGGGCAGCGAAACCGCGAGGUCGAGCCAAUCCCAUAAAACCAUUCUCAGUUCGGAUUGCAGGCUGCAACUCGCCUGCAUGAAGCCGGAAUCGCUAGUAAUCGCGGAUCAGC-AUGCCGCGGUGAAUACGUUCCCGGGCCUUGUACACACCGCCCGUCACACCACGAGAGUUUGUAACACCCGAAGUCGGUGGGAACCUUUUGGCAGCCGCCUAAGGUGGGACAGAUGAUUGGGGUGAAGUCGUAACAAGGUAACC
06610::Bacillus_sp._MC6B22::AY833573                                             -------AGAGUUUGAUCCUGGCUCAGGACGAACGCUGGCGGCGUGCCUGAUACAUGCAAGUCGAGCGGA---UGGGAGCUUCUCCCU---UUAGCGGCGGACGGGUGAGUAACACGUGGGUAACCUGCCUGUAAGACUGGGAUAACUCCGGGAAACCGGGGCCAAUACCGGAUGCUUGUUUGACCGCAUGGUCAAACAAAAAGGUGUCGUACCACUUACAGAUGGACCCGCGGCGCAUUAGCUAGUUGGUGAGGUAAUGGCUCACCAAGGCAACGAUGCGUAGCCGACCUGAGAGGGUGAUCGGCCACACUGGGACUGAGACACGGCCCAGACUCCUACGGGAGGCAGCAGUAGGGAAUAUUCCGCAAUGGACGAAAGUCUGACGGAGCAACGCCGCGUGAGUGAUGAAGGUUUUCGGAUCGUAAAGCUCGUUGUUAGGGAAGAACAAGUAGAAUAUACC-UUGACGGUACCUAACCAGAAGCCACGGCUAACUACGUGCCAGCAGCCGCGGUAAUACGUAGGUGGCAAGCGUUGUCCGGAAUUAUUGGGCGUAAAGGGCUCGCAGGCGGUUCCUUAAGUCUGAUGUGAAAGCCCCCGGCUCAACCGGGGAGGGUCAUUGGAAACUGGGGAACUUGAGUGCAGAAGAGGAGAGUGGAAUUCCACGUGUAGCGGUGAAAUGCGUAGAGAUGUGGAGGAACACCAGUGGCGAGGGCGACUCUCUGGUCUG-UACUGACGCUGAGGAGCGAAAGCGUGGGGAGCGAACAGGAUUAGAUACCCUGGUAGUCCACGCCGUAAACGAUGAGUGCUAAGUGUUAGGGUUCCCUUAGUGCUGCAGCUAACGCAUUAAGCACUCCGCCUGGGGAGUACGGUCGCAAGACUGAAACUCAAAGGAAUUGACGGGGGCCCGCACAAGCGGUGGAGCAUGUGGUUUAAUUCGAAGCAACGCGAAGAACCUUACCAGGUCUUGACAUC-CUCUGACAAUCCUAGAGAUAGGACGUCC--CCUUCGGG--GGCAGAGUGACAGGUGGUGCAUGGUUGUCGUCAGCUCGUGUCGUGAGAUGUUGGGUUAAGUCCCGCAACGAGCGCAACCCUUGAUCUUAGUUGCCAGCA-UCAGU-UGGGCACUCUAAGGUGACUGCCGGUGCAAACCGGAGGAAGGUGGGGAUGACGUCAAAUCAUCAUGCCCCUUAUGACCUGGGCUACACACGUGCUACAAUGGACAGAACAAAGGGCAGCGAAACCGCGAGGUUAAGCCAAUCCCACAAAUCUGUUCUCAGUUCGGAUCGCAGUCUGCAACUCGACUGCGUGAAGCUGGAAUCGCUAGUAAUCGCGGAUCAGC-AUGCCGCGGUGAAUACGUUCCCGGGCCUUGUACACACCGCCCGUCACACCACGAGAGUUUGUAACACCCGAAGUCGGUGAGAACCUUUUGGCAGCCGCCGAAGGUGGGACAGAUGAUUGGGGUGAAGUCGUAACAAGGUAGCC
06611::Bacillus_sp._SMF5::AJ868359                                               -------UGAGUUUGAUCCUGGCUCAGGAUGAACGCUGGCGGCGUGCCUAAUACAUGCAAGUCGAGCGAA---UAAGAGCUUCUCUUA---UUAGCGGCGGACGGGUGAGUAACACGUGGGUAACCUGCCCAUAAGACUGGGAUAACUCCGGGAAACCGGGGCUAAUACCGGAUAACAUUUUGACCGCAUGGUCGAAAUGAAAGGCGUCGUGUCACUUAUGGAUGGACCCGCGUCGCAUUAGCUAGUUGGUGAGGUAACGGCUCACCAAGGCAACGAUGCGUAGCCGACCUGAGAGGGUGAUCGGCCACACUGGGACUGAGACACGGCCCAGACUCCUACGGGAGGCAGCAGUAGGGAAUCUUCCGCAAUGGACGAAAGUCUGACGGAGCAACGCCGCGUGAGUGAUGAAGGCUUUCGGGUCGUAAAACUCGUUGUUAGGGAAGAACAAGUGGAAUACUCU-UUGACGGUACCUAACCAGAAGCCACGGCUAACUACGUGCCAGCAGCCGCGGUAAUACGUAGGUGGCAAGCGUUAUCCGGAAUUAUUGGGCGUAAAGCGCGCGCAGGUGGUUUCUUAAGUCUGAUGUGAAAGCCCACGGCUCAACCGUGGAGGGUCAUUGGAAACUGGGAGACUUGAGUGCAGAAGAGGAAAGUGGAAUUCCAUGUGUAGCGGUGAAAUGCGUAGAGAUAUGGAGGAACACCAGUGGCGAAGGCGACUUUCUGGUCUG-UACUGACACUGAGGCGCGAAAGCGUGGGGAGCAAACAGGAUUAGAUACCCUGGUAGUCCACGCCGUAAACGAUGAGUGCUAAGUGUUAGAGUUCCUUUAGUGCUGAAGUUAACGCAUUAAGCACUCCGCCUGGGGAGUACGGCCGCAAGGCUGAAACUCAAAGGAAUUGACGGGGGCCCGCACAAGCGGUGGAGCAUGUGGUUUAAUUCGAAGCAACGCGAAGAACCUUACCAGGUCUUGACAUC-CUCUGAAAACCCUAGAGAUAGGGCUUCU--CCUUCGGG--AGCAGAGUGACAGGUGGUGCAUGGUUGUCGUCAGCUCGUGUCGUGAGAUGUUGGGUUAAGUCCCGCAACGAGCGCAACCCUUGAUCUUAGUUGCCAUCA-UAAGU-UGGGCACUCUAAGGUGACUGCCGGUGCAAACCGGAGGAAGGUGGGGAUGACGUCAAAUCAUCAUGCCCCUUAUGACCUGGGCUACACACGUGCUACAAUGGACGGUACAAAGAGCUGCAAGACCGCGAGGUGGAGCUAAUCUCAUAAAACCGUUCUCAGUUCGGAUUGUAGGCUGCAACUCGCCUACAUGAAGCUGGAAUCGCUAGUAAUCGCGGAUCAGC-AUGCCGCGGUGAAUACGUUCCCGGGCCUUGUACACACCGCCCGUCACACCACGAGAGUUUGUAACACCCGAAGUCGGUGGGAACCUUUUGGCAGCCGCCUAAGGUGGGACAGAUGAUUGGGGUGAAGUCGUAACAAGGUAGCC
06612::Bacillus_sp._L2::AY964643                                                 --------GAGUUUGAUCCUGGCUCAGGACGAACGCUGGCGGCGUGCCUAAUACAUGCAAGUCGAGCGGA--C-GGGAGCUUCUUCC-G--UUAGCGGCGGACGGGUGAGUAACACGUGGGUAACCUGCCCGUAAGACCGGGAUAACUCCGGGAAACCGGGGCUAAUACCGGAUAACACCGAAACCGCAUGGUUUCGGUGAAAGGCGUCGUGCCACUUACGGAUGGGCCCGCGGCGCAUUAGCUAGUUGGUGAGGUAACGGCUCACCAAGGCGACGAUGCGUAGCCGGCCUGAGAGGGUGACCGGCCACACUGGGACUGAGACACGGCCCAGACUCCUACGGGAGGCAGCAGUAGGGAAUCUUCCGCAAUGGACGAAAGUCUGACGGAGCGACGCCGCGUGAGCGAAGAAGGUCUUCGGAUCGUAAAGCUCGUUGUUAGGGAAGAAGAAGUGGAACACACG-GUGACGGUACCUAACGAGAAGCCCCGGCUAACUACGUGCCAGCAGCCGCGGUAAUACGUAGGGGGCGAGCGUUGUCCGGAAUUAUUGGGCGUAAAGCGCGCGCAGGCGGUCCCUCAAGUCUGAUGUGAAAGCCGACGGCUUAUCCGUGGAGGGUCAUUGGAAACUGGGGGACUUGAGUGCAGAAGAGGAGAGCGGAAUUCCACGUGUAGCGGUGAAAUGCGUAGAGAUGUGGAGGAACACCAGUGGGGAAGGCGGCUCUGUGGUCUG-UACUGACGCUGAGGCGCGAAAGCGUGGGGAGCAAACAGGAUUAGAUACCCUGGUAGUCCACGCCGUAAAGGAUGGGUGCUAAGUUUUAGAGGUUCUUUAGUGCUGUAGCUAACGCGUUAAGCACUCCGCCUGGGGAGUACGGCCGCAAGGCUGAAACUCAAAGGAAUUGACGGGGGCCCGCACAAGCGGUGGAGCAUGUGGUUUAAUUCGAAGCAACGCGAAGAACCUUACCAGGUCUUGACAUC-CCCUGACAACCCUGGAGACAGGGCGUUCUCCCUUGCGGGAGACAGGGUGACAGGUGGUGCAUGGUUGUCGUCAGCUCGUGUCGUGAGAUGUUGGGUUAAGUCCCGCAACGAGCGCAACCCUCGCCCCUAGUUGCCAGCA-UCAGU-UGGGCACUCUAGGGGGACUGCCGGCUAAAGUCGGAGGAAGGUGGGGAUGACGUCAAAUCAUCAUGCCCCUUAUGACCUGGGCUACACACGUGCUACAAUGGGCGGUACAAAGGGCUGCGAACCCGCGAGGGGGAGCGAAUCCCAAAAAGCCGCUCUCAGUUCGGAUUGCAGGCUGCAACUCGCCUGCAUGAAGCCGGAAUCGCUAGUAAUCGCGGAUCAGC-AUGCCGCGGUGAAUACGUUCCCGGGCCUUGUACACACCGCCCGUCACACCACGAGAGCUUGCAACACCCGAAGUCGGUGAGAACCGCAAGGCAGCCGCCGAAGGUGGGGCAAGUGAUUGGGGUGAAGUCGUAACAAGGUAGCC
06615::Bacillus_sp._Q_12::AB199317                                               -------AGAGUUUGAUCCUGGCUCAGGACGAACGCUGGCGGCGUGCCUAAUACAUGCAAGUCGAGCGGA---UGGGAGCUUCUCCCU---UUAGCGGCGGACGGGUGAGUAACACGUGGGUAACCUGCCUGUAAGACUGGGAUAACUCCGGGAAACCGGGGCUAAUACCGGAUGSUUGUUUGACCGCAUGGUCAGACAAAAAGGUGUCGUACCACUUACAGAUGGACCCGCGGCGCAUUAGCUAGUUGGUGAGGUAACGGCUCACCAAGGCAACGAUGCGUAGCCGACCUGAGAGGGUGAUCGGCCACACUGGGACUGAGACACGGCCCAGACUCCUACGGGAGGCAGCAGUAGGGAAUCUUCCGCAAUGGACGAAAGUCUGACGGAGCAACGCCGCGUGAGUGAUGAAGGUUUUCGGAUCGUAAAGCUCGUUGUUAGGGAAGAACAAGUGAAAUACACC-UUGACGGUACCUAACCAGAAGCCACGGCUAACUACGUGCCAGCAGCCGCGGUAAUACGUAGGUGGCAAGCGUUGUCCGGAAUUAUUGGGCGUAAAGGGCUCGCAGGCGGUUUCUUAAGUCUGAUGUGAAAGCCCCCGGCUCAACCGGGGAGGGUCAUUGGAAACUGGGGAACUUGAGUGCAGAAGAGGAGAGUGGAAUUCCACGUGUAGCGGUGAAAUGCGUAGAGAUGUGGAGGAACACCAGUGGCGAAGGCGACUCUCUGGUCUG-UACUGACGCUGAGGAGCGAAAGCGUGGGGAGCGAACAGGAUUAGAUACCCUGGUAGUCCACGCCGUAAACGAUGAGUGCUAAGUGUUAGGGUUCCCUUAGUGCUGCAGCUAACGCAUUAAGCACUCCGCCUGGGGAGUACGGUCGCAAGACUGAAACUCAAAGGAAUUGACGGGGGCCCGCACAAGCGGUGGAGCAUGUGGUUUAAUUCGAAGCAACGCGAAGAACCUUACCAGGUCUUGACAUC-CUCUGACAAUCCUAGAGAUAGGACGUCC--CCUUCGGG--GGCAGAGUGACAGGUGGUGCAUGGUUGUCGUCAGCUCGUGUCGUGAGAUGUUGGGUUAAGUCCCGCAACGAGCGCAACCCUUGAUCUUAGUUGCCAGCA-UCAGU-UGGGCACUCUAAGGUGACUGCCGGUGCAAACCGGAGGAAGGUGGGGAUGACGUCAAAUCAUCAUGCCCCUUAUGACCUGGGCUACACACGUGCUACAAUGGRCAGAACAAAGGGCAGCGAAACCGCGAGGUUAAGCCAAUCCCACAAAUCUGUUCUCAGUUCGGAUCGCAGUCUGCAACUCGACUGCGUGAAGCUGGAAUCGCUAGUAAUCGCGGAUCAGC-AUGCCGCGGUGAAUACGUUCCCGGGCCUUGUACACACCGCCCGUCACACCACGAGAGUUUGUAACACCCGAAGUCGGUGAGAACCUUUUGGCAGCCGCCGAAGGUGGGACAGAUGAUUGGGGUGAAGUCGUAACAAGGUAGCC
06616::Bacillus_sp._EC2::AY864632                                                -------UGAGUUUGAUCCCCGCUCAGGAUGAACGCUGGCGGCGUGCCUAAUACAUGCAAGUCGAGCGAA-AUUAGAAGCUUCUUCUAUG-UUAGCGGCGGACGGGUGAGUAACACGUGGGCAACCUGCCUGUAAGACUGGGAUAACUUCGGGAAACCGAAGCUAAUACCGGAUAGGAUCUUCCCUUCAUGGGGAUGAUGAAAGAUGUCGUAUCACUUACAGAUGGGCCCGCGGUGCAUUAGCUAGUUGGUGAGGUAACGGCUCACCAAGGCAACGAUGCAUAGCCGACCUGAGAGGGUGAUCGGCCACACUGGGACUGAGACACGGCCCAGACUCCUACGGGAGGCAGCAGUAGGGAAUCUUCCGCAAUGGACGAAAGUCUGACGGAGCAACGCCGCGUGAGUGAUGAAGGCUUUCGGGUCGUAAAACUCGUUGUUAGGGAAGAACAAGUAUAAC-UACC-UUGACGGUACCUAACCAGAAGCCACGGCUAACUACGUGCCAGCAGCCGCGGUAAUACGUAGGUGGCAAGCGUUAUCCGGAAUUAUUGGGCGUAAAGCGCGCGCAGGCGGUUUCUUAAGUCUGAUGUGAAAGCCCACGGCUCAACCGUGGAGGGUCAUUGGAAACUGGGGAACUUGAGUGCAGAAGAGAAAAGCGGAAUUCCACGUGUAGCGGUGAAAUGCGUAGAGAUGUGGAGGAACACCAGUGGCGAAGGCGGCUUUUUGGUCUG-UACUGACGCUGAGGCGCGAAAGCGUGGGGAGCAAACAGGAUUAGAUACCCUGGUAGUCCACGCCGUAAACGAUGAGUGCUAAGUGUUAGAGUUCCUUUAGUGCUGCAGCUAACGCAUUAAGCACUCCGCCUGGGGAGUACGGUCGCAAGACUGAAACUCAAAGGAAUUGACGGGGGCCCGCACAAGCGGUGGAGCAUGUGGUUUAAUUCGAAGCAACGCGAAGAACCUUACCAGGUCUUGACAUC-CUCUGACAACUCUAGAGAUAGAGCGUUC-CCCUUCGGGG-GACAGAGUGACAGGUGGUGCAUGGUUGUCGUCAGCUCGUGUCGUGAGAUGUUGGGUUAAGUCCCGCAACGAGCGCAACCCUUGAUCUUAGUUGCCAGCA-UUAGU-UGGGCACUCUAAGGUGACUGCCGGUGCAAACCGGAGGAAGGUGGGGAUGACGUCAAAUCAUCAUGCCCCUUAUGACCUGGGCUACACACGUGCUACAAUGGAUGGUACAAAGGGCUGCAAGACCGCGAGGUCAAGCCAAUCCCAUAAAACCAUUCUCAGUUCGGAUUGUAGGCUGCAACUCGCCUACAUGAAGCUGGAAUCGCUAGUAAUCGCGGAUCAGC-AUGCCGCGGUGAAUACGUUCCCGGGCCUUGUACACACCGCCCGUCACACCACGAGAGUUUGUAACACCCGAAGUCGGUGGAAACCGUAAGGUAGCCGCCUAAGGUGGGACAGAUGAUUGGGGUGAAGUCUAAA----------
06618::Bacillus_sp._h3_JX_::AY862988                                             -------AGAGUUUGAUCCUGGCUCAGGAUGAACGCUGGCGGCGUGCCUAAUACAUGCAAGUCGAGCGAA---UGAGAGCUUCUCUCA---UUAGCGGCGGACGGGUGAGUAACACGUGGGUAACCUGCCCAUAAGACUGGGAUAACUCCGGGAAACCGGGGCUAAUACCGGAUAACAUUUUGACUGCAUGGUCGAAAUGAAAGGCGUCGUGUCACUUAUGGAUGGACCCGCGUCGCAUUAGCUAGUUGGUGAGGUAACGGCUCACCAAGGCAACGAUGCGUAGCCGACCUGAGAGGGUGAUCGGCCACACUGGGACUGAGACACGGCCCAGACUCCUACGGGAGGCAGCAGUAGGGAAUCUUCCGCAAUGGACGAAAGUCUGACGGAGCAACGCCGCGUGAGUGAUGAAGGCUUUCGGGUCGUAAAACUCGUUGUUAGGGAAGAACAAGUGGAAUACACC-UUGACGGUACCUAACCAGAAGCCACGGCUAACUACGUGCCAGCAGCCGCGGUAAUACGUAGGUGGCAAGCGUUAUCCGGAAUUAUUGGGCGUAAAGCGCGCGCAGGUGGUUUCUUAAGUCUGAUGUGAAAGCCCACGGCUCAACCGUGGAGGGUCAUUGGAAACUGGGAGACUUGAGUGCAGAAGAGGAAAGUGGAAUUCCAUGUGUAGCGGUGAAAUGCGUAGAGAUAUGGAGGAACACCAGUGGCGAAGGCGACUUUCUGGUCUG-UACUGACACUGAGGCGCGAAAGCGUGGGGAGCAAACAGGAUUAGAUACCCUGGUAGUCCACGCCGUAAACGAUGAGUGCUAAGUGUUAGAGUUCCUUUAGUGCUGAAGUUAACGCAUUAAGCACUCCGCCUGGGGAGUACGGCCGCAAGGCUGAAACUCAAAGGAAUUGACGGGGGCCCGCACAAGCGGUGGAGCAUGUGGUUUAAUUCGAAGCAACGCGAAGAACCUUACCAGGUCUUGACAUC-CUCUGAAAACCCUAGAGAUAGGGCUUCU--CCUUCGGG--AGCAGAGUGACAGGUGGUGCAUGGUUGUCGUCAGCUCGUGUCGUGAGAUGUUGGGUUAAGUCCCGCAACGAGCGCAACCCUUGAUCUUAGUUGCCAUCA-UAAGU-UGGGCACUCUAAGGUGACUGCCGGUGCAAACCGGAGGAAGGUGGGGAUGACGUCAAAUCAUCAUGCCCCUUAUGACCUGGGCUACACACGUGCUACAAUGGACGGUACAAAGAGCUGCAAGACCGCGAGGUGUAGCUAAUCUCAUAAAACCGUUCUCAGUUCGGAUUGUAGGCUGCAACUCGCCUACAUGAAGCUGGAAUCGCUAGUAAUCGCGGAUCAGC-AUGCCGCGGUGAAUACGUUCCCGGGCCUUGUACACACCGCCCGUCACACCACGAGAGUUUGUAACACCCGAAGUCGGUGGGAACCUUUUGGCAGCCGCCUAAGGUGGGACAGAUGAUUGGGGUGAAGUCGUAACAAGGUAAC-
06624::Bacillus_sp._4S::AY739269                                                 -------AGAGUUUGAUCCCGGCUCAGGAUGAACGCUGGCGGCGUGCCUAAUACAUGCAAGUCGAGCGAA-AUUAGAAGCUUCUUCUAUG-UUAGCGGCGGACGGGUGAGUAACACGUGGGCAACCUGCCUGUAAGACUGGGAUAACUUCGGGAAACCGAAGCUAAUACCGGAUAGGAUCUUCCCUUCAUGGGGAUGAUGAAAGAUGUCGUAUCACUUACAGAUGGGCCCGCGGUGCAUUAGCUAGUUGGUGAGGUAACGGCUCACCAAGGCAACGAUGCAUAGCCGACCUGAGAGGGUGAUCGGCCACACUGGGACUGAGACACGGCCCAGACUCCUACGGGAGGCAGCAGUAGGGAAUCUUCCGCAAUGGACGAAAGUCUGACGGAGCAACGCCGCGUGAGUGAUGAAGGCUUUCGGGUCGUAAAACUCGUUGUUAGGGAAGAACAAGUAUAAC-UACC-UUGACGGUACCUAACCAGAAGCCACGGCUAACUACGUGCCAGCAGCCGCGGUAAUACGUAGGUGGCAAGCGUUAUCCGGAAUUAUUGGGCGUAAAGCGCGCGCAGGCGGUUUCUUAAGUCUGAUGUGAAAGCCCACGGCUCAACCGUGGAGGGUCAUUGGAAACUGGGGAACUUGAGUGCAGAAGAGAAAAGCGGAAUUCCACGUGUAGCGGUGAAAUGCGUAGAGAUGUGGAGGAACACCAGUGGCGAAGGCGGCUUUUUGGUCUG-UACUGACGCUGAGGCGCGAAAGCGUGGGGAGCAAACAGGAUUAGAUACCCUGGUAGUCCACGCCGUAAACGAUGAGUGCUAAGUGUUAGAGUUCCUUUAGUGCUGCAGCUAACGCAUUAAGCACUCCGCCUGGGGAGUACGGUCGCAAGACUGAAACUCAAAGGAAUUGACGGGGGCCCGCACAAGCGGUGGAGCAUGUGGUUUAAUUCGAAGCAACGCGAAGAACCUUACCAGGUCUUGACAUC-CUCUGACAACUCUAGAGAUAGAGCGUUC-CCCUUCGGGG-GACAGAGUGACAGGUGGUGCAUGGUUGUCGUCAGCUCGUGUCGUGAGAUGUUGGGUUAAGUCCCGCAACGAGCGCAACCCUUGAUCUUAGUUGCCAGCA-UUAGU-UGGGCACUCUAAGGUGACUGCCGGUGCAAACCGGAGGAAGGUGGGGAUGACGUCAAAUCAUCAUGCCCCUUAUGACCUGGGCUACACACGUGCUACAAUGGAUGGUACAAAGGGCUGCAAGACCGCGAGGUCAAGCCAAUCCCAUAAAACCAUUCUCAGUUCGGAUUGUAGGCUGCAACUCGCCUACAUGAAGCUGGAAUCGCUAGUAAUCGCGGAUCAGC-AUGCCGCGGUGAAUACGUUCCCGGGCCUUGUACACACCGCCCGUCACACCACGAGAGUUUGUAACACCCGAAGUCGGUGGAAACCGUAAGGUAGCCGCCUAAGGUGGGACAGAUGAUUGGGGUGAAGUCGUAACAAGGUAGCC
06626::Bacillus_sp._A_5A::AY914066                                               ---------------------------GACGAACGCUGGCGGCGUGCCUAAUACAUGCAAGUCGAGCGGA---AGGGAGCUUCUCCCA---UUAGCGGCGGACGGGUGAGUAACACGUGGGCAACCUGCCCUGUAGACUGGGAUAACAUCGAGAAAUCGGUGCUAAUACCGGAUAAUCAUUGGGCUUCAUGGUCUAAUGAAAAGAUGCCGUAUCACUAUGGGAUGGGCCCGCGGCGCAUUAGCUAGUUGGUAAGGUAAUGGCUUACCAAGGCGACGAUGCGUAGCCGACCUGAGAGGGUGAUCGGCCACACUGGGACUGAGACACGGCCCAGACUCCUACGGGAGGCAGCAGUAGGGAAUCUUCCGCAAUGGACGAAAGUCUGACGGAGCAACGCCGCGUGAGUGAUGAAGGUUUUCGGAUCGUAAAGCUCGUUGUUAGGGAAGAACAAGUGAAAUACACC-UUGACGGUACCUAACCAGAAGCCACGGCUAACUACGUGCCAGCAGCCGCGGUAAUACGUAGGUGGCAAGCGUUGUCCGGAAUUAUUGGGCGUAAAGCGCGCGCAGGCGGUCUUUUAAGUCUGAUGUGAAAUCUCGGGGCUCAACCCCGAGCGGUCAUUGGAAACUGGGAGACUUGAGUACAGAAGAGGAGAGUGGAAUUCCACGUGUAGCGGUGAAAUGCGUAGAUAUGUGGAGGAACACCAGUGGCGAAGGCGACUCUCUGGUCUG-UACUGACGCUGAGGCGCGAAAGUGUGGGGAGCAAACAGGAUUAGAUACCCUGGUAGUCCACACCGUAAACGAUGAGUGCUAGGUGUUAGGGUCGCCUUAGUGCCGAAGUUAACACAUUAAGCACUCCGCCUGGGGAGUACGGCCGCAAGGCUGAAACUCAAAGGAAUUGACGGGGGCCCGCACAAGCAGUGGAGCAUGUGGUUUAAUUCGAAGCAACGCGAAGAACCUUACCAGGUCUUGACAUC-CUUUGACCACUCUAGAGAUAGAGCU-UU-CCCUUCGGGG-GACAAAGUGACAGGUGGUGCAUGGUUGUCGUCAGCUCGUGUCGUGAGAUGUUGGGUUAAGUCCCGCAACGAGCGCAACCCUUGAUCUUAGUUGCCAGCA-UAAGU-UGGGCACUCUAAGGUGACUGCCGGUGCAAACCGGAGGAAGGUGGGGAUGACGUCAAAUCAUCAUGCCCCUUAUGACCUGGGCUACACACGUGCUACAAUGGAUGGUACAAAGGGCAGCAAAACCGCGAGGUCGAGCCAAUCCCAUAAAGCCAUUCUCAGUUCGGAUUGUAGGCUGCAACUCGCCUACAUGAAGCCGGAAUUGCUAGUAAUCGCGGAUCAGC-AUGCCGCGGUGAAUACGUUCCCGGGCCUUGUACAACACCGCCGUCACACCACGAGAGUUUGUAACACCCGAAGUCGGUGGAAACCUUUUGGUAGCCGCCUAAGGUGGGACAGAUGAUUGGGGUGAAGUCGUAACAAGGUAGCC
06627::Bacillus_sp._A_5B::AY914067                                               ---------------------------GACGAACGCUGGCGGCGUGCCUAAUACAUGCAAGUCGAGCGGA---AGGGAGCUUCUCCCG---UUAGCGGCGGACGGGUGAGUAACACGUGGGCAACCUGCCCUGUAGACUGGGAUAACAUCGAGAAAUCGGUGCUAAUACCGGAUAAUCAUUGGGCUUCAUGGUCUAAUGAAAAGAUGCCGUAUCACUAUGGGAUGGGCCCGCGGCGCAUUAGCUAGUUGGUAAGGUAAUGGCUUACCAAGGCGACGAUGCGUAGCCGACCUGAGAGGGUGAUCGGCCACACUGGGACUGAGACACGGCCCAGACUCCUACGGGAGGCAGCAGUAGGGAAUCUUCCGCAAUGGACGAAAGUCUGACGGAGCAACGCCGCGUGAGUGAUGAAGGUUUUCGGAUCGUAAAGCUCGUUGUUAGGGAAGAACAAGUGAAAUACACC-UUGACGGUACCUAACCAGAAGCCACGGCUAACUACGUGCCAGCAGCCGCGGUAAUACGUAGGUGGCAAGCGUUGUCCGGAAUUAUUGGGCGUAAAGCGCGCGCAGGCGGUCUUUUAAGUCUGAUGUGAAAUCUCGGGGCUCAACCCCGAGCGGUCAUUGGAAACUGGGAGACUUGAGUACAGAAGAGGAGAGUGGAAUUCCACGUGUAGCGGUGAAAUGCGUAGAUAUGUGGAGGAACACCAGUGGCGAAGGCGACUCUCUGGUCUG-UACUGACGCUGAGGCGCGAAAGUGUGGGGAGCAAACAGGAUUAGAUACCCUGGUAGUCCACACCGUAAACGAUGAGUGCUAGGUGUUAGGGUCGCCUUAGUGCCGAAGUUAACACAUUAAGCACUCCGCCUGGGGAGUACGGCCGCAAGGCUGAAACUCAAAGGAAUUGACGGGGGCCCGCACAAGCAGUGGAGCAUGUGGUUUAAUUCGAAGCAACGCGAAGAACCUUACCAGGUCUUGACAUC-CUUUGACCACUCUAGAGAUAGAGCU-UG-CCCUUCGGGG-GGCAAAGUGACAGGUGGUGCAUGGUUGUCGUCAGCUCGUGUCGUGAGAUGUUGGGUUAAGUCCCGCAACGAGCGCAACCCUUGAUCUUAGUUGCCAGCA-UAAGU-UGGGCACUCUAAGGUGACUGCCGGUGCAAACCGGAGGAAGGUGGGGAUGACGUCAAAUCAUCAUGCCCCUUAUGACCUGGGCUACACACGUGCUACAAUGGAUGGUACAAAGGGCAGCAAAACCGCGAGGUCGAGCCAAUCCCAUAAAGCCAUUCUCAGUUCGGAUUGUAGGCUGCAACUCGCCUACAUGAAGCCGGAAUUGCUAGUAAUCGCGGAUCAGC-AUGCCGCGGUGAAUACGUUCCCGGGCCUUGUACACACCGCCCGUCACACCACGAGAGUUUGUAACACCCGAAGUCGGUGGAAACCUUUUGGUAGCCGCCUAAGGUGGGACAGAUGAUUGGGGUGAAGUCGUAACAAGGUAGCC
06628::Bacillus_sp._KR083::AY822759                                              -------AGAGUUUGAUCCUGGCUCAGGACGAACGCUGGCGGCGUGCCUAAUACAUGCAAGUCGAGCGGA---UGGGAGCUUCUCCCU---UUAGCGGCGGACGGGUGAGUAACACGUGGGUAACCUGCCUGUAAGACUGGGAUAACUCCGGGAAACCGGGGCUAAUACUGGAUGGUUGUUUGACCGCAUGGUCAGACAAAAAGGUGUCGUACCACUUACAGAUGGACCCGCGGCGCAUUAGCUAGUUGGUGAGGUAACGGCUCACCAAGGCGACGAUGCGUAGCCGACCUGAGAGGGUGAUCGGCCACACUGGGACUGAGACACGGCCCAGACUCCUACGGGAGGCAGCAGUAGGGAAUCUUCCGCAAUGGACGAAAGUCUGACGGAGCAACGCCGCGUGAGUGAUGAAGGUUUUCGGAUCGUAAAGCUCGUUGUUAGGGAAGAACAAGUGAAAUACACC-UUGACGGUACCUAACCAGAAGCCACGGCUAACUACGUGCCAGCAGCCGCGGUAAUACGUAGGUGGCAAGCGUUGUCCGGAAUUAUUGGGCGUAAAGGGCUCGCAGGCGGUUUCUUAAGUCUGAUGUGAAAGCCCCCGGCUCAACCGGGGAGGGUCAUUGGAAACUGGGGAACUUGAGUGCAGAAGAGGAGAGUGGAAUUCCACGUGUAGCGGUGAAAUGCGUAGAGAUGUGGAGGAACACCAGUGGCGAAGGCGACUCUCUGGUCUG-UACUGACGCUGAGGAGCGAAAGCGUGGGGAGCGAACAGGAUUAGAUACCCUGGUAGUCCACGCCGUAAACGAUGAGUGCUAAGUGUUAGGGUUCCCUUAGUGCUGCAGCUAACGCAUUAAGCACUCCGCCUGGGGAGUACGGUCGCAAGACUGAAACUCAAAGGAAUUGACGGGGGCCCGCACAAGCGGUGGAGCAUGUGGUUUAAUUCGAAGCAACGCGAAGAACCUUACCAGGUCUUGACAUC-CUCUGGCAAUCCUAGAGAUAGGACGUCC--CCUUCGGG--GGCAGAGUGACAGGUGGUGCAUGGUUGUCGUCAGCUCGUGUCGUGAGAUGUUGGGUUAAGUCCCGCAACGAGCGCAACCCUUGAUCUUAGUUGCCAGCA-UCAGU-UGGGCACUCUAAGGUGACUGCCGGUGCAAACCGGAGGAAGGUGGGGAUGACGUCAAAUCAUCAUGCCCCUUAUGACCUGGGCUACACACGUGCUACAAUGGACAGAACAAAGGGCAGCGAAACCGCGAGGUUAAGCCAAUCCCACAAAUCUGUUCUCAGUUCGGAUCGCAGUCUGCAACUCGACUGCGUGAAGCUGGAAUCGCUAGUAAUCGCGGAUCAGC-AUGCCGCGGUGAAUACGUUCCCGGGCCUUGUACACACCGCCCGUCACACCACGAGAGUUUGUAACACCCGAAGUCGGUGAGAACCUUUUGGCAGCCGCCGAAGGUGGGACAGAUGAUUGGGGUGAAGUCGUAACAAGGUAGCC
06629::Bacillus_sp._KR076::AY822760                                              -------AGAGUUUGAUCCUGGCUCAGGAUGAACGCUGGCGGCGUGCCUAAUACAUGCAAGUCGAGCGAA-AUUAGAAGCUUCUUCUAUG-UUAGCGGCGGACGGGUGAGUAACACGUGGGCAACCUGCCUGUAAGACUGGGAUAACUUCGGGAAACCGAAGCUAAUACCGGAUAGGAUCUUCCCUUCAUGGGGAUGAUGAAAGAUGUCGUAUCACUUACAGAUGGGCCCGCGGUGCAUUAGCUAGUUGGUGAGGUAACGGCUCACCAAGGCAACGAUGCAUAGCCGACCUGAGAGGGUGAUCGGCCACACUGGGACUGAGACACGGCCCAGACUCCUACGGGAGGCAGCAGUAGGGAAUCUUCCGCAAUGGACGAAAGUCUGACGGAGCAACGCCGCGUGAGUGAUGAAGGCUUUCGGGUCGUAAAACUCGUUGUUAGGGAAGAACAAGUAUAAC-UACC-UUGACGGUACCUAACCAGAAGCCACGGCUAACUACGUGCCAGCAGCCGCGGUAAUACGUAGGUGGCAAGCGUUAUCCGGAAUUAUUGGGCGUAAAGCGCGCGCAGGCGGUUUCUUAAGUCUGAUGUGAAAGCCCACGGCUCAACCGUGGAGGGUCAUUGGAAACUGGGGAACUUGAGUGCAGAAGAGAAAAGCGGAAUUCCACGUGUAGCGGUGAAAUGCGUAGAGAUGUGGAGGAACACCAGUGGCGAAGGCGGCUUUUUGGUCUG-UACUGACGCUGAGGCGCGAAAGCGUGGGGAGCAAACAGGAUUAGAUACCCUGGUAGUCCACGCCGUAAACGAUGAGUGCUAAGUGUUAGAGUUCCUUUAGUGCUGCAGCUAACGCAUUAAGCACUCCGCCUGGGGAGUACGGUCGCAAGACUGAAACUCAAAGGAAUUGACGGGGGCCCGCACAAGCGGUGGAGCAUGUGGUUUAAUUCGAAGCAACGCGAAGAACCUUACCAGGUCUUGACAUC-CUCUGACAACUCUAGAGAUAGAGCGUUC-CCCUUCGGGG-GACAGAGUGACAGGUGGUGCAUGGUUGUCGUCAGCUCGUGUCGUGAGAUGUUGGGUUAAGUCCCGCAACGAGCGCAACCCUUGAUCUUAGUUGCCAGCA-UUAGU-UGGGCACUCUAAGGUGACUGCCGGUGCAAACCGGAGGAAGGUGGGGAUGACGUCAAAUCAUCAUGCCCCUUAUGACCUGGGCUACACACGUGCUACAAU-GAUGGUACAAAGGGCUGCAAGACCGCGAGGUCAAGCCAAUCCCAUAAAACCAUUCUCAGUUCGGAUUGUAGGCUGCAACUCGCCUACAUGAAGCUGGAAUCGCUAGUAAUCGCGGAUCAGC-AUGCCGCGGUGAAUACGUUCCCGGGCCUUGUACACACCGCCCGUCACACCACGAGAGUUUGUAACACCCGAAGUCGGUGGAAACCGUAAGGUAGCCGCCUAAGGUGGGACAGAUGAUUGGGGUGAAGUCGUAACAAGGUAGCC
06630::Bacillus_sp._KR2110::AY822763                                             -------AGAGUUUGAUCCUGGCUCAGGAUGAACGCUGGCGGCGUGCCUAAUACAUGCAAGUCGAGCGAA-AUUAGAAGCUUCUUCUAUG-UUAGCGGCGGACGGGUGAGUAACACGUGGGCAACCUGCCUGUAAGACUGGGAUAACUUCGGGAAACCGAAGCUAAUACCAGAUAGGAUCUUCCCUUCAUGGGGAUGAUGAAAGAUGUCGUAUCACUUACAGAUGGGCCCGCGGUGCAUUAGCUAGUUGGUGAGGUAACGGCUCACCAAGGCCACGAUGCAUAGCCGACCUGAGAGGGUGAUCGGCCACACUGGGACUGAGACACGGCCCAGACUCCUACGGGAGGCAGCAGUAGGGAAUCUUCCGCAAUGGACGAAAGUCUGACGGAGCAACGCCGCGUGAGUGAUGAAGGCUUUCGGGUCGUAAAACUCGUUGUUAGGGAAGAACAAGUAUAAC-UACC-UUGACGGUACCUAACCAGAAGCCACGGCUAACUACGUGCCAGCAGCCGCGGUAAUACGUAGGUGGCAAGCGUUAUCCGGAAUUAUUGGGCGUAAAGCGCGCGCAGGCGGUUUCUUAAGUCUGAUGUGAAAGCCCACGGCUCAACCGUGGAGGGUCAUUGGAAACUGGGGAACUUGAGUGCAGAAGAGAAAAGCGGAAUUCCACGUGUAGCGGUGAAAUGCGUAGAGAUGUGGAGGAACACCAGUGGCGAAGGCGGCUUUUUGGUCUG-UACUGACGCUGAGGCGCGAAAGCGUGGGGAGCAAACA-GAUUAGAUACCCUGGUAGUCCACGCCGUAAACGAUGAGUGCUAAGUGUUAGAGUUCCUUUAGUGCUGCAGCUAACGCAUUAAGCACUCCGCCUGGGGAGUACGGUCGCAAGACUGAAACUCAAAGGAAUUGACGGGGGCCCGCACAAGCGGUGGAGCAUGUGGUUUAAUUCGAAGCAACGCGAAGAACCUUACCAGGUCUUGACAUC-CUCUGACAACUCUAGAGAUAGAGCGUUC-CCCUUCGGGG-GACAGAGUGACAGGUGGUGCAUGGUUGUCGUCAGCUCGUGUCGUGAGAUGUUGGGUUAAGUCCCGCAACGAGCGCAACCCUUGAUCUUAGUUGCCAGCA-UUAGU-UGGGCACUCUAAGGUGACUGCCGGUGCAAACCGGAGGAAGGUGGGGAUGACGUCAAAUCAUCAUGCCCCUUAUGACCUGGGCUACACACGUGCUACAAUGGAUGGUACAAAGGGCUGCAAGACCGCGAGGUCAAGCCAAUCCCAUAAAACCAUUCUCAGUUCGGAUUGUAGGCUGCAACUCGCCUACAUGAAGCUGGAAUCGCUAGUAAUCGCGGAUCAGC-AUGCCGCGGUGAAUACGUUCCCGGGCCUUGUACACACCGCCCGUCACACCACGAGAGUUUGUAACACCCGAAGUCGGUGGAAACCGUAAGGUAGCCGCCUAAGGUGGGACAGAUGAUUGGGGUGAAGUCGUAACAAGGUAGCC
06633::Bacillus_sp._4::AY853168                                                  -------AGAGUUUGAUCCUGGCUCAGGAUGAACGCUGGCGGCGUGCCUAAUACAUGCAAGUCGAGCGAA---UAAGAGCUUCUCUUA---UUAGCGGCGGACGGGUGAGUAACACGUGGGUAACCUGCCCAUAAGACUGGGAUAACUCCGGGAAACCGGGGCUAAUACCGGAUAACAUUUUGACUGCAUGGUCGAAAUGAAAGGCGUCGUGUCACUUAUGGAUGGACCCGCGUCGCAUUAGCUAGUUGGUGAGGUAACGGCUCACCAAGGCGACGAUGCGUAGCCGACCUGAGAGGGUGAUCGGCCACACUGGGACUGAGACACGGCCCAGACUCCUACGGGAGGCAGCAGUAGGGAAUCUUCCGCAAUGGACGAAAGUCUGACGGAGCAACGCCGCGUGAGUGAUGAAGGCUUUCGGGUCGUAAAACUCGUUGUUAGGGAAGAACAAGUGGAAUACACC-UUGACGGUACCUAACCAGAAGCCACGGCUAACUACGUGCCAGCAGCCGCGGUAAUACGUAGGUGGCAAGCGUUAUCCGGAAUUAUUGGGCGUAAAGCGCGCGCAGGUGGUUUCUUAAGUCUGAUGUGAAAGCCCACGGCUCAACCGUGGAGGGUCAUUGGAAACUGGGAGACUUGAGUGCAGAAGAGGAAAGUGGAAUUCCAUGUGUAGCGGUGAAAUGCGUAGAGAUAUGGAGGAACACCAGUGGCGAAGGCGACUUUCUGGUCUG-UACUGACACUGAGGCGCGAAAGCGUGGGGAGCAAACAGGAUUAGAUACCCUGGUAGUCCACGCCGUAAACGAUGAGUGCUAAGUGUUAGAGUUCCUUUAGUGCUGAAGUUAACGCAUUAAGCACUCCGCCUGGGGAGUACGGCCGCAAGGCUGAAACUCAAAGGAAUUGACGGGGGCCCGCACAAGCGGUGGAGCAUGUGGUUUAAUUCGAAGCAACGCGAAGAACCUUACCAGGUCUUGACAUC-CUCUGAAAACCCUAGAGAUAGGGCUUCU--CCUUCGGG--AGCAGAGUGACAGGUGGUGCAUGGUUGUCGUCAGCUCGUGUCGUGAGAUGUUGGGUUAAGUCCCGCAACGAGCGCAACCCUUGAUCUUAGUUGCCAUCA-UAAGU-UGGGCACUCUAAGGUGACUGCCGGUGCAAACCGGAGGAAGGUGGGGAUGACGUCAAAUCAUCAUGCCCCUUAUGACCUGGGCUACACACGUGCUACAAUGGACGGUACAAAGAGCUGCAAGACCGCGAGGUGGAGCUAAUCUCAUAAAACCGUUCUCAGUUCGGAUUGUAGGCUGCAACUCGCCUACAUGAAGCUGGAAUCGCUAGUAAUCGCGGAUCAGC-AUGCCGCGGUGAAUACGUUCCCGGGCCUUGUACACACCGCCCGUCACACCACGAGAGUUUGUAACACCCGAAGUCGGUGGGAACCUUUUGGCAGCCGCCUAAGGUGGGACAGAUGAUUGGGGUGAAGUCGUAACAAGGUAGCC
06634::Bacillus_sp._CCUG_49717::AY837746                                         -------AGAGUUUGAU--UGGCUCAGGACGAACGCUGGCGGCGUGCCUAAUACAUGCAAGUCGAGCGAA----GGGAGCUUCUCCC----UUAGCGGCGGACGGGUGAGUAACACGUGGGCAACCUGCCUAUAAGACUGGGAUAACUUCGGGAAACCGGAGCUAAUACCGGAUACGUUCUUUCUCACAUGAGGAAGAUGAAAGACGUACUGUCACUUAUAGAUGGGCCCGCGGCGCAUUAGCUAGUUGGUGAGGUAAUGGCUCACCAAGGCGACGAUGCGUAGCCGACCUGAGAGGGUGAUCGGCCACACUGGGACUGAGACACGGCCCAGACUCCUACGGGAGGCAGCAGUAGGGAAUCUUCCGCAAUGGACGAAAGUCUGACGGAGCAACGCCGCGUGAACGAAGAAGGCCUUCGGGUCGUAAAGUUCGUUGUUAGGGAAGAACAAGUAUAAC-UACC-UUGACGGUACCUAACCAGAAGCCACGGCUAACUACGUGCCAGCAGCCGCGGUAAUACGUAGGUGGCAAGCGUUGUCCGGAAUUAUUGGGCGUAAAGCGCGCGCAGGUGGUUCCUUAAGUCUGAUGUGAAAGCCCACGGCUCAACCGUGGAGGGUCAUUGGAAACUGGGGAACUUGAGUGCAGAAGAGGAAAGUGGAAUUCCAAGUGUAGCGGUGAAAUGCGUAGAGAUUUGGAGGAACACCAGUGGCGAAGGCGACUUUCUGGUCUG-UACUGACACUGAGGCGCGAAAGC-UGGGGAGCAAACAGGAUUAGAUACCCUGGUAGUCCACGCCGUAAACGAUGAGUGCUAAGUGUUAGAGUCCCUUUAGUGCUGCAGCUAACGCAUUAAGCACUCCGCCUGGGGAGUACGGCCGCAAGGCUGAAACUCAAAGGAAUUGACGGGGGCCCGCACAAGCGGUGGAGCAUGUGGUUUAAUUCGAAGCAACGCGAAGAACCUUACCAGGUCUUGACAUC-CUCUGACAACCCUAGAGAUAGGGCUUUC-CCCUUCGGGG-GACAGAGUGACAGGUGGUGCAUGGUUGUCGUCAGCUCGUGUCGUGAGAUGUUGGGUUAAGUCCCGCAACGAGCGCAACCCUUGAUCUUAGUUGCCAGCA-UCAGU-UGGGCACUCUAAGGUGACUGCCGGUGCAAACCGGAGGAAGGUGGGGAUGACGUCAAAUCAUCAUGCCCCUUAUGACCUGGGCUACACACGUGCUACAAUGGAUGGUACAAAGGGCUGCAAACCUGCGAAGGUAAGCGAAUCCCAUAAAGCCAUUCUCAGUUCGGAUUGCAGGCUGCAACUCGCCUGCAUGAAGCCGGAAUCGCUAGUAAUCGCGGAUCAGC-AUGCCGCGGUGAAUACGUUCCCGGGCCUUGUACACACCGCCCGUCACACCACGAGAGUUUGUAACACCCGAAGUCGGUGAGAACCUUCAGGCAGCCGCCUAAGGUGGGACAGAUGAUUGGGGUGAAGUCGUAACAAGGUACCC
06637::Bacillus_sp._YAS1::AY880316                                               -------AGAGUUUGAUCCUGGCUCAGGACGAACGCUGGCGGCGUGCCUAAUACAUGCAAGUCGAGCGAA----GGGAGCUUCUCCU----UUAGCGGCGGACGGGUGAGUAACACGUGGGCAACCUGCCUGUAAGACUGGGAUAACUCCGGGAAACCGGGGCUAAUACCGGAUAAUAUCUUUUAUACAUAUAUGAGAUGAAAGAUGCU-UAUCACUUACAGAUGGGCCCGCGGCGCAUUAGCUAGUUGGUGAGGUAACGGCUCACCAAGGCGACGAUGCGUAGCCGACCUGAGAGGGUGAUCGGCCACACUGGGACUGAGACACGGCCCAGACUCCUGCGGGAGGCAGCAGUAGGGAAUCUUCCGCAAUGGACGAAAGUCUGACGGAGCAACGCCGCGUGAGUGAUGAAGGUUUUCGGAUCGUAAAACUCGUUGUUAGGGAAGAACAAGUAUAAC-UACC-UUGACGGUACCUAACCAGAAGCCACGGCUAACUACGUGCCAGCAGCCGCGGUAAUACGUAGGUGGCAAGCGUUGUCCGGAAUUAUUGGGCGUAAAGCGCGCGCAGGCGGUUCUUUAAGUCUGAUGUGAAAGCCCACGGCUCAACCGUGGAGGGUCAUUGGAAACUGGGGAACUUGAGUGCAGAAGAGGA-AGUGGAAUUCCAAGUGUAGCGGUGAAAUGCGUAGAGAUUUGGAGGAACACCAGUGGCGAAGGCGACUUUCUGGUCUG-UACUGACGCUGAGGCGCGAAAGC-UGGGGAGCAAACAGGAUUAGAUA-CCUGGUAGUCCACGCCGUAAACGAUGAGUGCUAAGUGUUAGAGUCCCUUUAGUGCUGCAGCAAACGCAUUAAGCACUCCGCCUGGGGAGUACGACCGCAAGGUUGAAACUCAAAGGAAUUGACGGGGGCCCGCACAAGCGGUGGAGCAUGUGGUUUAAUUCGAAGCAACGCGAAGAACCUUACCAGGUCUUGACAUC-CUCUGAAAUGCCUAGAGAUAGGACUUUC-CCCUUCGGGG-GACAGAGUGACAGGUGGUGCAUGGUUGUCGUCAGCUCGUGUCGUGAGAUGUUGGGUUAAGUCCCGCAACGAGCGCAACCCUUGAUCUUAGUUGCCAGCA-UCAGU-UGGGCACUCUAAGGUGACUGCCGGUGCAAACCGGAGGAAGGUGGGGAUGACGUCAAAUCAUCAUGCCCCUUAUGACCUGGGCUACACACGUGCUACAAUGGAUGGUACAAAGGGCUGCAAGACCGCGAGGUUUAGCCAAUCCCAUAAAACCAUUCUCAGUUCGGAUUGUAGGCUGCAACUCGCCUACAUGAAGCCGGAAUCGCUAGUAAUCGCGGAUCAGC-AUGCCGCGGUGAAUACGUUCCCGGGCCUUGUACACACCGCCCGUCACACCACGAGAGUUUGUAACACCCGAAGUCGGUGGGAACCUUU-GGCAGCCGCCUAAGGUGGGACAGAUGAUUGGGGUGAAGUCGUAACAAGGUAGCC
06642::Bacillus_sp._WPD616::AY986796                                             -------AGAGUUUGAUCCUGGCUCAGGACGAACGCUGGCGGCGUGCCUAAUACAUGCAAGUCGAGCGGA--U-CGGAGCUUCUCUG-G--UCAGCGGCGGACGGGUGAGUAACACGUGGGCAACCUGCCCGCAAGACCGGGAUAACUCCGGGAAACCGGAGCUAAUACCGGAUAACACCGAAACCGCAUGGUUUUGGUGAAAGGCGUUGUGUCACUUGCGGAUGGGCCCGCGGCGCAUUAGCUAGUUGGUGAGGUAACGGCUCACCAAGGCGACGAUGCGUAGCCGGCCUGAGAGGGUGACCGGCCACACUGGGACUGAGACACGGCCCAGACUCCUACGGGAGGCAGCAGUAGGGAAUCUUCCGCAAUGGGCGAAAGCCUGACGGAGCGACGCCGCGUGAGCGAAGAAGGCCUUCGGGUCGUAAAGCUCGUUGUGAGGGACGAAGGAGCGGAAGACGCG-GUGACGGUACCUCACGAGGAGCCCCGGCUAACUACGUGCCAGCAGCCGCGGUAAUACGUAGGGGGCGAGCGUUGUCCGGAAUUAUUGGGCGUAAAGCGCGCGCAGGCGGUCCCUUAAGUCUGAUGUGAAAGCCCACGGCUCAACCGUGGAGGGUCAUUGGAAACUGGGGGACUUGAGUGCAGGAGAGGAGAGCGGAAUUCCACGUGUAGCGGUGAAAUGCGUAGAGAUGUGGAGGAACACCAGUGGCGAAGGCGGCUCUCUGGCCUG-CACUGACGCUGAGGCGCGAAAGCGUGGGGAGCAAACAGGAUUAGAUACCCUGGUAGUCCACGCCGUAAACGAUGAGUGCUAAGUGUUAGAGGUCCUUUAGUGCUGCAGCUAACGCGAUAAGCACUCCGCCUGGGGAGUACGGCCGCAAGGCUGAAACUCAAAGGAAUUGACGGGGGCCCGCACAAGCGGUGGAGCAUGUGGUUUAAUUCGAAGCAACGCGAAGAACCUUACCAGGUCUUGACAUC-CCCUGACAACCCAAGAGAUUGGGCGUUCCCCCUUCGGGGGGACAGGGUGACAGGUGGUGCAUGGUUGUCGUCAGCUCGUGUCGUGAGAUGUUGGGUUAAGUCCCGCAACGAGCGCAACCCUCGCCUCUAGUUGCCAGCA-GAAGG-UGGGCACUCUAGAGGGACUGCCGGCGCAAGUCGGAGGAAGGUGGGGAUGACGUCAAAUCAUCAUGCCCCUUAUGACCUGGGCUACACACGUGCUACAAUGGGCGGUACAAAGGGCUGCGAACCCGCGAGGGGGAGCGAAUCCCAAAAAGCCGCUCUCAGUUCGGAUUGCAGGCUGCAACUCGCCUGCAUGAAGCCGGAAUCGCUAGUAAUCGCGGAUCAGC-AUGCCGCGGUGAAUACGUUCCCGGGCCUUGUACACACCGCCCGUCACACCACGAGAGCUUGCAACACCCGAAGUCGGUGCGAACCUUACGGCAGCCGCCGAAGGUGGGGCAAGUGAUUGGGGUGAAGUCGUAACAAGGUAACC
06648::Bacillus_sp._JL_537::DQ285074                                             -------AGAGUUUGAUCAUGGCUCAGGACGAACGCUGGCGGCGUGCCUAAUACAUGCAAGUCGAGCGGA----GGGAGCUUCUCCC----UCAGCGGCGGACGGGUGAGUAACACGUGGGUAACCUGCCUGUAAGACUGGGAUAACUCCGGGAAACCGGGGCUAAUACCGGAUAACACCUACCCCUCAUGGGGAAGGUGAAAGGUGUCGUAUCACUUACAGAUGGACCCGCGGCGCAUUAGCUAGUUGGUGAGGUAAUGGCUCACCAAGGCGACGAUGCGUAGCCGACCUGAGAGGGUGAUCGGCCACACUGGGACUGAGACACGGCCCAGACUCCUACGGGAGGCAGCAGUAGGGAAUCUUCCGCAAUGGACGAAAGUCUGACGGAGCAACGCCGCGUGAGUGAAGAAGGUUUUCGGAUCGUAAAACUCGUUGUUAGGGAAGAACAAGUGGAAU-CGCC-UUGACGGUACCUAACCAGAAGCCACGGCUAACUACGUGCCAGCAGCCGCGGUAAUACGUAGGUGGCAAGCGUUGUCCGGAAUUAUUGGGCGUAAAGCGCGCGCAGGUGGUUUCUUAAGUCUGAUGUGAAAGCCCACGGCUCAACCGUGGAGGGUCAUUGGAAACUGGGGAACUUGAGUGCAGAAGAGGAAAGUGGAAUUCCAAGUGUAGCGGUGAAAUGCGUAGAUAUUUGGAGGAACACCAGUGGCGAAGGCGACUUUCUGGUCUG-UACUGACACUGAGGCGCGAAAGC-UGGGGAGCAAACAGGAUUAGAUACCCUGGUAGUCCACGCCGUAAACGAUGAGUGCUAAGUGUUAGAGUCCCUUUAGUGCUGCAGCUAACGCAUUAAGCACUCCGCCUGGGGAGUACGGUCGCAAGACUGAAACUCAAAGGAAUUGACGGGGGCCCGCACAAGCGGUGGAGCAUGUGGUUUAAUUCGAAGCAACGCGAAGAACCUUACCAGGUCUUGACAUC-CUCUGACAACCCUAGAGAUAGGGCUUUC-CCCUUCGGGG-GACAGAGUGACAGGUGGUGCAUGGUUGUCGUCAGCUCGUGUCGUGAGAUGUUGGGUUAAGUCCCGCAACGAGCGCAACCCUUGAUCUUAGUUGCCAGCA-UCAGU-UGGGCACUCUAAGAUGACUGCCGGUGCAAACCGGAGGAAGGUGGGGAUGACGUCAAAUCAUCAUGCCCCUUAUGACCUGGGCUACACACGUGCUACAAUGGACGGUACAAAGGGCUGCAAGACCGCGAGGUUUAGCCAAUCCCAUAAAACCGUUCUCAGUUCGGAUUGUAGGCUGCAACUCGCCUACAUGAAGCUGGAAUCGCUAGUAAUCGCGGAUCAGC-AUGCCGCGGUGAAUACGUUCCCGGGCCUUGUACACACCGCCCGUCACACCACGAGAGUUUGUAACACCCGAAGUCGGUGAGAACCUUU-GGCAGCCGCCUAAGGUGGGACAGAUGAUUGGGGUGAAGUCGUAACAAGGUA-CC
06654::Bacillus_sp._Bt176_OTU1::AY965250                                         -------AGAGUUUGAUCCUGGCUCAGGAUGAACGCUGGCGGCGUGCCUAAUACAUGCAAGUCGAGCGAA-AUUAGAAGCUUCUUCUAUG-UUAGCGGCGGACGGGUGAGUAACACGUGGGCAACCUGCCUGUAAGACUGGGAUAACUUCGGGAAACCGAAGCUAAUACCGGAUAGGAUCUUCCCUUCAUGGGGAUGAUGAAAGAUGUCGUAUCACUUACAGAUGGGCCCGCGGUGCAUUAGCUAGUUGGUGAGGUAACGGCUCACCAAGGCAACGAUGCAUAGCCGACCUGAGAGGGUGAUCGGCCACACUGGGACUGAGACACGGCCCAGACUCCUACGGGAGGCAGCAGUAGGGAAUCUUCCGCAAUGGACGAAAGUCUGACGGAGCAACGCCGCGUGAGUGAUGAAGGCUUUCGGGUCGUAAAACUCGUUGUUAGGGAAGAACAAGUAUAAC-UACC-UUGACGGUACCUAACCAGAAGCCACGGCUAACUACGUGCCAGCAGCCGCGGUAAUACGUAGGUGGCAAGCGUUAUCCGGAAUUAUUGGGCGUAAAGCGCGCGCAGGCGGUUUCUUAAGUCUGAUGUGAAAGCCCACGGCUCAACCGUGGAGGGUCAUUGGAAACUGGGGAACUUGAGUGCAGAAGAGAAAAGCGGAAUUCCACGUGUAGCGGUGAAAUGCGUAGAGAUGUGGAGGAACACCAGUGGCGAAGGCGGCUUUUUGGUCUG-UACUGACGCUGAGGCGCGAAAGCGUGGGGAGCAAACAGGAUUAGAUACCCUGGUAGUCCACGCCGUAAACGAUGAGUGCUAAGUGUUAGAGUUCCUUUAGUGCUGCAGCUAACGCAUUAAGCACUCCGCCUGGGGAGUACGGUCGCAAGACUGAAACUCAAAGGAAUUGACGGGGGCCCGCACAAGCGGUGGAGCAUGUGGUUUAAUUCGAAGCAACGCGAAGAACCUUACCAGGUCUUGACAUC-CUCUGACAACUCUAGAGAUAGAGCGUUC-CCCUUCGGGG-GACAGAGUGACAGGUGGUGCAUGGUUGUCGUCAGCUCGUGUCGUGAGAUGUUGGGUUAAGUCCCGCAACGAGCGCAACCCUUGAUCUUAGUUGCCAGCA-UUAGU-UGGGCACUCUAAGGUGACUGCCGGUGCAAACCGGAGGAAGGUGGGGAUGACGUCAAAUCAUCAUGCCCCUUAUGACCUGGGCUACACACGUGCUACAAUGGAUGGUACAAAGGGCUGCAAGACCGCGAGGUCAAGCCAAUCCCAUAAAACCAUUCUCAGUUCGGAUUGUAGGCUGCAACUCGCCUACAUGAAGCUGGAAUCGCUAGUAAUCGCGGAUCAGC-AUGCCGCGGUGAAUACGUUCCCGGGCCUUGUACACACCGCCCGUCACACCACGAGAGUUUGUAACACCCGAAGUCGGUGGAAACCGUAAGGUAGCCGCCUAAGGUGGGACAGAUGAUUGGGGUGAAGUCGUAACAAGGUAGCC
06687::Bacillus_sp._NN106::AJ973278                                              -------AGAGUUUGAUCAUGGCUCAGGACGAACGCUGGCGGCGUGCCUAAUACAUACAAGUCGAGCGGA-UUUAAAAGCUUCUUUAAAG-UUAGCGGCGGACGGGUGAGUAACACGUGGGCAACCUGCCUGUAAGACUGGGAUAACUUCGGGAAACCGGAGCUAAUACCAGAUAAUCCUUUUCUCUCAUGAGAAAAGCGAAAGACGUACUGUCACUUACAGAUGGGCCCGCGGCGCAUUAGCUAGUUGGUGAGGUAACGGCUCACCAAGGCGACGAUGCGUAGCCGACCUGAGAGGGUGAUCGGCCACACUGGGACUGAGACACGGCCCAGACUCCUACGGGAGGCAGCAGUAGGGAAUCUUCCGCAAUGGACGAAAGUCUGACGGAGCAACGCCGCGUGAGUGAUGAAGGUUUUCGGAUCGUAAAACUCGUUGUUAGGGAAGAACAAGUAUAAC-UACC-UUGACGGUACCUAACCAGAAGCCACGGCUAACUACGUGCCAGCAGCCGCGGUAAUACGUAGGUGGCAAGCGUUGUCCGGAAUUAUUGGGCGUAAAGCGCGCGCAGGCGGUCCUUUAAGUCUGAUGUGAAAGCCCACGGCUCAACCGUGGAGGGUCAUUGGAAACUGGGGGACUUGAGUACAGAAGAGAAGAGUGGAAUUCCACGUGUAGCGGUGAAAUGCGUAGAGAUGUGGAGGAACACCAGUGGCGAAGGCGACUCUUUGGUCUG-UACUGACGCUGAGGCGCGAAAGCGUGGGGAGCAAACAGGAUUAGAUACCCUGGUAGUCCACGCCGUAAACGAUGAGUGCUAAGUGUUAGAGUUCCUUUAGUGCUGCAGCAAACGCAUUAAGCACUCCGCCUGGGGAGUACGGCCGCAAGGCUGAAACUCAAAGGAAUUGACGGGGGCCCGCACAAGCGGUGGAGCAUGUGGUUUAAUUCGAAGCAACGCGAAGAACCUUACCAGGUCUUGACAUC-CUCUGACACUCCUAGAGAUAGGACGUUC-CCCUUCGGGG-GACAGAGUGACAGGUGGUGCAUGGUUGUCGUCAGCUCGUGUCGUGAGAUGUUGGGUUAAGUCCCGCAAUGAGCGCAACCCUUGAUCAUAGUUGCCAGCA-UCAGU-UGGGCACUCUAAGGUGACUGCCGGUGCAAACCGGAGGAAGGUGGGGAUGACGUCAAAUCAUCAUGCCCCUUAUGACCUGGGCUACACACGUGCUACAAUGGAUGGUACAAAGGGCAGCAAAACCGCGAGGUCGAGCAAAUCCCAUAAAACCAUUCUCAGUUCGGAUUGUAGGCUGCAACUCGCCUACAUGAAGCUGGAAUCGCUAGUAAUCGCGGAUCAGC-AUGCCGCGGUGAAUACGUUCCCGGGCCUUGUACACACCGCCCGUCACACCACGAGAGUUUGUAACACCCGAAGUCGGUGAGAACCUUUUGGCAGCCGCCUAAGGUGGGAUAGAUGAUUGGGGUGAAGUCGUAACAAGGUAGCC
06691::Bacillus_sp._CSS_2::DQ084463                                              -------AGAGUUUGAUCCUGGCUCAGGACGAACGCUGGCGGCGUGCCUAAUACAUGCAAGUCGAGCGGA---UGGGAGCUUCUCCCU---UCAGCGGCGGACGGGUGAGUAACACGUGGGUAACCUGCCUGUAAGACUGGGAUAACUCCGGGAAACCGGGGCUAAUACCGGAUAACUCAUUUCUCGCACGAGAAAUGUGAAAGGUGUUUUACCACUUACAGAUGGACCCGCGGCGCAUUAGCUAGUUGGUGAGGUAACGGCUCACCAAGGCGACGAUGCGUAGCCGACCUGAGAGGGUGAUCGGCCACACUGGGACUGAGACACGGCCCAGACUCCUACGGGAGGCAGCAGUAGGGAAUCUUCCGCAAUGGACGAAAGUCUGACGGAGCAACGCCGCGUGAGUGAUGAAGGUUUUCGGAUCGUAAAGCUCGUUGUUAGGGAAGAACAAGUGGAAUACACC-UUGACGGUACCUAACCAGAAGCCACGGCUAACUACGUGCCAGCAGCCGCGGUAAUACGUAGGUGGCAAGCGUUGUCCGGAAUUAUUGGGCGUAAAGCGCGCGCAGGUGGUUCCUUAAGUCUGAUGUGAAAGCCCACGGCUCAACCGUGGAGGGUCAUUGGAAACUGGGGAACUUGAGUGCAGAAGAGGAAAGUGGAAUUCCAAGUGUAGCGGUGGAAUGCGUAGAUAUUUGGAGGAACACCAGUGGCGAAGGCGACUUUCUGGUCUG-UACUGACACUGAGGCGCGAAAGCGUGGGGAGCAAACAGGAUUAGAUACCCUGGUAGUCCACGCCGUAAACGAUGAGUGCUAAGUGUUAGGGUUCCCUUAGUGCUGCAGCUAACGCAUUAAGCACUCCGCCUGGGGAGUACGGUCGCAAGACUGAAACUCAAAGGAAUUGACGGGGGCCCGCACAAGCGGUGGAGCAUGUGGUUUAAUUCGAAGCAACGCGAAGAACCUUACCAGGUCUUGACAUC-CUCUGACAACCCUAGAGAUAGGGCUUUC--CCUUCGGG--GACAGAGUGACAGGUGGUGCAUGGUUGUCGUCAGCUCGUGUCGUGAGAUGUUGGGUUAAGUCCCGCAACGAGCGCAACCCUUGAUCUUAGUCGCCAGCA-UCAGU-UGGGCACUCUAAGAUGACUGCCGGUGCAAACCGGAGGAAGGUGGGGAUGACGUCAAAUCAUCAUGCCCCUUAUGACCUGGGCUACACACGUGCUACAAUGGACGGUACAAAGGGCAGCGAGACCGCGAGGUUUAGCCAAUCCCAUAAAACCGUUCUCAGUUCGGAUUGUAGGCUGCAACUCGCCUACAUGAAGCUGGAAUCGCUAGUAAUCGCGGAUCAGC-AUGCCGCGGUGAAUACGUUCCCGGGCCUUGUACACACCGCCCGUCACACCACGAGAGUCUGUAACACCCGAAGUCGGUGAGAACCUUUUGGCAGCCGCCUAAGGUGGGACAGAUGAUUGGGGUGAAGUCGUAACAAGGUAACC
06692::Bacillus_sp._CSS_4::DQ084465                                              -------AGAGUUUGAUCCUGGCUCAGGACGAACGCUGGCGGCGUGCCUAAUACAUGCAAGUCGAGCGGA---CGGGAGCUUCUCCCU---UCAGCGGCGGACGGGUGAGUAACACGUGGGUAACCUGCCUGUAAGACUGGGAUAACUCCGGGAAACCGGGGCUAAUACCGGAUGCUUGAUUGACCGCAUGGUCAAUCAAAAAGGUGUUUUACCACUUGCAGAUGGACCCGCGGCGCAUUAGCUAGUUGGUGAGGUAACGGCUCACCAAGGCGACGAUGCGUAGCCGACCUGAGAGGGUGAUCGGCCACACUGGGACUGAGACACGGCCCAGACUCCUACGGGAGGCAGCAGUAGGGAAUCUUCCGCAAUGGACGAAAGUCUGACGGAGCAACGCCGCGUGAGUGAUGAAGGUUUUCGGAUCGUAAAACUCGUUGUUAGGGAAGAACAAGUAGAAUACACC-UUGACGGUACCUAACCAGAAGCCACGGCUAACUACGUGCCAGCAGCCGCGGUAAUACGUAGGUGGCAAGCGUUGUCCGGAAUUAUUGGGCGUAAAGCGCGCGCAGGCGGUUUCUUAAGUCUGAUGUGAAAGCCCCCGGCUCAACCGGGGAGGGUCAUUGGAAACUGGGGAACUUGAGUGCAGAAGAGGAGAGUGGAAUUCCACGUGUAGCGGUGAAAUGCGUAGAGAUGUGGAGGAACACCAGUGGCGAAGGCGACUCUCUGGUCUG-UACUGACGCUGAGGCGCGAAAGCGUGGGGAGCGAACAGGAUUAGAUACCCUGGUAGUCCACGCCGUAAACGAUGAGUGCUAAGUGUUAGAGUUCCUUUAGUGCUGCAGCAAACGCAUUAAGCACUCCGCCUGGGGAGUACGGUCGCAAGACUGAAACUCAAAGGAAUUGACGGGGGCCCGCACAAGCGGUGGAGCAUGUGGUUUAAUUCGAAGCAACGCGAAGAACCUUACCAGGUCUUGACAUC-CUCUGACAACCCUAGAGAUAGGGCUUCC--CCUUCGGG--GGCAGAGUGACAGGUGGUGCAUGGUUGUCGUCAGCUCGUGUCGUGAGAUGUUGGGUUAAGUCCCGCAACGAGCGCAACCCUUGAUCUUAGUUGCCAGCA-UCAGU-UGGGCACUCUAAGGUGACUGCCGGUGCAAACCGGAGGAAGGUGGGGAUGACGUCAAAUCAUCAUGCCCCUUAUGACCUGGGCUACACACGUGCUACAAUGGGCAGAACAAAGGGCAGCGAAGCCGCGAGGCUAAGCCAAUCCCACAAAUCUGUUCUCAGUUCGGAUCGCAGUCUGCAACUCGACUGCGUGAAGCUGGAAUCGCUAGUAAUCGCGGAUCAGC-AUGCCGCGGUGAAUACGUUCCCGGGCCUUGUACACACCGCCCGUCACACCACGAGAGUUUGUAACACCCGAAGUCGGUGAGAACCUUUUGGCAGCCGCCGAAGGUGGGACAGAUGAUUGGGGUGAAGUCGUAACAAGGUAACC
06693::Bacillus_sp._CSS_5::DQ084466                                              -------AGAGUUUGAUCCUGGCUCAGGACGAACGCUGGCGGCGUGCCUAAUACAUGCAAGUCGAGCGGA---UGGGAGCUUCUCCCU---UCAGCGGCGGACGGGUGAGUAACACGUGGGUAACCUGCCUGUAAGACUGGGAUAACUCCGGGAAACCGGGGCUAAUACCGGAUAACACCUACCCCGCAUGGGGAAGGUGAAAGGUGUCGUAUCACUUACAGAUGGACCCGCGGCGCAUUAGCUAGUUGGUGAGGUAAUGGCUCACCAAGGCGACGAUGCGUAGCCGACCUGAGAGGGUGAUCGGCCACACUGGGACUGAGACACGGCCCAGACUCCUACGGGAGGCAGCAGUAGGGAAUCUUCCGCAAUGGACGAAAGUCUGACGGAGCAACGCCGCGUGAGUGAAGAAGGUUUUCGGAUCGUAAAACUCGUUGUUAGGGAAGAACAAGUGGAAUACGCC-UUGACGGUACCUAACCAGAAGCCACGGCUAACUACGUGCCAGCAGCCGCGGUAAUACGUAGGUGGCAAGCGUUGUCCGGAAUUAUUGGGCGUAAAGCGCGCGCAGGUGGUUUCUUAAGUCUGAUGUGAAAGCCCACGGCUCAACCGUGGAGGGUCAUUGGAAACUGGGGAACUUGAGUGCAGAAGAGAAAAGUGGAAUUCCAAGUGUAGCGGUGAAAUGCGUAGAUAUUUGGAGGAACACCAGUGGCGAAGGCGACUUUCUGGUCUG-UACUGACACUGAGGCGCGAAAGCGUGGGGAGCAAACAGGAUUAGAUACCCUGGUAGUCCACGCCGUAAACGAUGAGUGCUAAGUGUUAGAGUUCCUUUAGUGCUGCAGCUAACGCAUUAAGCACUCCGCCUGGGGAGUACGGUCGCAAGACUGAAACUCAAAGGAAUUGACGGGGGCCCGCACAAGCGGUGGAGCAUGUGGUUUAAUUCGAAGCAACGCGAAGAACCUUACCAGGUCUUGACAUC-CUCUGACAACCCUAGAGAUAGGGCUUUC--CCUUCGGG--GACAGAGUGACAGGUGGUGCAUGGUUGUCGUCAGCUCGUGUCGUGAGAUGUUGGGUUAAGUCCCGCAACGAGCGCAACCCUUGAUCUUAGUUGCCAGCA-UCAGU-UGGGCACUCUAAGAUGACUGCCGGUGCAAACCGGAGGAAGGUGGGGAUGACGUCAAAUCAUCACGCCCCUUAUGACCUGGGCUACACACGUGCUACAAUGGACGGUACAAAGGGCUGCAAGACCGCGAGGUUUAGCCAAUCCCAUAAAACCGUUCUCAGUUCGGAUUGUAGGCUGCAACUCGCCUACAUGAAGCUGGAAUCGCUAGUAAUCGCGGAUCAGC-AUGCCGCGGUGAAUACGUUCCCGGGCCUUGUACACACCGCCCGUCACACCACGAGAGUUUGUAACACCCGAAGUCGGUGAGAACCUUUUGGCAGCCGCCUAAGGUGGGACAGAUGAUUGGGGUGAAGUCGUAACAAGGUAACC
[truncated: 3,037,588 more chars]
