# Supplementary material for: Evolutionary Evidence for Alternative Structure in RNA Sequence Co-variation
Source: PLoS Comput Biol. 2013 Jul 25;9(7):e1003152. doi: 10.1371/journal.pcbi.1003152 (PMC3723493; doi:10.1371/journal.pcbi.1003152)
Supplement: Dataset S1 — Alignments in Stockholm (.sto) format for all RNAs analyzed in the manuscript compressed as a .zip archive. (ZIP) [file pcbi.1003152.s001.zip › Ritz_Alignments_Sto/Glycine.Final.sto]

# STOCKHOLM 1.0

#=GS  Vibrio_cholerae_TMA_.1 DE    ACHY01000018.1/440795-440696
#=GS  Fusobacterium_nuclea.2 DE    AARG01000011.1/21556-21636
#=GS   Vibrio_cholerae_V51.1 DE    AAKI02000043.1/23837-23738
#=GS  marine_actinobacteri.3 DE    AAOB01000007.1/87269-87391
#=GS  Catenulispora_acidip.1 DE    ABTI01000016.1/54655-54735
#=GS  Corynebacterium_krop.1 DE    CP001620.1/371545-371661
#=GS  Mycobacterium_ulcera.1 DE    CP000325.1/5436145-5436058
#=GS  Mycobacterium_smegma.1 DE    CP000480.1/3710877-3710765
#=GS  Mycobacterium_kansas.1 DE    ACBV01000071.1/14106-14217
#=GS             M.marinum.1 DE    CP000854.1/3302473-3302570
#=GS         Mycobacterium.1 DE    CP000518.1/3025244-3025146
#=GS             M.marinum.2 DE    CP000854.1/243777-243690
#=GS  Mycobacterium_kansas.2 DE    ACBV01000071.1/14006-14103
#=GS         Mycobacterium.2 DE    CP000384.1/3007356-3007258
#=GS  Mycobacterium_gilvum.1 DE    CP000656.1/3615755-3615657
#=GS  Mycobacterium_ulcera.3 DE    CP000325.1/3374093-3374190
#=GS  Mycobacterium_vanbaa.1 DE    CP000511.1/3330503-3330398
#=GS  Mycobacterium_smegma.2 DE    CP000480.1/3710974-3710880
#=GS         Mycobacterium.3 DE    CP000580.1/2998544-2998446
#=GS  Mycobacterium_vanbaa.2 DE    CP000511.1/3330600-3330506
#=GS  Mycobacterium_avium_.1 DE    ACFI01000086.1/19340-19243
#=GS  Mycobacterium_intrac.1 DE    ABIN01000329.1/5857-5760
#=GS  Mycobacterium_avium_.2 DE    AE016958.1/1693363-1693460
#=GS  Mycobacterium_avium_.3 DE    CP000479.1/2916336-2916239
#=GS        M.tuberculosis.3 DE    DQ872637.1/389-303
#=GS  Mycobacterium_tuberc.4 DE    CP000611.1/2085545-2085642
#=GS               M.bovis.1 DE    AM412059.1/2058537-2058634
#=GS  Mycobacterium_tuberc.5 DE    ACHP01000005.1/397656-397570
#=GS  Mycobacterium_tuberc.8 DE    ABQG01000114.1/12999-13096
#=GS  Mycobacterium_tuberc.9 DE    ABQH01000218.1/13328-13425
#=GS               M.bovis.2 DE    AM412059.1/79324-79238
#=GS Mycobacterium_tuberc.12 DE    ABGN01000051.1/13132-13229
#=GS  Mycobacterium_bovis_.3 DE    AM408590.1/2076568-2076665
#=GS        M.tuberculosis.7 DE    AAKR01000124.1/21000-20914
#=GS Mycobacterium_tuberc.15 DE    ABQH01000015.1/1032-946
#=GS Mycobacterium_tuberc.16 DE    ABVM01000061.1/13064-13161
#=GS  Mycobacterium_bovis_.4 DE    AP010918.1/2058559-2058656
#=GS Mycobacterium_tuberc.19 DE    ABLM01000200.1/15967-15881
#=GS Mycobacterium_tuberc.26 DE    ABLL01000113.1/13038-13135
#=GS Mycobacterium_tuberc.27 DE    ACHP01000045.1/13020-13117
#=GS Mycobacterium_tuberc.29 DE    ABOV01000122.1/17706-17620
#=GS Mycobacterium_tuberc.31 DE    ACHQ01000021.1/18355-18269
#=GS Mycobacterium_tuberc.34 DE    ABLN01000326.1/2960-3057
#=GS        M.tuberculosis.8 DE    AASN01000058.1/100704-100618
#=GS  Mycobacterium_bovis_.8 DE    AM408590.1/108990-108904
#=GS Mycobacterium_tuberc.35 DE    ABLN01000050.1/5587-5501
#=GS Mycobacterium_tuberc.36 DE    ACHO01000096.1/10396-10493
#=GS Mycobacterium_tuberc.39 DE    ACHQ01000108.1/13745-13842
#=GS       M.tuberculosis.10 DE    DQ872636.1/388-302
#=GS Mycobacterium_tuberc.40 DE    CP000611.1/80652-80566
#=GS Mycobacterium_tuberc.42 DE    ABVM01000005.1/12276-12190
#=GS Mycobacterium_bovis_.10 DE    AP010918.1/79323-79237
#=GS Mycobacterium_tuberc.46 DE    ABOV01000067.1/13147-13244
#=GS Mycobacterium_tuberc.47 DE    ABOW01000304.1/14885-14799
#=GS Mycobacterium_bovis_.11 DE    BX248334.1/79321-79235
#=GS       M.tuberculosis.11 DE    AAKR01000063.1/13338-13435
#=GS       M.tuberculosis.12 DE    AASN01000030.1/13483-13580
#=GS Mycobacterium_tuberc.50 DE    ABGM02000010.1/325592-325495
#=GS Mycobacterium_tuberc.51 DE    ABLM01000100.1/13096-12999
#=GS Mycobacterium_tuberc.52 DE    BX842577.1/344356-344453
#=GS Mycobacterium_tuberc.53 DE    ABQG01000274.1/12660-12574
#=GS Mycobacterium_tuberc.55 DE    ABOW01000125.1/4599-4696
#=GS Mycobacterium_tuberc.56 DE    CP000717.1/2083809-2083906
#=GS Mycobacterium_tuberc.57 DE    ACHO01000025.1/15589-15503
#=GS Mycobacterium_tuberc.58 DE    ABGM02000001.1/79436-79350
#=GS Mycobacterium_tuberc.60 DE    AE000516.2/79275-79189
#=GS Mycobacterium_tuberc.64 DE    ABGL01000037.1/13391-13488
#=GS       M.tuberculosis.14 DE    DQ872638.1/388-302
#=GS Mycobacterium_tuberc.65 DE    BX842572.1/79294-79208
#=GS Mycobacterium_bovis_.12 DE    BX248340.1/151965-152062
#=GS Mycobacterium_tuberc.66 DE    AE000516.2/2072838-2072935
#=GS Mycobacterium_tuberc.67 DE    AAYK01000224.1/12542-12445
#=GS Mycobacterium_tuberc.68 DE    CP000717.1/79436-79350
#=GS Mycobacterium_tuberc.70 DE    ABGL01000087.1/70596-70682
#=GS Mycobacterium_tuberc.71 DE    AAYK01000270.1/44756-44670
#=GS  Nocardia_farcinica_I.1 DE    AP006618.1/2650089-2650187
#=GS  Rhodococcus_jostii_R.1 DE    CP000431.1/3094320-3094407
#=GS  Rhodococcus_erythrop.1 DE    ACNO01000114.1/39940-39789
#=GS  Rhodococcus_opacus_B.2 DE    AP011115.1/664791-664674
#=GS            R.fascians.1 DE    AJ301559.2/6782-6880
#=GS  Rhodococcus_opacus_B.3 DE    AP011115.1/2849225-2849125
#=GS  Rhodococcus_opacus_B.4 DE    AP011115.1/2853534-2853621
#=GS  Rhodococcus_jostii_R.4 DE    CP000431.1/963640-963517
#=GS  Rhodococcus_erythrop.2 DE    AP008957.1/3496506-3496355
#=GS  Rhodococcus_jostii_R.5 DE    CP000431.1/3091400-3091300
#=GS  Acidothermus_cellulo.2 DE    CP000481.1/2090040-2089945
#=GS  Acidothermus_cellulo.4 DE    CP000481.1/1364128-1364028
#=GS   Frankia_alni_ACN14a.1 DE    CT573213.2/6999799-6999704
#=GS               Frankia.1 DE    CP000249.1/4868284-4868188
#=GS               Frankia.3 DE    CP000820.1/751145-751238
#=GS  Kineococcus_radiotol.2 DE    CP000750.2/2839977-2840066
#=GS  Kineococcus_radiotol.3 DE    CP000750.2/2840067-2840165
#=GS  Brevibacterium_linen.1 DE    AAGP01000017.1/20802-20714
#=GS  Cellulomonas_flavige.1 DE    ABTJ01000059.1/21653-21531
#=GS  Kytococcus_sedentari.1 DE    ABUD01000040.1/2187-2272
#=GS       C.michiganensis.1 DE    AM849034.1/2364602-2364501
#=GS       C.michiganensis.2 DE    AM849034.1/2364685-2364603
#=GS  Clavibacter_michigan.1 DE    AM711867.1/2494564-2494463
#=GS  Clavibacter_michigan.2 DE    AM711867.1/2494647-2494565
#=GS  Leifsonia_xyli_subsp.1 DE    AE016822.1/1714518-1714420
#=GS  Arthrobacter_auresce.1 DE    CP000474.1/1042789-1042886
#=GS  Arthrobacter_auresce.2 DE    CP000474.1/883426-883520
#=GS          Arthrobacter.2 DE    CP000454.1/65964-66057
#=GS          Arthrobacter.3 DE    CP000454.1/825654-825752
#=GS  Arthrobacter_chlorop.2 DE    CP001341.1/967218-967314
#=GS  Arthrobacter_auresce.5 DE    CP000474.1/4380787-4380693
#=GS  Arthrobacter_chlorop.4 DE    CP001341.1/583111-583016
#=GS  Arthrobacter_chlorop.5 DE    CP001341.1/583365-583459
#=GS  Kocuria_rhizophila_D.1 DE    AP009152.1/650976-651088
#=GS  Micrococcus_luteus_N.1 DE    ABLQ01000001.1/271000-271116
#=GS  Micrococcus_luteus_N.2 DE    CABC01000070.1/12454-12338
#=GS  Xylanimonas_cellulos.1 DE    ABVC01000002.1/146141-146243
#=GS        Micromonospora.1 DE    ACES01000011.1/1765-1667
#=GS  Salinispora_arenicol.1 DE    CP000850.1/2875783-2875684
#=GS  Salinispora_tropica_.1 DE    CP000667.1/2673746-2673647
#=GS  Aeromicrobium_marinu.1 DE    ACLF01000580.1/3453-3543
#=GS  Kribbella_flavida_DS.1 DE    ABUC01000012.1/149190-149285
#=GS  Kribbella_flavida_DS.2 DE    ABUC01000001.1/1130217-1130118
#=GS          Nocardioides.1 DE    CP000509.1/2884661-2884567
#=GS     Propionibacterium.2 DE    ACDS01000221.1/8220-8299
#=GS  Actinosynnema_mirum_.1 DE    ABTA01000019.1/95636-95724
#=GS  Actinosynnema_mirum_.2 DE    ABTA01000019.1/95725-95837
#=GS  Actinosynnema_mirum_.3 DE    ABTA01000022.1/64694-64793
#=GS  Actinosynnema_mirum_.4 DE    ABTA01000022.1/64605-64693
#=GS  Saccharomonospora_vi.2 DE    ABUM01000001.1/74473-74375
#=GS  Saccharopolyspora_er.1 DE    AM420293.1/6403694-6403798
#=GS  Saccharopolyspora_er.2 DE    AM420293.1/7144782-7144685
#=GS  Saccharopolyspora_er.3 DE    AM420293.1/4206556-4206458
#=GS  Streptomyces_roseosp.1 DE    ABYB01000032.1/18964-18867
#=GS  Streptomyces_griseof.1 DE    ACFA01000288.1/26228-26328
#=GS  Streptomyces_lividan.1 DE    ACEY01000098.1/35969-36058
#=GS          Streptomyces.1 DE    ACEV01000049.1/122656-122549
#=GS          Streptomyces.2 DE    ACEU01000057.1/9480-9382
#=GS  Streptomyces_roseosp.2 DE    ABYB01000269.1/43206-43108
#=GS          Streptomyces.4 DE    ACEV01000014.1/77378-77479
#=GS  Streptomyces_ambofac.1 DE    AM238663.1/1458909-1458814
#=GS  Streptomyces_pristin.1 DE    ABJI01000294.1/5035-4943
#=GS  Streptomyces_viridoc.1 DE    ACEZ01000169.1/75331-75221
#=GS          Streptomyces.5 DE    ACEW01000145.1/8507-8409
#=GS  Streptomyces_griseus.1 DE    AP009493.1/2416132-2416229
#=GS          Streptomyces.7 DE    ABJF01000322.1/827-925
#=GS  Streptomyces_clavuli.1 DE    ABJH01000263.1/31461-31367
#=GS  Streptomyces_albus_J.2 DE    ABYC01000064.1/15587-15470
#=GS          Streptomyces.8 DE    ABJG01000297.1/11740-11838
#=GS  Streptomyces_clavuli.2 DE    ABJH01000378.1/1726-1823
#=GS  Streptomyces_pristin.2 DE    ABJI01000109.1/7295-7198
#=GS  Streptomyces_roseosp.3 DE    ABYX01000042.1/47405-47308
#=GS  Streptomyces_avermit.3 DE    BA000030.3/8344959-8345050
#=GS  Streptomyces_ghanaen.2 DE    ABYA01000498.1/764-855
#=GS         Streptomyces.10 DE    ACEU01000518.1/13351-13252
#=GS  Streptomyces_hygrosc.1 DE    ACEX01000271.1/1820-1928
#=GS  Streptomyces_viridoc.3 DE    ACEZ01000169.1/75427-75332
#=GS  Streptomyces_lividan.3 DE    ACEY01000275.1/11137-11232
#=GS  Streptomyces_sviceus.2 DE    ABJJ01000026.1/19949-20042
#=GS  Streptomyces_avermit.4 DE    BA000030.3/3402031-3402123
#=GS          S.coelicolor.3 DE    AL939108.1/255539-255444
#=GS  Streptomyces_albus_J.3 DE    ABYC01000064.1/15681-15588
#=GS          S.coelicolor.4 DE    AL939123.1/278145-278056
#=GS         Streptomyces.11 DE    ABJF01000369.1/18838-18735
#=GS  Streptomyces_griseof.3 DE    ACFA01000784.1/11240-11331
#=GS  Streptomyces_hygrosc.2 DE    ACEX01000111.1/7359-7266
#=GS  Streptomyces_viridoc.4 DE    ACEZ01000048.1/80635-80544
#=GS  Streptomyces_sviceus.3 DE    ABJJ01000281.1/2887-2978
#=GS  Streptomyces_griseus.2 DE    AP009493.1/7259074-7259171
#=GS         Streptomyces.12 DE    ACEW01000405.1/45373-45270
#=GS  Streptomyces_ghanaen.3 DE    ABYA01000182.1/28989-29089
#=GS  Streptomyces_sviceus.4 DE    ABJJ01000026.1/20043-20150
#=GS  Streptomyces_roseosp.4 DE    ABYX01000196.1/20272-20174
#=GS  Nocardiopsis_dassonv.1 DE    ABUI01000007.1/254476-254577
#=GS  Nocardiopsis_dassonv.2 DE    ABUI01000007.1/254378-254475
#=GS  Nocardiopsis_dassonv.3 DE    ABUI01000004.1/247584-247495
#=GS               T.fusca.1 DE    CP000088.1/1619920-1620011
#=GS  Streptosporangium_ro.1 DE    ABUU01000095.1/6088-6175
#=GS  Streptosporangium_ro.2 DE    ABUU01000004.1/72706-72612
#=GS  Streptosporangium_ro.3 DE    ABUU01000004.1/72611-72513
#=GS  Streptosporangium_ro.4 DE    ABUU01000095.1/6176-6286
#=GS  Thermomonospora_curv.1 DE    ABUZ01000007.1/166142-166046
#=GS  Thermomonospora_curv.3 DE    ABUZ01000093.1/1873-1968
#=GS  Slackia_heliotrinire.1 DE    ABUP01000001.1/156401-156312
#=GS           Roseiflexus.1 DE    CP000686.1/1863587-1863496
#=GS  Roseiflexus_castenho.2 DE    CP000804.1/2948469-2948378
#=GS  Meiothermus_ruber_DS.2 DE    ABUF01000001.1/1395986-1396073
#=GS  Anoxybacillus_flavit.1 DE    CP000922.1/927747-927830
#=GS  Anoxybacillus_flavit.2 DE    CP000922.1/927831-927926
#=GS              Bacillus.1 DE    AAOX01000017.1/49701-49794
#=GS  Bacillus_pumilus_ATC.1 DE    ABRX01000005.1/503-610
#=GS              Bacillus.3 DE    AAXV01000046.1/8126-8219
#=GS  Bacillus_coagulans_3.1 DE    AAWV02000002.1/63051-63145
#=GS  Bacillus_coahuilensi.2 DE    ABFU01000042.1/42746-42837
#=GS  Bacillus_halodurans_.2 DE    BA000004.3/2941604-2941515
#=GS  Bacillus_clausii_KSM.1 DE    AP006627.1/2619955-2619867
#=GS  Bacillus_licheniform.3 DE    AE017333.1/2547422-2547318
#=GS  Bacillus_selenitired.1 DE    ABHZ01000003.1/405487-405594
#=GS              Bacillus.5 DE    AAOX01000017.1/49618-49700
#=GS  Bacillus_licheniform.4 DE    CP000002.3/2547569-2547465
#=GS  Bacillus_pumilus_SAF.2 DE    CP000813.1/2216091-2215984
#=GS              Bacillus.6 DE    ABCF01000048.1/16792-16884
#=GS  Bacillus_selenitired.2 DE    ABHZ01000003.1/405395-405486
#=GS  Bacillus_coagulans_3.2 DE    AAWV02000002.1/62964-63050
#=GS           Geobacillus.3 DE    ABLJ01000001.1/69783-69882
#=GS           Geobacillus.4 DE    ABVH01000003.1/268301-268213
#=GS           Geobacillus.5 DE    ABRG01000006.1/228462-228362
#=GS  Geobacillus_thermode.2 DE    CP000557.1/2483052-2482964
#=GS           Geobacillus.7 DE    ACNM01000006.1/95686-95598
#=GS  Geobacillus_kaustoph.2 DE    BA000043.1/2456344-2456256
#=GS          Geobacillus.11 DE    ACED01000024.1/47915-48003
#=GS          Geobacillus.12 DE    ABLJ01000001.1/69699-69782
#=GS  Oceanobacillus_iheye.1 DE    BA000028.3/1936325-1936239
#=GS  Listeria_monocytogen.1 DE    AARQ02000003.1/15582-15673
#=GS  Listeria_monocytogen.2 DE    AARZ02000001.1/207344-207253
#=GS  Listeria_monocytogen.3 DE    AE017262.2/1352545-1352636
#=GS  Listeria_monocytogen.4 DE    FM242711.1/1356535-1356626
#=GS  Listeria_monocytogen.5 DE    AARN03000017.1/14783-14692
#=GS  Listeria_monocytogen.6 DE    AADQ01000013.1/21321-21412
#=GS  Listeria_monocytogen.7 DE    AART01000015.1/33041-33132
#=GS  Listeria_monocytogen.8 DE    AARM02000300.1/1744-1835
#=GS  Listeria_monocytogen.9 DE    AARK02000024.1/1721-1630
#=GS Listeria_monocytogen.10 DE    AATL02000008.1/27032-26941
#=GS Listeria_monocytogen.11 DE    CP001175.1/1267322-1267231
#=GS Listeria_monocytogen.12 DE    AADR01000041.1/10953-11044
#=GS       L.monocytogenes.1 DE    AL591978.1/212840-212931
#=GS Listeria_monocytogen.13 DE    AARX02000001.1/853833-853924
#=GS Listeria_monocytogen.14 DE    AARL02000583.1/179-88
#=GS             L.innocua.1 DE    AL596168.1/161626-161717
#=GS Listeria_monocytogen.15 DE    AARW02000001.1/366979-366888
#=GS Listeria_monocytogen.16 DE    AARS01000002.1/334865-334774
#=GS Listeria_monocytogen.17 DE    AARO02000036.1/5307-5398
#=GS Listeria_monocytogen.18 DE    AARJ02000002.1/371359-371268
#=GS Listeria_monocytogen.19 DE    AARU02000001.1/853841-853932
#=GS  Listeria_grayi_DSM_2.1 DE    ACCR01000027.1/89130-89040
#=GS Listeria_monocytogen.20 DE    AARP03000015.1/31049-30958
#=GS Listeria_monocytogen.21 DE    AARR02000004.1/90767-90676
#=GS  Listeria_welshimeri_.1 DE    AM263198.1/1351689-1351780
#=GS  Brevibacillus_brevis.2 DE    AP008955.1/2385727-2385819
#=GS         Paenibacillus.1 DE    ACIH01000186.1/10288-10190
#=GS  Paenibacillus_larvae.2 DE    AARF01000060.1/830-918
#=GS  Lysinibacillus_sphae.1 DE    CP000817.1/3528740-3528647
#=GS  Staphylococcus_aureu.1 DE    ACHD01000016.1/41478-41575
#=GS  Staphylococcus_epide.1 DE    ACJC01000115.1/4429-4287
#=GS  Staphylococcus_aureu.2 DE    BA000018.3/1576963-1576866
#=GS  Staphylococcus_aureu.3 DE    BX571856.1/1687731-1687634
#=GS  Staphylococcus_aureu.4 DE    CABA01000012.1/46459-46362
#=GS         S.epidermidis.1 DE    AF269656.1/2116-2258
#=GS  Staphylococcus_aureu.5 DE    CP000736.1/1701617-1701520
#=GS  Staphylococcus_homin.1 DE    ACLP01000030.1/165695-165574
#=GS  Staphylococcus_haemo.1 DE    AP006716.1/1408547-1408662
#=GS  Staphylococcus_aureu.6 DE    CP000255.1/1652877-1652780
#=GS  Staphylococcus_carno.1 DE    AM295250.1/1177872-1177741
#=GS              S.aureus.1 DE    CP000046.1/1630041-1629944
#=GS  Staphylococcus_aureu.7 DE    CP000730.1/1653467-1653370
#=GS  Staphylococcus_aureu.8 DE    ACHC01000045.1/334509-334606
#=GS              S.aureus.2 DE    AP009351.1/1612879-1612782
#=GS  Staphylococcus_aureu.9 DE    ABSA01000001.1/41549-41646
#=GS Staphylococcus_aureu.10 DE    CP000253.1/1556080-1555983
#=GS Staphylococcus_aureu.11 DE    BX571857.1/1602265-1602168
#=GS Staphylococcus_aureu.12 DE    BA000033.2/1622510-1622413
#=GS Staphylococcus_aureu.13 DE    CP000703.1/1701743-1701646
#=GS Staphylococcus_aureu.14 DE    ABRZ01000040.1/44753-44656
#=GS Staphylococcus_aureu.15 DE    BA000017.4/1653375-1653278
#=GS  Staphylococcus_epide.2 DE    CP000029.1/1147012-1146870
#=GS  Staphylococcus_epide.3 DE    AE015929.1/1258957-1258815
#=GS Staphylococcus_aureu.16 DE    AASB02000245.1/14880-14783
#=GS  Staphylococcus_epide.4 DE    ACJB01000064.1/36226-36075
#=GS Staphylococcus_aureu.17 DE    ACJA01000046.1/53304-53207
#=GS  Staphylococcus_capit.1 DE    ACFR01000003.1/268542-268405
#=GS Staphylococcus_aureu.18 DE    BABM01000001.1/1654555-1654458
#=GS  Staphylococcus_epide.5 DE    ACHE01000042.1/4768-4626
#=GS Staphylococcus_aureu.19 DE    ACHH01000125.1/74137-74040
#=GS Staphylococcus_aureu.20 DE    AP009324.1/1654775-1654678
#=GS          A.oremlandii.2 DE    CP000853.1/86471-86562
#=GS     A.metalliredigens.2 DE    CP000724.1/3462235-3462325
#=GS  Clostridium_difficil.1 DE    ABHE02000027.1/330750-330838
#=GS  Clostridium_difficil.2 DE    ABHF02000031.1/329682-329770
#=GS  Clostridium_difficil.3 DE    AAML04000013.1/428792-428880
#=GS  Clostridium_difficil.5 DE    ABKJ02000018.1/781969-782057
#=GS  Clostridium_difficil.6 DE    ABKL02000025.1/98216-98304
#=GS  Clostridium_difficil.8 DE    AM180355.1/2640505-2640593
#=GS  Clostridium_hylemona.1 DE    ABYI02000023.1/159445-159534
#=GS Clostridium_difficil.10 DE    ABFD02000010.1/428809-428897
#=GS Clostridium_difficil.11 DE    ABHD02000025.1/512488-512576
#=GS  Clostridium_kluyveri.5 DE    CP000673.1/769876-769785
#=GS  Clostridium_tetani_E.2 DE    AE015927.1/2100595-2100496
#=GS Clostridium_perfring.14 DE    CP000312.1/1585499-1585402
#=GS Clostridium_difficil.18 DE    ABHG02000018.1/330440-330528
#=GS  Clostridium_kluyveri.9 DE    AP009049.1/769851-769760
#=GS Clostridium_difficil.20 DE    ABKK02000026.1/330417-330505
#=GS Clostridium_botulinu.13 DE    CP001078.1/959975-960074
#=GS Clostridium_botulinu.15 DE    CP001056.1/1000469-1000568
#=GS  Clostridium_hiranoni.1 DE    ABWP01000090.1/16111-16205
#=GS  Roseburia_inulinivor.2 DE    ACFY01000100.1/1765-1670
#=GS  Desulfitobacterium_h.3 DE    AP008230.1/4798317-4798227
#=GS  Desulfitobacterium_h.4 DE    CP001336.1/1219401-1219491
#=GS  Desulfotomaculum_red.4 DE    CP000612.1/1747754-1747849
#=GS  Ruminococcus_lactari.1 DE    ABOU02000027.1/48354-48491
#=GS  Dialister_invisus_DS.2 DE    ACIM01000028.1/24665-24589
#=GS  Thermosinus_carboxyd.2 DE    AAWL01000001.1/309519-309429
#=GS  Halothermothrix_oren.1 DE    CP001098.1/2563293-2563201
#=GS  Carboxydibrachium_pa.3 DE    ABXP01000053.1/12269-12178
#=GS  Carboxydothermus_hyd.2 DE    CP000141.1/2138127-2138225
#=GS  Moorella_thermoaceti.1 DE    CP000232.1/2020351-2020248
#=GS  Thermoanaerobacter_p.1 DE    CP000924.1/2041491-2041576
#=GS    Thermoanaerobacter.2 DE    CP000923.1/244677-244592
#=GS  Thermoanaerobacter_t.4 DE    AE008691.1/1826311-1826220
#=GS  Clostridium_ramosum_.1 DE    ABFX02000008.1/952391-952298
#=GS  Clostridium_spirofor.1 DE    ABIK02000015.1/110528-110435
#=GS  Streptococcus_pneumo.1 DE    ABGE01000001.1/39148-39236
#=GS  Streptococcus_pneumo.2 DE    ABAE01000017.1/19218-19130
#=GS                S.equi.1 DE    FM204884.1/1186131-1186217
#=GS  Streptococcus_equi_s.1 DE    FM204883.1/1010304-1010218
#=GS  Streptococcus_pneumo.3 DE    ACJP01000340.1/47353-47265
#=GS  Streptococcus_suis_0.1 DE    CP000407.1/236161-236265
#=GS  Streptococcus_pyogen.1 DE    CP000003.1/969440-969526
#=GS  Streptococcus_thermo.1 DE    CP000419.1/914996-914890
#=GS  Streptococcus_pneumo.4 DE    ABFT01000001.1/53000-53088
#=GS  Streptococcus_pneumo.5 DE    ABAA01000001.1/354001-354089
#=GS  Streptococcus_thermo.2 DE    CP000023.1/885974-885868
#=GS  Streptococcus_pneumo.6 DE    CP000921.1/412656-412744
#=GS  Streptococcus_pneumo.7 DE    CP000936.1/469827-469915
#=GS  Streptococcus_mutans.1 DE    AE014133.1/1115962-1116047
#=GS  Streptococcus_agalac.5 DE    AAJR01000128.1/286-418
#=GS  Streptococcus_pneumo.8 DE    ABAG01000015.1/15151-15239
#=GS  Streptococcus_pneumo.9 DE    ABZT01000075.1/39678-39590
#=GS            S.pyogenes.2 DE    AM295007.1/828599-828513
#=GS  Streptococcus_uberis.2 DE    AM946015.1/962020-962107
#=GS  Streptococcus_pyogen.2 DE    BA000034.2/1088865-1088951
#=GS  Streptococcus_sangui.1 DE    CP000387.1/353820-353912
#=GS Streptococcus_pneumo.10 DE    ABAF01000006.1/65380-65468
#=GS  Streptococcus_agalac.8 DE    AAJP01000116.1/378-510
#=GS Streptococcus_pneumo.11 DE    ABAB01000017.1/9808-9896
#=GS  Streptococcus_infant.1 DE    ABJK02000020.1/227694-227873
#=GS Streptococcus_pneumo.12 DE    ABZC01000062.1/39676-39588
#=GS Streptococcus_pneumo.13 DE    CP000918.1/431782-431870
#=GS  Streptococcus_agalac.9 DE    AAJO01000064.1/6747-6615
#=GS Streptococcus_pneumo.14 DE    ABGG01000009.1/10261-10173
#=GS Streptococcus_pneumo.15 DE    ABFS01000001.1/64731-64819
#=GS Streptococcus_pneumo.16 DE    AAZZ01000001.1/249294-249382
#=GS Streptococcus_pneumo.17 DE    AE007317.1/368910-368998
#=GS  Streptococcus_saliva.1 DE    ACLO01000064.1/142464-142570
#=GS Streptococcus_agalac.10 DE    AE009948.1/1147544-1147676
#=GS  Streptococcus_equi_s.2 DE    CP001129.1/935481-935395
#=GS  Streptococcus_pyogen.4 DE    AE009949.1/1022224-1022310
#=GS  Streptococcus_suis_9.1 DE    CP000408.1/236006-236110
#=GS Streptococcus_pneumo.18 DE    ABAD01000011.1/40200-40288
#=GS Streptococcus_pneumo.19 DE    CP000920.1/393366-393454
#=GS Streptococcus_pneumo.20 DE    ABAC01000001.1/346931-347019
#=GS  Streptococcus_suis_8.1 DE    AAFA03000019.1/6-110
#=GS Streptococcus_agalac.12 DE    AL766849.1/65640-65772
#=GS Streptococcus_pneumo.21 DE    CP001033.1/402683-402771
#=GS  Streptococcus_thermo.3 DE    CP000024.1/888096-887990
#=GS Streptococcus_pneumo.22 DE    ABGH01000010.1/69177-69089
#=GS Streptococcus_pneumo.23 DE    ABGF01000001.1/178682-178594
#=GS Streptococcus_pneumo.24 DE    CP000410.1/376439-376527
#=GS Streptococcus_agalac.13 DE    AAJQ01000053.1/9291-9423
#=GS          S.pneumoniae.1 DE    CP000919.1/381215-381303
#=GS Streptococcus_agalac.14 DE    CP000114.1/1203251-1203383
#=GS Streptococcus_agalac.15 DE    AAJS01000060.1/9707-9575
#=GS Streptococcus_pneumo.25 DE    AAGY02000059.1/5177-5265
#=GS Streptococcus_pneumo.26 DE    FM211187.1/371186-371274
#=GS Streptococcus_pneumo.27 DE    CP001015.1/367304-367392
#=GS Streptococcus_pneumo.28 DE    AE005672.3/387494-387582
#=GS  Streptococcus_pyogen.7 DE    CP000260.1/1039754-1039840
#=GS  Streptococcus_pyogen.8 DE    AE014074.1/958345-958431
#=GS Streptococcus_pyogen.10 DE    CP000017.1/964838-964924
#=GS Streptococcus_pyogen.11 DE    AE004092.1/1046442-1046528
#=GS Streptococcus_pyogen.15 DE    CP000261.1/997386-997472
#=GS Streptococcus_pyogen.16 DE    CP000262.1/1070914-1071000
#=GS Streptococcus_pyogen.18 DE    CP000259.1/1036513-1036599
#=GS Streptococcus_pyogen.20 DE    CP000056.1/967294-967380
#=GS Streptococcus_pyogen.24 DE    CP000829.1/1000813-1000899
#=GS  alpha_proteobacteriu.1 DE    ABHC01000009.1/192242-192353
#=GS         Brevundimonas.1 DE    ABRU01000050.1/59893-59991
#=GS  Caulobacter_crescent.1 DE    AE005673.1/3682530-3682420
#=GS  Caulobacter_crescent.2 DE    CP001340.1/3708605-3708521
#=GS  Caulobacter_crescent.3 DE    CP001340.1/3708520-3708410
#=GS  Caulobacter_crescent.5 DE    AE005673.1/3682615-3682531
#=GS           Caulobacter.3 DE    CP000927.1/2760760-2760675
#=GS  Caulobacter_crescent.7 DE    CP001340.1/3629509-3629419
#=GS  Caulobacter_crescent.8 DE    AE005673.1/3603520-3603430
#=GS  Phenylobacterium_zuc.2 DE    CP000747.1/627906-627809
#=GS          Aurantimonas.2 DE    AAPJ01000007.1/84897-84986
#=GS  Fulvimarina_pelagi_H.1 DE    AATP01000001.1/743446-743532
#=GS            B.henselae.1 DE    BX897699.1/1435975-1435877
#=GS            B.henselae.2 DE    BX897699.1/1435876-1435783
#=GS  Beijerinckia_indica_.1 DE    CP001016.1/822530-822653
#=GS  Methylocella_silvest.1 DE    CP001280.1/1302637-1302539
#=GS        Bradyrhizobium.3 DE    CU234118.1/5178587-5178694
#=GS  Bradyrhizobium_japon.2 DE    BA000040.2/6318641-6318730
#=GS  Nitrobacter_winograd.1 DE    CP000115.1/1420036-1419935
#=GS  Nitrobacter_hamburge.2 DE    CP000319.1/1820941-1820843
#=GS           Nitrobacter.2 DE    AAMY01000007.1/127236-127338
#=GS  Rhodopseudomonas_pal.6 DE    CP001096.1/4701880-4701966
#=GS  Rhodopseudomonas_pal.7 DE    CP000250.1/4276466-4276567
#=GS  Rhodopseudomonas_pal.8 DE    CP000250.1/1294588-1294669
#=GS  Rhodopseudomonas_pal.9 DE    CP000283.1/1946621-1946535
#=GS Rhodopseudomonas_pal.10 DE    CP000463.1/1788927-1788842
#=GS Rhodopseudomonas_pal.13 DE    BX572605.1/160670-160756
#=GS   Brucella_abortus_bv.1 DE    ACBG01000044.1/98322-98424
#=GS   Brucella_abortus_bv.2 DE    ACBI01000051.1/8558-8456
#=GS  Brucella_melitensis_.1 DE    ACEM01000012.1/98476-98578
#=GS  Brucella_suis_bv._5_.1 DE    ACBK01000023.1/102838-102736
#=GS              Brucella.1 DE    ACFF01000022.1/77322-77220
#=GS  Brucella_abortus_str.1 DE    ACOR01000007.1/503770-503872
#=GS    Brucella_ceti_B194.2 DE    ACEK01000022.1/56009-55907
#=GS  Brucella_neotomae_5K.2 DE    ACEH01000008.1/63485-63587
#=GS  Brucella_ceti_M49095.1 DE    ACEJ01000013.1/75166-75268
#=GS  Brucella_suis_ATCC_2.1 DE    CP000912.1/701216-701114
#=GS  Brucella_abortus_S19.1 DE    CP000888.1/503027-503129
#=GS   Brucella_abortus_bv.3 DE    AE017224.1/503823-503925
#=GS  Brucella_pinnipedial.1 DE    ACEF01000007.1/39766-39868
#=GS  Brucella_melitensis_.5 DE    ACEI01000010.1/67301-67403
#=GS  Brucella_melitensis_.6 DE    CP001489.1/692425-692323
#=GS   Brucella_abortus_bv.5 DE    ACEL01000006.1/86277-86379
#=GS  Brucella_melitensis_.7 DE    AM040265.1/503811-503913
#=GS    Brucella_suis_1330.1 DE    AE014292.2/713320-713218
#=GS   Brucella_abortus_bv.8 DE    ACBJ01000106.1/98321-98423
#=GS  Brucella_ceti_M64493.1 DE    ACBO01000020.1/10530-10428
#=GS  Brucella_melitensis_.9 DE    AE008918.1/584473-584575
#=GS  Brucella_pinnipedial.4 DE    ACBM01000036.1/776-878
#=GS  Brucella_canis_ATCC_.2 DE    CP000873.1/712600-712498
#=GS                B.ceti.2 DE    ACJD01000007.1/182295-182193
#=GS  Brucella_pinnipedial.6 DE    ACBN01000067.1/39743-39845
#=GS  Brucella_suis_bv._3_.2 DE    ACBL01000032.1/56035-55933
#=GS  Brucella_abortus_bv.12 DE    ACBH01000041.1/98386-98488
#=GS Brucella_melitensis_.12 DE    ACEG01000022.1/140654-140552
#=GS  Brucella_ovis_ATCC_2.2 DE    CP000709.1/714550-714448
#=GS  Brucella_ceti_M13051.2 DE    ACBP01000028.1/21681-21579
#=GS              Brucella.4 DE    ACBQ01000059.1/7332-7434
#=GS  Ochrobactrum_anthrop.2 DE    CP000759.1/1274848-1274750
#=GS  Methylobacterium_rad.1 DE    CP001001.1/1627683-1627581
#=GS  Hoeflea_phototrophic.1 DE    ABIA02000002.1/167502-167420
#=GS  Mesorhizobium_loti_M.4 DE    BA000013.4/179456-179552
#=GS  Agrobacterium_radiob.2 DE    CP000628.1/1993758-1993841
#=GS  Agrobacterium_tumefa.2 DE    AE007869.2/1462468-1462385
#=GS  Rhizobium_etli_Kim_5.1 DE    ABQY01002343.1/2104-2016
#=GS   Rhizobium_etli_GR56.1 DE    ABRB01002102.1/818-906
#=GS  Rhizobium_leguminosa.3 DE    AM236080.1/2705470-2705558
#=GS  Rhizobium_etli_Brasi.1 DE    ABQZ01001551.1/288-200
#=GS  Rhizobium_leguminosa.5 DE    ABJS01000054.1/12625-12713
#=GS  Rhizobium_leguminosa.6 DE    CP001191.1/1932503-1932589
#=GS  Rhizobium_etli_CFN_4.2 DE    CP000133.1/2340809-2340897
#=GS  Rhizobium_etli_IE477.2 DE    ABRC01000417.1/538-450
#=GS             Rhizobium.2 DE    CP001389.1/1594525-1594442
#=GS  Rhizobium_etli_CIAT_.2 DE    CP001074.1/2351389-2351477
#=GS  Sinorhizobium_melilo.2 DE    AL591688.1/1674991-1674908
#=GS  Sinorhizobium_medica.1 DE    CP000738.1/1265496-1265413
#=GS  Azorhizobium_caulino.1 DE    AP009384.1/2395971-2395888
#=GS  Azorhizobium_caulino.2 DE    AP009384.1/2395885-2395790
#=GS  Azorhizobium_caulino.3 DE    AP009384.1/4837046-4837148
#=GS  Xanthobacter_autotro.1 DE    CP000781.1/2461338-2461242
#=GS  Rhodobacterales_bact.3 DE    ABXE01000019.1/241175-241094
#=GS  Rhodobacterales_bact.5 DE    AATR01000001.1/97815-97895
#=GS  Rhodobacterales_bact.7 DE    AAMT01000001.1/55593-55498
#=GS  Rhodobacterales_bact.8 DE    AAXZ01000002.1/235345-235428
#=GS  Hyphomonas_neptunium.2 DE    CP000158.1/2881958-2882045
#=GS  Maricaulis_maris_MCS.1 DE    CP000449.1/2414251-2414162
#=GS  Oceanicaulis_alexand.2 DE    AAMQ01000006.1/12559-12647
#=GS  Rhodobacteraceae_bac.1 DE    ACCW01000007.1/336707-336787
#=GS           Citreicella.2 DE    ACNW01000101.1/86536-86617
#=GS  Labrenzia_aggregata_.1 DE    AAUW01000010.1/155024-155112
#=GS  Labrenzia_alexandrii.1 DE    ACCU01000016.1/393649-393741
#=GS  Loktanella_vestfolde.1 DE    AAMS01000001.1/332642-332549
#=GS  Loktanella_vestfolde.2 DE    AAMS01000001.1/332724-332643
#=GS  Oceanibulbus_indolif.1 DE    ABID01000001.1/532652-532570
#=GS  Oceanicola_batsensis.2 DE    AAMO01000011.1/102939-103028
#=GS  Octadecabacter_antar.7 DE    ABSH01000038.1/88117-88037
#=GS  Paracoccus_denitrifi.2 DE    CP000489.1/2346604-2346516
#=GS  Paracoccus_denitrifi.3 DE    CP000489.1/167373-167279
#=GS          Pseudovibrio.1 DE    ABXL01000030.1/231895-231801
#=GS  Rhodobacter_sphaeroi.3 DE    CP000661.1/2340326-2340237
#=GS  Rhodobacter_sphaeroi.4 DE    CP000577.1/888346-888433
#=GS  Rhodobacter_sphaeroi.6 DE    CP001150.1/501583-501670
#=GS  Rhodobacter_sphaeroi.8 DE    CP000143.1/804595-804682
#=GS           Roseobacter.4 DE    ABCR01000010.1/40880-40962
#=GS           Roseobacter.5 DE    AAYB01000001.1/868786-868694
#=GS  Roseobacter_denitrif.1 DE    CP000362.1/1187650-1187734
#=GS  Roseobacter_litorali.2 DE    ABIG01000013.1/38537-38453
#=GS          Roseobacter.10 DE    ABXS01000046.1/565260-565342
#=GS           Roseovarius.1 DE    AATQ01000026.1/62712-62793
#=GS           Roseovarius.2 DE    AAMV01000018.1/15473-15555
#=GS           Roseovarius.3 DE    ABCL01000007.1/12923-13005
#=GS         R.nubinhibens.2 DE    AALY01000001.1/1161801-1161718
#=GS              Ruegeria.1 DE    CP000377.1/2517447-2517346
#=GS          Silicibacter.1 DE    ACNZ01000096.1/54851-54749
#=GS              Ruegeria.4 DE    ABXM01000011.1/157269-157166
#=GS  Sagittula_stellata_E.2 DE    AAYA01000005.1/56287-56369
#=GS         Sulfitobacter.2 DE    AALV01000008.1/136702-136784
#=GS         Sulfitobacter.4 DE    AALZ01000002.1/435131-435213
#=GS         Thalassiobium.2 DE    ACOA01000006.1/121633-121718
#=GS  Acidiphilium_cryptum.1 DE    CP000697.1/49216-49319
#=GS  Gluconobacter_oxydan.1 DE    CP000009.1/1200182-1200267
#=GS  Magnetospirillum_mag.2 DE    AP007255.1/822411-822508
#=GS     M.magnetotacticum.2 DE    AAAP01003811.1/3058-2963
#=GS  Candidatus_Pelagibac.1 DE    CP000084.1/649787-649876
#=GS  Candidatus_Pelagibac.4 DE    AAPV01000001.1/247138-247049
#=GS  Candidatus_Pelagibac.8 DE    CP000084.1/498615-498532
#=GS Candidatus_Pelagibac.10 DE    ABVS01000001.1/61953-62038
#=GS Candidatus_Pelagibac.11 DE    AAPV01000001.1/392822-392905
#=GS         Erythrobacter.2 DE    AAMW01000002.1/63274-63161
#=GS         Erythrobacter.3 DE    AAMW01000002.1/63372-63277
#=GS         Erythrobacter.4 DE    ABCG01000003.1/324705-324797
#=GS  Novosphingobium_arom.1 DE    CP000248.1/1949621-1949721
#=GS          Sphingomonas.1 DE    AAQG01000010.1/114332-114236
#=GS  Sphingomonas_wittich.2 DE    CP000699.1/2979106-2979195
#=GS  Sphingopyxis_alasken.1 DE    CP000356.1/1967902-1967796
#=GS  Sphingopyxis_alasken.2 DE    CP000356.1/1968004-1967903
#=GS      B.bronchiseptica.1 DE    BX640445.1/160210-160122
#=GS       B.parapertussis.3 DE    BX640431.1/132081-132169
#=GS  Burkholderia_xenovor.1 DE    CP000272.1/428768-428856
#=GS  Burkholderia_xenovor.2 DE    CP000271.1/1879026-1879119
#=GS  Burkholderia_vietnam.1 DE    CP000617.1/50766-50853
#=GS  Burkholderia_vietnam.3 DE    CP000617.1/50667-50764
#=GS         C.taiwanensis.2 DE    CU633750.1/361184-361086
#=GS  Ralstonia_metallidur.1 DE    CP000352.1/3761407-3761526
#=GS  Ralstonia_eutropha_H.3 DE    AM260480.1/573399-573301
#=GS  Ralstonia_eutropha_J.2 DE    CP000091.1/317583-317678
#=GS  Ralstonia_metallidur.4 DE    CP000353.1/2185643-2185738
#=GS           Limnobacter.1 DE    ABCT01000005.1/160081-160192
#=GS  Ralstonia_pickettii_.3 DE    ABDZ01000014.1/101002-101103
#=GS  Ralstonia_pickettii_.5 DE    CP001069.1/607103-607002
#=GS  Comamonas_testostero.5 DE    AAUJ02000001.1/4413483-4413582
#=GS           Polaromonas.2 DE    CP000316.1/4407321-4407421
#=GS  Polaromonas_naphthal.1 DE    CP000529.1/2825246-2825347
#=GS           Polaromonas.4 DE    CP000316.1/1930685-1930584
#=GS  Polaromonas_naphthal.2 DE    CP000529.1/2825121-2825224
#=GS  Variovorax_paradoxus.3 DE    ACEE01000040.1/19647-19532
#=GS  Leptothrix_cholodnii.4 DE    CP001013.1/3723420-3723512
#=GS  Methylibium_petrolei.1 DE    CP000555.1/1545251-1545149
#=GS  Chromobacterium_viol.3 DE    AE016825.1/3728361-3728271
#=GS  Laribacter_hongkonge.2 DE    CP001154.1/2594198-2594098
#=GS  Lutiella_nitroferrum.3 DE    ACIS01000002.1/68852-68754
#=GS  Lutiella_nitroferrum.4 DE    ACIS01000008.1/144011-144106
#=GS           D.aromatica.4 DE    CP000089.1/2662640-2662728
#=GS  Desulfobacterium_aut.2 DE    CP001087.1/3231598-3231504
#=GS  Desulfotalea_psychro.1 DE    CR522870.1/1448699-1448793
#=GS  Desulfovibrio_vulgar.1 DE    CP000527.1/2607699-2607780
#=GS            D.vulgaris.1 DE    AE017285.1/808159-808078
#=GS  gamma_proteobacteriu.2 DE    ABSJ01000014.1/7889-7992
#=GS  Tolumonas_auensis_DS.1 DE    CP001616.1/2830367-2830461
#=GS          Psychromonas.1 DE    AAPG01000022.1/43321-43425
#=GS  Shewanella_loihica_P.1 DE    CP000606.1/554775-554656
#=GS      Thioalkalivibrio.1 DE    CP001339.1/2902228-2902127
#=GS      Thioalkalivibrio.4 DE    ACIU01000009.1/17752-17853
#=GS  Pectobacterium_carot.1 DE    ABVY01000004.1/51213-51118
#=GS  Pectobacterium_atros.1 DE    BX950851.1/2645129-2645034
#=GS  Actinobacillus_pleur.2 DE    CP001091.1/1338317-1338225
#=GS  Actinobacillus_minor.2 DE    ACFT01000021.1/11344-11249
#=GS  Haemophilus_parasuis.1 DE    ABKM01000011.1/21228-21315
#=GS  Haemophilus_ducreyi_.1 DE    AE017143.1/363037-363137
#=GS  Haemophilus_parasuis.3 DE    CP001321.1/1000731-1000818
#=GS  Mannheimia_haemolyti.2 DE    AASA01000067.1/3672-3767
#=GS  Pasteurella_multocid.2 DE    AE004439.1/116051-116172
#=GS  Pseudomonas_stutzeri.1 DE    CP000304.1/4464699-4464615
#=GS        Photobacterium.1 DE    AAOU01000018.1/78951-79043
#=GS  Vibrio_cholerae_AM-1.1 DE    AATY01000006.1/77285-77384
#=GS   Vibrio_cholerae_V52.1 DE    AAKJ02000022.1/47139-47040
#=GS  Vibrio_vulnificus_CM.1 DE    AE016795.2/2743948-2744047
#=GS  Vibrio_cholerae_O1_b.1 DE    AE003852.1/1520525-1520426
#=GS  Vibrio_cholerae_MJ-1.1 DE    CP001485.1/2123546-2123645
#=GS                Vibrio.1 DE    AAKK02000010.1/80269-80354
#=GS  Vibrio_cholerae_MZO-.1 DE    AAWF01000065.1/10872-10773
#=GS   Vibrio_cholerae_RC9.1 DE    ACHX01000010.1/753659-753560
#=GS  Vibrio_cholerae_TM_1.1 DE    ACHW01000023.1/239074-238975
#=GS  Vibrio_cholerae_M66-.1 DE    CP001233.1/1477967-1477868
#=GS  Vibrio_parahaemolyti.3 DE    ACFN01000061.1/108747-108834
#=GS  Vibrio_cholerae_O395.1 DE    CP001235.1/1610359-1610260
#=GS  Vibrio_cholerae_623-.1 DE    AAWG01000093.1/2719-2818
#=GS  Vibrio_cholerae_MZO-.2 DE    AAUU01000004.1/78810-78711
#=GS  Vibrio_cholerae_MAK_.1 DE    AAUS01000006.1/71802-71703
#=GS  Vibrio_cholerae_1587.1 DE    AAUR01000008.1/71022-70923
#=GS  Vibrio_cholerae_1212.1 DE    ACFQ01000010.1/1047994-1048093
#=GS  Vibrio_cholerae_2740.1 DE    AAUT01000068.1/3754-3655
#=GS  Vibrio_parahaemolyti.5 DE    ACFO01000049.1/62625-62712
#=GS  Vibrio_cholerae_BX_3.1 DE    ACIA01000002.1/46466-46565
#=GS  Vibrio_alginolyticus.1 DE    AAPS01000003.1/202239-202324
#=GS  Vibrio_cholerae_O395.2 DE    CP000627.1/1078940-1078841
#=GS  Vibrio_harveyi_ATCC_.2 DE    CP000789.1/2485245-2485332
#=GS  Vibrio_vulnificus_YJ.1 DE    BA000037.2/1639348-1639249
#=GS   Vibrio_cholerae_B33.1 DE    AAWE01000126.1/3519-3618
#=GS  Vibrio_cholerae_MO10.1 DE    AAKF03000004.1/9259-9160
#=GS   Vibrio_harveyi_HY01.2 DE    AAWP01000002.1/184023-183936
#=GS  Vibrio_parahaemolyti.7 DE    AAWQ01000002.1/86678-86591
#=GS  Vibrio_cholerae_NCTC.1 DE    AAWD01000015.1/3327-3426
#=GS  Vibrio_parahaemolyti.9 DE    ACKB01000127.1/145188-145101
#=GS   Vibrio_cholerae_B33.2 DE    ACHZ01000017.1/753902-753803
#=GS   Vibrio_angustum_S14.1 DE    AAOJ01000003.1/244963-244871
#=GS  Vibrio_campbellii_AN.2 DE    ABGR01000002.1/106066-105979
#=GS Vibrio_parahaemolyti.11 DE    ACFM01000009.1/64597-64510
#=GS Vibrio_parahaemolyti.13 DE    BA000031.2/1856054-1856141
#=GS  Vibrio_cholerae_bv._.1 DE    ACHV01000001.1/40018-40117
#=GS  Stenotrophomonas_mal.2 DE    CP001111.1/4063740-4063845
#=GS  Stenotrophomonas_mal.7 DE    AM743169.1/4318352-4318457
#=GS  Xanthomonas_oryzae_p.2 DE    AE013598.1/3817140-3817254
#=GS  Xanthomonas_oryzae_p.4 DE    CP000967.1/1282490-1282376
#=GS          X.campestris.1 DE    AM920689.1/3679660-3679774
#=GS  Xanthomonas_axonopod.1 DE    AE008923.1/1392470-1392356
#=GS  Xanthomonas_oryzae_p.5 DE    AAQN01000001.1/1251200-1251086
#=GS  Xanthomonas_campestr.2 DE    CP000050.1/3745296-3745410
#=GS       X.euvesicatoria.2 DE    AM039952.1/1399480-1399366
#=GS  Xanthomonas_campestr.4 DE    AE008922.1/1299900-1299786
#=GS  Xanthomonas_oryzae_p.8 DE    AP008229.1/3816465-3816579
#=GS         Anaerobaculum.1 DE    ACJX01000170.1/7001-6905
#=GS  Dethiosulfovibrio_pe.1 DE    ABTR01000001.1/90576-90486
#=GS  Thermanaerovibrio_ac.1 DE    ABUW01000008.1/26436-26531
#=GS  Mollicutes_bacterium.1 DE    ACDT01000005.1/90310-90403
#=GS         M.brevicollis.2 DE    AC198631.1/30611-30696
#=GS      H.magnipapillata.2 DE    ABRM01002095.1/36277-36181
#=GS             C.remanei.1 DE    AAGD02003196.1/730-824
#=GS             C.remanei.4 DE    AAGD02003196.1/637-729
#=GS              P.patens.1 DE    ABEU01018260.1/7-118
#=GS       metag._sequence.6 DE    AATO01012410.1/420-517
#=GS       metag._sequence.7 DE    AAFX01042973.1/245-156
#=GS       metag._sequence.8 DE    AATN01004218.1/893-974
#=GS      metag._sequence.10 DE    AAFX01016906.1/855-769
#=GS      metag._sequence.15 DE    AATO01000069.1/12834-12915
#=GS      metag._sequence.17 DE    AATO01001814.1/834-915
#=GS      metag._sequence.21 DE    AAFZ01025915.1/381-297
#=GS      metag._sequence.24 DE    AAFZ01013783.1/486-587
#=GS      metag._sequence.28 DE    AAFZ01027930.1/602-513
#=GS      metag._sequence.30 DE    AAFZ01019250.1/545-451
#=GS      metag._sequence.31 DE    AATO01005176.1/546-631
#=GS      metag._sequence.33 DE    AAFX01086649.1/469-380
#=GS      metag._sequence.35 DE    AATO01008966.1/530-435
#=GS      metag._sequence.39 DE    AATN01002301.1/849-930
#=GS      metag._sequence.41 DE    AAFX01074356.1/590-462
#=GS      metag._sequence.42 DE    AAGA01022452.1/685-584
#=GS      metag._sequence.52 DE    AAFZ01014837.1/524-610
#=GS          marine_metag.2 DE    AACY023702126.1/1108-1188
#=GS          marine_metag.5 DE    AACY021368556.1/364-279
#=GS          marine_metag.8 DE    AACY022238876.1/582-672
#=GS         marine_metag.10 DE    AACY023560079.1/268-351
#=GS         marine_metag.11 DE    AACY020400859.1/890-977
#=GS         marine_metag.13 DE    AACY023017540.1/774-694
#=GS         marine_metag.16 DE    AACY020180211.1/2490-2385
#=GS         marine_metag.17 DE    AACY020108427.1/502-412
#=GS         marine_metag.19 DE    AACY020663990.1/94-175
#=GS         marine_metag.25 DE    AACY020455049.1/896-813
#=GS         marine_metag.28 DE    AACY023213417.1/719-628
#=GS         marine_metag.29 DE    AACY023974455.1/320-236
#=GS         marine_metag.34 DE    AACY023459976.1/345-262
#=GS         marine_metag.35 DE    AACY020670209.1/218-302
#=GS         marine_metag.54 DE    AACY023887716.1/283-373
#=GS         marine_metag.56 DE    AACY020110609.1/2076-1988
#=GS         marine_metag.57 DE    AACY023726077.1/1568-1479
#=GS         saltern_metag.1 DE    ABOH01004089.1/107-21
#=GS         marine_metag.59 DE    AACY023422654.1/97-181
#=GS         marine_metag.60 DE    AACY021095385.1/112-195
#=GS         marine_metag.62 DE    AACY023143750.1/514-424
#=GS         marine_metag.66 DE    AACY023542722.1/931-847
#=GS         marine_metag.71 DE    AACY022008944.1/736-651
#=GS         marine_metag.75 DE    AACY020061871.1/1826-1737
#=GS         marine_metag.80 DE    AACY020075033.1/1236-1311
#=GS         marine_metag.84 DE    AACY021796072.1/231-141
#=GS         marine_metag.88 DE    AACY023853998.1/469-553
#=GS         marine_metag.98 DE    AACY023720518.1/982-1064
#=GS        marine_metag.100 DE    AACY020014249.1/299-212
#=GS        marine_metag.102 DE    AACY020029308.1/2432-2345
#=GS        marine_metag.111 DE    AACY021679094.1/610-530
#=GS        marine_metag.112 DE    AACY023651261.1/420-510
#=GS        marine_metag.115 DE    AACY023683924.1/612-721
#=GS        marine_metag.116 DE    AACY021442416.1/493-413
#=GS        marine_metag.117 DE    AACY023265587.1/613-511
#=GS        marine_metag.120 DE    AACY020252122.1/2179-2269
#=GS        marine_metag.129 DE    AACY020876536.1/25-111
#=GS        marine_metag.132 DE    AACY023642343.1/298-213
#=GS        marine_metag.134 DE    AACY023469623.1/820-735
#=GS        marine_metag.141 DE    AACY020475624.1/458-543
#=GS        marine_metag.146 DE    AACY022185169.1/347-257
#=GS        marine_metag.147 DE    AACY021831886.1/287-372
#=GS        marine_metag.148 DE    AACY021866088.1/326-410
#=GS        marine_metag.149 DE    AACY022748219.1/670-580
#=GS        marine_metag.151 DE    AACY021299049.1/707-795
#=GS        marine_metag.152 DE    AACY023111387.1/145-56
#=GS        marine_metag.158 DE    AACY021577425.1/499-584
#=GS        marine_metag.161 DE    AACY024097352.1/1012-1093
#=GS        marine_metag.164 DE    AACY023631947.1/260-164
#=GS        marine_metag.165 DE    AACY020262549.1/484-397
#=GS        marine_metag.170 DE    ABEF01027746.1/112-185
#=GS        marine_metag.171 DE    AACY020341967.1/504-414
#=GS        marine_metag.173 DE    AACY023920172.1/407-497
#=GS        marine_metag.174 DE    AACY021935736.1/715-625
#=GS        marine_metag.175 DE    AACY020526121.1/1543-1459
#=GS        marine_metag.176 DE    AACY020524000.1/492-403
#=GS        marine_metag.178 DE    AACY023367216.1/1645-1730
#=GS        marine_metag.181 DE    AACY021060369.1/631-730
#=GS        marine_metag.183 DE    AACY023238485.1/627-710
#=GS        marine_metag.184 DE    AACY023840167.1/636-551
#=GS        marine_metag.186 DE    AACY020080272.1/412-322
#=GS        marine_metag.189 DE    AACY023419142.1/1136-1228
#=GS        marine_metag.191 DE    AACY020456323.1/186-272
#=GS        marine_metag.193 DE    AACY023640224.1/334-243
#=GS        marine_metag.194 DE    AACY020184914.1/1000-916
#=GS        marine_metag.197 DE    AACY022464767.1/628-545
#=GS        marine_metag.201 DE    AACY023526925.1/1493-1577
#=GS        marine_metag.207 DE    AACY020170776.1/711-611
#=GS        marine_metag.209 DE    AACY020425454.1/427-511
#=GS        marine_metag.210 DE    AACY022518290.1/583-670
#=GS        marine_metag.212 DE    AACY020849299.1/90-177
#=GS        marine_metag.213 DE    AACY023532898.1/338-417
#=GS        marine_metag.217 DE    AACY024039527.1/318-397
#=GS        marine_metag.219 DE    AACY020455404.1/1391-1482
#=GS        marine_metag.221 DE    AACY020446435.1/420-504
#=GS        marine_metag.222 DE    AACY023275182.1/200-287
#=GS        marine_metag.223 DE    AACY020198959.1/2629-2709
#=GS        marine_metag.224 DE    AACY020198959.1/2710-2806
#=GS        marine_metag.225 DE    AACY020331806.1/530-610
#=GS        marine_metag.226 DE    AACY021911277.1/140-229
#=GS        marine_metag.227 DE    AACY024098158.1/104-191
#=GS        marine_metag.230 DE    AACY020264333.1/1532-1452
#=GS        marine_metag.234 DE    AACY020468864.1/660-570
#=GS        marine_metag.236 DE    AACY020192436.1/921-842
#=GS        marine_metag.237 DE    AACY022111715.1/47-126
#=GS        marine_metag.239 DE    AACY021039991.1/275-359
#=GS        marine_metag.245 DE    AACY021274740.1/393-477
#=GS        marine_metag.248 DE    AACY023930279.1/1262-1177
#=GS        marine_metag.253 DE    AACY021406944.1/306-216
#=GS        marine_metag.254 DE    AACY020442403.1/1764-1674
#=GS        marine_metag.257 DE    AACY023218824.1/641-720
#=GS        marine_metag.265 DE    AACY021210695.1/702-781
#=GS        marine_metag.266 DE    AACY020877960.1/663-747
#=GS        marine_metag.272 DE    AACY020467947.1/2296-2378
#=GS        marine_metag.278 DE    AACY023889337.1/713-797
#=GS        marine_metag.286 DE    AACY021716610.1/273-352
#=GS     fresh.sedim.metag.3 DE    ABSP01053285.1/719-827
#=GS        marine_metag.290 DE    AACY022063270.1/329-416
#=GS        marine_metag.291 DE    AACY023508573.1/220-135
#=GS        marine_metag.293 DE    AACY022660472.1/354-448
#=GS        marine_metag.294 DE    AACY023895199.1/1224-1139
#=GS        marine_metag.295 DE    AACY020086747.1/3994-4080
#=GS        marine_metag.297 DE    AACY023368211.1/1110-1020
#=GS        marine_metag.301 DE    AACY022446207.1/373-463
#=GS        marine_metag.303 DE    AACY021061709.1/730-646
#=GS        marine_metag.305 DE    AACY020265397.1/451-541
#=GS        marine_metag.308 DE    AACY023335830.1/955-1044
#=GS        marine_metag.309 DE    AACY022903829.1/508-597
#=GS        marine_metag.319 DE    AACY022424676.1/559-643
#=GS        marine_metag.324 DE    AACY024018963.1/1115-1026
#=GS        marine_metag.326 DE    AACY020522946.1/281-370
#=GS        marine_metag.328 DE    AACY020401536.1/1321-1234
#=GS        marine_metag.331 DE    AACY020323064.1/411-321
#=GS        marine_metag.338 DE    AACY021118625.1/314-224
#=GS        marine_metag.339 DE    AACY023305864.1/662-751
#=GS        marine_metag.340 DE    AACY021355322.1/385-304
#=GS        marine_metag.342 DE    AACY022547018.1/654-741
#=GS        marine_metag.343 DE    AACY023667290.1/580-664
#=GS        marine_metag.346 DE    AACY023723409.1/730-645
#=GS        marine_metag.351 DE    AACY020066322.1/1424-1342
#=GS        marine_metag.352 DE    AACY023858153.1/536-621
#=GS        marine_metag.355 DE    AACY024033300.1/324-408
#=GS        marine_metag.368 DE    AACY021688433.1/285-370
#=GS        marine_metag.370 DE    AACY023395075.1/620-541
#=GS        marine_metag.371 DE    AACY023546237.1/72-156
#=GS        marine_metag.374 DE    AACY022848641.1/129-41
#=GS        marine_metag.377 DE    AACY020996455.1/788-687
#=GS        marine_metag.381 DE    AACY022360763.1/93-184
#=GS        marine_metag.385 DE    AACY023796940.1/750-839
#=GS        marine_metag.387 DE    AACY020233629.1/1145-1042
#=GS        marine_metag.389 DE    AACY020458502.1/586-673
#=GS        marine_metag.396 DE    AACY020711015.1/333-233
#=GS        marine_metag.397 DE    AACY023525519.1/1537-1621
#=GS        marine_metag.398 DE    AACY023095146.1/840-763
#=GS        marine_metag.399 DE    AACY020707572.1/48-135
#=GS        marine_metag.405 DE    AACY021098408.1/119-32
#=GS        marine_metag.410 DE    AACY020145756.1/209-122
#=GS        marine_metag.413 DE    AACY020446435.1/505-599
#=GS        marine_metag.415 DE    AACY023625179.1/800-715
#=GS        marine_metag.418 DE    AACY023806242.1/196-285
#=GS        marine_metag.419 DE    AACY023323591.1/503-403
#=GS        marine_metag.422 DE    AACY020028762.1/1685-1774
#=GS        marine_metag.425 DE    AACY022601868.1/676-759
#=GS        marine_metag.429 DE    AACY023531818.1/615-536
#=GS        marine_metag.432 DE    AACY020540399.1/1333-1422
#=GS        marine_metag.440 DE    AACY020544904.1/137-227
#=GS        marine_metag.445 DE    AACY021005671.1/229-145
#=GS        marine_metag.446 DE    AACY021455616.1/667-762
#=GS        marine_metag.448 DE    AACY021614211.1/972-887
#=GS        marine_metag.453 DE    AACY022849435.1/246-336
#=GS        marine_metag.454 DE    AACY020542185.1/516-437
#=GS        marine_metag.457 DE    AACY023232608.1/1118-1035
#=GS        marine_metag.460 DE    AACY022748688.1/639-729
#=GS        marine_metag.461 DE    AACY020563395.1/2421-2505
#=GS        marine_metag.464 DE    AACY023313442.1/535-452
#=GS        marine_metag.467 DE    AACY020046835.1/1052-1142
#=GS        marine_metag.469 DE    AACY023914490.1/614-524
#=GS        marine_metag.470 DE    AACY023957771.1/593-508
#=GS        marine_metag.475 DE    AACY022888188.1/445-532
#=GS        marine_metag.476 DE    AACY023315826.1/637-721
#=GS        marine_metag.479 DE    AACY022463684.1/558-475
#=GS        marine_metag.482 DE    ABEF01038885.1/426-334
#=GS        marine_metag.485 DE    AACY021767880.1/475-554
#=GS        marine_metag.490 DE    AACY023449321.1/775-865
#=GS        marine_metag.496 DE    AACY023096461.1/438-353
#=GS        marine_metag.498 DE    AACY021706570.1/629-539
#=GS        marine_metag.502 DE    AACY020043394.1/1879-1789
#=GS        marine_metag.507 DE    AACY023536461.1/1108-1193
#=GS        marine_metag.512 DE    AACY021505960.1/303-213
#=GS        marine_metag.513 DE    AACY021352831.1/220-130
#=GS        marine_metag.515 DE    AACY023129978.1/13-100
#=GS        marine_metag.524 DE    AACY023481166.1/235-314
#=GS        marine_metag.525 DE    AACY021052304.1/370-451
#=GS        marine_metag.531 DE    AACY020074365.1/1218-1128
#=GS        marine_metag.532 DE    AACY024049148.1/207-128
#=GS        marine_metag.538 DE    AACY022597172.1/159-68
#=GS        marine_metag.539 DE    AACY023423062.1/339-424
#=GS        marine_metag.543 DE    AACY023549375.1/141-225
#=GS        marine_metag.544 DE    AACY023828257.1/687-776
#=GS        marine_metag.545 DE    AACY024088160.1/780-879
#=GS        marine_metag.546 DE    AACY023735395.1/937-852
#=GS        marine_metag.548 DE    AACY020223437.1/111-21
#=GS        marine_metag.550 DE    AACY021864288.1/826-721
#=GS        marine_metag.557 DE    AACY023728308.1/223-143
#=GS        marine_metag.558 DE    AACY023922001.1/960-1038
#=GS        marine_metag.559 DE    AACY020138919.1/2556-2646
#=GS        marine_metag.561 DE    AACY023882319.1/1082-1167
#=GS        marine_metag.567 DE    AACY020412316.1/945-866
#=GS        marine_metag.568 DE    AACY020433902.1/270-351
#=GS        marine_metag.569 DE    AACY020530123.1/1684-1599
#=GS        marine_metag.574 DE    AACY023868950.1/1255-1165
#=GS        marine_metag.578 DE    AACY020519687.1/1169-1080
#=GS        marine_metag.579 DE    AACY022728789.1/586-673
#=GS        marine_metag.582 DE    AACY023421556.1/122-36
#=GS        marine_metag.583 DE    AACY020710084.1/228-316
#=GS        marine_metag.590 DE    AACY020539840.1/1127-1038
#=GS        marine_metag.591 DE    AACY023254022.1/487-574
#=GS        marine_metag.598 DE    AACY020150552.1/1125-1035
#=GS        marine_metag.600 DE    AACY021711413.1/23-108
#=GS        marine_metag.607 DE    AACY023861013.1/569-490
#=GS        marine_metag.610 DE    AACY020094500.1/677-767
#=GS        marine_metag.611 DE    AACY023857326.1/386-466
#=GS        marine_metag.613 DE    AACY021095988.1/773-855
#=GS        marine_metag.615 DE    AACY020491586.1/2316-2231
#=GS        marine_metag.616 DE    AACY021899040.1/513-603
#=GS        marine_metag.617 DE    AACY020701106.1/146-232
#=GS        marine_metag.623 DE    AACY023701106.1/1081-1160
#=GS        marine_metag.631 DE    AACY020585864.1/582-667
#=GS        marine_metag.633 DE    AACY021358018.1/148-39
#=GS        marine_metag.641 DE    AACY020328546.1/217-132
#=GS        marine_metag.643 DE    AACY022010622.1/470-386
#=GS        marine_metag.648 DE    AACY020383531.1/46-128
#=GS        marine_metag.652 DE    AACY022640515.1/22-106
#=GS        marine_metag.656 DE    AACY023667290.1/665-755
#=GS        marine_metag.657 DE    AACY022568686.1/397-307
#=GS        marine_metag.659 DE    AACY023082040.1/289-377
#=GS        marine_metag.660 DE    AACY023043391.1/766-679
#=GS        marine_metag.663 DE    AACY020825808.1/102-16
#=GS        marine_metag.665 DE    AACY021841791.1/331-410
#=GS        marine_metag.666 DE    AACY020460037.1/711-622
#=GS        marine_metag.669 DE    AACY021668892.1/232-317
#=GS        marine_metag.670 DE    AACY022148977.1/183-268
#=GS        marine_metag.671 DE    AACY023981933.1/835-923
#=GS        marine_metag.672 DE    AACY022958439.1/99-1
#=GS        marine_metag.676 DE    AACY021695506.1/119-35
#=GS        marine_metag.677 DE    AACY023647318.1/445-360
#=GS        marine_metag.678 DE    AACY023804237.1/841-930
#=GS        marine_metag.680 DE    AACY022782937.1/772-861
#=GS        marine_metag.681 DE    AACY022922676.1/31-110
#=GS        marine_metag.686 DE    AACY020022663.1/288-377
#=GS        marine_metag.687 DE    AACY020238740.1/530-620
#=GS        marine_metag.688 DE    AACY020130137.1/1561-1655
#=GS        marine_metag.690 DE    AACY020070171.1/2219-2309
#=GS        marine_metag.691 DE    AACY020262515.1/675-756
#=GS        marine_metag.693 DE    AACY020665440.1/432-347
#=GS        marine_metag.696 DE    AACY023257032.1/668-755
#=GS        marine_metag.697 DE    ABEF01038885.1/332-229
#=GS        marine_metag.698 DE    AACY020088872.1/1616-1706
#=GS        marine_metag.702 DE    AACY023860580.1/1229-1144
#=GS        marine_metag.706 DE    AACY023719365.1/631-551
#=GS        marine_metag.713 DE    AACY023648942.1/157-242
#=GS        marine_metag.716 DE    AACY020372577.1/1793-1880
#=GS        marine_metag.717 DE    AACY022863121.1/371-461
#=GS        marine_metag.725 DE    AACY023532085.1/1382-1470
#=GS        marine_metag.729 DE    AACY021902287.1/617-702
#=GS        marine_metag.730 DE    AACY022311947.1/251-336
#=GS        marine_metag.733 DE    AACY022642140.1/375-286
#=GS        marine_metag.734 DE    AACY021340453.1/549-466
#=GS        marine_metag.738 DE    AACY021680400.1/361-280
#=GS        marine_metag.740 DE    AACY023935284.1/625-710
#=GS        marine_metag.741 DE    AACY023768938.1/353-273
#=GS        marine_metag.744 DE    AACY022279522.1/518-437
#=GS        marine_metag.748 DE    AACY020065472.1/2069-1985
#=GS        marine_metag.751 DE    AACY024011774.1/403-313
#=GS        marine_metag.755 DE    AACY024080468.1/452-373
#=GS        marine_metag.756 DE    AACY023167463.1/561-648
#=GS        marine_metag.757 DE    AACY020532175.1/1237-1321
#=GS        marine_metag.760 DE    AACY023621824.1/773-860
#=GS        marine_metag.762 DE    AACY023740633.1/1303-1386
#=GS        marine_metag.764 DE    AACY020342069.1/1560-1639
#=GS        marine_metag.769 DE    AACY020284210.1/789-868
#=GS        marine_metag.774 DE    AACY021866088.1/411-505
#=GS        marine_metag.778 DE    AACY020210310.1/1511-1426
#=GS        marine_metag.787 DE    AACY022471202.1/880-797
#=GS        marine_metag.792 DE    AACY022363411.1/811-726
#=GS        marine_metag.793 DE    AACY021276908.1/303-216
#=GS        marine_metag.794 DE    AACY020837881.1/339-426
#=GS        marine_metag.796 DE    AACY020183707.1/1758-1668
#=GS        marine_metag.800 DE    AACY021405200.1/644-732
#=GS        marine_metag.805 DE    AACY022706259.1/649-564
#=GS        marine_metag.809 DE    AACY023825490.1/1253-1164
#=GS        marine_metag.810 DE    AACY020331806.1/611-703
#=GS        marine_metag.817 DE    AACY020008706.1/1054-1137
#=GS        marine_metag.820 DE    AACY021588097.1/294-374
#=GS        marine_metag.822 DE    AACY020243307.1/151-65
#=GS        marine_metag.832 DE    AACY022735495.1/304-220
#=GS        marine_metag.839 DE    AACY020467462.1/1512-1428
#=GS        marine_metag.840 DE    AACY023747910.1/363-442
#=GS        marine_metag.841 DE    AACY023527659.1/1454-1364
#=GS        marine_metag.843 DE    AACY020901534.1/668-584
#=GS        marine_metag.848 DE    AACY023737226.1/345-424
#=GS        marine_metag.849 DE    AACY020226384.1/493-579
#=GS        marine_metag.852 DE    AACY022285508.1/685-765
#=GS        marine_metag.855 DE    AACY020154325.1/1276-1195
#=GS        marine_metag.858 DE    AACY020264333.1/1451-1358
#=GS        marine_metag.859 DE    AACY020192314.1/768-689
#=GS        marine_metag.862 DE    AACY020406598.1/128-209
#=GS        marine_metag.863 DE    AACY023876733.1/57-137
#=GS        marine_metag.864 DE    AACY020265593.1/584-696
#=GS        marine_metag.865 DE    AACY024088160.1/699-779
#=GS        marine_metag.866 DE    AACY023907098.1/150-235
#=GS        marine_metag.867 DE    AACY020394353.1/1469-1556
#=GS        marine_metag.869 DE    AACY021364766.1/222-307
#=GS        marine_metag.872 DE    AACY020149943.1/950-1040
#=GS        marine_metag.875 DE    AACY023630078.1/1037-952
#=GS        marine_metag.876 DE    AACY020302212.1/1565-1672
#=GS        marine_metag.882 DE    AACY022829848.1/568-652
#=GS        marine_metag.889 DE    AACY024112917.1/445-360
#=GS        marine_metag.892 DE    AACY023315886.1/912-830
#=GS        marine_metag.901 DE    AACY021930749.1/155-70
#=GS        marine_metag.903 DE    AACY023923477.1/101-16
#=GS        marine_metag.909 DE    AACY023870106.1/768-689
#=GS        marine_metag.910 DE    AACY022857447.1/288-198
#=GS        marine_metag.913 DE    AACY020558936.1/1373-1463
#=GS        marine_metag.915 DE    AACY021911277.1/50-139
#=GS        marine_metag.923 DE    AACY023714951.1/1507-1422
#=GS        marine_metag.926 DE    AACY024092422.1/941-852
#=GS        marine_metag.936 DE    AACY023230326.1/1310-1224
#=GS        marine_metag.944 DE    AACY020477257.1/460-376
#=GS        marine_metag.953 DE    AACY023637923.1/666-581
#=GS        marine_metag.959 DE    AACY023260299.1/633-532
#=GS         saltern_metag.2 DE    ABMI01052391.1/106-17
#=GS        marine_metag.961 DE    AACY022752502.1/342-242
#=GS        marine_metag.965 DE    AACY023605732.1/88-3
#=GS        marine_metag.968 DE    AACY022134812.1/472-387
#=GS        marine_metag.971 DE    AACY020265492.1/1403-1324
#=GS        marine_metag.972 DE    AACY020212265.1/624-714
#=GS        marine_metag.974 DE    AACY024062608.1/344-431
#=GS        marine_metag.977 DE    AACY023060804.1/592-677
#=GS        marine_metag.979 DE    AACY024002318.1/455-545
#=GS        marine_metag.987 DE    AACY023870921.1/1262-1183
#=GS        marine_metag.988 DE    AACY023611573.1/252-331
#=GS        marine_metag.989 DE    AACY022357191.1/561-655
#=GS        marine_metag.996 DE    AACY023640224.1/415-335
#=GS        marine_metag.997 DE    AACY022701053.1/622-531
#=GS     fresh.sedim.metag.7 DE    ABSO01019831.1/102-4
#=GS        marine_metag.999 DE    AACY022953116.1/793-714
#=GS       marine_metag.1000 DE    AACY023715298.1/1217-1301
#=GS       marine_metag.1005 DE    AACY020413634.1/996-1087
#=GS       marine_metag.1009 DE    AACY022331373.1/651-570
#=GS       marine_metag.1018 DE    AACY020771463.1/478-563
#=GS       marine_metag.1020 DE    AACY023599837.1/274-190
#=GS       marine_metag.1021 DE    AACY021936271.1/708-793
#=GS       marine_metag.1022 DE    AACY020460410.1/4095-4012
#=GS       marine_metag.1023 DE    AACY023823859.1/1453-1364
#=GS       marine_metag.1028 DE    AACY022161710.1/566-476
#=GS       marine_metag.1035 DE    AACY021523402.1/552-463
#=GS       marine_metag.1036 DE    AACY022526639.1/541-453
#=GS       marine_metag.1037 DE    AACY023682798.1/264-179
#=GS       marine_metag.1039 DE    AACY020240335.1/719-803
#=GS       marine_metag.1047 DE    AACY021932917.1/22-106
#=GS       marine_metag.1049 DE    AACY022176113.1/15-100
#=GS       marine_metag.1053 DE    AACY022543245.1/101-180
#=GS       marine_metag.1054 DE    AACY020553086.1/2991-3078
#=GS       marine_metag.1058 DE    AACY022568930.1/99-180
#=GS       marine_metag.1060 DE    AACY023711883.1/1577-1492
#=GS       marine_metag.1065 DE    AACY020767452.1/759-847
#=GS       marine_metag.1066 DE    AACY022583180.1/767-677
#=GS       marine_metag.1070 DE    AACY023443722.1/658-568
#=GS       marine_metag.1072 DE    AACY022184005.1/611-526
#=GS       marine_metag.1075 DE    AACY020366825.1/366-446
#=GS       marine_metag.1094 DE    AACY022878145.1/439-529
#=GS       marine_metag.1102 DE    AACY021358399.1/536-626
#=GS       marine_metag.1104 DE    AACY020455867.1/247-334
#=GS       marine_metag.1111 DE    AACY020798866.1/510-423
#=GS       marine_metag.1116 DE    AACY023384548.1/497-589
#=GS       marine_metag.1122 DE    AACY022511303.1/169-255
#=GS       marine_metag.1123 DE    AACY023914425.1/403-318
#=GS       marine_metag.1124 DE    AACY020497124.1/102-187
#=GS       marine_metag.1125 DE    AACY022735495.1/219-125
#=GS       marine_metag.1126 DE    AACY023240083.1/1126-1034
#=GS       marine_metag.1130 DE    AACY021051894.1/115-199
#=GS       marine_metag.1140 DE    AACY020506222.1/633-554
#=GS       marine_metag.1142 DE    AACY020454030.1/2026-2117
#=GS       marine_metag.1143 DE    AACY020390304.1/424-503
#=GS       marine_metag.1145 DE    AACY020123591.1/88-2
#=GS       marine_metag.1148 DE    AACY023970184.1/515-434
#=GS       marine_metag.1149 DE    AACY023271747.1/542-632
#=GS       marine_metag.1154 DE    AACY021455616.1/586-666
#=GS       marine_metag.1157 DE    AACY023610537.1/348-258
#=GS       marine_metag.1158 DE    AACY023960711.1/679-764
#=GS       marine_metag.1162 DE    AACY022660472.1/264-353
#=GS       marine_metag.1172 DE    AACY022531983.1/197-274
#=GS       marine_metag.1174 DE    AACY022332525.1/375-463
#=GS       marine_metag.1178 DE    AACY023121312.1/246-336
#=GS       marine_metag.1182 DE    AACY020507214.1/1897-1812
#=GS       marine_metag.1183 DE    AACY022276686.1/403-313
#=GS       marine_metag.1186 DE    AACY022111715.1/127-220
#=GS       marine_metag.1188 DE    AACY020016219.1/134-47
#=GS       marine_metag.1191 DE    AACY024080765.1/151-236
#=GS       marine_metag.1193 DE    AACY020452979.1/890-986
#=GS       marine_metag.1198 DE    AACY023825349.1/47-136
#=GS       marine_metag.1201 DE    AACY023599453.1/379-290
#=GS       marine_metag.1202 DE    AACY020622986.1/692-774
#=GS       marine_metag.1207 DE    AACY023509350.1/42-127
#=GS       marine_metag.1212 DE    AACY022734926.1/427-337
#=GS       marine_metag.1213 DE    AACY021655601.1/604-515
#=GS       marine_metag.1221 DE    AACY020074752.1/919-1009
#=GS       marine_metag.1224 DE    AACY023647227.1/158-73
#=GS       marine_metag.1227 DE    AACY023273580.1/168-252
#=GS       marine_metag.1229 DE    AACY023719451.1/896-810
#=GS       marine_metag.1238 DE    AACY023630803.1/38-117
#=GS       marine_metag.1239 DE    AACY023598867.1/713-802
#=GS       marine_metag.1242 DE    AACY023730242.1/651-570
#=GS       marine_metag.1249 DE    AACY023465789.1/705-625
#=GS       marine_metag.1256 DE    AACY023548379.1/506-591
#=GS       marine_metag.1257 DE    AACY021516687.1/279-200
#=GS       marine_metag.1258 DE    AACY020497610.1/1824-1914
#=GS       marine_metag.1259 DE    AACY020287174.1/327-412
#=GS       marine_metag.1260 DE    AACY020130137.1/1476-1560
#=GS       marine_metag.1261 DE    AACY020000249.1/786-878
#=GS       marine_metag.1262 DE    AACY023538472.1/1110-1024
#=GS       marine_metag.1263 DE    AACY024020006.1/194-278
#=GS       marine_metag.1264 DE    AACY023574167.1/366-471
#=GS       marine_metag.1272 DE    AACY020028081.1/610-693
#=GS       marine_metag.1275 DE    AACY020769944.1/755-671
#=GS       marine_metag.1278 DE    AACY020242669.1/2234-2153
#=GS       marine_metag.1279 DE    AACY023806242.1/286-375
#=GS       marine_metag.1280 DE    AACY023775348.1/765-675
#=GS       marine_metag.1281 DE    AACY022213199.1/124-40
#=GS       marine_metag.1283 DE    AACY024110600.1/815-908
#=GS       marine_metag.1284 DE    AACY020185440.1/1496-1417
#=GS       marine_metag.1286 DE    AACY023567005.1/1188-1273
#=GS       marine_metag.1287 DE    AACY023750100.1/536-626
#=GS       marine_metag.1293 DE    AACY020460772.1/1416-1505
#=GS       marine_metag.1295 DE    AACY023980669.1/1255-1165
#=GS       marine_metag.1301 DE    AACY022393227.1/376-481
#=GS       marine_metag.1302 DE    AACY020308014.1/2306-2199
#=GS       marine_metag.1310 DE    ABMD01168047.1/22-107
#=GS       marine_metag.1311 DE    ABEF01053667.1/1376-1462
#=GS       marine_metag.1312 DE    AACY021050207.1/172-257
#=GS       marine_metag.1315 DE    AACY022274175.1/468-550
#=GS       marine_metag.1316 DE    AACY023227253.1/142-225
#=GS       marine_metag.1318 DE    AACY023329421.1/617-510
#=GS       marine_metag.1321 DE    AACY023923953.1/249-339
#=GS       marine_metag.1323 DE    AACY021020439.1/809-726
#=GS       marine_metag.1326 DE    AACY020968682.1/185-270
#=GS       marine_metag.1327 DE    AACY023871236.1/61-141
#=GS       marine_metag.1331 DE    AACY021366815.1/452-539
#=GS       marine_metag.1334 DE    AACY020682603.1/73-163
#=GS       marine_metag.1338 DE    AACY022252582.1/137-52
#=GS       marine_metag.1340 DE    AACY023095522.1/864-783
#=GS       marine_metag.1341 DE    AACY023868009.1/235-150
#=GS       marine_metag.1342 DE    AACY020682603.1/164-268
#=GS       marine_metag.1347 DE    AACY023265587.1/699-614
#=GS       marine_metag.1352 DE    ABMK01062440.1/88-5
#=GS       marine_metag.1355 DE    AACY020541010.1/780-863
#=GS       marine_metag.1361 DE    AACY022863105.1/386-476
#=GS       marine_metag.1363 DE    AACY023876733.1/138-231
#=GS       marine_metag.1366 DE    AACY023699506.1/93-5
#=GS       marine_metag.1368 DE    AACY020016489.1/574-657
#=GS       marine_metag.1374 DE    AACY020050442.1/1688-1604
#=GS       marine_metag.1375 DE    AACY021177523.1/378-288
#=GS       marine_metag.1380 DE    AACY022738112.1/431-518
#=GS       marine_metag.1381 DE    ABEF01016435.1/424-519
#=GS       marine_metag.1382 DE    AACY023806616.1/389-470
#=GS       marine_metag.1385 DE    AACY020244658.1/1915-2000
#=GS       marine_metag.1386 DE    AACY023214256.1/922-839
#=GS       marine_metag.1387 DE    AACY020122215.1/1695-1615
#=GS       marine_metag.1397 DE    AACY020291651.1/1443-1359
#=GS       marine_metag.1403 DE    AACY023710808.1/337-251
#=GS       marine_metag.1415 DE    AACY023938044.1/1347-1262
#=GS       marine_metag.1417 DE    AACY020267275.1/2007-1922
#=GS       marine_metag.1423 DE    AACY021954415.1/83-181
#=GS       marine_metag.1424 DE    AACY020152400.1/204-294
#=GS       marine_metag.1425 DE    AACY021586863.1/329-414
#=GS       marine_metag.1429 DE    AACY020585654.1/269-186
#=GS       marine_metag.1431 DE    AACY022867848.1/769-684
#=GS       marine_metag.1434 DE    AACY023934194.1/101-180
#=GS       marine_metag.1439 DE    AACY022668479.1/347-432
#=GS       marine_metag.1440 DE    AACY020349413.1/345-430
#=GS       marine_metag.1441 DE    AACY023686256.1/686-607
#=GS       marine_metag.1443 DE    AACY020549156.1/861-945
#=GS       marine_metag.1445 DE    AACY020852326.1/747-835
#=GS       marine_metag.1446 DE    AACY023469639.1/1251-1330
#=GS       marine_metag.1447 DE    AACY023825349.1/137-226
#=GS       marine_metag.1454 DE    AACY020520728.1/174-85
#=GS       marine_metag.1455 DE    AACY023923229.1/1114-1029
#=GS       marine_metag.1457 DE    AACY020237865.1/246-156
#=GS       marine_metag.1459 DE    AACY020513707.1/3304-3215
#=GS       marine_metag.1464 DE    AACY020065518.1/416-500
#=GS       marine_metag.1475 DE    AACY020019327.1/619-536
#=GS       marine_metag.1478 DE    AACY024080785.1/396-466
#=GS       marine_metag.1479 DE    AACY023062053.1/122-35
#=GS       marine_metag.1481 DE    AACY020940401.1/785-681
#=GS       marine_metag.1485 DE    AACY022461594.1/421-511
#=GS       marine_metag.1486 DE    AACY021053882.1/86-1
#=GS       marine_metag.1491 DE    AACY023539086.1/258-343
#=GS       marine_metag.1492 DE    AACY023955963.1/486-575
#=GS       marine_metag.1493 DE    AACY023465789.1/624-528
#=GS       marine_metag.1494 DE    AACY022251743.1/121-205
#=GS       marine_metag.1498 DE    AACY020531287.1/954-865
#=GS       marine_metag.1499 DE    AACY021272918.1/658-743
#=GS       marine_metag.1500 DE    AACY020468598.1/2323-2413
#=GS       marine_metag.1508 DE    AACY020561547.1/1787-1880
#=GS       marine_metag.1521 DE    AACY022653425.1/299-388
#=GS       marine_metag.1523 DE    AACY020455472.1/2263-2354
#=GS       marine_metag.1525 DE    AACY023896866.1/518-431
#=GS       marine_metag.1529 DE    ABMK01065476.1/88-5
#=GS       marine_metag.1531 DE    AACY020737197.1/656-735
#=GS       marine_metag.1535 DE    AACY020199510.1/326-241
#=GS       marine_metag.1539 DE    AACY022457272.1/715-625
#=GS       marine_metag.1544 DE    AACY020074799.1/985-895
#=GS       marine_metag.1545 DE    AACY021800243.1/533-612
#=GS       marine_metag.1547 DE    AACY022139861.1/353-443
#=GS       marine_metag.1550 DE    AACY023555581.1/80-1
#=GS       marine_metag.1553 DE    AACY020563394.1/1072-1160
#=GS       marine_metag.1554 DE    AACY021053699.1/148-58
#=GS       marine_metag.1558 DE    AACY021448589.1/790-879
#=GS       marine_metag.1562 DE    AACY023234355.1/190-273
#=GS       marine_metag.1563 DE    AACY023812674.1/1308-1397
#=GS       marine_metag.1566 DE    AACY020537091.1/496-411
#=GS       marine_metag.1568 DE    AACY023304351.1/76-182
#=GS       marine_metag.1571 DE    AACY020204110.1/2000-2081
#=GS       marine_metag.1575 DE    AACY020385627.1/1258-1349
#=GS       marine_metag.1578 DE    AACY020887683.1/334-249
#=GS       marine_metag.1581 DE    AACY020511569.1/1411-1490
#=GS       marine_metag.1582 DE    AACY020330180.1/1614-1529
#=GS       marine_metag.1585 DE    AACY020270438.1/87-3
#=GS       marine_metag.1587 DE    AACY020292743.1/1797-1708
#=GS       marine_metag.1591 DE    AACY023888735.1/1304-1220
#=GS       marine_metag.1592 DE    AACY020239521.1/539-624
#=GS       marine_metag.1595 DE    AACY023240083.1/1223-1127
#=GS       marine_metag.1596 DE    AACY023631947.1/341-261
#=GS       marine_metag.1600 DE    AACY020356415.1/1458-1373
#=GS       marine_metag.1601 DE    AACY023599351.1/936-1025
#=GS       marine_metag.1604 DE    AACY023153931.1/89-176
#=GS       marine_metag.1607 DE    AACY020026264.1/1349-1259
#=GS       marine_metag.1609 DE    AACY023618364.1/222-132
#=GS       marine_metag.1618 DE    AACY021119485.1/407-497
#=GS       marine_metag.1619 DE    AACY023826611.1/1088-999
#=GS       marine_metag.1624 DE    AACY023323963.1/501-595
#=GS       marine_metag.1626 DE    AACY021459034.1/360-273
#=GS       marine_metag.1635 DE    AACY021104549.1/622-707
#=GS       marine_metag.1642 DE    AACY020003459.1/1250-1161
#=GS       marine_metag.1646 DE    AACY021465104.1/569-653
#=GS       marine_metag.1648 DE    AACY023642638.1/416-326
#=GS       marine_metag.1649 DE    AACY021791748.1/531-446
#=GS       marine_metag.1650 DE    AACY020473726.1/2189-2099
#=GS       marine_metag.1652 DE    AACY020268318.1/1017-931
#=GS       marine_metag.1656 DE    AACY023477431.1/936-851
#=GS    fresh.sedim.metag.12 DE    ABSP01040970.1/516-606
#=GS       marine_metag.1658 DE    AACY023812843.1/979-890
#=GS       marine_metag.1663 DE    AACY022030941.1/731-816
#=GS       marine_metag.1669 DE    AACY023478563.1/290-209
#=GS       marine_metag.1673 DE    AACY023970184.1/433-334
#=GS       marine_metag.1675 DE    AACY021503600.1/684-769
#=GS       marine_metag.1677 DE    AACY023879444.1/767-677
#=GS       marine_metag.1690 DE    AACY022087825.1/338-259
#=GS       marine_metag.1695 DE    AACY020487565.1/1066-976
#=GS       marine_metag.1697 DE    AACY020388340.1/455-376
#=GS       marine_metag.1699 DE    AACY023695581.1/1670-1755
#=GS       marine_metag.1701 DE    AACY023714603.1/733-824
#=GS       marine_metag.1705 DE    AACY023590920.1/150-67
#=GS       marine_metag.1707 DE    AACY022790972.1/427-508
#=GS       marine_metag.1714 DE    AACY020033023.1/1149-1233
#=GS       marine_metag.1715 DE    AACY023612845.1/348-438
#=GS       marine_metag.1725 DE    ABMD01100423.1/110-25
#=GS       marine_metag.1728 DE    AACY020609624.1/611-698
#=GS       marine_metag.1729 DE    AACY024074577.1/181-268
#=GS       marine_metag.1732 DE    AACY022189137.1/508-595
#=GS    fresh.sedim.metag.14 DE    ABSN01048089.1/175-265
#=GS       marine_metag.1740 DE    AACY022029671.1/770-691
#=GS       marine_metag.1741 DE    AACY023812674.1/1218-1307
#=GS       marine_metag.1742 DE    AACY020990825.1/573-681
#=GS       marine_metag.1745 DE    AACY020587119.1/353-269
#=GS       marine_metag.1749 DE    AACY020704167.1/256-340
#=GS       marine_metag.1752 DE    AACY020697739.1/167-252
#=GS       marine_metag.1760 DE    AACY020990915.1/432-347
#=GS       marine_metag.1761 DE    AACY020297529.1/1551-1462
#=GS       marine_metag.1780 DE    AACY020330927.1/742-662
#=GS       marine_metag.1781 DE    AACY023975106.1/217-125
#=GS       marine_metag.1785 DE    AACY020649692.1/316-403
#=GS       marine_metag.1790 DE    AACY020122215.1/1614-1523
#=GS       marine_metag.1791 DE    AACY023659192.1/135-54
#=GS       marine_metag.1799 DE    AACY020505330.1/1381-1296
#=GS       marine_metag.1800 DE    AACY023835692.1/645-556
#=GS       marine_metag.1805 DE    AACY023935062.1/186-107
#=GS       marine_metag.1807 DE    AACY020455366.1/339-428
#=GS       marine_metag.1808 DE    AACY020444102.1/941-856
#=GS       marine_metag.1809 DE    AACY020477257.1/375-281
#=GS       marine_metag.1814 DE    AACY023323963.1/411-500
#=GS       marine_metag.1816 DE    AACY020025923.1/1623-1712
#=GS       marine_metag.1818 DE    AACY020841112.1/193-277
#=GS       marine_metag.1819 DE    AACY021642876.1/757-668
#=GS       marine_metag.1820 DE    AACY020472966.1/14-103
#=GS       marine_metag.1821 DE    AACY020516437.1/203-118
#=GS       marine_metag.1822 DE    AACY023624211.1/894-984
#=GS       marine_metag.1823 DE    AACY020454408.1/3716-3803
#=GS       marine_metag.1826 DE    AACY020343804.1/783-873
#=GS       marine_metag.1828 DE    AACY021462474.1/191-107
#=GS       marine_metag.1829 DE    AACY023560128.1/166-82
#=GS       marine_metag.1836 DE    AACY020804864.1/121-29
#=GS       marine_metag.1838 DE    AACY021279865.1/344-423
#=GS       marine_metag.1840 DE    AACY021603557.1/682-597
#=GS       marine_metag.1841 DE    AACY022977525.1/595-516
#=GS       marine_metag.1847 DE    AACY022181702.1/369-279
#=GS       marine_metag.1849 DE    AACY020267405.1/164-77
#=GS       marine_metag.1850 DE    AACY022173039.1/598-513
#=GS       marine_metag.1852 DE    AACY023857326.1/467-563
#=GS       marine_metag.1853 DE    AACY020452979.1/809-889
#=GS       marine_metag.1854 DE    AACY020211265.1/706-616
#=GS       marine_metag.1857 DE    AACY021489650.1/737-651
#=GS       marine_metag.1861 DE    AACY021865539.1/502-415
#=GS       marine_metag.1862 DE    AACY022913784.1/183-272
#=GS       marine_metag.1863 DE    AACY021448589.1/709-789
#=GS       marine_metag.1864 DE    AACY020308579.1/4642-4535
#=GS       marine_metag.1869 DE    AACY021526644.1/324-243
#=GS       marine_metag.1871 DE    AACY023680216.1/1092-1002
#=GS       marine_metag.1881 DE    AACY023280667.1/436-520
#=GS       marine_metag.1885 DE    AACY022677364.1/393-311
#=GS       marine_metag.1890 DE    AACY022947732.1/630-540
#=GS       marine_metag.1891 DE    AACY023375370.1/675-585
#=GS       marine_metag.1892 DE    AACY021886630.1/378-288
#=GS       marine_metag.1893 DE    AACY023008466.1/198-117
#=GS       marine_metag.1906 DE    AACY022929849.1/640-550
#=GS       marine_metag.1907 DE    AACY021623044.1/835-751
#=GS       marine_metag.1910 DE    AACY020130167.1/1776-1695
#=GS       marine_metag.1914 DE    AACY021828712.1/659-742
#=GS       marine_metag.1916 DE    AACY021593384.1/368-278
#=GS       marine_metag.1917 DE    ABLZ01007801.1/34-126
#=GS       marine_metag.1920 DE    AACY023728511.1/639-551
#=GS       marine_metag.1924 DE    AACY023851981.1/204-123
#=GS       marine_metag.1928 DE    AACY022714842.1/294-379
#=GS       marine_metag.1932 DE    AACY023922539.1/1022-938
#=GS       marine_metag.1935 DE    AACY021967526.1/604-514
#=GS       marine_metag.1937 DE    AACY023825490.1/1343-1254
#=GS       marine_metag.1938 DE    AACY021405200.1/560-643
#=GS       marine_metag.1942 DE    AACY020627035.1/693-612
#=GS       marine_metag.1945 DE    AACY022200907.1/681-596
#=GS       marine_metag.1949 DE    AACY023853732.1/545-621
#=GS       marine_metag.1953 DE    AACY023597669.1/88-2
#=GS       marine_metag.1954 DE    AACY021166707.1/128-42
#=GS       marine_metag.1975 DE    AACY023574523.1/354-439
#=GS       marine_metag.1978 DE    AACY023653888.1/1046-959
#=GS       marine_metag.1982 DE    AACY023699556.1/992-1082
#=GS       marine_metag.1983 DE    AACY021692015.1/359-269
#=GS       marine_metag.1988 DE    AACY020776205.1/11-111
#=GS       marine_metag.1992 DE    AACY023688717.1/933-852
#=GS       marine_metag.1997 DE    AACY020257614.1/4150-4234
#=GS       marine_metag.2000 DE    AACY022982279.1/745-658
#=GS       marine_metag.2017 DE    AACY020526121.1/1458-1373
#=GS       marine_metag.2018 DE    AACY022285508.1/766-858
#=GS       marine_metag.2033 DE    AACY022834883.1/74-153
#=GS       marine_metag.2036 DE    AACY023612268.1/213-292
#=GS       marine_metag.2038 DE    AACY021308194.1/452-371
#=GS       marine_metag.2040 DE    AACY020211282.1/1566-1479
#=GS       marine_metag.2041 DE    AACY020726875.1/696-781
#=GS       marine_metag.2042 DE    AACY022664112.1/684-599
#=GS       marine_metag.2047 DE    AACY020201638.1/2210-2120
#=GS       marine_metag.2049 DE    AACY020404447.1/517-433
#=GS       marine_metag.2050 DE    AACY022060105.1/307-227
#=GS       marine_metag.2051 DE    AACY022858783.1/563-479
#=GS       marine_metag.2053 DE    AACY023643004.1/162-76
#=GS       marine_metag.2054 DE    AACY021652459.1/463-549
#=GS       marine_metag.2055 DE    AACY021634049.1/150-65
#=GS       marine_metag.2056 DE    AACY022321568.1/208-298
#=GS       marine_metag.2057 DE    AACY020240694.1/1437-1516
#=GS       marine_metag.2061 DE    AACY023862294.1/929-849
#=GS       marine_metag.2065 DE    AACY020544755.1/2208-2293
#=GS       marine_metag.2067 DE    AACY022060105.1/226-134
#=GS       marine_metag.2068 DE    AACY023030860.1/317-227
#=GS       marine_metag.2073 DE    AACY023195095.1/900-989
#=GS       marine_metag.2074 DE    AACY020247922.1/1633-1719
#=GS       marine_metag.2077 DE    AACY024051050.1/474-389
#=GS       marine_metag.2079 DE    AACY020118338.1/621-537
#=GS       marine_metag.2081 DE    AACY020130999.1/279-189
#=GS       marine_metag.2090 DE    AACY020584405.1/277-190
#=GS       marine_metag.2092 DE    AACY023218824.1/721-813
#=GS       marine_metag.2097 DE    AACY020854161.1/399-320
#=GS       marine_metag.2098 DE    AACY020262720.1/1475-1565
#=GS       marine_metag.2099 DE    AACY020513624.1/3533-3443
#=GS       marine_metag.2100 DE    AACY020330927.1/661-570
#=GS       marine_metag.2104 DE    AACY020328520.1/2057-2140
#=GS       marine_metag.2108 DE    AACY022619741.1/171-82
#=GS       marine_metag.2112 DE    AACY021438754.1/347-431
#=GS       marine_metag.2113 DE    AACY020385408.1/1634-1713
#=GS       marine_metag.2125 DE    AACY020475082.1/201-127
#=GS       marine_metag.2130 DE    AACY023134608.1/190-274
#=GS       marine_metag.2135 DE    AACY022940313.1/42-127
#=GS       marine_metag.2136 DE    AACY021588097.1/375-467
#=GS       marine_metag.2141 DE    AACY020545167.1/424-339
#=GS       marine_metag.2145 DE    AACY022546888.1/156-241
#=GS       marine_metag.2148 DE    AACY020461149.1/940-857
#=GS       marine_metag.2149 DE    AACY020538659.1/1833-1922
#=GS       marine_metag.2152 DE    AACY023812843.1/889-800
#=GS       marine_metag.2156 DE    AACY020012766.1/1097-1183
#=GS       marine_metag.2158 DE    AACY021505252.1/302-387
#=GS       marine_metag.2164 DE    AACY023438315.1/511-616
#=GS       marine_metag.2167 DE    AACY023476809.1/1345-1260
#=GS       marine_metag.2168 DE    AACY024104618.1/745-655
#=GS       marine_metag.2170 DE    AACY023509401.1/607-692
#=GS       marine_metag.2171 DE    AACY021156947.1/623-538
#=GS       marine_metag.2175 DE    AACY020545052.1/1085-1169
#=GS       marine_metag.2176 DE    AACY020000249.1/706-785
#=GS       marine_metag.2183 DE    AACY021164076.1/558-648
#=GS       marine_metag.2184 DE    AACY022397902.1/267-352
#=GS       marine_metag.2185 DE    AACY023376153.1/432-342
#=GS       marine_metag.2186 DE    AACY020203313.1/904-821
#=GS       marine_metag.2188 DE    AACY023897194.1/256-335
#=GS       marine_metag.2190 DE    AACY020338907.1/1353-1438
#=GS       marine_metag.2197 DE    AACY020228002.1/825-735
#=GS       marine_metag.2202 DE    AACY020538659.1/1923-2012
#=GS       marine_metag.2203 DE    AACY023823859.1/1545-1454
#=GS       marine_metag.2204 DE    AACY023871236.1/142-238
#=GS       marine_metag.2205 DE    AACY020350258.1/1155-1071
#=GS       marine_metag.2206 DE    AACY023392045.1/937-852
#=GS       marine_metag.2208 DE    AACY023608050.1/315-236
#=GS       marine_metag.2209 DE    AACY021771608.1/413-503
#=GS       marine_metag.2210 DE    AACY021983549.1/316-233
#=GS       marine_metag.2214 DE    AACY023765990.1/1081-1160
#=GS       marine_metag.2218 DE    AACY020167623.1/23-123
#=GS       marine_metag.2219 DE    AACY020121992.1/1945-2030
#=GS       marine_metag.2220 DE    AACY020530526.1/2469-2362
#=GS    fresh.sedim.metag.18 DE    ABSQ01014018.1/75-186
#=GS       marine_metag.2221 DE    AACY020524421.1/643-732
#=GS       marine_metag.2223 DE    AACY020278981.1/313-228
#=GS       marine_metag.2224 DE    AACY020835022.1/283-193
#=GS       marine_metag.2232 DE    ABMD01112456.1/92-9
#=GS       marine_metag.2234 DE    AACY021679094.1/529-433
#=GS       marine_metag.2240 DE    AACY020236059.1/952-862
#=GS       marine_metag.2247 DE    AACY023218002.1/948-861
#=GS       marine_metag.2254 DE    AACY020441963.1/303-217
#=GS       marine_metag.2255 DE    AACY023681280.1/294-208
#=GS       marine_metag.2260 DE    AACY023185271.1/781-867
#=GS       marine_metag.2261 DE    AACY020524421.1/553-642
#=GS       marine_metag.2264 DE    AACY022365457.1/365-286
#=GS       marine_metag.2267 DE    AACY020101634.1/2059-1981
#=GS       marine_metag.2268 DE    AACY023602175.1/596-479
#=GS       marine_metag.2273 DE    AACY023472739.1/311-396
#=GS       marine_metag.2276 DE    AACY023408483.1/125-39
#=GS       marine_metag.2278 DE    AACY020196419.1/1675-1590
#=GS       marine_metag.2279 DE    AACY020465188.1/1200-1105
#=GS       marine_metag.2293 DE    AACY022357191.1/471-560
#=GS       marine_metag.2294 DE    AACY024028493.1/356-435
#=GS       marine_metag.2296 DE    AACY022050848.1/417-330
#=GS       marine_metag.2301 DE    AACY021982353.1/394-315
#=GS       marine_metag.2310 DE    AACY020068469.1/1143-1064
#=GS       marine_metag.2311 DE    AACY021192447.1/543-627
#=GS       marine_metag.2316 DE    AACY023645435.1/605-695
#=GS       marine_metag.2318 DE    AACY021006497.1/641-731
#=GS       marine_metag.2320 DE    AACY020266918.1/1207-1292
#=GS       marine_metag.2325 DE    AACY020982744.1/432-512
#=GS       marine_metag.2328 DE    AACY023329421.1/701-618
#=GS       marine_metag.2330 DE    AACY020634758.1/659-580
#=GS       marine_metag.2335 DE    AACY022847968.1/261-345
#=GS       marine_metag.2338 DE    AACY022653425.1/389-483
#=GS       marine_metag.2339 DE    AACY022682509.1/506-427
#=GS       marine_metag.2340 DE    AACY020526007.1/865-758
#=GS       marine_metag.2342 DE    AACY020557374.1/1891-1803
#=GS       marine_metag.2345 DE    AACY020512046.1/1117-1206
#=GS       marine_metag.2350 DE    AACY021358878.1/457-547
#=GS       marine_metag.2353 DE    AACY023827062.1/106-213
#=GS       marine_metag.2357 DE    AACY022314887.1/120-30
#=GS       marine_metag.2358 DE    AACY023123820.1/385-472
#=GS       marine_metag.2361 DE    AACY020522746.1/1373-1462
#=GS       marine_metag.2370 DE    AACY020297260.1/1351-1440
#=GS       marine_metag.2371 DE    AACY020520346.1/1509-1599
#=GS       marine_metag.2373 DE    AACY023387380.1/855-774
#=GS       marine_metag.2374 DE    AACY023247822.1/368-284
#=GS       marine_metag.2375 DE    AACY020240935.1/992-1071
#=GS       marine_metag.2376 DE    AACY020547914.1/1126-1211
#=GS       marine_metag.2381 DE    AACY020686326.1/231-315
#=GS       marine_metag.2385 DE    AACY020587634.1/217-127
#=GS       marine_metag.2388 DE    AACY020558053.1/650-568
#=GS       marine_metag.2391 DE    AACY022621341.1/638-722
#=GS       marine_metag.2394 DE    AACY020032900.1/1354-1265
#=GS       marine_metag.2395 DE    AACY020013924.1/2664-2748
#=GS       marine_metag.2400 DE    AACY024082185.1/205-121
#=GS       marine_metag.2402 DE    AACY021773106.1/474-387
#=GS       marine_metag.2404 DE    AACY023903100.1/403-324
#=GS       marine_metag.2405 DE    AACY021655601.1/514-425
#=GS       marine_metag.2414 DE    AACY023266760.1/215-302
#=GS       marine_metag.2417 DE    AACY021847601.1/346-431
#=GS       marine_metag.2418 DE    AACY023259740.1/141-226
#=GS       marine_metag.2419 DE    AACY020197004.1/215-130
#=GS       marine_metag.2420 DE    AACY024005050.1/1182-1270
#=GS       marine_metag.2421 DE    AACY020182137.1/1525-1624
#=GS       marine_metag.2425 DE    AACY023134608.1/275-369
#=GS      human.gut.metag.31 DE    BABD01012201.1/81-172
#=GS      human.gut.metag.37 DE    BAAX01017116.1/1299-1389
#=GS      human.gut.metag.38 DE    BAAX01001687.1/2002-1915

PDB                      GGCUCUGGAGAGAACCGUUUAAUCGGUCGCCGAAGGAGCAAGCUCUGCGGAAACGCAGAGUGAAACUCUCAGGCAAAAGGACAGAGUC
Vibrio_cholerae_TMA_.1   ACCUCUGGAGAGAACCGUUUAAUCGGUCGCCGAAGGAGCAAGCUCUGCGCAUAUGCAGAGUGAAACUCUCAGGCAAAAGGACAGAGGA
Fusobacterium_nuclea.2   -CCUCUGGAGAGCUUAU--CUAAAUAACACCGAAGGAGCAAAGCUAUAGC---------CU-AAACUCUCAGGUAAAAGGACGGAGG-
Vibrio_cholerae_V51.1    ACCUCUGGAGAGAACCGUUUAAUCGGUCGCCGAAGGAGCAAGCUCUGCGCAUAUGCAGAGUGAAACUCUCAGGCAAAAGGACAGAGGA
marine_actinobacteri.3   GAUGCGGGAGAG-CCG--------CGGCACCGAAGGAGCAAGCCUCCCC----------GCCAAUCUCUCAGGUUCAUGUACCGCAUC
Catenulispora_acidip.1   CGAACGGGAGAGACCU--------AGGCGCCGAAGGAGCAACCCUCCCC----------GG-AAACUCUCAGGCAAACGGACCGUUCG
Corynebacterium_krop.1   GCAACGGGAGAGCUUGC------GUAGCGCCGUAGGAGCAAACCCUCCCC---------GGGAAUCUCUCAGGC--CAGUACCGCUGC
Mycobacterium_ulcera.1   GACGCGGGAGAAACCUCGCUAUCGAGGCGCCGUAGGAGCAAUCUCCUCCC--------CGAGAAUCUCUCAGUCCCCAGUACCGCAUC
Mycobacterium_smegma.1   GCCUCUGGAAAGCGGCGCCGGCACGCCCGCCCAUGGGGAAAGGCUCGCACGGUCGUGGGCCGAAUCUCUCAGGCUCGACGACAGAGGG
Mycobacterium_kansas.1   GCCUCUGGAAAGCGGUG------CACCCGCCGAUGGGGAAAGGCGCCCGCGCCAUGGCGCCGAAUCUCUCAGGCUGGUGCACGGGUGA
M.marinum.1              CGUGCGGGAGAGUUCUGUGGCCGCGGACGCCGAAGGAGCAAACCUCUCC----------GUCAAUCUCUCAGGCCCCCGGACCGCGCU
Mycobacterium.1          UGUGCGGGAGAGCUCCGUGAUCGCGGGCGCCGAAGGAGCAAACCUCUCC----------GUCAACCUCUCAGGCCCCAGGACCGCGCA
M.marinum.2              GACGCGGGAGAAACCUCGCUAUCGAGGCGCCGUAGGAGCAAUCUCCUCCC--------CGAGAAUCUCUCAGGCCCCAGUACCGCAUC
Mycobacterium_kansas.2   CGCGCGGGAGAGUUUCGUGGCCGCGGACGCCGAAGGAGCAAACCUCUCC----------GUCAACCUCUCAGGCACCCGGACCGCGCC
Mycobacterium.2          UGUGCGGGAGAGCUCCGUGAUCGCGGGCGCCGAAGGAGCAAACCUCUCC----------GUCAACCUCUCAGGCCCCAGGACCGCGCA
Mycobacterium_gilvum.1   UGCGCGGGAGAGUUUCGUGGCCGCGGACGCCGAAGGAGCAAACCUCUCC----------GUCAACCUCUCAGGCCCCAGGACCGCGCC
Mycobacterium_ulcera.3   CGUGCGGGAGAGUUCUGUGGCCGCGGACGCCGAAGGAGCAAACCUCUCC----------GUCAAUCUCUCAGGCCCCCGGACCGCGCU
Mycobacterium_vanbaa.1   GCCUCUGGAAAGUGGUGUGUUGGCACCCGCCCAUGGGGAAAGGCCCCCGG---------CCGAAACUCUCAGGCUCGACGACAGAGGG
Mycobacterium_smegma.2   UGUGCGGGAGAGUUCCGUGAUCGCGGGCGCCGAAGGAGCAAACCUCUCC----------GUCAACCUCUCAGGCCCCAGGACCGCACC
Mycobacterium.3          UGUGCGGGAGAGCUCCGUGAUCGCGGGCGCCGAAGGAGCAAACCUCUCC----------GUCAACCUCUCAGGCCCCAGGACCGCGCA
Mycobacterium_vanbaa.2   UGUGCGGGAGAGUUCCGUUGCCGCGGACGCCGAAGGAGCAAACCUCUCC----------GUCAACCUCUCAGGCCCCAGGACCGCGCC
Mycobacterium_avium_.1   CGAGCGGGAGAGUUCCG------CGGACGCCGAAGGAGCAAACCUCUCC----------GUCAACCUCUCAGGCACCCGGACCGCACG
Mycobacterium_intrac.1   CGAGCGGGAGAGUUCCG------CGGACGCCGAAGGAGCAAACCUCUCC----------GUCAACCUCUCAGGCACCCGGACCGCGCG
Mycobacterium_avium_.2   CGAGCGGGAGAGUUCCG------CGGACGCCGAAGGAGCAAACCUCUCC----------GUCAACCUCUCAGGCACCCGGACCGCGCG
Mycobacterium_avium_.3   CGAGCGGGAGAGUUCCG------CGGACGCCGAAGGAGCAAACCUCUCC----------GUCAACCUCUCAGGCACCCGGACCGCACG
M.tuberculosis.3         GAUGUGGGAGAA-CCUCCAUGUCGAGGCGCCGUAGGAGCAAUCUCCUCCC--------CGAGAAUCUCUCAGGCCCAAGCACCACACC
Mycobacterium_tuberc.4   AGUGCGGGAGAGUUCUGUGGCUGCGGACGCCGAAGGAGCAAACCUCUCC----------GUCAACCUCUCAGGCACCCGGACCGCGCG
M.bovis.1                AGUGCGGGAGAGUUCUGUGGCUGCGGACGCCGAAGGAGCAAACCUCUCC----------GUCAACCUCUCAGGCACCCGGACCGCGCG
Mycobacterium_tuberc.5   GAUGUGGGAGAA-CCUCCAUGUCGAGGCGCCGUAGGAGCAAUCUCCUCCC--------CGAGAAUCUCUCAGGCCCAAGCACCACACC
Mycobacterium_tuberc.8   AGUGCGGGAGAGUUCUGUGGCUGCGGACGCCGAAGGAGCAAACCUCUCC----------GUCAACCUCUCAGGCACCCGGACCGCGCG
Mycobacterium_tuberc.9   AGUGCGGGAGAGUUCUGUGGCUGCGGACGCCGAAGGAGCAAACCUCUCC----------GUCAACCUCUCAGGCACCCGGACCGCGCG
M.bovis.2                GAUGUGGGAGAA-CCUCCAUGUCGAGGCGCCGUAGGAGCAAUCUCCUCCC--------CGAGAAUCUCUCAGGCCCAAGCACCACACC
Mycobacterium_tuberc.12  AGUGCGGGAGAGUUCUGUGGCUGCGGACGCCGAAGGAGCAAACCUCUCC----------GUCAACCUCUCAGGCACCCGGACCGCGCG
Mycobacterium_bovis_.3   AGUGCGGGAGAGUUCUGUGGCUGCGGACGCCGAAGGAGCAAACCUCUCC----------GUCAACCUCUCAGGCACCCGGACCGCGCG
M.tuberculosis.7         GAUGUGGGAGAA-CCUCCAUGUCGAGGCGCCGUAGGAGCAAUCUCCUCCC--------CGAGAAUCUCUCAGGCCCAAGCACCACACC
Mycobacterium_tuberc.15  GAUGUGGGAGAA-CCUCCAUGUCGAGGCGCCGUAGGAGCAAUCUCCUCCC--------CGAGAAUCUCUCAGGCCCAAGCACCACACC
Mycobacterium_tuberc.16  AGUGCGGGAGAGUUCUGUGGCUGCGGACGCCGAAGGAGCAAACCUCUCC----------GUCAACCUCUCAGGCACCCGGACCGCGCG
Mycobacterium_bovis_.4   AGUGCGGGAGAGUUCUGUGGCUGCGGACGCCGAAGGAGCAAACCUCUCC----------GUCAACCUCUCAGGCACCCGGACCGCGCG
Mycobacterium_tuberc.19  GAUGUGGGAGAA-CCUCCAUGUCGAGGCGCCGUAGGAGCAAUCUCCUCCC--------CGAGAAUCUCUCAGGCCCAAGCACCACACC
Mycobacterium_tuberc.26  AGUGCGGGAGAGUUCUGUGGCUGCGGACGCCGAAGGAGCAAACCUCUCC----------GUCAACCUCUCAGGCACCCGGACCGCGCG
Mycobacterium_tuberc.27  AGUGCGGGAGAGUUCUGUGGCUGCGGACGCCGAAGGAGCAAACCUCUCC----------GUCAACCUCUCAGGCACCCGGACCGCGCG
Mycobacterium_tuberc.29  GAUGUGGGAGAA-CCUCCAUGUCGAGGCGCCGUAGGAGCAAUCUCCUCCC--------CGAGAAUCUCUCAGGCCCAAGCACCACACC
Mycobacterium_tuberc.31  GAUGUGGGAGAA-CCUCCAUGUCGAGGCGCCGUAGGAGCAAUCUCCUCCC--------CGAGAAUCUCUCAGGCCCAAGCACCACACC
Mycobacterium_tuberc.34  AGUGCGGGAGAGUUCUGUGGCUGCGGACGCCGAAGGAGCAAACCUCUCC----------GUCAACCUCUCAGGCACCCGGACCGCGCG
M.tuberculosis.8         GAUGUGGGAGAA-CCUCCAUGUCGAGGCGCCGUAGGAGCAAUCUCCUCCC--------CGAGAAUCUCUCAGGCCCAAGCACCACACC
Mycobacterium_bovis_.8   GAUGUGGGAGAA-CCUCCAUGUCGAGGCGCCGUAGGAGCAAUCUCCUCCC--------CGAGAAUCUCUCAGGCCCAAGCACCACACC
Mycobacterium_tuberc.35  GAUGUGGGAGAA-CCUCCAUGUCGAGGCGCCGUAGGAGCAAUCUCCUCCC--------CGAGAAUCUCUCAGGCCCAAGCACCACACC
Mycobacterium_tuberc.36  AGUGCGGGAGAGUUCUGUGGCUGCGGACGCCGAAGGAGCAAACCUCUCC----------GUCAACCUCUCAGGCACCCGGACCGCGCG
Mycobacterium_tuberc.39  AGUGCGGGAGAGUUCUGUGGCUGCGGACGCCGAAGGAGCAAACCUCUCC----------GUCAACCUCUCAGGCACCCGGACCGCGCG
M.tuberculosis.10        GAUGUGGGAGAA-CCUCCAUGUCGAGGCGCCGUAGGAGCAAUCUCCUCCC--------CGAGAAUCUCUCAGGCCCAAGCACCACACC
Mycobacterium_tuberc.40  GAUGUGGGAGAA-CCUCCAUGUCGAGGCGCCGUAGGAGCAAUCUCCUCCC--------CGAGAAUCUCUCAGGCCCAAGCACCACACC
Mycobacterium_tuberc.42  GAUGUGGGAGAA-CCUCCAUGUCGAGGCGCCGUAGGAGCAAUCUCCUCCC--------CGAGAAUCUCUCAGGCCCAAGCACCACACC
Mycobacterium_bovis_.10  GAUGUGGGAGAA-CCUCCAUGUCGAGGCGCCGUAGGAGCAAUCUCCUCCC--------CGAGAAUCUCUCAGGCCCAAGCACCACACC
Mycobacterium_tuberc.46  AGUGCGGGAGAGUUCUGUGGCUGCGGACGCCGAAGGAGCAAACCUCUCC----------GUCAACCUCUCAGGCACCCGGACCGCGCG
Mycobacterium_tuberc.47  GAUGUGGGAGAA-CCUCCAUGUCGAGGCGCCGUAGGAGCAAUCUCCUCCC--------CGAGAAUCUCUCAGGCCCAAGCACCACACC
Mycobacterium_bovis_.11  GAUGUGGGAGAA-CCUCCAUGUCGAGGCGCCGUAGGAGCAAUCUCCUCCC--------CGAGAAUCUCUCAGGCCCAAGCACCACACC
M.tuberculosis.11        AGUGCGGGAGAGUUCUGUGGCUGCGGACGCCGAAGGAGCAAACCUCUCC----------GUCAACCUCUCAGGCACCCGGACCGCGCG
M.tuberculosis.12        AGUGCGGGAGAGUUCUGUGGCUGCGGACGCCGAAGGAGCAAACCUCUCC----------GUCAACCUCUCAGGCACCCGGACCGCGCG
Mycobacterium_tuberc.50  AGUGCGGGAGAGUUCUGUGGCUGCGGACGCCGAAGGAGCAAACCUCUCC----------GUCAACCUCUCAGGCACCCGGACCGCGCG
Mycobacterium_tuberc.51  AGUGCGGGAGAGUUCUGUGGCUGCGGACGCCGAAGGAGCAAACCUCUCC----------GUCAACCUCUCAGGCACCCGGACCGCGCG
Mycobacterium_tuberc.52  AGUGCGGGAGAGUUCUGUGGCUGCGGACGCCGAAGGAGCAAACCUCUCC----------GUCAACCUCUCAGGCACCCGGACCGCGCG
Mycobacterium_tuberc.53  GAUGUGGGAGAA-CCUCCAUGUCGAGGCGCCGUAGGAGCAAUCUCCUCCC--------CGAGAAUCUCUCAGGCCCAAGCACCACACC
Mycobacterium_tuberc.55  AGUGCGGGAGAGUUCUGUGGCUGCGGACGCCGAAGGAGCAAACCUCUCC----------GUCAACCUCUCAGGCACCCGGACCGCGCG
Mycobacterium_tuberc.56  AGUGCGGGAGAGUUCUGUGGCUGCGGACGCCGAAGGAGCAAACCUCUCC----------GUCAACCUCUCAGGCACCCGGACCGCGCG
Mycobacterium_tuberc.57  GAUGUGGGAGAA-CCUCCAUGUCGAGGCGCCGUAGGAGCAAUCUCCUCCC--------CGAGAAUCUCUCAGGCCCAAGCACCACACC
Mycobacterium_tuberc.58  GAUGUGGGAGAA-CCUCCAUGUCGAGGCGCCGUAGGAGCAAUCUCCUCCC--------CGAGAAUCUCUCAGGCCCAAGCACCACACC
Mycobacterium_tuberc.60  GAUGUGGGAGAA-CCUCCAUGUCGAGGCGCCGUAGGAGCAAUCUCCUCCC--------CGAGAAUCUCUCAGGCCCAAGCACCACACC
Mycobacterium_tuberc.64  AGUGCGGGAGAGUUCUGUGGCUGCGGACGCCGAAGGAGCAAACCUCUCC----------GUCAACCUCUCAGGCACCCGGACCGCGCG
M.tuberculosis.14        GAUGUGGGAGAA-CCUCCAUGUCGAGGCGCCGUAGGAGCAAUCUCCUCCC--------CGAGAAUCUCUCAGGCCCAAGCACCACACC
Mycobacterium_tuberc.65  GAUGUGGGAGAA-CCUCCAUGUCGAGGCGCCGUAGGAGCAAUCUCCUCCC--------CGAGAAUCUCUCAGGCCCAAGCACCACACC
Mycobacterium_bovis_.12  AGUGCGGGAGAGUUCUGUGGCUGCGGACGCCGAAGGAGCAAACCUCUCC----------GUCAACCUCUCAGGCACCCGGACCGCGCG
Mycobacterium_tuberc.66  AGUGCGGGAGAGUUCUGUGGCUGCGGACGCCGAAGGAGCAAACCUCUCC----------GUCAACCUCUCAGGCACCCGGACCGCGCG
Mycobacterium_tuberc.67  AGUGCGGGAGAGUUCUGUGGCUGCGGACGCCGAAGGAGCAAACCUCUCC----------GUCAACCUCUCAGGCACCCGGACCGCGCG
Mycobacterium_tuberc.68  GAUGUGGGAGAA-CCUCCAUGUCGAGGCGCCGUAGGAGCAAUCUCCUCCC--------CGAGAAUCUCUCAGGCCCAAGCACCACACC
Mycobacterium_tuberc.70  GAUGUGGGAGAA-CCUCCAUGUCGAGGCGCCGUAGGAGCAAUCUCCUCCC--------CGAGAAUCUCUCAGGCCCAAGCACCACACC
Mycobacterium_tuberc.71  GAUGUGGGAGAA-CCUCCAUGUCGAGGCGCCGUAGGAGCAAUCUCCUCCC--------CGAGAAUCUCUCAGGCCCAAGCACCACACC
Nocardia_farcinica_I.1   CGUGCGGGAGAGUCCCG------CGGGCGCCGAAGGAGCA-GCACCUCCC--------CGUCAAUCUCUCAGGCAACCGGACCGUGCG
Rhodococcus_jostii_R.1   GCAGCGGGAGAA-CCUCCGUUUCGAGGCGCCGUAGGAGCAACUUCCUCCC--------CGGGAAUCUCUCAGGCCCCAGUACCGCAGC
Rhodococcus_erythrop.1   CGUACGGGAGAGCCUC--------GGGCGCCGAAGGAGCAAACCUCCCC----------GUCAAUCUCUCAGGCCCAAGGACCGUACG
Rhodococcus_opacus_B.2   CGUGCGGGAGAGUUCCG------CGGGCGCCGAAGGAGCAAACCUCCCC----------GUCAAUCUCUCAGGCAACAGGACCGUGCG
R.fascians.1             UGCGCGGGAGAGUUCCGAGGCAUCGGACGCCGAAGGAGCAAACCUCCCC----------GUCAAUCUCUCAGGCACACGGACCGUGUG
Rhodococcus_opacus_B.3   --CUCUGGAGAGCAGCG------CGCUCACCGACGGGGCACGAUGACCACGAGUGUGUCUCCAAACUCUCAGGUUACGGAACAGAG--
Rhodococcus_opacus_B.4   GCAGCGGGAGAA-CCUC--CUUGGAGGCGCCGUAGGAGCAACUUCCUCCC--------CGGGAAUCUCUCAGGCCCCAGUACCGCAGC
Rhodococcus_jostii_R.4   CGUGCGGGAGAGUUCCG------CGGGCGCCGAAGGAGCAAACCUCCCC----------GUCAAUCUCUCAGGCGACAGGACCGUGCG
Rhodococcus_erythrop.2   CGUACGGGAGAGCCUC--------GGGCGCCGAAGGAGCAAACCUCCCC----------GUCAAUCUCUCAGGCCCAAGGACCGUACG
Rhodococcus_jostii_R.5   --CUCUGGAGAGCAGCG------CGUUCACCGACGGGGCACGAUGACCACGAGUGUGUCUCCAAACUCUCAGGUUACGGAACAGAG--
Acidothermus_cellulo.2   AACUCUGGAAAGCGGUCACGUCAGACCCGCCGAAGGGGCAAACCGCGCGG-----CGCGGUGAAGCUCUCAGGC--CGUGACAGAGGG
Acidothermus_cellulo.4   ACCUCUGGAAAGCGCGCGGAUACGCGCCACCGACGGUGAAAGUCGUCCGG--CCGGACGGCGAACCUCUCAGGUGCGAUGACAGAGGG
Frankia_alni_ACN14a.1    CCGGCGGGAGAG-UCCC------GGGACGCCGAAGGAGCAAGCUCUCCCC---------AU-AAACUCUCAGGCCCCCAA-CCGCCGG
Frankia.1                CGUGCGGGAGAG-UCCC------GGGACGCCGAAGGAGCAAGCUCUCCCC---------AU-AAACUCUCAGGCCCCCAA-CCGCCGG
Frankia.3                CGUGCGGGAGAGCUCC--------GGGCGCCGAAGGAGCAAGAACUCCCC---------GC-AAACUCUCAGGC--CAAGACCGCCGG
Kineococcus_radiotol.2   CCGGCGGGAGAGCCCCA------UGGGCACCGAAGGAGCAACCA--CCCC---------GG-AACCUCUCAGGUCCACGUACCGCCAC
Kineococcus_radiotol.3   CGCUCUGGAAAGCAGGACCCCACUCCUCACCGACGGGGAAAGCCUCGCUG---CGCGGGGUGAAGCUCUCAGGUCCCGCGACAGAGGG
Brevibacterium_linen.1   GACGUGGGAGAG-CUGC--UUCAGCAGCGCCGUAGGUGCAAUCCCUCCCC---------GGGAAACUCUCAGGC--CAGUACCACCGA
Cellulomonas_flavige.1   GCGGCGGGAGAGCUCCC------GGGGCGCCGAAGGAGCAACCCUCCCC----------GGGAAUCUCUCAGGCACCCGUACCGUCAC
Kytococcus_sedentari.1   CGCGGGGGAGAG-UCCC--GUCGGGGACGCCGAAGGAGCAACCU--CCCC---------GG-AAUCUCUCAGGCGCACGGACUCCGCG
C.michiganensis.1        CACUCUGAAAAGCAGCCGUCCCGGGCUCGCCCACGGUGAAAGCACCGUCCUCGGACGGCGCGAAGCUCUCAGGC--CAUGACAGAGGG
C.michiganensis.2        AUCGCGGGAGAG-CUCC--UCCGGGAGCACCGAAGGAGCAAGCCUCCCC----------GCCAAUCUCUCAGGUCCACGUACCGCGAU
Clavibacter_michigan.1   CACUCUGAAAAGCAGCCGUCCCGGGCUCGCCCACGGUGAAAGCCCCGUCCUCGGACGGCGCGAAGCUCUCAGGCA-CAUGACAGAGGG
Clavibacter_michigan.2   AUCGCGGGAGAG-CUCC--UCCGGGAGCACCGAAGGAGCAAGCCUCCCC----------GCCAAUCUCUCAGGUCCACGUACCGCGAU
Leifsonia_xyli_subsp.1   GAUGCGGGAGAG-CUGC------GCGGCACCGAAGGAGCAAUCCUCCCC----------GACAAUCUCUCAGGUACGCGUACCGCAUC
Arthrobacter_auresce.1   GCGGCGGGAGAGUCCUGCAAGCACAGGCGCCGUAGGAGCAAACCCUCCCC---------AGGAAUCUCUCAGGCCCACGCACCGCCGC
Arthrobacter_auresce.2   GCGGCGGGAGAGUCCUGCCGGUACAGGCGCCGUAGGAGCAAACCCUCCCC---------AGGAAUCUCUCAGGCCCAUGUACCGCCGC
Arthrobacter.2           GCGGCGGGAGAGUCCUGCCGGUACAGGCGCCGUAGGAGCAAAUCCUCCCC---------AGGAAUCUCUCAGGCCCACGUACCGCCGC
Arthrobacter.3           GCGGCGGGAGAGUUCUGCAGUACCAGGCGCCGUAGGAGCAAACCCUCCCC---------AGGAAUCUCUCAGGCCCAUGUACCGCCGC
Arthrobacter_chlorop.2   GCGGCGGGAGAGUCCUGCCACACCAGGCGCCGUAGGAGCAAAUCCUCCCC---------AGGAAUCUCGCAGGCCCCUGUACCGCCGC
Arthrobacter_auresce.5   GCGGCGGGAGAGCCCUGCCGGUACAGGCGCCGUAGGAGCAAAUCCUCCCC---------AGGAAUCUCUCAGGCCCAUGUACCGCCGC
Arthrobacter_chlorop.4   GUGACGGGAGAGUCCU--------AGGCGCCGUAGGAGCAAAUCCUCCCC---------AGGAAUCUCUCAGGCCCCCGUACCGUCAC
Arthrobacter_chlorop.5   GCGGCGGGAGAGUCCUG------CAGGCGCCGUAGGAGCAAACCCUCCCC---------AGGAAACUCUCAGGCCCAUGUACCGCCGC
Kocuria_rhizophila_D.1   GCGGCGGGAGAGCGUGG------CCAUCGCCGAAGGAGCAAACCCUCCCC---------GGGAACCUCUCAGGCACCCGUACCGCCGC
Micrococcus_luteus_N.1   CGCGCGGGAGAGCGUC--------GGCCGCCGAAGGAGCAAACCCUCCCC---------GGGAAUCUCUCAGGCAUCCGUACCGCGUG
Micrococcus_luteus_N.2   CGCGCGGGAGAGCGUC--------GGCCGCCGAAGGAGCAAACCCUCCCC---------GGGAAUCUCUCAGGCAUCCGUACCGCGUG
Xylanimonas_cellulos.1   GCGACGGGAGAGCUCG--------CGACGCCGAAGGAGCAAACCCUCCCC---------GGGAAUCUCUCAGGCCCCCGUACCGUCGU
Micromonospora.1         CGCGUGGGAGAGACCGCCUGAUCGCGGCGCCGAAGGGGCAGCUUCCUCCC---------CGGAACCUCUCAGGCAGAAGGACCUCGCG
Salinispora_arenicol.1   CGUGUGGGAGAGACCGC------GCGGCGCCGAAGGGGCAAAUCCUCCCC---------GG-AACCUCUCAGGCAAAAGGACCUCACG
Salinispora_tropica_.1   CGUGUGGGAGAGACCGCCCGGAAGCGGCGCCGAAGGGGCAAAUCCUCCCC---------GG-AACCUCUCAGGCAAAAGGACCUCACG
Aeromicrobium_marinu.1   CGCGUGGGAGAGACUG--------CAGCGCCGAAGGGGCAAUUCCUCCCC---------GG-AACCUCUCAGGCCCCAGGACCACGCG
Kribbella_flavida_DS.1   CACUCGGGAGAGACCCA------UGGGCGCCGAAGGGGCAAUUCCUCCCC---------GG-AACCUCUCAGGCCCAUGGACCGGGUG
Kribbella_flavida_DS.2   CGUGCGGGAGAGACCCG------CGGGCGCCGUAGGAGCAACUCUCCCC----------AG-AAUCUCUCAGGCCCCCUCACCGCACG
Nocardioides.1           CGCACGGGAGAGUCCCC------GGGGCGCCGAAGGGGCAAUUCCUCCCC---------GG-AACCUCUCAGGCCUCAGGACCGUGCG
Propionibacterium.2      --CUCUGGAGAGCUUAU--CUAAAUAACACCGAAGGAGCAAAGCUAAAUU----UUAGCCU-AAACUCUCAGGUAAAAGGACGGAG--
Actinosynnema_mirum_.1   CGCGCGGGAGAGUCCGAGCCCCCUCGGCGCCGAAGGAGCAAAUCCUCCCC---------GG-AACCUCUCAGGCCCCAGGACCGCGCG
Actinosynnema_mirum_.2   ACCUCUGGAAAGCGGGU--CGAGACCCCGCCGACGGUGCAAACCCGGUCC--CGACCGGGUGAAGCUCUCAGGCCCGGAGACAGAGGG
Actinosynnema_mirum_.3   CGCUCUGGAAAG-CGC--------GCGCACCCACGGUGCAAGCCGCUCGC------GCGGCGAAGCUCUCAGGUACCAGGACAGAGUG
Actinosynnema_mirum_.4   CCGGCGGGAGAGUCCUCGGAACAGGGGCGCCGAAGGAGCAAGUA--CCCC---------GC-ACACUCUCAGGCACGGGAACCGCCGG
Saccharomonospora_vi.2   CACUCUGGAAAGCAGGC--GACGGCCUCACCCAAGGUGUAAGCCGUGCGU-CACGCGCGGUGAAACUCUCAGGUCCCAUGACAGAGGG
Saccharopolyspora_er.1   CACGGAGAAAAGCAGGG------CUCUCGCCCAAGGUGCAAGCCGCGCGUUCCGGCGUGGUGAAACUCUCAGGC--AAUGACUCCGGG
Saccharopolyspora_er.2   GACUCUGGAAAG-CG----------CGCACCCACGGUGCAAGCCGCGACG----GCGCGGUGAAGCUCUCAGGUUCCGCAACAGAGGG
Saccharopolyspora_er.3   CGCGCGGGAGAGUCCGC------GCGGCGCCGAAGGAGCAACCACUCCCC---------GACAACCUCUCAGGCAACCGGACCGCGCG
Streptomyces_roseosp.1   CGUGCGGGAGAGUCCUCCGGUGGGAGGCGCCGAAGGAGCAACUCCUCCCC---------GG-AAUCUCUCAGGCCCCCGUACCGCACG
Streptomyces_griseof.1   CGCGCGGGAGAGUCCCC------GGGGCGCCGAAGGAGCAAGUCCCUCCC---------UUGAAUCUCUCAGGCCCCGUUACCGCGCG
Streptomyces_lividan.1   CGCGCGGGAGAGUCCCCGGCCGCGGGGCGCCGAAGGAGCAAGUCCCUCCC---------UUGAAUCUCUCAGGCACCGUUACCGCGCG
Streptomyces.1           --CUCUGGAAAGCGCA--------UGCCGCCGACGGUGCAAACCCGGCUAUCCACGCGGGUGAAACUCUCAGGCGUACGGACAGAG--
Streptomyces.2           UGUGCGGGAGAGUGCCC------GGGACGCCGAAGGAGCAAAUCCUCCCC---------GG-AAUCUCUCAGGCCCCUGUACCGCGCG
Streptomyces_roseosp.2   CGCGCGGGAGAGUUCCG------CGGGCGCCGAAGGAGCAAGAUCCUCCC---------UUGAAUCUCUCAGGCCCCGUUACCGCGUG
Streptomyces.4           CACUCUGGAAAGCAGGC------GCCUCACCCAAGGUGAAAGCCGUGCCG-AGCGCGCGGUGAAACUCUCAGGUCCCAUGACAGAGGG
Streptomyces_ambofac.1   CGUGCGGGAGAGUCCUCCGGACAGAGGCGCCGAAGGAGCAAAUCCUCCCC---------GG-AAUCUCUCAGGCUCACGUACCGCAUG
Streptomyces_pristin.1   CACGCGGGAGAGUCCC--------GGGCGCCGAAGGAGCAAGUUCCUCCC---------UUGAAUCUCUCAGGC--CCGUACCGCGUG
Streptomyces_viridoc.1   ACAUCUGAAAAGCGGG--------CUCCACCCAAGGUGCAAGCCGUGCCCGUGGUCAUGGCGAACCUCUCAGGUCCGAUGACAGAUGG
Streptomyces.5           UGUGCGGGAGAGUCCUCCGAGUGGAGGCGCCGAAGGAGCAAAUCCUCCCC---------GG-AAUCUCUCAGGCAUACGUACCGCACG
Streptomyces_griseus.1   CGCGCGGGAGAGUUCCG------CGGGCGCCGAAGGAGCAAGAUCCUCCC---------UUGAAUCUCUCAGGC--CCGUACCGCGCG
Streptomyces.7           UGUGCGGGAGAGUCCUCCGAGUGGAGGCGCCGAAGGAGCAAAUCCUCCCC---------GG-AAUCUCUCAGGCAUACGUACCGCACG
Streptomyces_clavuli.1   CGCGCGGGAGAGUUCCG------CGGGCGCCGAAGGAGCAAGUCCCUCCC---------UUGAAUCUCUCAGGC--CCGUACCGCGCG
Streptomyces_albus_J.2   CACUCUGGAAAGCAGG--------CCUCACCGACGGUGAAAACCGGGCCG---------GUGAAGCUCUCAGGUCGGAUGACAGAGGG
Streptomyces.8           UGUGCGGGAGAGUGCCC------GGGACGCCGAAGGAGCAAAUCCUCCCC---------GG-AAUCUCUCAGGCCCCUGUACCGCGCG
Streptomyces_clavuli.2   CACGCGGGAGAGUCCACCGGCACGCGGCGCCGAAGGAGCAAAUCCUCCCC---------GG-AAUCUCUCAGGCCCCCGUACCGCAUG
Streptomyces_pristin.2   UGUGCGGGAGAGUCCUC------GAGGCGCCGAAGGAGCAAAUCCUCCCC---------GG-AAUCUCUCAGGCACCUGUACCGCACG
Streptomyces_roseosp.3   CGUGCGGGAGAGUCCUCCGGUGGGAGGCGCCGAAGGAGCAACUCCUCCCC---------GG-AAUCUCUCAGGCCCCCGUACCGCACG
Streptomyces_avermit.3   CGUGCGGGAGAGUCCUCCGGAAGGAGGCGCCGAAGGAGCAAAUCCUCCCC---------GG-AAUCUCUCAGGCACACGUACCGCACG
Streptomyces_ghanaen.2   CGUGCGGGAGAGUCCUCCGUCCAGAGGCGCCGAAGGAGCAAAUCCUCCCC---------GG-AAUCUCUCAGGCUCACGUACCGCACG
Streptomyces.10          CGCGCGGGAGAGUCCC--------GGGCGCCGAAGGAGCAAGUCCCUCCC---------UUGAAUCUCUCAGGCCCCGAUACCGCGCG
Streptomyces_hygrosc.1   CGCGCGGGAGAGUCCUC------GAGGCGCCGAAGGAGCA-AGCCCUCCC---------UUGAAUCUCUCAGGCCCCGAUACCGCACG
Streptomyces_viridoc.3   CGCGCGGGAGAGUUCCC------GGGGCGCCGAAGGAGCAAGUCCCUCCC---------UUGAAUCUCUCAGGCCCCGUUACCGCGCG
Streptomyces_lividan.3   CGCGCGGGAGAGUCCUCCGAUCAGAGGCGCCGAAGGAGCAAAUCCUCCCC---------GG-AAUCUCUCAGGCUCACGUACCGCACG
Streptomyces_sviceus.2   CGCGCGGGAGAGUCCCGGGGUA-CGGGCGCCGAAGGAGCAAGUCCCUCCC---------UUGAAUCUCUCAGGCCCCGUUACCGCGCG
Streptomyces_avermit.4   CGCGCGGGAGAGUUCCGGGUACGCGGACGCCGAAGGAGCAAGUCCCUCCC---------UUGAAUCUCUCAGGCCCCGUUACCGCGCG
S.coelicolor.3           CGCGCGGGAGAGUCCUCCGAUCAGAGGCGCCGAAGGAGCAAAUCCUCCCC---------GG-AAUCUCUCAGGCUCACGUACCGCACG
Streptomyces_albus_J.3   CGUGCGGGAGAGUCCUC------GAGGCGCCGAAGGAGCAAAUCCUCCCC---------GG-AAUCUCUCAGGCCCCCGUACCGCACG
S.coelicolor.4           CGCGCGGGAGAGUCCCCGGCCGCGGGGCGCCGAAGGAGCAAGUCCCUCCC---------UUGAAUCUCUCAGGCACCGUUACCGCGCG
Streptomyces.11          CGCGCGGGAGAGUCCCG------CGGGCGCCGAAGGAGCAAGUACCUCCC---------UUGAAUCUCUCAGGC--CCGUACCGCGUG
Streptomyces_griseof.3   CGCGCGGGAGAGUCCCCCGGACAGGGGCGCCGAAGGAGCAAAUCCUCCCC---------GG-AAUCUCUCAGGCACACGUACCGCGCG
Streptomyces_hygrosc.2   CGUGCGGGAGAGUCCUUCGACAAGGGGCGCCGAAGGAGCAAAUCCUCCCC---------GG-AAUCUCUCAGGCACACGUACCGUGCG
Streptomyces_viridoc.4   CGUGCGGGAGAGUCCUCCGGACAGAGGCGCCGAAGGAGCAAAUCCUCCCC---------GG-AAUCUCUCAGGCACACGUACCGCACG
Streptomyces_sviceus.3   CGCGCGGGAGAGUCCUCCGGACAGAGGCGCCGAAGGAGCAAAUCCUCCCC---------GG-AAUCUCUCAGGCUCACGUACCGCACG
Streptomyces_griseus.2   CGUGCGGGAGAGUCCUCCGGUGGGAGGCGCCGAAGGAGCAACUCCUCCCC---------GG-AAUCUCUCAGGCCCCCGUACCGCACG
Streptomyces.12          CGCGCGGGAGAGUCCCG------CGGGCGCCGAAGGAGCAAGUACCUCCC---------UUGAAUCUCUCAGGC--CCGUACCGCGUG
Streptomyces_ghanaen.3   CGCGCGGGAGAGUCCCC------GGGGCGCCGAAGGAGCAAGUUCCUCCC---------UUGAAUCUCUCAGGCCCCGAUACCGCGCG
Streptomyces_sviceus.4   ACAUCUGAAAAGCGGGC------GCCCCACCCACGGUGCAAGCCAUGUUC---UUCAUGGCGAACCUCUCAGGUCCGAUGACAGAUGG
Streptomyces_roseosp.4   CGCGCGGGAGAGUUCCG------CGGGCGCCGAAGGAGCAAGAUCCUCCC---------UUGAAUCUCUCAGGCCCCGUUACCGCGUG
Nocardiopsis_dassonv.1   CACUCUGGAAAGCAGGG------CCCUCGCCGAAGGUGCAAGCCGCGCCG-AGCGCGCGGCGAAGCUCUCAGGCCAGAUGACAGAGGG
Nocardiopsis_dassonv.2   CGUACGGGAGAGUGCCCGCGUAUGGGCCGCCGAAGGAGCAAUCCCUCCCC------GAAGACAACCUCUCAGGCCAGCGGACCGUACG
Nocardiopsis_dassonv.3   CGCGCGAGAGAGACCCC--GCAAGGGGCGCCGACGGGGCAAUACUCCCCA----------GUAACCUCUCAGGCCCAUGGACCGCGUG
T.fusca.1                CACACGGGAGAGACUCCGCGCCGGGAGCGCCGACGGGGCAACCCUCCCCA---------GC-AACCUCUCAGGCCCAAGGACCGUGUG
Streptosporangium_ro.1   UGUGCGGGAGAGACCCCGACAUGGGGGCGCCGAAGGAGCAACCU--CCCC---------GG-AAUCUCUCAGGCACCCGUACCGCACG
Streptosporangium_ro.2   CGUGCGGGAGAGCGUCCUGACAUGGACCCCUGAAGGAGCAAGCCCUCCCC---------GCGAACCUCUCAAGGCAAAGGACCGUACG
Streptosporangium_ro.3   ACCUCUGGAAAGCAGGCCUGACGGCCUCGCCGAAGGUGAAAGUCCGGCAA--AAACCGGGCGAAGCUCUCAGGCUCGAUGACAGAGGG
Streptosporangium_ro.4   GACUCUGGAAAGCAG----------CUCACCGACGGUGAAAGCCUCCCCGCAAGGGGGGGUGAAGCUCUCAGGUGAGGUGACAGAGGG
Thermomonospora_curv.1   CGUGCGGGAGAGUGCCCUCGCAGGGGACGCCGAAGGAGCAACCCCUCCCC---------GG-AACCUCUCAGGCCCACGGACCGCGCG
Thermomonospora_curv.3   CGUGCGGGAGAGACCCC------GGGGCGCCGAAGGGGCAACCCUCCCC----------GG-AACCUCUCAGGCAAAAGGACCGUGCG
Slackia_heliotrinire.1   AACUCUGGAGAA-CUC--------GAGUGCCGAAGGUGCAAGGCUUACAG---------CCGAAUCUCUCAGGCAAACGGACAGAGCA
Roseiflexus.1            CCCUCUGGAGAG-CCUGUUCAUACGGGCGCCGACGGAGUAACCCGUUAUG-------CGGGGCAUCUCUCAGGUCAACGGACAGAGGU
Roseiflexus_castenho.2   CCCUCUGGAGAG-CCCGUCUAUUCGGGCGCCGACGGAGAAACCCGUUGCG---------GGGCAUCUCACAGGUCAGUGGACAGAGGU
Meiothermus_ruber_DS.2   GCUGUGGGAGAGAUGGG--CCAGCCCACGCCGAAGGAGCAACCA--CCCC---------GG-AAACUCUCAGGCAAAAGGACCACAGC
Anoxybacillus_flavit.1   ACAAGGGGAGAGACUAC--AGCAGUAGCGCCGAAGGAGCAAGUGGCAAC----------ACGAAUCUCUCAGGCAAAAGAACUCUUGU
Anoxybacillus_flavit.2   AGCUCUGGAGAGCGUUCACAAACGAACCACCCACGAGGACACCUAAUUAC------UUAGGGAAACUUUCAGGUGAAAGGACAGAGAC
Bacillus.1               GGCUCUGGAGAGUGCUUCAUUUAAAGCCACCAAAGGGGAAACCGGUAAAA---------GGUAAACUUUCAGGUGCCAGGACAGAGAC
Bacillus_pumilus_ATC.1   GUAUGGGGAGAGACUUG------CAGGCGCCGAAGGAGCAAGCUGAUUCA---------GUGAAUCUCUCAGGCAAAAGUACUCUUAC
Bacillus.3               AUACGGGGAGAGAGCGUAAUUAAACGCCACCGAAGGAGCAAGUAGCGGCU---------AUGAAUCUCUCAGGUAAAAGGACUCGUAU
Bacillus_coagulans_3.1   AUCUCUGGAGAGCGCUUCUUUUCAAGCCACCAAAGGGGAAACCGUCUUUC---------GGUAAACUUUCAGGUGCAAGGACAGGGAA
Bacillus_coahuilensi.2   GCAAGGGGAGAGACUGA--UAUUUCAGCGCCGAAGGAGCAAGCAAUUUUU---------GUGAAUCUCUCAGGCAAAAAGACUCUUGU
Bacillus_halodurans_.2   GCAAGGGGAGAGACUGCAAGGAUGCAGCGCCGAAGGAGCAAACACAAUUA-----GGGUGUGAAUCUCUCAGGCAAAAAGACUCUUGC
Bacillus_clausii_KSM.1   GUAAAGGGAGAGACUGGGCUUUACCAGCGCCGAAGGAGCAAGCA--UUUU---------GCGAAUCUCUCAGGCAAGAAGACUUUUAC
Bacillus_licheniform.3   GCAAGGGGAGAGACCG--------CGGCGCCGAAGGAGCAAGCUGGAACA---------GUGAAUCUCUCAGGCAAAAGAACUCUUGC
Bacillus_selenitired.1   ACCUCUGGAAAG-CCUUAAAUUUAAGGCACCGAUGGGGACAUUUGAUCCGGCCGGAUGAAAGAAACUCUCAGGUACCAAGACAGGGAA
Bacillus.5               AUAAGGGGAGAGACUGU--GUAUACAGCGCCGAAGGAGCAAGCAUUCAU----------GUGAAUCUCUCAGGCAAAAGAACCCUUGU
Bacillus_licheniform.4   GCAAGGGGAGAGACCG--------CGGCGCCGAAGGAGCAAGCUGGAACA---------GUGAAUCUCUCAGGCAAAAGAACUCUUGC
Bacillus_pumilus_SAF.2   GUAUGGGGAGAGACUUG------CAGGCGCCGAAGGAGCAAGCUGAUUCA---------GUGAAUCUCUCAGGCAAAAGUACUCUUAC
Bacillus.6               GCAAGAGGAGAGACUGUUGGAUAACAGCGCCGAAGGAGCAAGCAAAUCUU---------GUGAAUCUCUCAGGCAAAAAGACUCUUGC
Bacillus_selenitired.2   UCAGGGGGAGAGAACGGUUUUCGCCGUCGCCGAAGGAGCAAAUGCGAUGC---------AUGAAUCUCUCAGGCAAAAAGACUUCUGA
Bacillus_coagulans_3.2   AUAAGAGGAGAGACUGCAUUUUUGCAGCGCCGACGGAGCAAGCGGAAAC----------GUGAAUCUCUCAGGCAAAAAGACUCUUAA
Geobacillus.3            AGCUCUGGAGAGUGUUCACACCUGAACCACCAAAGAGGAAACCUAUUUUA----CAAUAGGGAAACUUUCAGGUGCCAGGACAGAGCC
Geobacillus.4            GCAAGGGGAGAGACUAC--GGAAGUAGCGCCGAAGGAGCAAGCGGAAAC----------GCGAAUCUCUCAGGCAAAAAGACUCUUGC
Geobacillus.5            GUAUUGGGAGAGAUUACCGACAGGUAGCGCCGAAGGAGUAAGCCGGAUCA-------CGGUGAAUCUCUCAGGCAAAAGGACCUUUAC
Geobacillus_thermode.2   GCAAGGGGAGAGACUAC--GGAAGUAGCGCCGAAGGAGCAAGCGGAAAC----------GCGAAUCUCUCAGGCAAAAAGACUCUUGC
Geobacillus.7            GCAAGGGGAGAGACUAC--GGAAGUAGCGCCGAAGGAGCAAGCGGAAAC----------GCGAAUCUCUCAGGCAAAAAGACUCUUGC
Geobacillus_kaustoph.2   GCAAGGGGAGAGACUAC--GGAAGUAGCGCCGAAGGAGCAAGCGGAAAC----------GCGAAUCUCUCAGGCAAAAAGACUCUUGC
Geobacillus.11           GCAAGGGGAGAGACUAC--GGAAGUAGCGCCGAAGGAGCAAGCGGAAAC----------GCGAAUCUCUCAGGCAAAAAGACUCUUGC
Geobacillus.12           ACAAGGGGAGAGACUAC--GUAAGUAGCGCCGAAGGAGCAAGCGGAAAC----------GCGAAUCUCUCAGGCAAAAAGACUCUUGU
Oceanobacillus_iheye.1   ACAAGGGGAGAGUUUACAAGAAUGUAACGCCGAAGGAGCAAGUG--AAGA---------GCGAAUCUCUCAGGCAAAAAGACUCUUGU
Listeria_monocytogen.1   GUAAGCAGAGAGACUGC--GAAAGCAGCGCCGACGGGGAAAGCAUAUAUU-------AUGUGAAACUCUCAGGCAAAAGGAUGUUUAC
Listeria_monocytogen.2   GUAAGCAGAGAGACUGC--GAAAGCAGCGCCGACGGGGAAAGCAUAUAUU-------AUGUGAAACUCUCAGGCAAAAGGAUGUUUAC
Listeria_monocytogen.3   GUAAGCAGAGAGACUGC--GAAAGCGGCGCCGACGGGGAAAGCAUGUAUU-------AUGUGAAACUCUCAGGCAAAAGGAUGUUUAC
Listeria_monocytogen.4   GUAAGCAGAGAGACUGC--GAAAGCGGCGCCGACGGGGAAAGCAUGUAUU-------AUGUGAAACUCUCAGGCAAAAGGAUGUUUAC
Listeria_monocytogen.5   GUAAGCAGAGAGACUGC--GAAAGCGGCGCCGACGGGGAAAGCAUGUAUU-------AUGUGAAACUCUCAGGCAAAAGGAUGUUUAC
Listeria_monocytogen.6   GUAAGCAGAGAGACUGC--GAAAGCGGCGCCGACGGGGAAAGCAUAUAUU-------AUGUGAAACUCUCAGGCAAAAGGAUGUUUAC
Listeria_monocytogen.7   GUAAGCAGAGAGACUGC--GAAAGCAGCGCCGACGGGGAAAGCAUAUAUU-------AUGUGAAACUCUCAGGCAAAAGGAUGUUUAC
Listeria_monocytogen.8   GUAAGCAGAGAGACUGC--GAAAGCGGCGCCGACGGGGAAAGCAUAUAUU-------AUGUGAAACUCUCAGGCAAAAGGAUGUUUAC
Listeria_monocytogen.9   GUAAGCAGAGAGACUGC--GAAAGCGGCGCCGACGGGGAAAGCAUGUAUU-------AUGUGAAACUCUCAGGCAAAAGGAUGUUUAC
Listeria_monocytogen.10  GUAAGCAGAGAGACUGC--GAAAGCGGCGCCGACGGGGAAAGCAUGUAUU-------AUGUGAAACUCUCAGGCAAAAGGAUGUUUAC
Listeria_monocytogen.11  GUAAACAGAGAGACUGC--GAAAGCAGCGCCGACGGGGAAAGCAUGUAUU-------AUGUGAAACUCUCAGGCAAAAGGAUGUUUAC
Listeria_monocytogen.12  GUAAGCAGAGAGACUGC--GAAAGCGGCGCCGACGGGGAAAGCAUGUAUU-------AUGUGAAACUCUCAGGCAAAAGGAUGUUUAC
L.monocytogenes.1        GUAAGCAGAGAGACUGC--GAAAGCAGCGCCGACGGGGAAAGCAUAUAUU-------AUGUGAAACUCUCAGGCAAAAGGAUGUUUAC
Listeria_monocytogen.13  GUAAGCAGAGAGACUGC--GAAAGCGGCGCCGACGGGGAAAGCAUAUAUU-------AUGUGAAACUCUCAGGCAAAAGGAUGUUUAC
Listeria_monocytogen.14  GUAAACAGAGAGACUGC--GAAAGCAGCGCCGACGGGGAAAGCAUGUAUU-------AUGUGAAACUCUCAGGCAAAAGGAUGUUUAC
L.innocua.1              GUAAACAGAGAGACUGU--GAAAGCAGCGCCGACGGGGAAAGCAUAUUAU---------GUGAAACUCUCAGGCAAAAGGAUGUUUAC
Listeria_monocytogen.15  GUAAGCAGAGAGACUGC--GAAAGCGGCGCCGACGGGGAAAGCAUAUAUU-------AUGUGAAACUCUCAGGCAAAAGGAUGUUUAC
Listeria_monocytogen.16  GUAAGCAGAGAGACUGC--GAAAGCAGCGCCGACGGGGAAAGCAUAUAUU-------AUGUGAAACUCUCAGGCAAAAGGAUGUUUAC
Listeria_monocytogen.17  GUAAGCAGAGAGACUGC--GAAAGCGGCGCCGACGGGGAAAGCAUGUAUU-------AUGUGAAACUCUCAGGCAAAAGGAUGUUUAC
Listeria_monocytogen.18  GUAAGCAGAGAGACUGC--GAAAGCGGCGCCGACGGGGAAAGCAUGUAUU-------AUGUGAAACUCUCAGGCAAAAGGAUGUUUAC
Listeria_monocytogen.19  GUAAGCAGAGAGACUGC--GAAAGCGGCGCCGACGGGGAAAGCAUAUAUU-------AUGUGAAACUCUCAGGCAAAAGGAUGUUUAC
Listeria_grayi_DSM_2.1   AUAAUCAGAGAGACUGU--UUGUACAGCGCCGACGGGGAAAGCACGUAGU---------GUGAAACUCUCAGGCAAAAGGAUGAUUAU
Listeria_monocytogen.20  GUAAACAGAGAGACUGC--GAAAGCAGCGCCGACGGGGAAAGCAUGUAUU-------AUGUGAAACUCUCAGGCAAAAGGAUGUUUAC
Listeria_monocytogen.21  GUAAGCAGAGAGACUGC--GAAAGCGGCGCCGACGGGGAAAGCAUGUAUU-------AUGUGAAACUCUCAGGCAAAAGGAUGUUUAC
Listeria_welshimeri_.1   GUAAACAGAGAGACUG---UUAA-CAGCGCCGACGGGGAAAGCAUAUUAU---------GUGAAACUCUCAGGCAAAAGGAUGUUUAC
Brevibacillus_brevis.2   GUAGAGGGAGAGACUGCUGGAACGCAGCGCCGAAGGAGCAAGCCGGUAAC--------GGUGAAUCUCUCAGGCAAAAGUACCUCUAC
Paenibacillus.1          GCAGGGGGAGAGAUUACAAUUACGUAACGCCGAAGGAGCAAGCCGCGAAG-------CGGUGAAUCUCUCAGGCAAAAGGACCUCUGC
Paenibacillus_larvae.2   GUGCAGGGAGAGAUUGCGCAUGGGUAACGCCGAAGGAGUAAGCCCAGCGG--------GGUGAAUCUCUCAGGCAAAAGGACCUGUAC
Lysinibacillus_sphae.1   GUACGGGGAGAGAGCGUGGUUAGACGCCACCGAAGGAGCAAGUAGCGGCU---------AUGAAUCUCUCAGGUAAAAGGACUCGUAU
Staphylococcus_aureu.1   AGUAUUAGAGAGAAUAGAGUAAGCUAUCGCCGAAGGUGCAAGUAAUUAUU---------ACGAAACUCUCAGGCAAAAGGAUAAUACU
Staphylococcus_epide.1   AGUAUUAGAGAGAAUAGAGAUCACUAUCGCCGAAGGUGCAAGUGAAAUA----------ACGAAACUCUCAGGCAAAAGGAUAAUACU
Staphylococcus_aureu.2   AGUAUUAGAGAGAAUAGAGUAAGCUAUCGCCGAAGGUGCAAGUAAUUAUU---------ACGAAACUCUCAGGCAAAAGGAUAAUACU
Staphylococcus_aureu.3   AGUAUUAGAGAGAAUAGAGUAAGCUAUCGCCGAAGGUGCAAGUAAUUAUU---------ACGAAACUCUCAGGCAAAAGGAUAAUACU
Staphylococcus_aureu.4   AGUAUUAGAGAGAAUAGAGUAAGCUAUCGCCGAAGGUGCAAGUAAUUAUU---------ACGAAACUCUCAGGCAAAAGGAUAAUACU
S.epidermidis.1          AGUAUUAGAGAGAAUAGAGAUCACUAUCGCCGAAGGUGCAAGUGAAAUA----------ACGAAACUCUCAGGCAAAAGGAUAAUACU
Staphylococcus_aureu.5   AGUAUUAGAGAGAAUAGAGUAAGCUAUCGCCGAAGGUGCAAGUAAUUAUU---------ACGAAACUCUCAGGCAAAAGGAUAAUACU
Staphylococcus_homin.1   AGUAUUAGAGAGAAUAACUUGAAUUAUCGCCGAAGGUGCAAGUA--AACU---------ACGAAACUCUCAGGCAAAAGGAUAAUACU
Staphylococcus_haemo.1   AGUAUUAGAGAGAAUAA------UUAUCGCCGAAGGUGCAAGUU--AACU---------ACUAAACUCUCAGGCAAAAGGAUAAUACU
Staphylococcus_aureu.6   AGUAUUAGAGAGAAUAGAGUAAGCUAUCGCCGAAGGUGCAAGUAAUUAUU---------ACGAAACUCUCAGGCAAAAGGAUAAUACU
Staphylococcus_carno.1   AGUAUUGGAGAGCAUAGGUUUUGUUAUCGCCGAAGGGGCAAGAUAAUUGU---------UCGAAUCUCUCAGGCAAAAGGAUAAUACU
S.aureus.1               AGUAUUAGAGAGAAUAGAGUAAGCUAUCGCCGAAGGUGCAAGUAAUUAUU---------ACGAAACUCUCAGGCAAAAGGAUAAUACU
Staphylococcus_aureu.7   AGUAUUAGAGAGAAUAGAGUAAGCUAUCGCCGAAGGUGCAAGUAAUUAUU---------ACGAAACUCUCAGGCAAAAGGAUAAUACU
Staphylococcus_aureu.8   AGUAUUAGAGAGAAUAGAGUAAGCUAUCGCCGAAGGUGCAAGUAAUUAUU---------ACGAAACUCUCAGGCAAAAGGAUAAUACU
S.aureus.2               AGUAUUAGAGAGAAUAGAGUAAGCUAUCGCCGAAGGUGCAAGUAAUUAUU---------ACGAAACUCUCAGGCAAAAGGAUAAUACU
Staphylococcus_aureu.9   AGUAUUAGAGAGAAUAGAGUAAGCUAUCGCCGAAGGUGCAAGUAAUUAUU---------ACGAAACUCUCAGGCAAAAGGAUAAUACU
Staphylococcus_aureu.10  AGUAUUAGAGAGAAUAGAGUAAGCUAUCGCCGAAGGUGCAAGUAAUUAUU---------ACGAAACUCUCAGGCAAAAGGAUAAUACU
Staphylococcus_aureu.11  AGUAUUAGAGAGAAUAGAGUAAGCUAUCGCCGAAGGUGCAAGUAAUUAUU---------ACGAAACUCUCAGGCAAAAGGAUAAUACU
Staphylococcus_aureu.12  AGUAUUAGAGAGAAUAGAGUAAGCUAUCGCCGAAGGUGCAAGUAAUUAUU---------ACGAAACUCUCAGGCAAAAGGAUAAUACU
Staphylococcus_aureu.13  AGUAUUAGAGAGAAUAGAGUAAGCUAUCGCCGAAGGUGCAAGUAAUUAUU---------ACGAAACUCUCAGGCAAAAGGAUAAUACU
Staphylococcus_aureu.14  AGUAUUAGAGAGAAUAGAGUAAGCUAUCGCCGAAGGUGCAAGUAAUUAUU---------ACGAAACUCUCAGGCAAAAGGAUAAUACU
Staphylococcus_aureu.15  AGUAUUAGAGAGAAUAGAGUAAGCUAUCGCCGAAGGUGCAAGUAAUUAUU---------ACGAAACUCUCAGGCAAAAGGAUAAUACU
Staphylococcus_epide.2   AGUAUUAGAGAGAAUAGAGAUCACUAUCGCCGAAGGUGCAAGUGAAAUA----------ACGAAACUCUCAGGCAAAAGGAUAAUACU
Staphylococcus_epide.3   AGUAUUAGAGAGAAUAGAGAUCACUAUCGCCGAAGGUGCAAGUGAAAUA----------ACGAAACUCUCAGGCAAAAGGAUAAUACU
Staphylococcus_aureu.16  AGUAUUAGAGAGAAUAGAGUAAGCUAUCGCCGAAGGUGCAAGUAAUUAUU---------ACGAAACUCUCAGGCAAAAGGAUAAUACU
Staphylococcus_epide.4   AGUAUUAGAGAGAAUAAAGUAAAUUAUCGCCGAAGGUGCAAGUUAUAUCAAAUUAUAUAACGAAACUCUCAGGCAAAAGGAUAAUACU
Staphylococcus_aureu.17  AGUAUUAGAGAGAAUAGAGUAAGCUAUCGCCGAAGGUGCAAGUAAUUAUU---------ACGAAACUCUCAGGCAAAAGGAUAAUACU
Staphylococcus_capit.1   AGUAUUAGAGAGAAUAAAGCUAAUUAUCGCCGAAGGUGCAAGUUAUUUA----------ACGAAACUCUCAGGCAAAAGGAUAAUACU
Staphylococcus_aureu.18  AGUAUUAGAGAGAAUAGAGUAAGCUAUCGCCGAAGGUGCAAGUAAUUAUU---------ACGAAACUCUCAGGCAAAAGGAUAAUACU
Staphylococcus_epide.5   AGUAUUAGAGAGAAUAGAGAUCACUAUCGCCGAAGGUGCAAGUGAAAUA----------ACGAAACUCUCAGGCAAAAGGAUAAUACU
Staphylococcus_aureu.19  AGUAUUAGAGAGAAUAGAGUAAGCUAUCGCCGAAGGUGCAAGUAAUUAUU---------ACGAAACUCUCAGGCAAAAGGAUAAUACU
Staphylococcus_aureu.20  AGUAUUAGAGAGAAUAGAGUAAGCUAUCGCCGAAGGUGCAAGUAAUUAUU---------ACGAAACUCUCAGGCAAAAGGAUAAUACU
A.oremlandii.2           AUCUCUGGAGAGACCGU--AAACGCGGCGCCGUAGGAGAAAUACUUUUUA------GUGUAGAAACUCUCAGGCACAAAUACAGAGGA
A.metalliredigens.2      GCCUCUGGAGAGACUC--------GAGCACCGAAGGGGAAAGCCAUGUAU-----UUUGGUCAAACUCUCAGGUAAAAGGACAGGGGA
Clostridium_difficil.1   AACUCUGGAGAGACCCA------UGGGCGCCGAAGGGGCAAGGCUUUAUG---------CUCAAUCUCUCAGGCAAAAGGACAGGGAU
Clostridium_difficil.2   AACUCUGGAGAGACCCA------UGGGCGCCGAAGGGGCAAGGCUUUAUG---------CUCAAUCUCUCAGGCAAAAGGACAGGGAU
Clostridium_difficil.3   AACUCUGGAGAGACCCA------UGGGCGCCGAAGGGGCAAGGCUUUAUG---------CUCAAUCUCUCAGGCAAAAGGACAGGGAU
Clostridium_difficil.5   AACUCUGGAGAGACCCA------UGGGCGCCGAAGGGGCAAGGCUUUAUG---------CUCAAUCUCUCAGGCAAAAGGACAGGGAU
Clostridium_difficil.6   AACUCUGGAGAGACCCA------UGGGCGCCGAAGGGGCAAGGCUUUAUG---------CUCAAUCUCUCAGGCAAAAGGACAGGGAU
Clostridium_difficil.8   AACUCUGGAGAGACCCA------UGGGCGCCGAAGGGGCAAGGCUUUAUG---------CUCAAUCUCUCAGGCAAAAGGACAGGGAU
Clostridium_hylemona.1   GAUUUAAGAGAGUCUAUCUGCGGAUAGCGCCGAAGGGGAAAGGG--AUGA---------CCGAAACUCUCAGGCAAAUGAAUUAGAUU
Clostridium_difficil.10  AACUCUGGAGAGACCCA------UGGGCGCCGAAGGGGCAAGGCUUUAUG---------CUCAAUCUCUCAGGCAAAAGGACAGGGAU
Clostridium_difficil.11  AACUCUGGAGAGACCCA------UGGGCGCCGAAGGGGCAAGGCUUUAUG---------CUCAAUCUCUCAGGCAAAAGGACAGGGAU
Clostridium_kluyveri.5   ACCUCUGGAGAGACUCU------AGAGCACCGAAGGGGAAAGCCAAAAUU------UUGGUGAAACUCUCAGGUAAAAGGACAGGGGA
Clostridium_tetani_E.2   AACUCUGGAGAGACUCUUUUUAUAGAGCACCGAAGGAGCAAGUUGGACCA---------AUGAAACUCUCAGGUAAAAGGACAGAGCG
Clostridium_perfring.14  GCCUCUGGAGAGACUCUUUUAAAAGAGCACCGAAGGAGCAAGGUCAAAUU----UUUGACUGAAACUCUCAGGUAAAAGGACAGAGGA
Clostridium_difficil.18  AACUCUGGAGAGACCCA------UGGGCGCCGAAGGGGCAAGGCUUUAUG---------CUCAAUCUCUCAGGCAAAAGGACAGGGAU
Clostridium_kluyveri.9   ACCUCUGGAGAGACUCU------AGAGCACCGAAGGGGAAAGCCAAAAUU------UUGGUGAAACUCUCAGGUAAAAGGACAGGGGA
Clostridium_difficil.20  AACUCUGGAGAGACCCA------UGGGCGCCGAAGGGGCAAGGCUUUAUG---------CUCAAUCUCUCAGGCAAAAGGACAGGGAU
Clostridium_botulinu.13  GCCUCUGGAGAGACUCAUAUUUAUGAGCACCGAAGGAGCAAGGCAAAUUU---UAUUUGCUGAAACUCUCAGGUAAAAGGACAGGGGA
Clostridium_botulinu.15  GCCUCUGGAGAGACUCAUAUUUAUGAGCACCGAAGGAGCAAGGCAAAUUU---UAUUUGCUGAAACUCUCAGGUAAAAGGACAGGGGA
Clostridium_hiranoni.1   AACUCUGGAGAGUCUCCAAAAAAGGGGCGCCGAAGGUGUACGCAAAGUUU---------GCAAAUCUCUCAGGCAAAAGGACAGAGCA
Roseburia_inulinivor.2   CUCUCUGGAGACACCCG--GAUGCGGGGGCCGAAGGUGCAAAUACGUCGU---------AUGAAUCUCUCAGGCAAGCGGACAGAGAA
Desulfitobacterium_h.3   AACUCUGGAGAGUUCC--------GGACGCCGAAGGGGCAAGACAGGCUG---------UUCAAUCUCUCAGGCAAAAGGACAGAGCG
Desulfitobacterium_h.4   AACUCUGGAGAGUUCC--------GGACGCCGAAGGGGCAAGACAGGCUG---------UUCAAUCUCUCAGGCAAAAGGACAGAGCG
Desulfotomaculum_red.4   GACUCUGGAGAGACCCA--UAAUUGGGCGCCGAAGGUGCAAACAGCUUAU--AAGAGCUGUAAAUCUCUCAGGCAAAAGGACAGAGGG
Ruminococcus_lactari.1   UACUCAGGAGAGUCUCUUUAAAAAGAGCGCCGAAGGUGUAAGCAGUGC-----------GCGAGUCUCUCAGGCAAAAGGAUGGAGGA
Dialister_invisus_DS.2   UACUCUGGAGAGUGCCA------UGGCCGCCGAAGGUGUAAGGAUUGAGA--------UCCAAAUCUCUCAGGCAAAAGGACAGAGCA
Thermosinus_carboxyd.2   GCCUCUGGAGAGAACCG--CAUGCGGUCACCGAAGGGG-AGCCGAAUUUA---------GGCAAUCUCUCAGGUAAAAGGACAGAGUA
Halothermothrix_oren.1   UCCGGGAGAGAGACCUG------CGGGCGCCGAAGGGGCAAGGUGGUCCA---------CCGAAACUCUCAGGCAAAAGUAUCCCGGG
Carboxydibrachium_pa.3   UAUCCCGGAAAG-CCUC--UAAAGAGGCACCGAAGGAGCAAUUCUUCUAU-----AAAGAAGAAUCUCUCAGGUAAACAGACGGGGGA
Carboxydothermus_hyd.2   AACUCUGGAGAGUCCGC--AAACGCGGCACCGAAGGAGAAACCCGUGCAC---------GGGAAUCUCUCAGGUGUAAGGACAGAGGC
Moorella_thermoaceti.1   GGAGUGGAAGAGACCCU--UUAAAGGGCGCCGAAGGAGCAAUUUUCCCC----------AGGAACCUCUCAGGCAAAAGUACCGCUCC
Thermoanaerobacter_p.1   ACCUCUGGAAAG-CUC--------GAGCACCGAAGGAGCAAUACUUUAAG---------UAGAAGCUCUCAGGUUAAAAAACAGAGGA
Thermoanaerobacter.2     ACCUCUGGAAAGUCUC--------GAGCACCGAAGGAGCAAUACAUAAG----------UAGAAGCUCUCAGGUCAAAAAACAGAGGA
Thermoanaerobacter_t.4   UAUCCCGGAAAG-CCUC--UAAAGAGGCACCGAAGGAGCAAUUCUUCUAU-----AAAGAAGAAUCUCUCAGGUAAACAGACGGGGGA
Clostridium_ramosum_.1   ACCUCUGGAGAGACUUAUUAAAUUAAGCACCGAAGGAGCAAGCCUAUUUA------UAGGUGAAACUCUCAGGUAAAAGGACAGUGGG
Clostridium_spirofor.1   ACCAUUGGAGAGACUUAUUGAAUUAAGCACCGAAGGAGCAAACCUAUAUA------UAGGUGAAACUCUCAGGUAAAAGGACAAUGGC
Streptococcus_pneumo.1   AACUCUGGAGAGACC----------GGCACCGAAGGGGCAAGGCAGGCAA------CUGCUCAAACUCUCAGGUAAAAGGACAGAGCU
Streptococcus_pneumo.2   AACUCUGGAGAGACC----------GGCACCGAAGGGGCAAGGCAGGCAA------CUGCUCAAACUCUCAGGUAAAAGGACAGAGCU
S.equi.1                 GCUUCUGGAGAGACCUA------UAGGCGCCGAAGGGGCAAGGCAAACUG---------CUCAAUCUCUCAGGCAAAAGGACAGAAGA
Streptococcus_equi_s.1   GCUUCUGGAGAGACCUA------UAGGCGCCGAAGGGGCAAGGCAAGACU--------GCUCAAUCUCUCAGGCAAAAGGACAGAAGA
Streptococcus_pneumo.3   AACUCUGGAGAGACC----------GGCACCGAAGGGGCAAGGCAGGCAA------CUGCUCAAACUCUCAGGUAAAAGGACAGAGCU
Streptococcus_suis_0.1   AACUCUGGAGAGACCA--------UGGCACCGAAGGGGCAAGGUAGUCC----------CUGAAACUCUCAGGUAAAAGGACAGAGCG
Streptococcus_pyogen.1   ACUUCUGGAGAGACCU--------AGGCGCCGAAGGGGCAAGGCAUACUG---------CUCAAUCUCUCAGGCAAAAGGACAGAAGG
Streptococcus_thermo.1   ACUUCUGGAGAGAUCUU------AAGACACCGAAGGGGCAAGGAUAAGAC---------CCGAAACUCUCAGGUAAAAGGACAGAAAG
Streptococcus_pneumo.4   AACUCUGGAGAGACC----------GGCACCGAAGGGGCAAGGCAGGCAA------CUGCUCAAACUCUCAGGUAAAAGGACAGAGCU
Streptococcus_pneumo.5   AACUCUGGAGAGACC----------GGCACCGAAGGGGCAAGGCAGGCAA------CUGCUCAAACUCUCAGGUAAAAGGACAGAGCU
Streptococcus_thermo.2   ACUUCUGGAGAGAUCUU------AAGACACCGAAGGGGCAAGGAUAAGAC---------CCGAAACUCUCAGGUAAAAGGACAGAAAG
Streptococcus_pneumo.6   AACUCUGGAGAGACC----------GGCACCGAAGGGGCAAGGCAGGCAA------CUGCUCAAACUCUCAGGUAAAAGGACAGAGCU
Streptococcus_pneumo.7   AACUCUGGAGAGACC----------GGCACCGAAGGGGCAAGGCAGGCAA------CUGCUCAAACUCUCAGGUAAAAGGACAGAGCU
Streptococcus_mutans.1   ACUUCUGGAGAGACCUA------UAGGCGCCGAAGGGGCAAGGCUGUUUG---------CUCAAACUCUCAGGCAAAAGGACAGAAAA
Streptococcus_agalac.5   ACUUCUGGAGAGACCUA------UAGGCGCCGAAGGGGCAAGAAGAGUAAAACAACUCCUCCAAUCUCUCAGGCAAAAGGACAGAAGC
Streptococcus_pneumo.8   AACUCUGGAGAGACC----------GGCACCGAAGGGGCAAGGCAGGCAA------CUGCUCAAACUCUCAGGUAAAAGGACAGAGCU
Streptococcus_pneumo.9   AACUCUGGAGAGACC----------GGCACCGAAGGGGCAAGGCAGGCAA------CUGCUCAAACUCUCAGGUAAAAGGACAGAGCU
S.pyogenes.2             ACUUCUGGAGAGACCU--------AGGCGCCGAAGGGGCAAGGCAUACUG---------CUCAAUCUCUCAGGCAAAAGGACAGAAGG
Streptococcus_uberis.2   ACUUCUGGAGAGACCU--------AGGCGCCGAAGGGGCAAGGCAACUGU--------GCUCAAUCUCUCAGGCAAAAGGACAGAAGG
Streptococcus_pyogen.2   ACUUCUGGAGAGACCU--------AGGCGCCGAAGGGGCAAGGCAUACUG---------CUCAAUCUCUCAGGCAAAAGGACAGAAGG
Streptococcus_sangui.1   AACUCUGGAGAGACCAU------AUGGCACCGAAGGGGCAAGGCGGACCG---------CUCAAACUCUCAGGUAAAAGGACAGAGCG
Streptococcus_pneumo.10  AACUCUGGAGAGACC----------GGCACCGAAGGGGCAAGGCAGGCAA------CUGCUCAAACUCUCAGGUAAAAGGACAGAGCU
Streptococcus_agalac.8   ACUUCUGGAGAGACCUA------UAGGCGCCGAAGGGGCAAGAAGAGUAAAACAACUCCUCCAAUCUCUCAGGCAAAAGGACAGAAGC
Streptococcus_pneumo.11  AACUCUGGAGAGACC----------GGCACCGAAGGGGCAAGGCAGGCAA------CUGCUCAAACUCUCAGGUAAAAGGACAGAGCU
Streptococcus_infant.1   ACUUCUGGAGAGACCUA------UAGGCGCCGAAGGGGCAAGGCUAGAUACACAUCUAGCUCAAACUCUCAGGCAAAAGGACAGAAGA
Streptococcus_pneumo.12  AACUCUGGAGAGACC----------GGCACCGAAGGGGCAAGGCAGGCAA------CUGCUCAAACUCUCAGGUAAAAGGACAGAGCU
Streptococcus_pneumo.13  AACUCUGGAGAGACC----------GGCACCGAAGGGGCAAGGCAGGCAA------CUGCUCAAACUCUCAGGUAAAAGGACAGAGCU
Streptococcus_agalac.9   ACUUCUGGAGAGACCUA------UAGGCGCCGAAGGGGCAAGAAGAGUAAAACAACUCCUCCAAUCUCUCAGGCAAAAGGACAGAAGC
Streptococcus_pneumo.14  AACUCUGGAGAGACC----------GGCACCGAAGGGGCAAGGCAGGCAA------CUGCUCAAACUCUCAGGUAAAAGGACAGAGCU
Streptococcus_pneumo.15  AACUCUGGAGAGACC----------GGCACCGAAGGGGCAAGGCAGGCAA------CUGCUCAAACUCUCAGGUAAAAGGACAGAGCU
Streptococcus_pneumo.16  AACUCUGGAGAGACC----------GGCACCGAAGGGGCAAGGCAGGCAA------CUGCUCAAACUCUCAGGUAAAAGGACAGAGCU
Streptococcus_pneumo.17  AACUCUGGAGAGACC----------GGCACCGAAGGGGCAAGGCAGGCAA------CUGCUCAAACUCUCAGGUAAAAGGACAGAGCU
Streptococcus_saliva.1   ACUUCUGGAGAGAUCUU------AAGACACCGAAGGGGCAAGGGGUACAA---------CCGAAACUCUCAGGUAAAAGGACAGAAAG
Streptococcus_agalac.10  ACUUCUGGAGAGACCUA------UAGGCGCCGAAGGGGCAAGAAGAGUAAAACAACUCCUCCAAUCUCUCAGGCAAAAGGACAGAAGC
Streptococcus_equi_s.2   GCUUCUGGAGAGACCUA------UAGGCGCCGAAGGGGCAAGGCAAGACU--------GCUCAAUCUCUCAGGCAAAAGGACAGAAGA
Streptococcus_pyogen.4   ACUUCUGGAGAGACCU--------AGGCGCCGAAGGGGCAAGGCAUACUG---------CUCAAUCUCUCAGGCAAAAGGACAGAAGG
Streptococcus_suis_9.1   AACUCUGGAGAGACCA--------UGGCACCGAAGGGGCAAGGUAGUCC----------CUGAAACUCUCAGGUAAAAGGACAGAGCG
Streptococcus_pneumo.18  AACUCUGGAGAGACC----------GGCACCGAAGGGGCAAGGCAGGCAA------CUGCUCAAACUCUCAGGUAAAAGGACAGAGCU
Streptococcus_pneumo.19  AACUCUGGAGAGACC----------GGCACCGAAGGGGCAAGGCAGGCAA------CUGCUCAAACUCUCAGGUAAAAGGACAGAGCU
Streptococcus_pneumo.20  AACUCUGGAGAGACC----------GGCACCGAAGGGGCAAGGCAGGCAA------CUGCUCAAACUCUCAGGUAAAAGGACAGAGCU
Streptococcus_suis_8.1   AACUCUGGAGAGACCA--------UGGCACCGAAGGGGCAAGGUAGUCC----------CUGAAACUCUCAGGUAAAAGGACAGAGCG
Streptococcus_agalac.12  ACUUCUGGAGAGACCUA------UAGGCGCCGAAGGGGCAAGAAGAGUAAAACAACUCCUCCAAUCUCUCAGGCAAAAGGACAGAAGC
Streptococcus_pneumo.21  AACUCUGGAGAGACC----------GGCACCGAAGGGGCAAGGCAGGCAA------CUGCUCAAACUCUCAGGUAAAAGGACAGAGCU
Streptococcus_thermo.3   ACUUCUGGAGAGAUCUU------AAGACACCGAAGGGGCAAGGAUAAGAC---------CCGAAACUCUCAGGUAAAAGGACAGAAAG
Streptococcus_pneumo.22  AACUCUGGAGAGACC----------GGCACCGAAGGGGCAAGGCAGGCAA------CUGCUCAAACUCUCAGGUAAAAGGACAGAGCU
Streptococcus_pneumo.23  AACUCUGGAGAGACC----------GGCACCGAAGGGGCAAGGCAGGCAA------CUGCUCAAACUCUCAGGUAAAAGGACAGAGCU
Streptococcus_pneumo.24  AACUCUGGAGAGACC----------GGCACCGAAGGGGCAAGGCAGGCAA------CUGCUCAAACUCUCAGGUAAAAGGACAGAGCU
Streptococcus_agalac.13  ACUUCUGGAGAGACCUA------UAGGCGCCGAAGGGGCAAGAAGAGUAAAACAACUCCUCCAAUCUCUCAGGCAAAAGGACAGAAGC
S.pneumoniae.1           AACUCUGGAGAGACC----------GGCACCGAAGGGGCAAGGCAGGCAA------CUGCUCAAACUCUCAGGUAAAAGGACAGAGCU
Streptococcus_agalac.14  ACUUCUGGAGAGACCUA------UAGGCGCCGAAGGGGCAAGAAGAGUAAAACAACUCCUCCAAUCUCUCAGGCAAAAGGACAGAAGC
Streptococcus_agalac.15  ACUUCUGGAGAGACCUA------UAGGCGCCGAAGGGGCAAGAAGAGUAAAACAACUCCUCCAAUCUCUCAGGCAAAAGGACAGAAGC
Streptococcus_pneumo.25  AACUCUGGAGAGACC----------GGCACCGAAGGGGCAAGGCAGGCAA------CUGCUCAAACUCUCAGGUAAAAGGACAGAGCU
Streptococcus_pneumo.26  AACUCUGGAGAGACC----------GGCACCGAAGGGGCAAGGCAGGCAA------CUGCUCAAACUCUCAGGUAAAAGGACAGAGCU
Streptococcus_pneumo.27  AACUCUGGAGAGACC----------GGCACCGAAGGGGCAAGGCAGGCAA------CUGCUCAAACUCUCAGGUAAAAGGACAGAGCU
Streptococcus_pneumo.28  AACUCUGGAGAGACC----------GGCACCGAAGGGGCAAGGCAGGCAA------CUGCUCAAACUCUCAGGUAAAAGGACAGAGCU
Streptococcus_pyogen.7   ACUUCUGGAGAGACCU--------AGGCGCCGAAGGGGCAAGGCAUACUG---------CUCAAUCUCUCAGGCAAAAGGACAGAAGG
Streptococcus_pyogen.8   ACUUCUGGAGAGACCU--------AGGCGCCGAAGGGGCAAGGCAUACUG---------CUCAAUCUCUCAGGCAAAAGGACAGAAGG
Streptococcus_pyogen.10  ACUUCUGGAGAGACCU--------AGGCGCCGAAGGGGCAAGGCAUACUG---------CUCAAUCUCUCAGGCAAAAGGACAGAAGG
Streptococcus_pyogen.11  ACUUCUGGAGAGACCU--------AGGCGCCGAAGGGGCAAGGCAUACUG---------CUCAAUCUCUCAGGCAAAAGGACAGAAGG
Streptococcus_pyogen.15  ACUUCUGGAGAGACCU--------AGGCGCCGAAGGGGCAAGGCAUACUG---------CUCAAUCUCUCAGGCAAAAGGACAGAAGG
Streptococcus_pyogen.16  ACUUCUGGAGAGACCU--------AGGCGCCGAAGGGGCAAGGCAUACUG---------CUCAAUCUCUCAGGCAAAAGGACAGAAGG
Streptococcus_pyogen.18  ACUUCUGGAGAGACCU--------AGGCGCCGAAGGGGCAAGGCAUACUG---------CUCAAUCUCUCAGGCAAAAGGACAGAAGG
Streptococcus_pyogen.20  ACUUCUGGAGAGACCU--------AGGCGCCGAAGGGGCAAGGCAUACUG---------CUCAAUCUCUCAGGCAAAAGGACAGAAGG
Streptococcus_pyogen.24  ACUUCUGGAGAGACCU--------AGGCGCCGAAGGGGCAAGGCAUACUG---------CUCAAUCUCUCAGGCAAAAGGACAGAAGG
alpha_proteobacteriu.1   CUCGGGGGAGAGAGCGA------UCGACGCCGAAGGAGCAACCG--CCCC---------GG-AAACUCUCAGGCGAACGUACUCCGAG
Brevundimonas.1          CUCGCGGGAGAGUUCGG------CCGACGCCGAAGGCGCAACCG--CCCC---------GG-AAACGCUCAGGCAAACGGACCGCGAC
Caulobacter_crescent.1   AACGCUGGAAAGCAGAGCGCGCGCUCUCGCCGAAGGAGCAAGGCCUGCC----------CUGAAUCUCUCAGGCCCAAGGACAGCGGG
Caulobacter_crescent.2   CUCGCGGGAGAGAUCGGGCCUUGCCGGCGCUGAAGGCGAAACCG--CCCC---------GG-AAACGCUCAAGCAGAAGGACCGCGCG
Caulobacter_crescent.3   AACGCUGGAAAGCAGAGCGCGCGCUCUCGCCGAAGGAGCAAGGCCUGCC----------CUGAAUCUCUCAGGCCCAAGGACAGCGGG
Caulobacter_crescent.5   CUCGCGGGAGAGAUCGGGCCUUGCCGGCGCUGAAGGCGAAACCG--CCCC---------GG-AAACGCUCAAGCAGAAGGACCGCGCG
Caulobacter.3            CUCGCGGGAGAGACCGG------CCGGCGCUGAAGGCGAAACCG--CCCC---------GG-AAACGCUCAAGCAGAAGGACCGCGAC
Caulobacter_crescent.7   CUCGCGGGAGACAUCGGGAUUCGCCGAGGCCGAAGGCGCAACCG--CCCC---------GG-AAACGCUCAGGCAAAAGGACCGCGCG
Caulobacter_crescent.8   CUCGCGGGAGACAUCGGGAUUCGCCGAGGCCGAAGGCGCAACCG--CCCC---------GG-AAACGCUCAGGCAAAAGGACCGCGCG
Phenylobacterium_zuc.2   CUCGCGGGAGAGAUCUU------AGGGAGCCGAAGGCGCAACCG--CCCC---------GG-AAACGCUCAGGCAAAAGGACCGCGCG
Aurantimonas.2           CUAGCGGGAGAGACCGGCCGCAACCGGCGCCGAAGGAGCAACCG--CCCC---------GG-AAACUCUCAGGCAAAAGGACCGCCUG
Fulvimarina_pelagi_H.1   CCGCCGGGAGAGUUCGGCCGCAACCGGCGCCGAAGGAGCAACCG--CCCC---------GG-AAUCUCUCAGGCUAAGGGACCGGUGG
B.henselae.1             UUUGCGGGAGAGUGCAGGCUGCACUGCCGCCGAAGGGGAAAAUA--GCCC---------GU-AAUCUCUCAGGCCUAAGGACCGUAAA
B.henselae.2             AGAUCUGGAAAGUCGG--------CCGCGCCGAAGGUGUAAGCGAAAACU---UUUUUCGCGAGUCUCUCAGGU--UGUAACAGAGGG
Beijerinckia_indica_.1   CUAGCGGGAGAGUCCGUUUUCCAACGGCGCCGAAGGCGCAACCG--CCCC---------GG-AAACGCUCAGGCCCACGGACCGCUAG
Methylocella_silvest.1   UCAGCGGAAGAGUCCGG------CCGGCGCCGAAGGCGCAACCG--CCCC---------GG-AAACGCUCAGGCCCACGGACCGCUGA
Bradyrhizobium.3         GCGUCGGGAGAGACUGG------CCGGCGCCGAAGGAGCAACCG--CCCC---------GG-AAACUCUCAGGCAAAAGGACCCUCGC
Bradyrhizobium_japon.2   CACGCGGGAGAGACCGGCUUAGGCCGGCGCCGAAGGAGCAACCG--CCCC---------GG-AAACUCUCAGGCAAAAGGACCGCGUG
Nitrobacter_winograd.1   CGCGCGGGAGAGAUCGG------CUGGCGCCGAAGGAGCAACCG--CCCC---------GG-AAACUCUCAGGCAAACGGACCGCGCG
Nitrobacter_hamburge.2   CGCGCGGGAGAGAUCGG------CCGGCGCCGAAGGAGCAACCG--CCCC---------GG-AAACUCUCAGGCAAACGGACCGCGCG
Nitrobacter.2            CGCGCGGGAGAGAUCGG------CCGGCGCCGAAGGAGCAACCG--CCCC---------GG-AAACUCUCAGGCAAACGGACCGCGCG
Rhodopseudomonas_pal.6   CGCGCGGGAGAGAUCGGCCGCAACCGGCGCCGAAGGAGCAACCG--CCCC---------GG-AAACUCUCAGGCAAACGGACCGCGCG
Rhodopseudomonas_pal.7   CGCGCGGGAGAGAUCGG------CCGGCGCCGAAGGAGCAACCG--CCCC---------GG-AAACUCUCAGGCAAACGGACCGCGCG
Rhodopseudomonas_pal.8   --AUCUGGAGAGAGGCGCUGGAACGUCCACCGAAGGGGAAGGCCGGGCAA-----UUCGGCUAAGCUCUCAGGUAAGCGAACAGAU--
Rhodopseudomonas_pal.9   CGCGCGGGAGAGAUCGGCCGCAACCGGCGCCGAAGGAGCAACCG--CCCC---------GG-AAACUCUCAGGCAAACGGACCGCGCG
Rhodopseudomonas_pal.10  CGCGCGGGAGAGAUCGGCCGCAACCGGCGCCGAAGGAGCAACCG--CCCC---------GG-AAACUCUCAGGCAAACGGACCGCGCG
Rhodopseudomonas_pal.13  CGCGCGGGAGAGAUCGGCCGCAACCGGCGCCGAAGGAGCAACCG--CCCC---------GG-AAACUCUCAGGCAAACGGACCGCGCG
Brucella_abortus_bv.1    AACUCUGGAAAGUCGGGGGCAACUCCGCGCCGAAGGUGUAAGUAUGGCUUUAUAGCCAUGCGAGUCUCUCAGGC--UGAGACAGAGGG
Brucella_abortus_bv.2    AACUCUGGAAAGUCGGGGGCAACUCCGCGCCGAAGGUGUAAGUAUGGCUUUAUAGCCAUGCGAGUCUCUCAGGC--UGAGACAGAGGG
Brucella_melitensis_.1   AACUCUGGAAAGUCGGGGGCAACUCCGCGCCGAAGGUGUAAGUAUGGCUUUAUAGCCAUGCGAGUCUCUCAGGC--UGAGACAGAGGG
Brucella_suis_bv._5_.1   AACUCUGGAAAGUCGGGGGCAACUCCGCGCCGAAGGUGUAAGUAUGGCUUUAUAGCCAUGCGAGUCUCUCAGGC--UGAGACAGAGGG
Brucella.1               AACUCUGGAAAGUCGGGGGCAACUCCGCGCCGAAGGUGUAAGUAUGGCUUUAUAGCCAUGCGAGUCUCUCAGGC--UGAGACAGAGGG
Brucella_abortus_str.1   AACUCUGGAAAGUCGGGGGCAACUCCGCGCCGAAGGUGUAAGUAUGGCUUUAUAGCCAUGCGAGUCUCUCAGGC--UGAGACAGAGGG
Brucella_ceti_B194.2     AACUCUGGAAAGUCGGGGGCAACUCCGCGCCGAAGGUGUAAGUAUGGCUUUAUAGCCAUGCGAGUCUCUCAGGC--UGAGACAGAGGG
Brucella_neotomae_5K.2   AACUCUGGAAAGUCGGGGGCAACUCCGCGCCGAAGGUGUAAGUAUGGCUUUAUAGCCAUGCGAGUCUCUCAGGC--UGAGACAGAGGG
Brucella_ceti_M49095.1   AACUCUGGAAAGUCGGGGGCAACUCCGCGCCGAAGGUGUAAGUAUGGCUUUAUAGCCAUGCGAGUCUCUCAGGC--UGAGACAGAGGG
Brucella_suis_ATCC_2.1   AACUCUGGAAAGUCGGGGGCAACUCCGCGCCGAAGGUGUAAGUAUGGCUUUAUAGCCAUGCGAGUCUCUCAGGC--UGAGACAGAGGG
Brucella_abortus_S19.1   AACUCUGGAAAGUCGGGGGCAACUCCGCGCCGAAGGUGUAAGUAUGGCUUUAUAGCCAUGCGAGUCUCUCAGGC--UGAGACAGAGGG
Brucella_abortus_bv.3    AACUCUGGAAAGUCGGGGGCAACUCCGCGCCGAAGGUGUAAGUAUGGCUUUAUAGCCAUGCGAGUCUCUCAGGC--UGAGACAGAGGG
Brucella_pinnipedial.1   AACUCUGGAAAGUCGGGGGCAACUCCGCGCCGAAGGUGUAAGUAUGGCUUUAUAGCCAUGCGAGUCUCUCAGGC--UGAGACAGAGGG
Brucella_melitensis_.5   AACUCUGGAAAGUCGGGGGCAACUCCGCGCCGAAGGUGUAAGUAUGGCUUUAUAGCCAUGCGAGUCUCUCAGGC--UGAGACAGAGGG
Brucella_melitensis_.6   AACUCUGGAAAGUCGGGGGCAACUCCGCGCCGAAGGUGUAAGUAUGGCUUUAUAGCCAUGCGAGUCUCUCAGGC--UGAGACAGAGGG
Brucella_abortus_bv.5    AACUCUGGAAAGUCGGGGGCAACUCCGCGCCGAAGGUGUAAGUAUGGCUUUAUAGCCAUGCGAGUCUCUCAGGC--UGAGACAGAGGG
Brucella_melitensis_.7   AACUCUGGAAAGUCGGGGGCAACUCCGCGCCGAAGGUGUAAGUAUGGCUUUAUAGCCAUGCGAGUCUCUCAGGC--UGAGACAGAGGG
Brucella_suis_1330.1     AACUCUGGAAAGUCGGGGGCAACUCCGCGCCGAAGGUGUAAGUAUGGCUUUAUAGCCAUGCGAGUCUCUCAGGC--UGAGACAGAGGG
Brucella_abortus_bv.8    AACUCUGGAAAGUCGGGGGCAACUCCGCGCCGAAGGUGUAAGUAUGGCUUUAUAGCCAUGCGAGUCUCUCAGGC--UGAGACAGAGGG
Brucella_ceti_M64493.1   AACUCUGGAAAGUCGGGGGCAACUCCGCGCCGAAGGUGUAAGUAUGGCUUUAUAGCCAUGCGAGUCUCUCAGGC--UGAGACAGAGGG
Brucella_melitensis_.9   AACUCUGGAAAGUCGGGGGCAACUCCGCGCCGAAGGUGUAAGUAUGGCUUUAUAGCCAUGCGAGUCUCUCAGGC--UGAGACAGAGGG
Brucella_pinnipedial.4   AACUCUGGAAAGUCGGGGGCAACUCCGCGCCGAAGGUGUAAGUAUGGCUUUAUAGCCAUGCGAGUCUCUCAGGC--UGAGACAGAGGG
Brucella_canis_ATCC_.2   AACUCUGGAAAGUCGGGGGCAACUCCGCGCCGAAGGUGUAAGUAUGGCUUUAUAGCCAUGCGAGUCUCUCAGGC--UGAGACAGAGGG
B.ceti.2                 AACUCUGGAAAGUCGGGGGCAACUCCGCGCCGAAGGUGUAAGUAUGGCUUUAUAGCCAUGCGAGUCUCUCAGGC--UGAGACAGAGGG
Brucella_pinnipedial.6   AACUCUGGAAAGUCGGGGGCAACUCCGCGCCGAAGGUGUAAGUAUGGCUUUAUAGCCAUGCGAGUCUCUCAGGC--UGAGACAGAGGG
Brucella_suis_bv._3_.2   AACUCUGGAAAGUCGGGGGCAACUCCGCGCCGAAGGUGUAAGUAUGGCUUUAUAGCCAUGCGAGUCUCUCAGGC--UGAGACAGAGGG
Brucella_abortus_bv.12   AACUCUGGAAAGUCGGGGGCAACUCCGCGCCGAAGGUGUAAGUAUGGCUUUAUAGCCAUGCGAGUCUCUCAGGC--UGAGACAGAGGG
Brucella_melitensis_.12  AACUCUGGAAAGUCGGGGGCAACUCCGCGCCGAAGGUGUAAGUAUGGCUUUAUAGCCAUGCGAGUCUCUCAGGC--UGAGACAGAGGG
Brucella_ovis_ATCC_2.2   AACUCUGGAAAGUCGGGGGCAACUCCGCGCCGAAGGUGUAAGUAUGGCUUUAUAGCCAUGCGAGUCUCUCAGGC--UGAGACAGAGGG
Brucella_ceti_M13051.2   AACUCUGGAAAGUCGGGGGCAACUCCGCGCCGAAGGUGUAAGUAUGGCUUUAUAGCCAUGCGAGUCUCUCAGGC--UGAGACAGAGGG
Brucella.4               AACUCUGGAAAGUCGGGGGCAACUCCGCGCCGAAGGUGUAAGUAUGGCUUUACAGCCAUGCGAGUCUCUCAGGC--UGAGACAGAGGG
Ochrobactrum_anthrop.2   AACUCUGGAAAGUCAGGGGAAACCCUGCGCCGAAGGUGUAAGUAUGGCAUCCUUGCCAUGCGAGUCUCUCAGGC--UGAGACAGAGGG
Methylobacterium_rad.1   GAUGCGGGAGAGACCGG------CCGGCGCCGACGGAGCAACCG--CCCC---------GG-AAACUCUCAGGCACCGGAACCGUGUC
Hoeflea_phototrophic.1   CCGUUGGGAGAAACCGG--UUCACCGGUGCCGAAGGAGCAACCG--CCCC---------GG-AAACUCUCAGGCAAAAGGACCAACGG
Mesorhizobium_loti_M.4   CGAUCUGGAGAGAGACGCCUCGACGUCCACCGAAGGGGAAAGCCGGCCCG---------GUUAAGCUCUCAGGUAGCCGGACAGAUUU
Agrobacterium_radiob.2   UUGUUGGGAGAAUCCGGUGCAAGCCGGUGCCGAAGGAGCAACCG--CCCC---------GG-AAACUCUCAGGCCAAAGGACCAGCAA
Agrobacterium_tumefa.2   UCGUUGGGAGAAACCGCUUCAUUGCGGUGCCGAAGGAGCAACCG--CCCC---------GG-AAACUCUCAGGCAAAAGGACCAGCGA
Rhizobium_etli_Kim_5.1   UUGUUGGGAGAAUCCGGUGUUCGCCGGUGCCGAAGGAGCAACCG--CCCC---------GG-AAACUCUCAGGCCAAAGGACCAGCAA
Rhizobium_etli_GR56.1    CUGUUGGGAGAAUCCGGUGUUCGCCGGUGCCGAAGGAGCAACCG--CCCC---------GG-AAACUCUCAGGCCAAAGGACCAGCAA
Rhizobium_leguminosa.3   UUGUUGGGAGAAGCCGGUGUUCGCCGGUGCCGAAGGAGCAACCG--CCCC---------GG-AAACUCUCAGGCAAAAGGACCAGCAA
Rhizobium_etli_Brasi.1   CUGUUGGGAGAAUCCGGUGUUCGCCGGUGCCGAAGGAGCAACCG--CCCC---------GG-AAACUCUCAGGCCAAAGGACCAGCAA
Rhizobium_leguminosa.5   UUGUUGGGAGAAGCCGGUGUUCGCCGGUGCCGAAGGAGCAACCG--CCCC---------GG-AAACUCUCAGGCAAAAGGACCAGCAA
Rhizobium_leguminosa.6   UUGUUGGGAGAAUCCGGUGCUUGCCGGUGCCGAAGGAGCAACCG--CCCC---------GG-AAACUCUCAGGCCAAAGGACCAGCAA
Rhizobium_etli_CFN_4.2   CUGUUGGGAGAAUCCGGUGUUCGCCGGUGCCGAAGGAGCAACCG--CCCC---------GG-AAACUCUCAGGCCAAAGGACCAGCAA
Rhizobium_etli_IE477.2   UUGUUGGGAGAAUCCGGUGUUCGCCGGUGCCGAAGGAGCAACCG--CCCC---------GG-AAACUCUCAGGCCAAAGGACCAGCAA
Rhizobium.2              UUGUUGGGAGAAACCGGUUCAAUCCGGUGCCGAAGGAGCAACCG--CCCC---------GG-AAACUCUCAGGCCAAAGGACCAGCAA
Rhizobium_etli_CIAT_.2   CUGUUGGGAGAAUCCGGUGUUCGCCGGUGCCGAAGGAGCAACCG--CCCC---------GG-AAACUCUCAGGCCAAAGGACCAGCAG
Sinorhizobium_melilo.2   UCGUUGGGAGAAACCGGUUCGAUCCGGUGCCGAAGGAGCAACCG--CCCC---------GG-AAACUCUCAGGCCAAAGGACCAGCAA
Sinorhizobium_medica.1   UUGUUGGGAGAAACCGGUUCGAUCCGGUGCCGAAGGAGCAACCG--CCCC---------GG-AAACUCUCAGGCCAAAGGACCAGCAA
Azorhizobium_caulino.1   GCACCGGGAGAGACCGGAUCGAUCCGGCACCGAAGGAGCAACCG--CCCC---------GG-AAACUCUCAGGUCAAAGGACCGGUGC
Azorhizobium_caulino.2   ACGUCCGGAGAGUGACCGGCCCUGGUCCGCCGAAGGAGCAAGCCGCGUCA------GCGGUGAAUCUCUCAGGC--CAGAACGGACGG
Azorhizobium_caulino.3   CCUGCGGGAGAGACCGG------CCGGCGCCGAAGGCGCAACCG--CCCC---------GG-AACCGCUCAGGCCAAAGGGCCGCAGG
Xanthobacter_autotro.1   CCUGCGGGAGAGACCGG------CCGGCGCCGAAGGCGCAACCG--CCCC---------GG-AACCGCUCAGGCCCAAGGACCGCAGG
Rhodobacterales_bact.3   GUAUCGGGAGAA-CCAG------CUGGUGCCGAAGGAGCAACCG--CCCC---------GG-AAACUCUCAGGCCAAGGGACCUUUAC
Rhodobacterales_bact.5   AAUCUGGGAGACACUGA------UCAGGGCCGAAGGAGCAACCG--CCUC---------GG-AAACUCUCAGGCAAAAGGACCGUAUU
Rhodobacterales_bact.7   CACGUGGGAGAAUCUGG------CCAGUGCCGAAGGAGCAACCG--CCCC---------GG-AACCUCUCAGGCUUCAGGACCGCGUG
Rhodobacterales_bact.8   AUCAAGGGAGACACUGACAAUUGUCAGGGCCGAAGGAGCAACCG--CCCC---------GG-AAACUCUCAGGCACACGGACCUUGGU
Hyphomonas_neptunium.2   CUUCCGGGAGAGAGCGGCAUCGGCCGCCGCCGAAGGCGCAACCG--CCCC---------GG-AAACGCUCAGGCAAAAGGGCCGGAAG
Maricaulis_maris_MCS.1   CCCGCGGGAGAGACCGGCGAAUACCGGCGCCGAAGGCGCAACCG--CCCC---------GG-AAACGCUCAGGCCAAGGGACCGCGGG
Oceanicaulis_alexand.2   CUUGCGGGAGAGACCGGCCGAAGCCGGCGCCGAAGGCGCAACCG--CCCC---------GG-AAACGCUCAGGCUAACGGACCGCAAG
Rhodobacteraceae_bac.1   GUGACGGGAGAG-AUAC---AAGGUAUCGCCGAAGGAGCAACCG--CCCC---------GG-AAACUCUCAGGCAACCGGACCGUCAU
Citreicella.2            GCGAGGGGAGAA-CCGG------CCGGUGCCGAAGGAGCAACCG--CCCC---------GG-AAACUCUCAGGCCCAUGGACCUUUGC
Labrenzia_aggregata_.1   UAUGCGGGAGAGGCCGGGUAAGGCUGGCGCCGAAGGAGCAACCG--CCCC---------GG-AAACUCUCAGGCAGAAGGACCGCAUG
Labrenzia_alexandrii.1   ACUGCGGGAGAGGCCAGGUGAAACUGGCGCCGAAGGAGCAACCG--CCCC---------GG-AAACUCUCAGGCAAAAGGACCGCAGG
Loktanella_vestfolde.1   CACGCCGAAGAGUGGCCUUUGAUGGUCCGCCGAAGGAGCAAGCCCCGCGA------CGGGUGAAUCUCUCAGGCACAGCAACGGCGGG
Loktanella_vestfolde.2   CAUCCGGGAGAGAACGG------CCGUCGCCGAAGGAGCA-ACCGCCCCG---------GUCA--CUCUCAGGCAAAAGGACCGGUUG
Oceanibulbus_indolif.1   GUCACGGGAGAA-UCGGUUAAUACCGAUGCCGAAGGAGCAACCG--CCCC---------GG-AAACUCUCAGGCCCCAGGACCGCGAC
Oceanicola_batsensis.2   GGACAGGGAGAA-CCGGCCGCGCCCGGUGCCGAAGGAGCAACCG--CCCC---------GG-AAACUCUCAGGCAAAGGGACCUGCCG
Octadecabacter_antar.7   ACGUCGGGAGAA-CCAG--ACAACUGGUGCCGAAGGAGCAACCG--CCUC---------GG-AAACUCUCAGGCCAACGGACCGAUGU
Paracoccus_denitrifi.2   AAAUCGGGAGACAUUGGCGCAAGCCAGGGCCGAAGGAGCAACCG--CCCC---------GGGAAUCUCUCAGGCAAAGGGACCGUUUU
Paracoccus_denitrifi.3   CACUCUGGAGAGAGAUGCGACAGCAUCCGCCGAAGGAGAAAGCCGCGAAG-----CGCGGCGAUACUCUCAGGCAAAAGGACAGAGGG
Pseudovibrio.1           UGUGCGGGAGAGAAUAA------UUAUCGCCGAAGGAGCAACCG--CCCC---------GG-AAACUCUCAGGCAAAAGGACCGCAUA
Rhodobacter_sphaeroi.3   AGGACGGGAGAAUCCGGGGCAACCCGGUGCCGAAGGAGCAACCG--CCCC---------GGUAAACUCUCAGGCGCAAGGACCGUCCU
Rhodobacter_sphaeroi.4   AGGACGGGAGAAUCCGGGGGCGACCGGUGCCGAAGGAGCAACCG--CCCC---------GGUAAACUCUCAGGCGCAAGGACCGUCCU
Rhodobacter_sphaeroi.6   AGGACGGGAGAAUCCGGGGGCGACCGGUGCCGAAGGAGCAACCG--CCCC---------GGUAAACUCUCAGGCGCAAGGACCGUCCU
Rhodobacter_sphaeroi.8   AGGACGGGAGAAUCCGGGGGCGACCGGUGCCGAAGGAGCAACCG--CCCC---------GGUAAACUCUCAGGCGCAAGGACCGUCCU
Roseobacter.4            GUAUCGGGAGAA-CCGG--CCAGCCGGUGCCGAAGGAGCAACCG--CCCC---------GG-AAACUCUCAGGCCAAGGGACCGAUGC
Roseobacter.5            UACGCCGAAGAGAGACCUUAGAUGGUCCGCCGAAGGAGCAAGCCCAUCCG---------GCGAAUCUCUCAGGUCAGCAGACGGCGGG
Roseobacter_denitrif.1   ACCACGGGAGAA-CCGGCGAAAGCCGGUGCCGAAGGAGCAACCG--CCCC---------GG-AAACUCUCAGGCCAAAGGACCGUCGU
Roseobacter_litorali.2   ACUACGGGAGAA-CUGGCAUAAACUGGUGCCGAAGGAGCAACCG--CCCC---------GG-AAACUCUCAGGCCAAAGGACCGUCGU
Roseobacter.10           GUAACGGGAGAA-CUGGGACCACCCAGUGCCGAAGGAGCAACCG--CCCC---------GG-AAACUCUCAGGCAAAUGGACCGUUGC
Roseovarius.1            GCAGAGGGAGAA-CCGGCUUU--CCGGUGCCGAAGGAGCAACCG--CCCC---------GG-AAACUCUCAGGCCCACGGACCUUUGC
Roseovarius.2            GGAUAGGGAGAA-CUGGCACAUGCCAGUGCCGAAGGAGCAACCG--CCCC---------GG-AAACUCUCAGGCGCAAGGACCUGCCC
Roseovarius.3            GGAUAGGGAGAA-CUGGCGCAAGCCAGUGCCGAAGGAGCAACCG--CCCC---------GG-AAACUCUCAGGCGCAAGGACCUGUCC
R.nubinhibens.2          GAAACGGGAGAA-CCGG------CCGGUGCCGAAGGAGCAACCG--CCCC---------GG-AAACUCUCAGGCCAAAGGACCGCUUC
Ruegeria.1               CACAUGGGAGAA-CCGA------UCGGUGCCGAAGGAGCAACCG--CCCC---------GG-AAACUCUCAGGCACAAGGACCGUGUG
Silicibacter.1           UACAUGGGAGAA-CCGA------UCGGUGCCGAAGGAGCAACCG--CCCC---------GG-AAACUCUCAGGCAAAAGGACCGUGUG
Ruegeria.4               UAUGCGGGAGAA-CCGG------CCGGUGCCGAAGGAGCAACCG--CCCC---------GG-AAACUCUCAGGCACAAGGACCGUACA
Sagittula_stellata_E.2   CAGACGGGAGAA-CCGGCAACCGCCGGUGCCGAAGGCGCAACCG--CCCC---------GG-AAACGCUCAGGCCCAAGGACCGUCGG
Sulfitobacter.2          GUUACGGGAGAA-CUGGCGCAAGCCGGUGCCGAAGGAGCAACCG--CCCC---------GG-AAACUCUCAGGCCAAAGGACCGCAAC
Sulfitobacter.4          GUUACGGGAGAA-CCGGCGCAAGCCGGUGCCGAAGGAGCAACCG--CCCC---------GG-AAACUCUCAGGCCAAAGGACCGCAAC
Thalassiobium.2          AGAACGGGAGAA-CGGGGAUUCGCCCGUGCCGAAGGAGCAACCG--CCCC---------GGUAAACUCUCAGGCCUCAGGACCGUUCU
Acidiphilium_cryptum.1   CCCGCGGGAGAGAGCGG------CCGCCGCCGAAGGCGCAACCGGCCCCC---------GG-AAACGCUCAGGCAAAAGGACCGCGGC
Gluconobacter_oxydan.1   GACACGGGAGAGACCAGCCGUCACUGGCGCCGAAGGAGCAACCG--CCCC---------GG-AAACUCUCAGGCCAAAGGACCGAGGC
Magnetospirillum_mag.2   CCCGUGGGAGAGAUCGGCCCCUGCCGGCGCCGAAGGAGCAACCG--CCCC---------UGGAAACUCUCAGGCAAAAGGACCGCGGG
M.magnetotacticum.2      CCCGUGGGAGAGACCGGCCUGAAUUGGCGCCGAAGGAGCAACCG--CCCC---------UGGAAACUCUCAGGCAAAAGGACCGCGGG
Candidatus_Pelagibac.1   UAUACGGGAGAGACUACA-AACAGUAGCGCCGAAGGAGCAACCA--CCCA---------GG-AAUCUCUCAGGCAAAAGGACCGUAAC
Candidatus_Pelagibac.4   UAUACGGGAGAGACUACA-AACAGUAGCGCCGAAGGAGCAACCA--CCCA---------GG-AAUCUCUCAGGCAAAAGGACCGUAAC
Candidatus_Pelagibac.8   AUAUCGGGAGAGACUAUUAAAUAAUAGCGCCGAAGGAGCAACCA--CCCC---------GG-AAACUCUCAGGCAAAUGGACCGAUAA
Candidatus_Pelagibac.10  AUAUCGGGAGAGACUGA--UAAGUUAGCGCCGAAGGAGCAACCA--CCCC---------GG-AAACUCUCAGGCAAAAGGACCGUUAA
Candidatus_Pelagibac.11  AUAUCGGGAGAGACUAUUAAAUAAUAGCGCCGAAGGAGCAACCA--CCCC---------GG-AAACUCUCAGGCAAAUGGACCGAUAA
Erythrobacter.2          CACUCUGGAAAGCGC----------GCCACCGAAGGGGAAUGCUGCGCACUUGGCCGCGGCUAAGCUCUCAGGUUACCCGACAGAGGG
Erythrobacter.3          UUCGCGGGAGAGACUGG------CCGGCGCCGAAGGAGCAACCG--CCCC---------GG-AAACUCUCAGGCAAAUGGACCGCGAA
Erythrobacter.4          CGCACGGGAGAGCCUGU------ACAGCGCCGAAGGAGCAACCG--CCCC---------GG-AAACUCUCAGGCCAACGGACCGUGCG
Novosphingobium_arom.1   CGCGCGGGAGAGUUCUC------GAGACGCCGAAGGAGCAACCG--CCCC---------GG-AAUCUCUCAGGCAAAUGGACCGCGUU
Sphingomonas.1           GAUGCGGGAGAGCAUGG------CCGUCGCCGAAGGAGCAACCG--CCCC---------GG-AAUCUCUCAGGCCAAAGGACCGCAUC
Sphingomonas_wittich.2   CAUGCGGGAGAGCGUCGG-GGAGCGGCCGCCGAAGGAGCAACCG--CCCC---------GG-AAUCUCUCAGGUCAAAGGACCGCGUG
Sphingopyxis_alasken.1   CACUCUGGAAAGCGUUCCGGUUGGAACCACCGAAGGGGUAACUCCGUCAA-CCGAUGGAGGAAAACUCUCAGGUCCCGUGACAGAGGG
Sphingopyxis_alasken.2   CGCGCGGGAGAGCGUGA------UCACCACCGAAGGAGCAACCG--CCCC---------GG-AAACUCUCAGGUAAAGGGACCGCGCA
B.bronchiseptica.1       AGUUCGGGAGAGACCGU--CCAGACGGCGCCGACGGAGCAACCA--CCCC---------GG-AAACUCUCAGGCAAAAGGACCGACCU
B.parapertussis.3        AGUUCGGGAGAGACCGU--CCAGACGGCGCCGACGGAGCAACCA--CCCC---------GG-AAACUCUCAGGCAAAAGGACCGACCU
Burkholderia_xenovor.1   CGCGCGGAAGAGCCCAGCACCGGCUGGCGCCGACGGAGCAACCG--CCCC---------GG-AAACUCUCAGGCACCAGGACCGCGCG
Burkholderia_xenovor.2   AGCGCGGGAGAGAUCGUCAGAUGACGACGCCGACGGAGCAACCG--CCCC---------GG-AAACUCUCAGGCAAAAGGACCGUGCA
Burkholderia_vietnam.1   -CAUCUGGAGAGAGGCG--CAUUCGCACACCGAAGGGGAUUUCCUGCACAGCUGCAGGAGAGAAACUCUCAGGUACAUGGACAGAUG-
Burkholderia_vietnam.3   AACACGGGAGAGACUGUCAUCCGACAGCGCCGACGGAGCAACCG--CCCC---------GG-AAACUCUCAGGCAAAAGGACCGUGGU
C.taiwanensis.2          AUGCAGGGAGAGACUGU------ACGGCGCCGAAGGAGCAACCG--CCCC---------GG-AAACUCUCAGGCAAAAGGACCGGCAU
Ralstonia_metallidur.1   CACUCUGGAGAGCGACA------UGUCCACCGAAGGGGCGCACGAAGCAC-CACGCUUCGU-AAUCUCUCAGGUUCGAGGACAGAGGG
Ralstonia_eutropha_H.3   AUGCAGGGAGAGACUGU------ACAGCGCCGAAGGAGCAACCG--CCCC---------GG-AAACUCUCAGGCAAAAGGACCGGCAU
Ralstonia_eutropha_J.2   CUCGCAGGAGAGACCGG------CCGGCGCCGACGGAGCAACCG--CCCC---------GG-AAACUCUCAGGCCACAGGACUGUGGC
Ralstonia_metallidur.4   GUAUCGGGAGAGUCUGU------ACGGCGCCGAAGGAGCAACCG--CCCC---------GG-AAACUCUCAGGCAAAAGGACCGGUAC
Limnobacter.1            AAAUCUGGAGAGCGCUG------CAGCCGCCGAAGAGGCAAGCAACGCAA---UCCGUUGUGAAUCUUUCAGGCAAAUGGACAGAGAG
Ralstonia_pickettii_.3   GCCGCAGGAGAGACCGGGCUCAACCGGCGCCGAUGGAGCAACCA--CCCC---------GG-AAACUCUCAGGCAAAAGGACUGUGGC
Ralstonia_pickettii_.5   GCCGCAGGAGAGACCGGGCUCAACCGGCGCCGAUGGAGCAACCA--CCCC---------GG-AAACUCUCAGGCAAAAGGACUGUGGC
Comamonas_testostero.5   AUGCCGAGAGAGACUGC------GCAGCGCCGAAGGAGCAACCG--CCCC---------GG-AAACUCUCAGGCCAAAGGAUCGGCAU
Polaromonas.2            GUAUCGGGAGAGUCUGC------GCGGCGCCGAAGGAGCAACCG--CCCC---------GG-AAACUCUCAGGCAAAUGAACCGGUAC
Polaromonas_naphthal.1   CCUACUGGAGAGAGGCCGUUCAAGGCCCACCGAAGGAGCAAACCUGCAUC----GCCAGGCGAAUCUCUCAGGUAAGAGGACAGCAGG
Polaromonas.4            CCUACUGGAGAGAGCCGCUUUCGCGGCCACCGAAGGAGCAAGCCUGCAUC----GCCAGGUGAAUCUCUCAGGUAAGUGGACAGCAGG
Polaromonas_naphthal.2   CGGUCAGGAGAGAGUUUUCCCCGAAACCGCCGAAGGCGCAUGUGCCACCCCAAUGGUGGACUGAACGCUCAGGCAAAAGGACUGGCAA
Variovorax_paradoxus.3   CUUGCUGGAGAGAGGC--------GCCCACCGAAGGAGCAAACCCCGAUC----GUGGGGCGAAUCUCUCAGGUAAGCGGACAGCAGG
Leptothrix_cholodnii.4   GCAUCGGGAGAGUCCGCGUGCCAGCGGCGCCGAAGGAGCAACCG--CCCC---------GG-AAACUCUCAGGCAAACGGACCGAUGC
Methylibium_petrolei.1   CCGUCAGGAGAGCGUUG------CAGCCGCCGAAGGCGCAGAGGACACAC---------CUCGAACGCUCAGGCAAAAGGACUGGCAA
Chromobacterium_viol.3   CAUACAGGAGAGAGCGGCUUUCUCCGCCGCCGAAGGCGCAAGCGCACCC----------GC-AAUCGCUCAGGCAAAAGGACUGUAUC
Laribacter_hongkonge.2   CAUGCAGGAGAGCGUGC------GCACCGCCGAAGGCGCAAGCACACCC----------GC-AAUCGCUCAGGCAAAAGGACUGCAUG
Lutiella_nitroferrum.3   CUCUCUGGAGAGUAGGC--CCACGCCUCGCCGAAGGAAAAGCGUUCCCGU--CCGGGUCCGUAAUCUCUCAGGCAAAUGGACAGAGGG
Lutiella_nitroferrum.4   CUAGCAGGAGAGAGUGGCCGCGCCCGCCGCCGAAGGCGCAAGUGCACCC----------GC-AAUCGCUCAGGCAAAAGGACUGCGAG
D.aromatica.4            UCCGUGGGAGAGCGCAG------CUGCCGCCGAAGGCGCAAUUUCACCCG---------AA--AACGCUCAGGCAAAAGGACCGCGGA
Desulfobacterium_aut.2   GCCUCUGGAGAGUCUCA------UGGGCGCCGAAGGAGCAAACCGGGCCG---------GUGAAACUCUCAGGUACAAGGACAGAGUG
Desulfotalea_psychro.1   GCCUCUGGAGAGUCUCA------UGGGCACCGAAGGAGCAAGCCAGGCUG---------GUGAACCUCUCAGGUACAAGGACAGAGUG
Desulfovibrio_vulgar.1   -CCUCUGGAGAGACCCC--GCAAGGGGCACCGAAGGAGCAAGCCGCCCCA--UGUGGCGGUGAAACUCUCAGGUAAAAGGACAGAGG-
D.vulgaris.1             -CCUCUGGAGAGACCCC--GCAAGGGGCACCGAAGGAGCAAGCCGCCCCA--UGUGGCGGUGAAACUCUCAGGUAAAAGGACAGAGG-
gamma_proteobacteriu.2   CCCGUGGGAGAG-CUUC------GAAGCGCCGAAGGCGCAACCG--GCUC---------GG-AAACGCUCAGGCCCCCGGACCGCGGG
Tolumonas_auensis_DS.1   UACUCUGGAGAGAUCCGUUAAAUCGGGCGCCGAAGGAGCAAAACCUGUCA-----AAGGUUGAAACUCUCAGGCAAAAGGACAGAGGG
Psychromonas.1           ACCUCUGGAGAGAGCCGUUAAUUCGGCCGCCGAAGGAGCAAACCUAUCACAAGUGACAGGUGAAACUCUCAGGCAAAAGGACAGAGGA
Shewanella_loihica_P.1   GCCUCUGGAGAGACUG--------CGGCGCCGAAGGCGAAAGUGCAGCCCAAUGGCUGCGCGAAACGCUCAGGCAAAAGGACAGAGGA
Thioalkalivibrio.1       CACAUGGGAGAGCCCUC------GAGGCGCCGAAGGCGCAACUUCCGCCC---------GG-AAACGCUCAGGCAAAAGGACCGUGUG
Thioalkalivibrio.4       GUUCUGGAAGAGAUCUGCGAUCGCAGACGCCGAAGGCGCAACAUCCGCCC----------GGAAUCGCUCAGGCUACCGGACCGGAAC
Pectobacterium_carot.1   CCAACUGGAGAGAGGUUGCCAUGAACCCACCGAAGGGGCAAGCAGCACUG-----CUGCGU-AAACUCUCAGGUAAGCGGACAGAGGG
Pectobacterium_atros.1   CCAACUGGAGAGAGGUUGCGAUGAACCCACCGAAGGGGCAAGCAGCUCUG-----CUGCGU-AAACUCUCAGGUAAGCGGACAGAGGG
Actinobacillus_pleur.2   -CCCUUGGAGAGAUCCA------UGGACGCCGAAGGCGCAAGUGCAUCAG--------CAUGAAACGCUCAGGCAAAAGGACAGGGG-
Actinobacillus_minor.2   -CCCUUGGAGAGAUCCA------UGGACGCCGAAGGCGAAAAUAUUUAAU---------GUGAAACGCUCAGGCAAAAGGACAGGGG-
Haemophilus_parasuis.1   -CCCUUGGAGAGAUCCA------UGGACGCCGAAGGCGAAAGCAAUGAAU---------GCGAAACGCUCAGGCAAAAGGACAGGGG-
Haemophilus_ducreyi_.1   -CCCUUGGAGAGAUCCA------UGGACGCCGAAGGCGCAAAUAUAAAGC-AAAUUUAUGUGAAACGCUCAGGCAAAAGGACAGGGG-
Haemophilus_parasuis.3   -CCCUUGGAGAGAUCCA------UGGACGCCGAAGGCGAAAGCAAUGAAU---------GCGAAACGCUCAGGCAAAAGGACAGGGG-
Mannheimia_haemolyti.2   ACCCUUGGAGAGAGCGGAUUAAACCGCCGCCGAAGGCGAAAAUACAGCAA------UGUGUGAAACGCUCAGGCAAAAGGACAGGGGA
Pasteurella_multocid.2   ACCCUUGGAGAGAGCCGUUAUA-CGGCCGCCGAAGGCGCAAAAAGAGC-----------UUCAAACGCUCAGGCAAAAGGACAGGGGC
Pseudomonas_stutzeri.1   CUAGCGGGAGAGACUGCCGUCAGGCAGCGCCGAAGGAGCAACCG--CCCC---------GG-AAACUCUCAGGCAAAAGGACCGCUAC
Photobacterium.1         GCCUCUGGAGAGACUCGUUAAAUCGAGCGCCGAAGGAGCAAGCCCUAUAU-------GGGUGAAACUCUCAGGCAAAAGGACAGAGGA
Vibrio_cholerae_AM-1.1   ACCUCUGGAGAGAACCGUUUAAUCGGUCGCCGAAGGAGCAAGCUCUGCGCAUAUGCAGAGUGAAACUCUCAGGCAAAAGGACAGAGGA
Vibrio_cholerae_V52.1    ACCUCUGGAGAGAACCGUUUAAUCGGUCGCCGAAGGAGCAAGCUCUGCGCAUAUGCAGAGUGAAACUCUCAGGCAAAAGGACAGAGGA
Vibrio_vulnificus_CM.1   ACCUCUGGAGAGAACCGUUAAAUCGGUCGCCGAAGGAGCAAGUCCUGCCCAUGUGCAGGGUGAAACUCUCAGGCAAAAGGACAGAGGA
Vibrio_cholerae_O1_b.1   ACCUCUGGAGAGAACCGUUUAAUCGGUCGCCGAAGGAGCAAGCUCUGCGCAUAUGCAGAGUGAAACUCUCAGGCAAAAGGACAGAGGA
Vibrio_cholerae_MJ-1.1   ACCUCUGGAGAGAACCGUUUAAUCGGUCGCCGAAGGAGCAAGCUCUGCGCAUAUGCAGAGUGAAACUCUCAGGCAAAAGGACAGAGGA
Vibrio.1                 -CCUCUGGAGAGAACCGUUAAAUCGGUCGCCGAAGGAGCAAGUCUUGCACUCACGCAAGGUGAAACUCUCAGGCAAAAGGACAGAGG-
Vibrio_cholerae_MZO-.1   ACCUCUGGAGAGAACCGUUUAAUCGGUCGCCGAAGGAGCAAGCUCUGCGCAUAUGCAGAGUGAAACUCUCAGGCAAAAGGACAGAGGA
Vibrio_cholerae_RC9.1    ACCUCUGGAGAGAACCGUUUAAUCGGUCGCCGAAGGAGCAAGCUCUGCGCAUAUGCAGAGUGAAACUCUCAGGCAAAAGGACAGAGGA
Vibrio_cholerae_TM_1.1   ACCUCUGGAGAGAACCGUUUAAUCGGUCGCCGAAGGAGCAAGCUCUGCGCAUAUGCAGAGUGAAACUCUCAGGCAAAAGGACAGAGGA
Vibrio_cholerae_M66-.1   ACCUCUGGAGAGAACCGUUUAAUCGGUCGCCGAAGGAGCAAGCUCUGCGCAUAUGCAGAGUGAAACUCUCAGGCAAAAGGACAGAGGA
Vibrio_parahaemolyti.3   -CCUCUGGAGAGAACCGUUAAAUCGGUCGCCGAAGGAGCAAGUCCUGCACGCGUGCGGGGUGAAACUCUCAGGCAAAAGGACAGAGG-
Vibrio_cholerae_O395.1   ACCUCUGGAGAGAACCGUUUAAUCGGUCGCCGAAGGAGCAAGCUCUGCGCAUAUGCAGAGUGAAACUCUCAGGCAAAAGGACAGAGGA
Vibrio_cholerae_623-.1   ACCUCUGGAGAGAACCGUUUAAUCGGUCGCCGAAGGAGCAAGCUCUACGCAUAUGCAGAGUGAAACUCUCAGGCAAAAGGACAGAGGA
Vibrio_cholerae_MZO-.2   ACCUCUGGAGAGAACCGUUUAAUCGGUCGCCGAAGGAGCAAGCUCUGCGCAUAUGCAGAGUGAAACUCUCAGGCAAAAGGACAGAGGA
Vibrio_cholerae_MAK_.1   ACCUCUGGAGAGAACCGUUUAAUCGGUCGCCGAAGGAGCAAGCUCUGCGCAUAUGCAGAGUGAAACUCUCAGGCAAAAGGACAGAGGA
Vibrio_cholerae_1587.1   ACCUCUGGAGAGAACCGUUUAAUCGGUCGCCGAAGGAGCAAGCUCUGCGCAUAUGCAGAGUGAAACUCUCAGGCAAAAGGACAGAGGA
Vibrio_cholerae_1212.1   ACCUCUGGAGAGAACCGUUUAAUCGGUCGCCGAAGGAGCAAGCUCUGCGCAUAUGCAGAGUGAAACUCUCAGGCAAAAGGACAGAGGA
Vibrio_cholerae_2740.1   ACCUCUGGAGAGAACCGUUUAAUCGGUCGCCGAAGGAGCAAGCUCUGCGCAUAUGCAGAGUGAAACUCUCAGGCAAAAGGACAGAGGA
Vibrio_parahaemolyti.5   -CCUCUGGAGAGAACCGUUAAAUCGGUCGCCGAAGGAGCAAGUCCUGCACGUGUGCGGGGUGAAACUCUCAGGCAAAAGGACAGAGG-
Vibrio_cholerae_BX_3.1   ACCUCUGGAGAGAACCGUUUAAUCGGUCGCCGAAGGAGCAAGCUCUGCGCAUAUGCAGAGUGAAACUCUCAGGCAAAAGGACAGAGGA
Vibrio_alginolyticus.1   -CCUCUGGAGAGAACCGUUAAAUCGGUCGCCGAAGGAGCAAGUCUUGCACUCACGCAAGGUGAAACUCUCAGGCAAAAGGACAGAGG-
Vibrio_cholerae_O395.2   ACCUCUGGAGAGAACCGUUUAAUCGGUCGCCGAAGGAGCAAGCUCUGCGCAUAUGCAGAGUGAAACUCUCAGGCAAAAGGACAGAGGA
Vibrio_harveyi_ATCC_.2   -CCUCUGGAGAGAACCGUUAAAUCGGUCGCCGAAGGAGCAAGUCCUGCACUUGUGUAGGGUGAAACUCUCAGGCAAAAGGACAGAGG-
Vibrio_vulnificus_YJ.1   ACCUCUGGAGAGAACCGUUAAAUCGGUCGCCGAAGGAGCAAGUCCUGCCCAUGUGCAGGGUGAAACUCUCAGGCAAAAGGACAGAGGA
Vibrio_cholerae_B33.1    ACCUCUGGAGAGAACCGUUUAAUCGGUCGCCGAAGGAGCAAGCUCUGCGCAUAUGCAGAGUGAAACUCUCAGGCAAAAGGACAGAGGA
Vibrio_cholerae_MO10.1   ACCUCUGGAGAGAACCGUUUAAUCGGUCGCCGAAGGAGCAAGCUCUGCGCAUAUGCAGAGUGAAACUCUCAGGCAAAAGGACAGAGGA
Vibrio_harveyi_HY01.2    -CCUCUGGAGAGAACCGUUAAAUCGGUCGCCGAAGGAGCAAGUCCUGCACGUGUGUAGGGUGAAACUCUCAGGCAAAAGGACAGAGG-
Vibrio_parahaemolyti.7   -CCUCUGGAGAGAACCGUUAAAUCGGUCGCCGAAGGAGCAAGUCCUGCACGUGUGCGGGGUGAAACUCUCAGGCAAAAGGACAGAGG-
Vibrio_cholerae_NCTC.1   ACCUCUGGAGAGAACCGUUUAAUCGGUCGCCGAAGGAGCAAGCUCUGCGCAUAUGCAGAGUGAAACUCUCAGGCAAAAGGACAGAGGA
Vibrio_parahaemolyti.9   -CCUCUGGAGAGAACCGUUAAAUCGGUCGCCGAAGGAGCAAGUCCUGCACGUGUGCGGGGUGAAACUCUCAGGCAAAAGGACAGAGG-
Vibrio_cholerae_B33.2    ACCUCUGGAGAGAACCGUUUAAUCGGUCGCCGAAGGAGCAAGCUCUGCGCAUAUGCAGAGUGAAACUCUCAGGCAAAAGGACAGAGGA
Vibrio_angustum_S14.1    GCCUCUGGAGAGACUCGUUAAAUCGAGCGCCGAAGGAGCAAGCCCUAUAU-------GGGUGAAACUCUCAGGCAAAAGGACAGAGGA
Vibrio_campbellii_AN.2   -CCUCUGGAGAGAACCGUUAAAUCGGUCGCCGAAGGAGCAAGGUCUGCACAUGUGCAGGCUGAAACUUUCAGGCAAAAGGACAGAGG-
Vibrio_parahaemolyti.11  -CCUCUGGAGAGAACCGUUAAAUCGGUCGCCGAAGGAGCAAGUCCUGCACGUGUGCGGGGUGAAACUCUCAGGCAAAAGGACAGAGG-
Vibrio_parahaemolyti.13  -CCUCUGGAGAGAACCGUUAAAUCGGUCGCCGAAGGAGCAAGUCCUGCACGUGUGCGGGGUGAAACUCUCAGGCAAAAGGACAGAGG-
Vibrio_cholerae_bv._.1   ACCUCUGGAGAGAACCGUUUAAUCGGUCGCCGAAGGAGCAAGCUCUGCGCAUAUGCAGAGUGAAACUCUCAGGCAAAAGGACAGAGGA
Stenotrophomonas_mal.2   CGAGCUGGAGAGAGGUC------GAUCCGCCGAAGGGGCACGCGGCCCAU------GCCGCUGAACUCUCAGGCAAAAGGACAGCGGG
Stenotrophomonas_mal.7   CGAGCUGGAGAGAGGUC------GAUCCGCCGAAGGGGCACGCGGCCCAU------GCCGCUGAACUCUCAGGCAAAAGGACAGCGGG
Xanthomonas_oryzae_p.2   AACUCUGGAGAGACCGGCCGAUGCCGGCGCCGAAGGGGCACGAAACGC-----------UUUAAACUCUCAGGCAAAAGGACAGAGGG
Xanthomonas_oryzae_p.4   AACUCUGGAGAGACCGGCCGAUGCCGGCGCCGAAGGGGCACGAAACGC-----------UUUAAACUCUCAGGCAAAAGGACAGAGGG
X.campestris.1           AACUCUGGAGAGACCGGUUCACUCCGGCGCCGAAGGGGCACGGAACGC-----------CUUAAACUCUCAGGCAAAAGGACAGAGGG
Xanthomonas_axonopod.1   AACUCUGGAGAGACCGGCCGAUGCCGGCGCCGAAGGGGCACGAAACGC-----------UUUAAACUCUCAGGCAAAAGGACAGAGGG
Xanthomonas_oryzae_p.5   AACUCUGGAGAGACCGGCCGAUGCCGGCGCCGAAGGGGCACGAAACGC-----------UUUAAACUCUCAGGCAAAAGGACAGAGGG
Xanthomonas_campestr.2   AACUCUGGAGAGACCGGUUCACUCCGGCGCCGAAGGGGCACGGAACGC-----------CUUAAACUCUCAGGCAAAAGGACAGAGGG
X.euvesicatoria.2        AACUCUGGAGAGACCGGCCGAUGCCGGCGCCGAAGGGGCACGAAACGC-----------UUUAAACUCUCAGGCAAAAGGACAGAGGG
Xanthomonas_campestr.4   AACUCUGGAGAGACCGGUUCACUCCGGCGCCGAAGGGGCACGGAACGC-----------CUUAAACUCUCAGGCAAAAGGACAGAGGG
Xanthomonas_oryzae_p.8   AACUCUGGAGAGACCGGCCGAUGCCGGCGCCGAAGGGGCACGAAACGC-----------UUUAAACUCUCAGGCAAAAGGACAGGGGG
Anaerobaculum.1          ACCGCAAGAGAUAUCUCGCUUGAGAGGAGCCGAAGGUGCAAGGGCAGCGA------UGCCCCAAUCUCUCAGGCAAAAGGAUUGCGGU
Dethiosulfovibrio_pe.1   GCAGUGGGAGAG-UUCG--AUAUCGAACGCCGAAGGGGCAAGGCUUAGAG---------CCGAAACUCUCAGGCACAAGGACCUCUGC
Thermanaerovibrio_ac.1   GUCGCAAGAGAGCUCCC------GGGACGCCGAAGGGGCAAGGCGAGAG----------CCGAAUCUCUCAGGCCAAAGGAUUGCGGC
Mollicutes_bacterium.1   ACCUCUGGAGAGACUUAUUAAAUUAAGCACCGAAGGAGCAAGCCUAUUUA------UAGGUGAAACUCUCAGGUAAAAGGACAGUGGG
M.brevicollis.2          -CCUCUGGAGAGAACCGUUAAAUCGGUCGCCGAAGGAGCAAGUCUUGCACUCACGCAAGGUGAAACUCUCAGGCAAAAGGACAGAGG-
H.magnipapillata.2       GCAGCGGGAGAGCCUGC------GCAGCGCCGAAGGAGCAACCA--CCCC---------GG-AAACUCUCAGGCCCCAGGACCGCUGC
C.remanei.1              CACUCUGAAAAGCGGGAC-ACCGUCCCCGCCGACGGUGAAAGCGCGACGC------CGCGCGAAGCUCUCAGGC--AAUGACAGAGGG
C.remanei.4              AGCGCGGGAGAG-CCGCUCGAACGCGGCACCGAAGGAGCAAGCUUCCCC----------GCCAAUCUCUCAGGU--CAGUACCGCGCA
P.patens.1               CGGUCAGGAGAGAGUGC------GCACCGCCGAAGGCGCA-GGGUUCGUC---------CCGAA-CGCUCAGGCAAAAGGACUGGCAC
metag._sequence.6        UCAGCAGGAGAGCGUC--------GGCCGCCGAAGGCGCAGGGCAUGAGC---------CCG-AACGCUCAGGCAAAAGGACUGCGGG
metag._sequence.7        CAAGCGGGAGAGAUCGGGGGAAGCCGGCGCCGAAGGAGCAACCG--CCCC---------GG-AAACUCUCAGGCAAAAGGACCGCCGC
metag._sequence.8        CGAAUGGGAGAGAGCGG------CCGCCGCCGAAGGCGCAAUCC--ACCC---------GG-AAACGCUCAGGCAAAUGAACCGUUCG
metag._sequence.10       CUCGCGGGAGAGACCGGGUGCGACCGGCGCCGAAGGCGCAACCG--CCCC---------GG-AAACGCUCAGGCAAACGGACCGCGAA
metag._sequence.15       CGAAUGGGAGAGAGCGG------CCGCCGCCGAAGGCGCAAUCC--ACCC---------GG-AAACGCUCAGGCAAAUGAACCGUUCG
metag._sequence.17       CGAAUGGGAGAGAGCGG------CCGCCGCCGAAGGCGCAAUCC--ACCC---------GG-AAACGCUCAGGCAAAUGGACCGUUCG
metag._sequence.21       CUCGCGGGAGAGACCGGCGAAUACCGGCGCCGAAGGCGCAACCG--CCCC---------GG-AAACGCUCAGGCAGACGGACCGCGAG
metag._sequence.24       GUUGCGGGAGAGUGUUU------AAGCCGCCGAAGGAGCAACCG--CCCC---------GG-AAACUCUCAGGCAAACGGACCGCAAC
metag._sequence.28       CUCGCGGGAGAGACCGGCGAACACCGGCGCCGAAGGCGCAACCG--CCCC---------GG-AAACGCUCAGGCAGACGGACCGCGAG
metag._sequence.30       GUGACGGGAGAGUUCGACCAUUGUCGGCGCCGAAGGAGCAAUC-GCCCCA---------GA-AAACUCUCAGGCAGAUGGACCGUCGC
metag._sequence.31       CGAAGGGGAGAGGGCGGC-AAGGCCGCCGCCGAAGGCGCAAUCC--ACCC---------GG-AAACGCUCAGGCAAAAGGACCGUUCG
metag._sequence.33       -UCUCUGGAAAGUGACG------CGUCCACCGACGAAGUAAGCCGGAACG---------GCGAAUCUUUCAGGUCUCCGGACAGAGG-
metag._sequence.35       GAUGCGGGAGAG-CUC--------GAGCACCGAAGGAGCAAGCCUCCCC----------GCCAAUCUCUCAGGUUCAUGUACCGCAUC
metag._sequence.39       CGAAUGGGAGAGAGCGG------CCGCCGCCGAAGGCGCAAUCC--ACCC---------GG-AAACGCUCAGGCAAAUGGACCGUUCG
metag._sequence.41       AACUCUGGAGAGAUCGG------CCGGCGCCGAAGGGGCAAGAAGCGC-----------UCCAAACUCUCAGGCGAAAGGACAGAGGG
metag._sequence.42       GUUGCGGGAGAGCGUUU------AGGCCGCCGAAGGAGCAACCG--CCCC---------GG-AAACUCUCAGGCCAACGGACCGCAAC
metag._sequence.52       CGCACAGAAGAGACCCCGAUUCGGGGGCGCCGAAGGCGCAACUC--GCCC---------GG-AAACGCUCAGGCAAAUGGACUGUGUG
marine_metag.2           AUAUCGGGAGAGACUAU------AUAGCGCCGAAGGAGCAACCA--CCCC---------GG-AAACUCUCAGGCAAAAGGACCGAUUA
marine_metag.5           UAUACGGGAGAGACUAC--UUUUGUAGCGCCGAAGGAGCAACCA--CCCC---------GG-AAACUCUCAGGCAAAUGGACCGUACA
marine_metag.8           UUUACGGGAGAGACUACGAAAUUGUAGCGCCGAAGGAGCAACCA--CCCA---------GG-AAUCUCUCAGGCAAAAGGACCGUAAC
marine_metag.10          UAUACGGGAGAGACUAU------AUAGCGCCGAAGGAGCAACCA--CCCC---------GG-AAACUCUCAGGCAAAAGGACCGUACA
marine_metag.11          UUUACGGGAGAGACUGU---AAUACAGCGCCGAAGGAGCAACCA--CCCC---------GG-AAACUCUCAGGCAAAAGGACCGUGUG
marine_metag.13          AUAUCGGGAGAA-ACUA--UUAAUAGUUGCCGAAGGAGCAACCG--CCCC---------GG-AAACUCUCAGGCUAAAGGACCGGUAU
marine_metag.16          CACGCUGGAAAGCGGG--------CCCCACCGACGGGGAAACGAUCGCAC-GGCGCGAUCGGAAGCUCUCAGGU--CACCACAGCGGG
marine_metag.17          GCCACGGGAGAGACUACAGACUAGUAGCGCCGAAGGAGCAACCA--CCCA---------GG-AAUCUCUCAGGCAAAAGGACCGUUGC
marine_metag.19          AUAUCGGGAGAGACUAA--AUUAUUAGCGCCGAAGGAGCAACCA--CCCC---------GG-AAACUCUCAGGCAAAGGGACCGAUCA
marine_metag.25          AUAUCGGGAGAGACUAUUAAAUAAUAGCGCCGAAGGAGCAACCA--CCCC---------GG-AAACUCUCAGGCAAAUGGACCGAUAA
marine_metag.28          AUUGUGGGAGAGACUGGCAUUUAUCAGCGCCGAAGGAGCAACCG--CCCC---------GG-AAUCUCUCAGGCAAAAGGACCGCAAU
marine_metag.29          UUAUCGUGAGAGACUAUGUGUUUAUAGCGUCGAAAGAGCAACCA--CCCC---------GG-AAACUCUCAGACAAAAAGACCGAUAA
marine_metag.34          UUGUCGGGAGAGACUAA--UAAAUUAGCACCGAAGGAGCAACCA--CCCC---------GG-AAACUCUCAGGUAAAAGGACCGAUAG
marine_metag.35          GUAACGGGAGAGACUAU------AUAGCGCCGAAGGAGCAACCA--CCCC---------GG-AAACUCUCAGGCAAAAGGACCGUUAC
marine_metag.54          UUUACGGGAGAGACUACAGAUCAGUAGCGCCGAAGGAGCAACCA--CCCA---------GG-AAUCUCUCAGGCAAAAGGACCGUAAU
marine_metag.56          AUUGCGGGAGAGAUCAA--CUUAUUGGCGCCGAAGGAGCAAGGGUCCCC----------CCGAAACUCUCAGGCAAAUGAACCGCUCU
marine_metag.57          UCAACGGGAGAGACUAC--AAAUGUAGCACCGAAGGAGCAACCA--CCCA---------GG-AAACUCUCAGGUAAAAGGACCGUAAC
saltern_metag.1          CUAUCGGGAGAGACUAA--UAAUUUAGCACCGAAGGAGCAACCA--CCCC---------GG-AAACUCUCAGGUAACUGGACCGAAUA
marine_metag.59          GUAACGGGAGAGACCAA------UUGGCGCCGAAGGAGCAACCA--CCCC---------GG-AAACUCUCAGGCAAAAGGACCGUUAC
marine_metag.60          AUAUCGGGAGAGACUAUUAAAUAAUAGCGCCGAAGGAGCAACCA--CCCC---------GG-AAACUCUCAGGCAAAUGGACCGAUAA
marine_metag.62          GCUACGGGAGAGACUACAGAAUAGUAGCGCCGAAGGAGCAACCA--CCCA---------GG-AAUCUCUCAGGCAAAAGGACCGUAAC
marine_metag.66          ACGGUGGGAGAA-CUGG--AUAAUCAGUGCCGAAGGAGCAACCG--CCCC---------GG-AAACUCUCAGGCAAAUGGACCACUGU
marine_metag.71          UAUACGGGAGAGACUAC--UUUUGUAGCGCCGAAGGAGCAACCA--CCCC---------GG-AAACUCUCAGGCAAAAGGACCGUACA
marine_metag.75          UGGGCGGGAGAGACAUCAGAAACGAUGCACCGAAGGAGCAAGCCUCCCC----------GCCAAUCUCUCAGGUACCCGUACCGUCUA
marine_metag.80          AUAACGGGAGAGACUACUUUAAUGUAGCGCCGAAGGAGCAACCA--CCCC---------GG-AAACUCUCAGGCAAAAGGACCGUUAU
marine_metag.84          UUUACGGGAGAGACUACAGAAUAGUAGCGCCGAAGGAGCAACCA--CCCA---------GG-AAUCUCUCAGGCAAAAGGACCGUAAC
marine_metag.88          ACGGUGGGAGAA-CUGG--AUAAUCAGUGCCGAAGGAGCAACCG--CCCC---------GG-AAACUCUCAGGCAAAUGGACCACUGU
marine_metag.98          CUGUCGGGAGAGACUAU--UAAAUUAGCACCGAAGGAGCAACCA--CCCC---------GG-AAACUCUCAGGUAAAAGGACCGAUAG
marine_metag.100         UAGUCGGGAGAGACUAAUUGUCAUUAGCGCCGAAGGAGCAACCA--CCCC---------GG-AAACUCUCAGGCAAAAGGACCGUCAA
marine_metag.102         UAUACGGGAGAGACUAC--ACUAGUAGCGCCGAAGGAGCAACCA--CCCA---------GG-AAUCUCUCAGGCAAAAGGACCGUACC
marine_metag.111         UUUGUGUGAGAGCGUUU--UUUUAAACCACCGAAGGAGCAACCA--CCCC---------GG-AAACUCUCAGGUAACCGAAACAUAAA
marine_metag.112         UUUACGGGAGAGACUACGAAAUUGUAGCGCCGAAGGAGCAACCA--CCCA---------GG-AAUCUCUCAGGCAAAAGGACCGUAAC
marine_metag.115         AUUACGGGAGAGAGGUU------AACCCGCCGAAGGAGCAACCA--CCCA---------GG-AAUCUCUCAGGCAAAAGGACCGUGCA
marine_metag.116         AAUCUGGGAGACACUGA------UCAGGGCCGAAGGAGCAACCG--CCUC---------GG-AAACUCUCAGGCAAAAGGACCGAAUU
marine_metag.117         CACUCUGGAAAGUGGCC------GGCUCACCGAAGGUGUAAGCCGUCUCG------GCGGUGACACUCUCAGGUUCCACGACAGAGCG
marine_metag.120         UUUACGGGAGAGACUACAAAUAAGUAGCGCCGAAGGAGCAACCA--CCCA---------GG-AAUCUCUCAGGCAAAAGGACCGUAGC
marine_metag.129         GUAACGGGAGAGUCUAU--UUAAAUAGCGCCGAAGGAGCAACCA--CCCC---------GG-AAACUCUCAGGCAAAAGGACCGUUGC
marine_metag.132         UAUACGGGAGAGACUAC--UUUUGUAGCGCCGAAGGAGCAACCA--CCCC---------GG-AAACUCUCAGGCAAAAGGACCGUACA
marine_metag.134         UAUACGGGAGAGACUAC--UUUUGUAGCGCCGAAGGAGCAACCA--CCCC---------GG-AAACUCUCAGGCAAAAGGACCGUACA
marine_metag.141         UAUACGGGAGAGACUAC--UUUUGUAGCGCCGAAGGAGCAACCA--CCCC---------GG-AAACUCUCAGGCAAAUGGACCGUACA
marine_metag.146         UUUACGGGAGAGACUACAGAAUAGUAGCACCGAAGGAGCAACCA--CCCA---------GG-AAUCUCUCAGGUAAAAGGACCGUAAC
marine_metag.147         GAAUCUGGAAAGUAGC--------GCUCACCGAAGGAGUAAGCGGACGUC---------GCGAAUCUCUCAGGU--AAUGACAGAUGG
marine_metag.148         UUAGUGGGAGAGUCUAAGUUUUAUUAGCGCCGAAGGAGUAACCG--CCUC---------GG-AACCUCUCAGGCAAACGGACCGCUAA
marine_metag.149         GCAACGGGAGAGACUACAGAUUAGUAGCGCCGAAGGAGCAACCA--CCCA---------GG-AAUCUCUCAGGCAAAAGGACCGUAAC
marine_metag.151         AGAUCGGGAGAGACUAACUGCAUUUAGCGCCGAAGGAGCAACCA--CCCC---------GG-AAACUCUCAGGCAAAAGGACCGAUAA
marine_metag.152         UUAGUGGGAGAGUCUAAGUUUUAUUAGCGCCGAAGGAGUAACCG--CCUC---------GG-AACCUCUCAGGCAAACGGACCGCUAA
marine_metag.158         GUAACGGGAGAGACCAA--AUAUUUGGCGCCGAAGGAGCAACCA--CCCC---------GG-AAACUCUCAGGCAAAAGGACCGUUAC
marine_metag.161         AUAACGGGAGAGACUAUUUAAAUAUAGCGCCGAAGGAGCAACCU--CCCU---------GG-AAACUCUCAGGCAAAAGGACCGUUAU
marine_metag.164         CAAUCUGGAGAGAGACAUACUUUUGUCCACCGAAGGAGUAAGCUCAUACA-----AUGAGUAAAUCUCUCAGGUCACAUGACAGAUUA
marine_metag.165         GUAACGGGAGAGUCUACUUGAACGUAGCGCCGAAGGAGCAACCA--CCCC---------GG-AAACUCUCAGGCAAAAGGACCGUUAC
marine_metag.170         UACACGGGAGAGUCCAU--UUAAUUGGCGCCGAAGGAGCAACCA--CCCC---------GG-AAACUUUCAGGCAAAAGGACCGUGUG
marine_metag.171         CAUACGGGAGAGACUACA-UAAGGUAGCGCCGAAGGAGCAACCA--CCCA---------GG-AAUCUCUCAGGCAAAAGGACCGUAAC
marine_metag.173         UUUACGGGAGAGACUACAGAUAAGUAGCGCCGAAGGAGCAACCA--CCCA---------GG-AAUCUCUCAGGCAAAAGGACCGUAGC
marine_metag.174         GCCACGGGAGAGACUACAGAUUAGUAGCGCCGAAGGAGCAACCA--CCCA---------GG-AAUCUCUCAGGCAAAUGGACCGUAAC
marine_metag.175         AUUGAGGGAGAG-CGGG--GAUGCCCGCGCCGAAGGAGCAACCG--ACCC---------GG-AAACUCUCAGGCCCACGGACCGCAAU
marine_metag.176         CACUCUGAAAAGAGGAC--ACACGUCCCGCCGACGGUGAAAGCGCUACCC-------GCGUGAAACUCUCAGGC--AAUGACAGAGGG
marine_metag.178         UAUACGGGAGAGACUAC--UUUUGUAGCGCCGAAGGAGCAACCA--CCCC---------GG-AAACUCUCAGGCAAAAGGACCGUACA
marine_metag.181         UGCGCGGGAGAGUUUCC------GGAACGCCGAAGGAGCAACCA--CCCC---------GG-AACCUCUCAGGCAAGUGGACCGAUCA
marine_metag.183         AUAUUGGGAGAGACUAUUAAAUAAUAGCGCCGAAGGAGCAACCA--CCCC---------GG-AAACUCUCAGGCAAAUGGACCAAUAA
marine_metag.184         GAAUCUGGAAAGUAGC--------GCUCACCGAAGGAGUAAGCGGACGUC---------GCGAAUCUCUCAGGU--AAUGACAGAUGG
marine_metag.186         UUUACGGGAGAGACUACA-UAAUGUAGCGCCGAAGGAGCAACCA--CCCA---------GG-AAUCUCUCAGGCAAAAGGACCGUGCA
marine_metag.189         GUCUCGGGAGAGUGGCG--CUUCCGUCCGCCGAAGGGGAAAGCCGGGACG---------GCGAAGCUCUCAGGCACCAGGACCGAGCG
marine_metag.191         CUAUUGGGAGAGACUAAAUGUCAUUAGCGCCGAAGGAGCAACCA--CCCC---------GG-AAACUCUCAGGCAGAAGGACCGACAA
marine_metag.193         UAAUCUGGAGAGUGAUGAUUUAUCAUCCACCGAAGGGGUAAGCCAAUUUU--------GGUCAAUCUUUCAGGUUCCGUGACAGAUGG
marine_metag.194         GUAACGGGAGAGACCAA------UUGGCGCCGAAGGAGCAACCA--CCCC---------GG-AAACUCUCAGGCAAAAGGACCGUUGC
marine_metag.197         UGAUCGGGAGAGACUAAGCAUUUUUAGCGCCGAAGGAGCAACCA--CCCC---------GG-AAACUCUCAGGCAAAAGGACCGAUGU
marine_metag.201         ACGGUGGGAGAA-CUGG--AUAAUCAGUGCCGAAGGAGCAACCG--CCCC---------GG-AAACUCUCAGGCAAAUGGACCACUGU
marine_metag.207         AACGCUGGAAAGCGGGGAGACUGCCUCCACCGACGGGGAAACGCGGGCCG---------CGGAAGCUCUCAGGUAACAAGACAGCGGG
marine_metag.209         UGAUCGGGAGAGACUAA--AUACUUAGCGCCGAAGGAGCAACCA--CCCC---------GG-AAACUCUCAGGCAAAUGGACCGAUAC
marine_metag.210         AUAACGGGAGAGACUAUUUAAAUAUAGCGCCGAAGGAGCAACCU--CCCU---------GG-AAACUCUCAGGCAAAAGGACCGUUAU
marine_metag.212         GUAACGGGAGAGUCUACAUAAAAGUAGCGCCGAAGGAGCAACCA--CCCC---------GG-AAACUCUCAGGCAAAAGGACCGUUAC
marine_metag.213         UUAUCGGGAGAGACUAU------AUAGCGCCGAAGGAGCAACCA--CCCC---------GG-AAACUCUCAGGCAAAAGGACCGAUUA
marine_metag.217         UCAUCGGGAGAGACUAU------AUAGCGCCGAAGGAGCAACCA--CCCC---------GG-AAACUCUCAGGCAAAAGGACCGAUUA
marine_metag.219         UUUACGGGAGAGACUACAAACUUGUAGCGCCGAAGGAGCAACCA--CCCA---------GG-AAUCUCUCAGGCAAAAGGACCGUAAC
marine_metag.221         UUAGUGGGAGAGUCUAAGUUUUAUUAGCGCCGAAGGAGUAACCG--CCUC---------GG-AACCUCUCAGGCAAACGGACCGCUAA
marine_metag.222         CUUACGGGAGAGACUAUUUAAAUAUAGCGCCGAAGGAGCAACCA--CCCC---------GG-AAACUCUCAGGCAAAAGGACCGUUAC
marine_metag.223         UUUUUGUGAGAGCGUUU--UAAAUAACCGCCGAAGGAGCAACUA--CCCU---------AG-AAACUCUCAGGUAAAAGUAUCAUAAA
marine_metag.224         CAAUCUGGAGAGAGACAUACUUUUGUCCACCGAAGGAGUAAGCUCAUUCA-----AUGAGUUAAUCUCUCAGGUCACAUGACAGAUUA
marine_metag.225         UUUGUGUGAGAGCGUUA--UUAGUAACCGCCGAAGGAGCAACCG--CCCC---------GG-AAACUCUCAGGCACCCGAAACACAAA
marine_metag.226         CACUCUGAAAAGAGGAC--ACACGUCCCGCCGACGGUGAAAGCGCUACCC-------GCGUGAAACUCUCAGGC--AAUGACAGAGGG
marine_metag.227         UAUGCGGAAGAUACUACUUAGAUGUAGAGCCGAAGGAGCAACCA--CCCC---------GG-AAUCUCUCAGGCAAAAGGACCGCGCA
marine_metag.230         UUUGUGUGAGAGAGUUA--UUUAUAACCGCCGAAGGAGCAACCA--CCCC---------GG-AAACUCUCAGGCACCCGAAACACAAA
marine_metag.234         UUUACGGGAGAGACUACAGACUAGUAGCACCGAAGGAGCAACCA--CCCA---------GG-AAUCUCUCAGGUAAAAGGACCGUAAC
marine_metag.236         UCAUCGGGAGAGACUAU------AUAGCGCCGAAGGAGCAACCA--CCCC---------GG-AAACUCUCAGGCAAAAGGACCGAUUA
marine_metag.237         UUUAUGUGAGAGUGUUU------AAACCGCCGAAGGAGCAACCG--CCCC---------GG-AAACUCUCAGGCAAAUGGAACAUAAA
marine_metag.239         UGAUCGGGAGAGACUAA--GCAAUUAGCGCCGAAGGAGCAACCA--CCCC---------GG-AAACUCUCAGGCAAAAGGACCGAUAU
marine_metag.245         GUAACGGGAGAGACCAA------UUGGCGCCGAAGGAGCAACCA--CCCC---------GG-AAACUCUCAGGCAAAAGGACCGUUAC
marine_metag.248         UAUACGGGAGAGACUAC--UUUUGUAGCGCCGAAGGAGCAACCA--CCCC---------GG-AAACUCUCAGGCAAAAGGACCGUACA
marine_metag.253         AUUACGGGAGAGACUACAGAAUAGUAGCGCCGAAGGAGCAACCA--CCCA---------GG-AAUCUCUCAGGCAAAAGGACCGUAAC
marine_metag.254         UUUACGGGAGAGACUACAGAACAGUAGCGCCGAAGGAGCAACCA--CCCA---------GG-AAUCUCUCAGGUAAAAGGACCGUAAC
marine_metag.257         UUUAUGUGAGAGUGUUU------AAACCGCCGAAGGAGCAACCA--CCCC---------GG-AAACUCUCAGGCAAAUGGAACAUAGA
marine_metag.265         UCAUCGGGAGAGACUAU------AUAGCGCCGAAGGAGCAACCA--CCCC---------GG-AAACUCUCAGGCAAAAGGACCGAUUA
marine_metag.266         UAAUCGGGAGAGACUAA--UAAGUUAGCGCCGAAGGAGCAACCA--CCCC---------GG-AAACUCUCAGGCAAAAGGACCGAUCA
marine_metag.272         CUAUCGGGAGAGACUAA--UAAUUUAGCACCGAAGGAGCAACCA--CCCC---------GG-AAACUCUCAGGUAACAGGACCGAUAA
marine_metag.278         ACGGUGGGAGAA-CUGG--AUAAUCAGUGCCGAAGGAGCAACCG--CCCC---------GG-AAACUCUCAGGCAAAUGGACCACUGU
marine_metag.286         CUAUCGGGAGAGACUAU------AUAGCGCCGAAGGAGCAACCA--CCCC---------GG-AAACUCUCAGGCAAAAGGACCGAUUA
fresh.sedim.metag.3      CACUCUGAAGAGUGGCC------GGCCCACCGCAGGAGCAAGCCUGGCCCGUGGCCACGGUGAAUCUCUCAGGU--GCAAACAGAGGG
marine_metag.290         UAUACGGGAGAGACUAC--AUUAGUAGCGCCGAAGGAGCAACCA--CCCC---------GG-AAACUCUCAGGCAAAAGGACCGUACA
marine_metag.291         UAUACGGGAGAGACUAC--UUUUGUAGCGCCGAAGGAGCAACCA--CCCC---------GG-AAACUCUCAGGCAAAAGGACCGUACA
marine_metag.293         CACUCUGGAAAGCGGAAUGCCACUUCCCGCCGACGGUGAAAGAGCACCAG------UGCUCGAAACUCUCAGGC--AAUGACAGAGGG
marine_metag.294         GUAACGGGAGAGACCAA--AUAUUUGGCGCCGAAGGAGCAACCA--CCCC---------GG-AAACUCUCAGGCAAAAGGACCGUUAC
marine_metag.295         AUAUCGGGAGACAUUGC--AAACGCAAGGCCGAAGGAGCAACCG--CCUC---------GG-AAACUCUCAGGCAAAAGGACCGAUAU
marine_metag.297         UUUACGGGAGAGACUACAGAAUAGUAGCGCCGAAGGAGCAACCA--CCCA---------GG-AAUCUCUCAGGCAAAAGGACCGUAGC
marine_metag.301         UCUACGGGAGAGACUACA-GAAAGUAGCGCCGAAGGAGCAACCA--CCCA---------GG-AAUCUCUCAGGCAAAAGGACCGUAAC
marine_metag.303         GUAACGGGAGAGUCUACUUAAAUGUAGCGCCGAAGGAGCAACCA--CCCC---------GG-AAACUCUCAGGCAAAAGGACCGUUAC
marine_metag.305         UUUACGGGAGAGACUACAGAACAGUAGCGCCGAAGGAGCAACCA--CCCA---------GG-AAUCUCUCAGGCAAAAGGACCGUAAC
marine_metag.308         UGUACGGGAGAGACUACAGACUAGUAGCGCCGAAGGAGCAACCA--CCCA---------GG-AAUCUCUCAGGUAAAAGGACCGUAAC
marine_metag.309         CACUCUGAAAAGAGGAC--ACACGUCCCGCCGGCGGUGAAAGCGCUACCC-------GCGUGAAACUCUCAGGC--AAUGACAGAGGG
marine_metag.319         AAAUCGGGAGAGACUAU--CAAUUUAGCGCCGAAGGAGCAACCA--CCCC---------GG-AAACUCUCAGGCAAAAGGACCGAUCA
marine_metag.324         UUAACGGGAGAGCCUAU--AAAUGUAGCACCGAAGGAGCAACCA--CCCA---------GG-AAACUCUCAGGUAAAAGGACCGUAAC
marine_metag.326         CACUCUGAAAAGAGGAC--ACACGUCCCGCCGGCGGUGAAAGCGCUACCC-------GCGUGAAACUCUCAGGC--AAUGACAGAGGG
marine_metag.328         CUCACGGGAGAGACCACAUUAGUGUGGCGCCGAAGGAGCAACCA--CCCC---------GG-AAACUCUCAGGCAAAAGGACCGUAAA
marine_metag.331         UUUACGGGAGAGACUACA-AAAUGUAGCGCCGAAGGAGCAACCA--CCCA---------GG-AAUCUCUCAGGCAAAAGGACCGUAGC
marine_metag.338         UUAACGGGAGAGACUACAGAUUAGUAGCGCCGAAGGAGCAACCA--CCCA---------GG-AAUCUCUCAGGCAAAAGGACCGUAAC
marine_metag.339         UAUACGGGAGAGACUACAAGCAAGUAGCGCCGAAGGAGCAACCA--CCCA---------GG-AAUCUCUCAGGCAAAAGGACCGUAAC
marine_metag.340         AUAUCGGGAGAGACUAA--UUUAUUAGCGCCGAAGGAGCAACCA--CCCC---------GG-AAACUCUCAGGCAAAUGGACCGAUUA
marine_metag.342         AUAACGGGAGAGACUAUUUUAAUAUAGCGCCGAAGGAGCAACCU--CCCU---------GG-AAACUCUCAGGCAAAAGGACCGUUAU
marine_metag.343         ACUGCGGGAGAGUUCAA--CUAUUUGACGCCGAAGGAGCAAGGGUCCCC----------CCGAAACUCUCAGGCACAAGUACCGCAAA
marine_metag.346         UAUACGGGAGAGACUAC--UUUUGUAGCGCCGAAGGAGCAACCA--CCCC---------GG-AAACUCUCAGGCAAAAGGACCGUACA
marine_metag.351         CUAUCGGGAGAGACUAA--UAAAUUAGCACCGAAGGAGCAACCA--CCCC---------GG-AAACUCUCAGGUAACUGGACCGAUAA
marine_metag.352         UAUACGGGAGAGACUAC--UUUUGUAGCGCCGAAGGAGCAACCA--CCCC---------GG-AAACUCUCAGGCAAAAGGACCGUACA
marine_metag.355         GUAACGGGAGAGACCAA------UUGGCGCCGAAGGAGCAACCA--CCCC---------GG-AAACUCUCAGGCAAAAGGACCGUUAC
marine_metag.368         UAUACGGGAGAGACUAC--UUUUGUAGCGCCGAAGGAGCAACCA--CCCC---------GG-AAACUCUCAGGCAAAAGGACCGUACA
marine_metag.370         UUAUCGGGAGAGACUAU------AUAGCGCCGAAGGAGCAACCA--CCCC---------GG-AAACUCUCAGGCAAAAGGACCGAUUA
marine_metag.371         ACAUCGGGAGAGACUAA--UUACUUAGCGCCGAAGGAGCAACCA--CCCC---------GG-AAACUCUCAGGCAAAAGGACCGAUCA
marine_metag.374         UUAUCGGGAGAGACUAA--CAACUUAGCGCCGAAGGAGCAACCA--CCCC---------GG-AAACUCUCAGGCAAAAGGACCGAUCA
marine_metag.377         CCCGAUGGAGAGAGGCAAACUUGUGCCCACCGAAGGAGCAAACACCGCCG--ACGUGGUGUGAAUCUCUCAGGUAAGCGGACA-CGGG
marine_metag.381         UUGGUGGGAGAGACUAGGUAUUUUUAGCGCCGAAGGAGUAAUCG--CCUC---------GA-AACCUCUCAGGCAAAUGGACCGCUAA
marine_metag.385         CACUCUGAAAAGAGGAC--ACACGUCCCGCCGACGGUGAAAGCGCUACCC-------GCGUGAAACUCUCAUGC--AAUGACAGAGGG
marine_metag.387         CACUCUGGAAAGCAGAGAAGCCACUCUCACCGACGGGGUAAGCUGUGAUA---------GCGAAUCUCUCAGGUCCAAGGACAGAGGA
marine_metag.389         UGGUCGGGAGAGACUAAUUGUCAUUAGCGCCGAAGGAGCAACCA--CCCC---------GG-AAACUCUCAGGCAAAAGGACCGUCAA
marine_metag.396         CUCGCGGAAGAAGCCGG------CCGGUGCCGAAGGCGCAACCG--CCCC---------GG-AAACGCUCAGGCCAAAGGACCGCGGA
marine_metag.397         ACGGUGGGAGAA-CUGG--AUAAUCAGUGCCGAAGGAGCAACCG--CCCC---------GG-AAACUCUCAGGCAAAUGGACCACUGU
marine_metag.398         AUAACGGGAGAGACCAA------UUGGCGCCGAAGGAGCAACCA--CCCC---------GG-AAACUCUCAGGCAAAAGGACCGUUAU
marine_metag.399         GCAACGGGAGAGACUAAUUUAUUUUAGCGCCGAAGGAGCAACUA--CCCU---------AG-AAACUCUCAGGCAAAAGGACCGUUGC
marine_metag.405         AAAACGGGAGAGACUACUUAAAUGUAGCGCCGAAGGAGCAACCA--CCCC---------GG-AAACUCUCAGGCAAAAGGACCGUAAA
marine_metag.410         UUAACGGGAGAGAUCAAUUUAAAUUGACGCCGAAGGAGCAACCA--CCCC---------GG-AAACUCUCAGGCAAAAGGACCGUUGC
marine_metag.413         CACUCUGGAAAGUGGC--------GCCCACCCAAGGUGAAAGUUAGUCUA---------AUUAAUCUCUCAGGUACCAAGACAGAGGG
marine_metag.415         UAUACGGGAGAGACUAC--UUUUGUAGCGCCGAAGGAGCAACCA--CCCC---------GG-AAACUCUCAGGCAAAAGGACCGUACA
marine_metag.418         UGCGCGAGAGAG-UCGGUUACCACCGACACCGAAGGAGCAAGCAUCCCC----------GCCAAUCUCUCAGGUACAGGUAUCGCGAC
marine_metag.419         CCUGCGGGAGAGGGAAG------CUUCCGCCGAAGGCGCAACCA--CCCC---------GG-AAACGCUCAGGCAAAAGGACCGCAAG
marine_metag.422         CAUACGGGAGAGACUACAAACUAGUAGCGCCGAAGGAGCAACCA--CCCA---------GG-AAUCUCUCAGGCAAAAGGACCGUAAC
marine_metag.425         AUAUCGGGAGAGACUAUUCAAUAAUAGCGCCGAAGGAGCAACCA--CCCC---------GG-AAACUCUCAGGCAAAAGGACCGAUAA
marine_metag.429         UCGUCGGGAGAGACUAU------AUAGCGCCGAAGGAGCAACCA--CCCC---------GG-AAACUCUCAGGCAAAAGGACCGAUUA
marine_metag.432         CACUCUGAAAAGAGGAC--ACACGUCCCGCCGACGGUGAAAGCGCUACCC-------GCGUGAAACUCUCAGGC--AAUGACAGAGGG
marine_metag.440         UUUACGGGAGAGACUACAGAAUAGUAGCGCCGAAGGAGCAACCA--CCCA---------GG-AAUCUCUCAGGCAAAAGGACCGUAGC
marine_metag.445         AAAUCGGGAGAGACUAACUGCAUUUAGCGCCGAAGGAGCAACCA--CCCC---------GG-AAACUCUCAGGCAAAAGGACCGAUCA
marine_metag.446         UAAUCUGGAGAGCGAUGAUUUUUCAUCCACCGAAGGGGUAAGCCAAUUUU------UUGGUCAAUCUUUCAGGUUCCGUGACAGAUGG
marine_metag.448         UAUACGGGAGAGACUAC--UUUAGUAGCGCCGAAGGAGCAACCA--CCCC---------GG-AAACUCUCAGGCAAAAGGACCGUACA
marine_metag.453         UAUACGGGAGAGACUACA-UAAUGUAGCGCCGAAGGAGCAACCA--CCCA---------GG-AAUCUCUCAGGCAAAAGGACCGUAAC
marine_metag.454         UUAUCGGGAGAGACUAU------AUAGCGCCGAAGGAGCAACCA--CCCC---------GG-AAACUCUCAGGCAAAAGGACCGAUUA
marine_metag.457         AUAUCGGGAGAGACUAUUCGAUAAUAGCGCCGAAGGAGCAACCA--CCCC---------GG-AAACUCUCAGGCAAAAGGACCGAUAA
marine_metag.460         GCAACGGGAGAGACUACAGAUUAGUAGCGCCGAAGGAGCAACCA--CCCA---------GG-AAUCUCUCAGGCAAAAGGACCGUAAC
marine_metag.461         UUAUCGGGAGAGACUAA--ACACUUAGCGCCGAAGGAGCAACCA--CCCC---------GG-AAACUCUCAGGCAAACGGACCGAUAC
marine_metag.464         AAGGCGGGAGAG-CAGU---UUAACUGCACCGAAGGAGCAAUCCUCCCC----------GA-AAUCUCUCAGGUGAUAAAACCGCCAU
marine_metag.467         CUUACGGGAGAGACUACAGAAUAGUAGCGCCGAAGGAGCAACCA--CCCA---------GG-AAUCUCUCAGGCAAAAGGACCGUCAA
marine_metag.469         CUUACGGGAGAGACUACAGAUUAGUAGCGCCGAAGGAGCAACCA--CCCA---------GG-AAUCUCUCAGGCAAAAGGACCGUAGC
marine_metag.470         UAUACGGGAGAGACUAC--UUUUGUAGCGCCGAAGGAGCAACCA--CCCC---------GG-AAACUCUCAGGCAAAUGGACCGUACA
marine_metag.475         UGCACGGGAGAGACUAC---AUAGUAGCGCCGAAGGAGCAACCA--CCCC---------GG-AAACUCUCAGGCAAAAGGACCGUACA
marine_metag.476         AUAUCGGGAGAGACUAACUGCAUUUAGCGCCGAAGGAGCAACCA--CCCC---------GG-AAACUCUCAGGCAAAAGGACCGAUCA
marine_metag.479         AUAUCGGGAGAGACUAUUAAAUAAUAGCGCCGAAGGAGCAACCA--CCCC---------GG-AAACUCUCAGGCAAAAGGACCGAUAA
marine_metag.482         CGCACGGGAGAGCCCGGAUGGCGCCGGCGCCGAAGGAGCAACCG--CCCC---------GG-AAACUCUCAGGCAAACGGACCGUGCG
marine_metag.485         UUAUCGGGAGAGACUAU------AUAGCGCCGAAGGAGCAACCA--CCCC---------GG-AAACUCUCAGGCAAAAGGACCGAUUA
marine_metag.490         CAUACGGGAGAGACUACUUUAAUGUAGCGCCGAAGGAGCAACCA--CCCA---------GG-AAUCUCUCAGGUAAAAGGACCGUAAC
marine_metag.496         UAUACGGGAGAGACUAC--UUUUGUAGCGCCGAAGGAGCAACCA--CCCC---------GG-AAACUCUCAGGCAAAAGGACCGUACA
marine_metag.498         UCUACGGGAGAGACUACAGAUUAGUAGCGCCGAAGGAGCAACCA--CCCA---------GG-AAUCUCUCAGGCAAAAGGACCGUAAC
marine_metag.502         UUUACGGGAGAGACUACA-AAACGUAGCGCCGAAGGAGCAACCA--CCCA---------GG-AAUCUCUCAGGCAAAAGGACCGUAGC
marine_metag.507         AAUACGGGAGAGACUAC--UUUUGUAGCGCCGAAGGAGCAACCA--CCCC---------GG-AAACUCUCAGGCAAAAGGACCGUACA
marine_metag.512         CUUACGGGAGAGACUACAGAAUAGUAGCGCCGAAGGAGCAACCA--CCCA---------GG-AAUCUCUCAGGCAAAAGGACCGUAGC
marine_metag.513         AUUACGGGAGAGACUACA-AAACGUAGCGCCGAAGGAGCAACCA--CCCA---------GG-AAUCUCUCAGGCAAAAGGACCGUAGC
marine_metag.515         AUAACGGGAGAGACUAUUUAAAUAUAGCGCCGAAGGAGCAACCU--CCCU---------GG-AAACUCUCAGGCAAAAGGACCGUUAU
marine_metag.524         UUAUCGGGAGAGACUAU------AUAGCGCCGAAGGAGCAACCA--CCCC---------GG-AAACUCUCAGGCAAAAGGACCGAUUA
marine_metag.525         GUAUCGGGAGAA-ACUA--GCAAUAGUUGCCGAAGGAGCAACCG--CCCC---------GG-AAACUCUCAGGCAAAAGGACCGGUAU
marine_metag.531         AAUACGGGAGAGACUACAGACUAGUAGCGCCGAAGGAGCAACCA--CCCA---------GG-AAUCUCUCAGGCAAAAGGACCGUAGC
marine_metag.532         UUAUCGGGAGAGACUAU------AUAGCGCCGAAGGAGCAACCA--CCCC---------GG-AAACUCUCAGGCAAAAGGACCGAUUA
marine_metag.538         UAGUCGGGAGAGACUAAUUGUCAUUAGCGCCGAAGGAGCAACCA--CCCC---------GG-AAACUCUCAGGCAAAAGGACCGUCAA
marine_metag.539         UAUACGGGAGAGACUAC--UUUUGUAGCGCCGAAGGAGCAACCA--CCCC---------GG-AAACUCUCAGGCAAAUGGACCGUACA
marine_metag.543         GUAACGGGAGAGACCAA------UUGGCGCCGAAGGAGCAACCA--CCCC---------GG-AAACUCUCAGGCAAAAGGACCGUUAC
marine_metag.544         UUUGCGGGAGAGACCGGC-GAAACCGGCGCCGAAGGCGCAACCG--CCCC---------GG-AAACGCUCAGGCGACAGGACCGCAAG
marine_metag.545         CAAUCUGGAGAGAGACAUAUUUUUGUCCACCGAAGGAGUAAGCUCAUACA-----AAGAGUUAAUCUCUCAGGUCACAUGACAGAUUA
marine_metag.546         UUUUAGGGAGAGACUAC--UUAUGUAGCGCCGAAGGAGCAACCG--CCCC---------GG-AAACUCUCAGGCAGAAGGACCUUAAA
marine_metag.548         UUUACGGGAGAGACUACAGAACAGUAGCGCCGAAGGAGCAACCA--CCCA---------GG-AAUCUCUCAGGCAAAAGGACCGUAAC
marine_metag.550         ACCUCUGGAAAA-GGGA--UGCAUCCCUACCGACGGUGCAAGCCGCAUUC--GGGUGCGGUGAAGCUCUCAGGUUGGUCAACAGAGGG
marine_metag.557         UUUAAGGAAGAGACUAC--UUAGGUAGCGCCGAAGGAGCAACCG--GCCC---------GG-AAACUCUCAGGCAAAAGGACCUUAAA
marine_metag.558         UUAUCGGGAGAGACUAU------AUAGCGCCGAAGGAGCAACCA--CCCC---------GG-AAACUCUCAGGCAAAAGGACCGAUAA
marine_metag.559         GCCACGGGAGAGACUACAGAUUAGUAGCGCCGAAGGAGCAACCA--CCCA---------GG-AAUCUCUCAGGCAAAAGGACCGUAAC
marine_metag.561         UUUACGGGAGAGACUAC--UUUUGUAGCGCCGAAGGAGCAACCA--CCCC---------GG-AAACUCUCAGGCAAAAGGACCGUACA
marine_metag.567         UUAUCGGGAGAGACUAU------AUAGCGCCGAAGGAGCAACCA--CCCC---------GG-AAACUCUCAGGCAAAAGGACCGAUUA
marine_metag.568         AAUACGGGAGAGACCAA--UUUAUUGGCGCCGAAGGAGCAACCA--CCCC---------GG-AAACUCUCAGGCAAAAGAACCGUAGU
marine_metag.569         GAAUCUGGAAAGUAGC--------GCUCACCGAAGGAGUAAGCGGACGUC---------GCGAAUCUCUCAGGU--AAUGACAGAUGG
marine_metag.574         GCCACGGGAGAGACUACGGAUUAGUAGCGCCGAAGGAGCAACCA--CCCA---------GG-AAUCUCUCAGGCAAAAGGACCGUAAC
marine_metag.578         UUAACGGGAGAGACUAC--AAACGUAGCACCGAAGGAGCAACCA--CCCA---------GG-AAACUCUCAGGUAAAAGGACCGUAAC
marine_metag.579         UAUACGGGAGAGACUACGUAUUUGUAGCGCCGAAGGAGCAACCA--CCCC---------GG-AAACUCUCAGGCAAAAGGACCGUACA
marine_metag.582         GAUACGGGAGAGACUAC--AUUAGUAGCGCCGAAGGAGCAACCA--CCCC---------GG-AAACUCUCAGGCAAAAGGACCGUACA
marine_metag.583         AUUGCGGGAGAGAUCAA------UUGGCGCCGAAGGAGCAAGGGUCCCC----------CCGAAACUCUCAGGCAAAUGAACCGCUCU
marine_metag.590         CACUCUGAAAAGAGGAC--ACACGUCCCGCCGGCGGUGAAAGCGCUACCC-------GCGUGAAACUCUCAGGC--AAUGACAGAGGG
marine_metag.591         UUUACGGGAGAGACUGC---UUAGCAGAGCCGAAGGAUCAACCA--CCCA---------GG-AAUAUCUCAGGCAAAAGGACCGUAAA
marine_metag.598         GACACGGGAGAGACUACAGAUUAGUAGCGCCGAAGGAGCAACCA--CCCA---------GG-AAUCUCUCAGGCAAAAGGACCGUAAC
marine_metag.600         UUUACGGGAGAGACUAC--UUUUGUAGCGCCGAAGGAGCAACCA--CCCC---------GG-AAACUCUCAGGCAAAAGGACCGUACA
marine_metag.607         UUAUCGGGAGAGACUAU------AUAGCGCCGAAGGAGCAACCA--CCCC---------GG-AAACUCUCAGGCAAAAGGACCGAUCG
marine_metag.610         UUCACGGGAGAGACUACA-GAAGGUAGCGCCGAAGGAGCAACCA--CCCA---------GG-AAUCUCUCAGGCAAUAGGACCGUAGC
marine_metag.611         UUUUUGUGAGAGCGUUU--UAAAUAACCGCCGAAGGAGCAACUA--CCCU---------AG-AAACUCUCAGGUAAAAGUAUCAUAAA
marine_metag.613         UUUAAGGGAGAGACUAC--AUUUGUAGCGCCGAAGGAGCAACCA--CCCC---------GG-AAACUCUCAGGUAAAAGGACCUUAAA
marine_metag.615         UAUACGGGAGAGACUAC--UUUUGUAGCGCCGAAGGAGCAACCA--CCCC---------GG-AAACUCUCAGGCAAAAGGACCGUACA
marine_metag.616         UUUACGGGAGAGACUACAGAAUAGUAGCGCCGAAGGAGCAACCA--CCCA---------GG-AAUCUCUCAGGCAAAAGGACCGUAGC
marine_metag.617         UUUAAGGAAGAGACUAC--AUUUGUAGCGCCGAAGAAGCAACCG--CCCC---------GG-AAACUUUCAGGCAAAAGGACCUUAAA
marine_metag.623         AUAUCGGGAGAGACUAU------AUAGCGCCGAAGGAGCAACCA--CCCC---------GG-AAACUCUCAGGCAAAAGGACCGAUUA
marine_metag.631         UAUACGGGAGAGACUAC--UUUUGUAGCGCCGAAGGAGCAACCA--CCCC---------GG-AAACUCUCAGGCAAAAGGACCGUACA
marine_metag.633         ACAACGGGAGAAUGGUU------AACCUGCCGAAGGAGCAAAUA--CCCA---------AU-AAUCUCUCAGGCAAAAGGACCGUAAA
marine_metag.641         UAUACGGGAGAGACUAC--UUUUGUAGCGCCGAAGGAGCAACCA--CCCC---------GG-AAACUCUCAGGCAAAAGGACCGUACA
marine_metag.643         UUAACGGGAGAGACCAA------UUGGCGCCGAAGGAGCAACCA--CCCC---------GG-AAACUCUCAGGCAAAAGGACCGUUAC
marine_metag.648         CAAACGGGAGAGACUAUUUAGAUAUAGCGCCGAAGGAGCAACCA--CCCC---------GG-AAACUCUCAGGCAAAAGGACCGUACA
marine_metag.652         AAAACGGGAGAGACUAACUGCAUUUAGCGCCGAAGGAGCAACCA--CCCC---------GG-AAACUCUCAGGCAAAAGGACCGAUCA
marine_metag.656         CUAUCUGGAAAG-AAUGUUGAUUCAUUCACCGAAGGGGAAAGACUAAAAA--------GUCGAAGCUCUCAGGUACCGAGACAGAGGG
marine_metag.657         CUUACGGGAGAGAUCACAAUUUAGUGACACCGAAGGAGCAACCA--CCCA---------GG-AAACUCUCAGGUAAAAGGACCGUAAC
marine_metag.659         UAUACGGAAGAGACUAC--UUAAGUAGCGCCGAAGGAGCAACCA--CCCC---------GG-AAACUCUCAGGCAAAAGGACCGUACA
marine_metag.660         UUUAAGGGAGAGACUAC--UUUAGUGGCACCGAAGGAGCAACCG--ACCC---------GG-AAACUCUCAGGUAAAAGGACCUUAAA
marine_metag.663         GUAACGGGAGAGACUAU--UUUUAUAGCGCCGAAGGAGCAACCA--CCCC---------GG-AAACUCUCAGGCAAAAGGACCGUUAC
marine_metag.665         CUAUCGGGAGAGACUAU------AUAGCGCCGAAGGAGCAACCA--CCCC---------GG-AAACUCUCAGGCAAAAGGACCGAUUA
marine_metag.666         UAUACGGGAGAGACUACA-AACAGUAGCGCCGAAGGAGCAACCA--CCCA---------GG-AAUCUCUCAGGCAAAAGGACCGUAAC
marine_metag.669         UAUACGGGAGAGACUAC--UUUUGUAGCGCCGAAGGAGCAACCA--CCCC---------GG-AAACUCUCAGGCAAAAGGACCGUACA
marine_metag.670         UUUACGGGAGAGACUAC--UUUUGUAGCGCCGAAGGAGCAACCA--CCCC---------GG-AAACUCUCAGGCAAAAGGACCGUACA
marine_metag.671         UAAUCGGGAGAGACUAA--UAACUUAGCGCCGAAGGAGCAACCA--CCCC---------GG-AAACUCUCAGGCAAAAGGACCGAUCA
marine_metag.672         AUUCUGGGAGAGUCUGC------GCAGCGCCGAAGGAGC--AGACAGCCU---------CUAAAUCUCUCAGGCAAAAGGGUCAGAAU
marine_metag.676         ACGGUGGGAGAA-CUGG--AUAAUCAGUGCCGAAGGAGCAACCG--CCCC---------GG-AAACUCUCAGGCAAAUGGACCACUGU
marine_metag.677         UAUACGGGAGAGACUAC--UUUUGUAGCGCCGAAGGAGCAACCA--CCCC---------GG-AAACUCUCAGGCAAAAGGACCGUACA
marine_metag.678         UGCGCGAGAGAG-UCGGUUACCACUGACACCGAAAGAGCAAGCAUCCCC----------GCCAAUCUCUCAGGUACAGGUAUCGCGAC
marine_metag.680         UUUACGGGAGAGACUACAGAUUAGUAGCGCCGAAGGAGCAACCA--CCCA---------GG-AAUCUCUCAGCAAAAAGGACCGUGCA
marine_metag.681         ACAACGGGAGAGACUAU------AUAGCGCCGAAGGAGCAACCA--CCCC---------GG-AAACUCUCAGGCAAAAGGACCGUUUA
marine_metag.686         UAUACGGGAGAGACUACAGUUAAGUAGCGCCGAAGGAGCAACCA--CCCA---------GG-AAUCUCUCAGGCAAAAGGACCGUAAC
marine_metag.687         UUUACGGGAGAGACUACAGAAUAGUAGCGCCGAAGGAGCAACCA--CCCA---------GG-AAUCUCUCAGGCAAAAGGACCGUAGC
marine_metag.688         CACUCUGGAAAGUGGC--------GCCCACCCAAGGUGAAAGUUAGUCUA---------AUUAAUCUCUCAGGUACCAAGACAGAGGG
marine_metag.690         UAUACGGGAGAGACUACU-UAAGGUAGCGCCGAAGGAGCAACCA--CCCA---------GG-AAUCUCUCAGGCAAAAGGACCGUAAC
marine_metag.691         AUAUCGGGAGAA-ACUA--GCAAUAGUUGCCGAAGGAGCAACCG--CCCC---------GG-AAACUCUCAGGCAAAAGGACCGGUAU
marine_metag.693         AUAUCGGGAGAGACUGA--UAAGUUAGCGCCGAAGGAGCAACCA--CCCC---------GG-AAACUCUCAGGCAAAAGGACCGUUAA
marine_metag.696         UUUACGGGAGAGACUGC---UUAGCAGAGCCGAAGGAUCAACCA--CCCA---------GG-AAUAUCUCAGGCAAAAGGACCGUAAA
marine_metag.697         CACUCUGGAAAGCGCC--------GGCCACCGAAGGGGUAAGCGCACCCA--UAUGUGCGCCAGUCUCUCAGGUUUCCCGACAGAGGG
marine_metag.698         GAUACGGGAGAGACUACA-AAAUGUAGCGCCGAAGGAGCAACCA--CCCA---------GG-AAUCUCUCAGGCAAAAGGACCGUAAC
marine_metag.702         AUAUCGGGAGAGACUAA--UAAGUUAGCGCCGAAGGAGCAACCA--CCCC---------GG-AAACUCUCAGGCAAAAGGACCGUUAA
marine_metag.706         UUUAAGGGAGAGACUAC--UUUUGUAGCGCCGAAGGAGCAACCA--CCCC---------GG-AAACUCUCAGGCAGAAGGACCUUAAA
marine_metag.713         UAUACGGGAGAGACUAC--GUUUGUAGCGCCGAAGGAGCAACCA--CCCC---------GG-AAACUCUCAGGCAAAAGGACCGUACA
marine_metag.716         UCUGCGGAAGAGACUACUUCAAUGUAGAGCCGAAGGAGCAACCA--CCCC---------GG-AAUCUCUCAGGCAAAAGGACCGCGCA
marine_metag.717         UAUACGGGAGAGACUACU-UAAGGUAGCGCCGAAGGAGCAACCA--CCCA---------GG-AAUCUCUCAGGCAAAAGGACCGUAAC
marine_metag.725         UGUACGGGAGAGACCACUGUUGUGUGGCGCCGAAGGAGCAACCA--CCCC---------GG-AAACUCUCAGGCAAAAGGACCGUACA
marine_metag.729         UAUACGGGAGAGACUAC--UUUUGUAGCGCCGAAGGAGCAACCA--CCCC---------GG-AAACUCUCAGGCAAAAGGACCGUACA
marine_metag.730         UAUACGGGAGAGACUAC--UUUUGUAGCGCCGAAGGAGCAACCA--CCCC---------GG-AAACUCUCAGGCAAAAGGACCGUACA
marine_metag.733         UUAACGGGAGAGACUAC--AAACGUAGCACCGAAGGAGCAACCA--CCCA---------GG-AAACUCUCAGGUAAAAGGACCGUAAC
marine_metag.734         AUAUCGGGAGAGACUAUUAAAUAAUAGCGCCGAAGGAGCAACCA--CCCC---------GG-AAACUCUCAGGCAAAAGGACCGAUAA
marine_metag.738         AUAUCGGGAGAA-ACUA--GUAAUAGUUGCCGAAGGAGCAACCG--CCCC---------GG-AAACUCUCAGGCAAAAGGACCGGUAU
marine_metag.740         UAUACGGGAGAGACUAC--UUUUGUAGCGCCGAAGGAGCAACCA--CCCC---------GG-AAACUCUCAGGCAAAAGGACCGUACA
marine_metag.741         AAUCUGGGAGACACUGA------UCAGGGCCGAAGGAGCAACCG--CCUC---------GG-AAACUCUCAGGCAAAAGGACCGAAUU
marine_metag.744         AUAACGGGAGAGACUAUUUAAAUAUAGCGCCGAAGGAGCAACCU--CCCU---------GG-AAACUCUCAGGCAAAAGGACCGUUAU
marine_metag.748         AAAUCGGGAGAGACUAA--CUACUUAGCGCCGAAGGAGCAACCA--CCCC---------GG-AAACUCUCAGGCAAAAGGACCGAUCA
marine_metag.751         UAUACGGGAGAGACUACA-AAAAGUAGCGCCGAAGGAGCAACCA--CCCA---------GG-AAUCUCUCAGGCAAAAGGACCGUAGC
marine_metag.755         UUAUCGGGAGAGACUAU------AUAGCGCCGAAGGAGCAACCA--CCCC---------GG-AAACUCUCAGGCAAAAGGACCGAUUA
marine_metag.756         CUCACGGGAGAGACCACAUUAGUGUGGCGCCGAAGGAGCAACCA--CCCC---------GG-AAACUCUCAGGCAAAAGGACCGUAAA
marine_metag.757         GAAUUGGGAGAA-CCGGGCCCCGCCGGUGCCGAAGGAGCAACCG--CCCC---------GG-AAACUCUCAGGCUCAGGGACCGGUUC
marine_metag.760         AAAACGGGAGAGACUACUUAAAUGUAGCGCCGAAAGAGCAACCA--CCCC---------GG-AAACUCUCAGGCAAAAGGACCGUAAA
marine_metag.762         UUAUCGGGAGAGACUAAUAGAAAUUAGCGCCGAAGGAGCAACUA--CCCC---------AG-AAACUCUCAGGCAAAUGGACCGAUCA
marine_metag.764         UCAUCGGGAGAGACUAU------AUAGCGCCGAAGGAGCAACCA--CCCC---------GG-AAACUCUCAGGCAAAAGGACCGAUUA
marine_metag.769         UCAUCGGGAGAGACUAU------AUAGCGCCGAAGGAGCAACCA--CCCC---------GG-AAACUCUCAGGCAAAAGGACCGAUUA
marine_metag.774         CACUCUGGAAAGUGGC--------GCCCACCCAAGGUGAAAGUUAGUCUA---------AUUAAUCUCUCAGGUACCAAGACAGAGGG
marine_metag.778         UAUACGGGAGAGACUAC--UUUUGUAGCGCCGAAGGAGCAACCA--CCCC---------GG-AAACUCUCAGGCAAAAGGACCGUACA
marine_metag.787         UAUACGGGAGAGACUAU------AUAGCGCCGAAGGAGCAACCA--CCCC---------GG-AAACUCUCAGGCAAAAGGACCGUACA
marine_metag.792         UAUACGGGAGAGACUAC--UUUUGUAGCGCCGAAGGAGCAACCA--CCCC---------GG-AAACUCUCAGGCAAAAGGACCGUACA
marine_metag.793         CUCACGGGAGAGACCACAUUAGUGUGGCGCCGAAGGAGCAACCA--CCCC---------GG-AAACUCUCAGGCAAAAGGACCGUAAA
marine_metag.794         UAAUCGGGAGAGACUAAUUAUUGUUAGCACCGAAGGAGCAACCA--CCCC---------GG-AAACUCUCAGGUCAAUGGACCGAUCA
marine_metag.796         CGCACGGGAGAG-UGUC------GACACACCGAAGGAGCAACCG--CCCC---------GG-AAUCUCUCAGGUACAAGGACCGCGCG
marine_metag.800         CAAUCUGGAAAG-AAUG---UUCCAUUCACCGAAGGGGAAAGGCAAAAG----------CCGAAGCUCUCAGGUAAUAAGACAGAGGG
marine_metag.805         UAUACGGGAGAGACUAC--UUUUGUAGCGCCGAAGGAGCAACCA--CCCC---------GG-AAACUCUCAGGCAAAUGGACCGUACA
marine_metag.809         CACUCUGAAAAGAGGAC--ACACGUCCCGCCGACGGUGAAAGCGCUACCC-------GCGUGAAACUCUCAGGC--AAUGACAGAGGG
marine_metag.810         UAAUCUGGAGAGUGAUGAUUUUACAUCCACCGAAGGGGUAAGCCGAUUUU--------GGUCAAUCUUUCAGGUUCCGUGACAGAUGG
marine_metag.817         AUAUCGGGAGAGACUAUUCAGUAAUAGCGCCGAAGGAGCAACCA--CCCC---------GG-AAACUCUCAGGCAAGUGGACCGAUAA
marine_metag.820         UUUGUGUGAGAGAGUUA--UUUAUAACCGCCGAAGGAGCAACCA--CCCC---------GG-AAACUCUCAGGCACCCGAAACACAAA
marine_metag.822         UAAACGGGAGAGACUAC--UUAUGUAGCGCCGAAGGAGCAACCA--CCCC---------GG-AAACUCUCAGGCAAAAGGACCGUACA
marine_metag.832         UUAGUGGGAGAGUCUAAGUUUUAUUAGCGCCGAAGGAGUAACCG--CCUC---------GG-AACCUCUCAGGCAAACGGACCGCUGA
marine_metag.839         UUAUCGGGAGAGACUAA--CAACUUAGCGCCGAAGGAGCAACCA--CCCC---------GG-AAACUCUCAGGCAAAAGGACCGACCA
marine_metag.840         UCAUCGGGAGAGACUAU------AUAGCGCCGAAGGAGCAACCA--CCCC---------GG-AAACUCUCAGGCAAAAGGACCGAUUA
marine_metag.841         UCUACGGGAGAGACUACAGAAUAGUAGCGCCGAAGGAGCAACCA--CCCA---------GG-AAUCUCUCAGGCAAAAGGACCGUAGC
marine_metag.843         GUAACGGGAGAGACCAA------UUGGCGCCGAAGGAGCAACCA--CCCC---------GG-AAACUCUCAGGCAAAAGGACCGUUAC
marine_metag.848         UCAUCGGGAGAGACUAU------AUAGCGCCGAAGGAGCAACCA--CCCC---------GG-AAACUCUCAGGCAAAAGGACCGAUUA
marine_metag.849         GUAACGGGAGAGUCUAU--UUUAAUAGCGCCGAAGGAGCAACCA--CCCC---------GG-AAACUCUCAGGCAAAAGGACCGUUGC
marine_metag.852         UUUGUGUGAGAGUGUUA--UUUAUAACCGCCGAAGGAGCAACCA--CCCC---------GG-AAACUCUCAGGCACCCGAAACACAAA
marine_metag.855         UUGUCGGGAGAGAUUAC--UUUUGUAGCGCCGAAGGAGCAACCA--CCCC---------GG-AAACUCUCAGGCAAAAGGACCGAUUA
marine_metag.858         UAAUCUGGAGAGCGAUGAUUUUUCAUCCACCGAAGGGGUAAGCCAAGAUU-------UGGUCAAUCUUUCAGGUUCCGUGACAGAUGG
marine_metag.859         UUAUCGGGAGAGACUAU------AUAGCGCCGAAGGAGCAACCA--CCCC---------GG-AAACUCUCAGGCAAAAGGACCGAUUA
marine_metag.862         AUAACGGGAGAGACUAUUUUAAUAUAGCGCCGAAGGAGCAACCU--CCCU---------GG-AAACUCUCAGGCAAAAGGACCGUUAU
marine_metag.863         UUUGUGUGAGAGCGUUU--UUUGAAACCGCCGAAGGAGCAACCA--CCCC---------GG-AAACUCUCAGGCACCCGAAACAUAAA
marine_metag.864         AUUCUGGGAGAGACUGC------GCGGCGCCGAAGGAGC--AGACAGCCU---------CUAAAUCUCUCAGGCAAAAGGGUCAGAAU
marine_metag.865         UUUUUGUGAGAGCGUUU--UAAAUAACCGCCGAAGGAGCAACUA--CCCU---------AG-AAACUCUCAGGUAAAAGUAUCAUAAA
marine_metag.866         AUAUCGGGAGAGACUAA--UAAGUUAGCGCCGAAGGAGCAACCA--CCCC---------GG-AAACUCUCAGGCAAAAGGACCGUUAA
marine_metag.867         GUAACGGAAGAGACUGUUUUAAUGCAGCGCCGAAGGAGCAACUU--CCCU---------AG-AAACUCUCAGGCAAAAGGACCGUUAC
marine_metag.869         UAUACGGGAGAGACUAC--UUUUGUAGCGCCGAAGGAGCAACCA--CCCC---------GG-AAACUCUCAGGCAAAUGGACCGUACA
marine_metag.872         UUUACGGGAGAGACUACAGAAUAGUAGCGCCGAAGGAGCAACCA--CCCA---------GG-AAUCUCUCAGGCAAAAGGACCGUAAC
marine_metag.875         UAUACGGGAGAGACUAC--UUUUGUAGCGCCGAAGGAGCAACCA--CCCC---------GG-AAACUCUCAGGCAAAAGGACCGUACA
marine_metag.876         AACUCUGGAGAGCGAGCCAACCGGCUCCACCGACGGUGCAAGCCCCGAAC--CCACGGGGUGAAACUCUCAGGUACACGGACAGAGGG
marine_metag.882         GUAACGGGAGAGACUAU------AUAGCGCCGAAGGAGCAACCA--CCCC---------GG-AAACUCUCAGGCAAAAGGACCGUUGC
marine_metag.889         UAUACGGGAGAGACUAC--UUUUGUAGCGCCGAAGGAGCAACCA--CCCC---------GG-AAACUCUCAGGCAAAAGGACCGUACA
marine_metag.892         CUAUUGGGAGAGACUAA--UAAUUUAGCACCGAAGGAGCAACCA--CCCC---------GG-AAACUCUCAGGUAACUGGACCGAUAA
marine_metag.901         UAUACGGGAGAGACUAC--UUUUGUAGCGCCGAAGGAGCAACCA--CCCC---------GG-AAACUCUCAGGCAAAUGGACCGUACA
marine_metag.903         AUAUCGGGAGAA-ACUA--GCAAUAGUUGCCGAAGGAGCAACCG--CCCC---------GG-AAACUCUCAGGCAAAAGGACCGGUAU
marine_metag.909         UUAUCGGGAGAGACUAU------AUAGCGCCGAAGGAGCAACCA--CCCC---------GG-AAACUCUCAGGCAAAAGGACCGAUUA
marine_metag.910         UCUACGGGAGAGACUACAGAAUAGUAGCGCCGAAGGAGCAACCA--CCCA---------GG-AAUCUCUCAGGCAAAAGGACCGUAAC
marine_metag.913         GCAACGGGAGAGACUACAGAUUAGUAGCGCCGAAGGAGCAACCA--CCCA---------GG-AAUCUCUCAGGCAAAAGGACCGUAAC
marine_metag.915         UGCGCGAGAGAG-UCGGUUACCACUGACACCGAAGGAGCAAGCAUCCCC----------GCCAAUCUCUCAGGUACAGGUAUCGCGAC
marine_metag.923         UUAUCGGGAGAGAUUA--------UAACGCCGAGGGAGUA-UCCAUCCCA---------GAAA--CUCUCAGGCAAAAGGGCCUAAAA
marine_metag.926         CAUACGGGAGAGACUACAAACUAGUAGCGCCGAAGGAGCAACCA--CCCA---------GG-AAUCUCUCAGGCAAAAGGACCGUAAC
marine_metag.936         GUAACGGGAGAGACUAA--UUUAUUAGCGCCGAAGGAGCAACCA--CCCC---------GG-AAACUCUCAGGCAAAAGGACCGUUAU
marine_metag.944         UUAGUGGGAGAGUCUAAGUUUUAUUAGCGCCGAAGGAGUAACCG--CCUC---------GG-AACCUCUCAGGCAAACGGACCGCUAA
marine_metag.953         UAUACGGGAGAGACUAC--UUUUGUAGCGCCGAAGGAGCAACCA--CCCC---------GG-AAACUCUCAGGCAAAAGGACCGUACA
marine_metag.959         CCCGCGGGAGAGAUUUC------GGAACGCCGAAGGCGCAACCAUCGCCC---------GG-AACCGCUCAGGCAAAUGGACCGCAGG
saltern_metag.2          CACUCUGAAAAGAGGAC--ACACGUCCCGCCGACGGUGAAAGCGCUACCC-------GCGUGAAACUCUCAGGC--AAUGACAGAGGG
marine_metag.961         AACGCUGGAAAGCGGGGAGACUGCCUCCACCGACGGGGAAACGCGGGCCG---------CGGAAGCUUUCAGGUAACAAGACAGCGGG
marine_metag.965         UAUACGGGAGAGACUAC--UUUUGUAGCGCCGAAGGAGCAACCA--CCCC---------GG-AAACUCUCAGGCAAAAGGACCGUACA
marine_metag.968         UUUACGGGAGAGACUAC--AUUUGUAGCGCCGAAGGAGCAACCA--CCCC---------GG-AAACUCUCAGGCAAAAGGACCGUACA
marine_metag.971         UCAUCGGGAGAGACUAU------AUAGCGCCGAAGGAGCAACCA--CCCC---------GG-AAACUCUCAGGCAAAAGGACCGAUUA
marine_metag.972         UUUACGGGAGAGACUACAGAUUAGUAGCGCCGAAGGAGCAACCA--CCCA---------GG-AAUCUCUCAGGCAAAAGGACCGUAAC
marine_metag.974         CUUACGGGAGAGACCACAUUAAUGUGGCGCCGAAGGAGCAACCA--CCCC---------GG-AAACUCUCAGGCAAAAGGACCGUAAA
marine_metag.977         UAUACGGGAGAGACUAC--UUUUGUAGCGCCGAAGGAGCAACCA--CCCC---------GG-AAACUCUCAGGCAAAAGGACCGUACA
marine_metag.979         GCCACGGGAGAGACUACAGAUUAGUAGCGCCGAAGGAGCAACCA--CCCA---------GG-AAUCUCUCAGGCAAAAGGACCGUAAC
marine_metag.987         ACAUCGGUAAAGACUAU------AUAAAGCCGAAGGAGCAACCA--CCCC---------GG-AAACUCUUAGGUCAAAUCACCGAUUA
marine_metag.988         UCAUCGGGAGAGACUAU------AUAGCGCCGAAGGAGCAACCA--CCCC---------GG-AAACUCUCAGGCAAAAGGACCGAUUA
marine_metag.989         CACUCUGGAAAGCGGAAUGCCACUUCCCGCCGACGGUGAAAGAGCACCAG------UGCUCGAAACUCUCAGGC--AAUGACAGAGGG
marine_metag.996         UUUGUGUGAGAGAGUUA--UUUAUAACCGCCGAAGGAGCAACCA--CCCC---------GG-AAACUCUCAGGCACCCGAAACACAAA
marine_metag.997         CUUAAAGAAGAGAGCAACAUCUAUUGCCGCCGAAGGAGCAACCG--CCCC---------GG-AAACUCUCAGGCAAAAGGACUUUAAG
fresh.sedim.metag.7      AUGCAGGGAGAGACUGU------ACAGCGCCGAAGGAGCAACCG--CCCC---------GG-AAACUCUCAGGCAAAAGGACCGGCAU
marine_metag.999         UUAUCGGGAGAGACUAU------AUAGCGCCGAAGGAGCAACCA--CCCC---------GG-AAACUCUCAGGCAAAAGGACCGAUUA
marine_metag.1000        AAAUCGGGAGAGACUAACUGCAUUUAGCGCCGAAGGAGCAACCA--CCCC---------GG-AAACUCUCAGGCAAAAGGACCGAUCA
marine_metag.1005        UUAACGGGAGAGACUACAGGAUAGUAGCGCCGAAGGAGCAACCA--CCCA---------GG-AAUCUCUCAGGCAAGGGGACCGUAAC
marine_metag.1009        AUAUCGGGAGAA-ACUA--GCAAUAGUUGCCGAAGGAGCAACCG--CCCC---------GG-AAACUCUCAGGCAAAAGGACCGGUAU
marine_metag.1018        AUAUCGGGAGAGACUGA--UAAGUUAGCGCCGAAGGAGCAACCA--CCCC---------GG-AAACUCUCAGGCAAAAGGACCGUUAA
marine_metag.1020        ACGGUGGGAGAA-CUGG--AUAAUCAGUGCCGAAGGAGCAACCG--CCCC---------GG-AAACUCUCAGGCAAAUGGACCACUGU
marine_metag.1021        UAUACGGGAGAGACUAC--UUUUGUAGCGCCGAAGGAGCAACCA--CCCC---------GG-AAACUCUCAGGCAAAUGGACCGUACA
marine_metag.1022        AUAUCGGGAGAGACUAUUAAAUAAUAGCGCCGAAGGAGCAACCA--CCCC---------GG-AAACUCUCAGGCAAAUGGACCGAUAA
marine_metag.1023        CACUCUGGAAAGCGGAU--UAAUGUCCCGCCGACGGUGAAAGCGCUACCC-------GCGCGAAACUCUCAGGC--AAUGACAGAGGG
marine_metag.1028        UUUACGGGAGAGACUACU-UAAUGUAGCGCCGAAGGAGCAACCA--CCCA---------GG-AAUCUCUCAGGCAAAAGGACCGUAAC
marine_metag.1035        GGAUCUGGAAAGUAGC--------GCUCACCGAAGGAGUAAGGGAUUAUC---------CUGAAUCUCUCAGGU--AAUGACAGAUGG
marine_metag.1036        UAUACGGGAGAGACUAC--UUAUGUAGCGCCGAAGGAGCAACCA--CCCC---------GG-AAACUCUCAGGCAAAAGGACCGUACA
marine_metag.1037        UAUACGGGAGAGACUAC--UCUUGUAGCGCCGAAGGAGCAACCA--CCCC---------GG-AAACUCUCAGGCAAAAGGACCGUACA
marine_metag.1039        AUAGUGGGAGAA-CUGG--UGUAUCAGUGCCGAAGGAGCAACCG--CCCC---------GG-AAACUCUCAGGCAAACGGACCACUGU
marine_metag.1047        GUAACGGGAGAGACCAA------UUGGCGCCGAAGGAGCAACCA--CCCC---------GG-AAACUCUCAGGCAAAAGGACCGUUAC
marine_metag.1049        UAUACGGGAGAGACUAC--UUUUGUAGCGCCGAAGGAGCAACCA--CCCC---------GG-AAACUCUCAGGCAAAAGGACCGUACA
marine_metag.1053        UUAUCGGGAGAGACUAU------AUAGCGCCGAAGGAGCAACCA--CCCC---------GG-AAACUCUCAGGCAAAAGAACCGAUUA
marine_metag.1054        UAUACGGGAGAGACUACAUAUUUGUAGCGCCGAAGGAGCAACCA--CCCC---------GG-AAACUCUCAGGCAAAAGGACCGUACA
marine_metag.1058        AUAACGGGAGAGACUAUUUAGAUAUAGCGCCGAAGGAGCAACCU--CCCU---------GG-AAACUCUCAGGCAAAAGGACCGUUAU
marine_metag.1060        UUUACGGGAGAGACUAC--UUUUGUAGCGCCGAAGGAGCAACCA--CCCC---------GG-AAACUCUCAGGCAAAAGGACCGUACA
marine_metag.1065        UAUACGGGAGAGAUUAC---AAAGUAACACCGAAGGAGCAACCA--CCCA---------GG-AAACUCUCAGGUAAAAGGACCGUAAC
marine_metag.1066        UCUACGGGAGAGACUACA-AAAUGUAGCGCCGAAGGAGCAACCA--CCCA---------GG-AAUCUCUCAGGCAAAAGGACCGUAAC
marine_metag.1070        CGCACGGGAGAG-UGUC------GACACACCGAAGGAGCAACCG--CCCC---------GG-AAUCUCUCAGGUACACGGACCGCGCG
marine_metag.1072        UUUAAGGGAGAGACUAC--UUUUGUAGCGCCGAAGGAGCAACCA--CCCC---------GG-AAACUCUCAGGCAAAAGGACCUUAAA
marine_metag.1075        AUAACGGGAGAGACUACUUGAAUGUAGCGCCGAAGGAGCAACCU--CCCC---------GG-AAACUCUCAGGCAAAAGGACCGUUAU
marine_metag.1094        GGUACGGGAGAGACUACA-GUAGGUAGCGCCGAAGGAGCAACCA--CCCA---------GG-AAUCUCUCAGGCAAAAGGACCGUAAC
marine_metag.1102        GCCACGGGAGAGACUACAGAUUAGUAGCGCCGAAGGAGCAACCA--CCCA---------GG-AAUCUCUCAGGCAAAAGGACCGUAAC
marine_metag.1104        UAGUCGGGAGAGACUAAUUGUCAUUAGCGCCGAAGGAGCAACCA--CCCC---------GG-AAACUCUCAGGCAAAAGGACCGUCAA
marine_metag.1111        UUUACGGGAGAGACUGC---UUAGCAGAGCCGAAGGAUCAACCA--CCCA---------GG-AAUAUCUCAGGCAAAAGGACCGUAAA
marine_metag.1116        GUCUCGGGAGAGUGGCG--CUUCCGUCCGCCGAAGGGGAAAGCCGGGACG---------GCGAAGCUCUCAGGCACCAGGACCGAGCG
marine_metag.1122        GUAACGGGAGAGACUAU--UUUUAUAGCGCCGAAGGAGCAACCA--CCCC---------GG-AAACUCUCAGGCAAAAGGACCGUUAU
marine_metag.1123        UAUACGGGAGAGUCUAC--UUUUGUAGCGCCGAAGGAGCAACCA--CCCC---------GG-AAACUCUCAGGCAAAAGGACCGUACA
marine_metag.1124        GUAACGGGAGAGACCAA--AUAUUUGGCGCCGAAGGAGCAACCA--CCCC---------GG-AAACUCUCAGGCAAAAGGACCGUUAC
marine_metag.1125        CACUCUGGAAAGUGGC--------GCCCACCCAAGGUGAAAGUUAGUCUA---------AUUAAUCUCUCAGGUACCAAGACAGAGGG
marine_metag.1126        GACGCUGGAAAGCAGCC--UCAGGGCUCGCCCAAGGGGAAAGCCGCGUGA------GCGGUGAAACUCUCAGGUCCGAUGACAGCGGG
marine_metag.1130        CAGUAGGGAGAAGUCGGUCUCGGCCGAUGCCGAAGGAGCAACCG--CCCC---------GGUAAACUCUCAGGCGAAAGGACCUGCUG
marine_metag.1140        UUAUCGGGAGAGACUAU------AUAGCGCCGAAGGAGCAACCA--CCCC---------GG-AAACUCUCAGGCAAAAGGACCGAUUA
marine_metag.1142        UUUACGGGAGAGACUAUAAACUUGUAGCGCCGAAGGAGCAACCA--CCCA---------GG-AAUCUCUCAGGCAAAAGGACCGUAAC
marine_metag.1143        UUAUCGGGAGAGACUAU------AUAGCGCCGAAGGAGCAACCA--CCCC---------GG-AAACUCUCAGGCAAAAGGACCGAUUA
marine_metag.1145        AUUACGGGAGAGACUACAAAUUUGUAGCGCCGAAGGAGCAACCA--CCCA---------GG-AAUCUCUCAGGCAAAUGGACCGUAAC
marine_metag.1148        UUUUUGUGAGAGAGUUA--UUUUUAGCCGCCGAAGGAGCAACCA--CCCC---------GG-AAACUCUCAGGCACCCGAAACAUCAA
marine_metag.1149        CUUACGGGAGAGACUAC--UAACGUAGCACCGAAGGAGCAACCA--CCCA---------GG-AAACUCUCAGGUAAAAGGACCGUAAC
marine_metag.1154        UUUAUGUGAGAGCGUUU--UUUUAAACCACCGAAGGAGCAACCA--CCCC---------GG-AAACUCUCAGGUACCCGAAACAUAAA
marine_metag.1157        UUUACGGGAGAGACUACGAAAUUGUAGCGCCGAAGGAGCAACCA--CCCA---------GG-AAUCUCUCAGGCAAAAGGACCGUAAC
marine_metag.1158        UAUACGGGAGAGACUAC--UUUUGUAGCGCCGAAGGAGCAACCA--CCCC---------GG-AAACUCUCAGGCAAAUGGACCGUACA
marine_metag.1162        UAUGCGGGAGAGACACCGGAUGUGGUGCACCGAAGGAGCAAGCCUCCCC----------GCCAAUCUCUCAGGUAUCAGUACCGCAUG
marine_metag.1172        AUAACGGGAGAGACCAA------UUGGCGCCGAAGGAGCAACCA--CCCC---------GG-AAACUCUCAGGCAAAAGGACCGUUAU
marine_metag.1174        UUAACGGGAGAGACUACAAAUUAGUAGCACCGAAGGAGCAACCA--CCCA---------GG-AAACUCUCAGGUAAAAGGACCGUAAU
marine_metag.1178        CUUACGGGAGAGACUACA-GAAAGUAGCGCCGAAGGAGCAACCA--CCCA---------GG-AAUCUCUCAGGCAAAAGGACCGUAAC
marine_metag.1182        UAUACGGGAGAGACUAC--UUUUGUAGCGCCGAAGGAGCAACCA--CCCC---------GG-AAACUCUCAGGCAAAAGGACCGUACA
marine_metag.1183        CUUACGGGAGAGACUACAGAUUAGUAGCGCCGAAGGAGCAACCA--CCCA---------GG-AAUCUCUCAGGCAAAAGGACCGUAAC
marine_metag.1186        UAAUCUGGAGAGUGUCGUUUUCUCGACCACCGAAGGGGUAAGCCACAAUU--------GGUGAAUCUUUCAGGUUCCGUGACAGAUGG
marine_metag.1188        AUAUUGGGAGAGACUAUUAAAUAAUAGCGCCGAAGGAGCAACCA--CCCC---------GG-AAACUCUCAGGCAAAAGGACCGAUAA
marine_metag.1191        UAUACGGGAGAGACUAC--UUUUGUAGCGCCGAAGGAGCAACCA--CCCC---------GG-AAACUCUCAGGCAAAAGGACCGUACA
marine_metag.1193        CAAUCUGGAGAGAGACAUAUUUUUGUCCACCGAAGGAGUAAGCUCAACGA---------GUUAAUCUCUCAGGUCACAUGACAGAUUA
marine_metag.1198        UGCGCGAGAGAG-UCGGUUACCACCGACACCGAAGGAGCAAGCAUCCCC----------GCCAAUCUCUCAGGUACAGGUAUCGCGAC
marine_metag.1201        CUAUCGGGAGAGUCUAC--AAACGUAGCACCGAAGGAGCAACCA--CCCA---------GG-AAACUCUCAGGUAAAAGGACCGUAAC
marine_metag.1202        GUAACGGGAGAGACCAU------AUGGCGCCGAAGGAGCAACCA--CCCC---------GG-AAACUCUCAGGCAAAAGGACCGUUAU
marine_metag.1207        UAUACGGGAGAGACUAC--UUUUGUAGCGCCGAAGGAGCAACCA--CCCC---------GG-AAACUCUCAGGCAAAAGGACCGUACA
marine_metag.1212        GCCACGGGAGAGACUACAGAAUAGUAGCGCCGAAGGAGCAACCA--CCCA---------GG-AAUCUCUCAGGCAAAAGGACCGUAAC
marine_metag.1213        UGCGCGAGAGAG-UCAGUUACCACUGACACCGAAGGAGCAAGCAUCCCC----------GCCAAUCUCUCAGGUACAGGUAUCGCGAC
marine_metag.1221        UUUACGGGAGAGACUACAGAAUAGUAGCGCCGAAGGAGCAACCA--CCCA---------GG-AAUCUCUCAGGCAAUUGGACCGUACA
marine_metag.1224        AUAUCGGGAGAA-ACUA--GUAAUAGUUGCCGAAGGAGCAACCG--CCCC---------GG-AAACUCUCAGGCAAAAGGACCGGUAU
marine_metag.1227        UAAUCGGGAGAGACUAA--UAACUUAGCGCCGAAGGAGCAACCA--CCCC---------GG-AAACUCUCAGGCAAAAGGACCGAUCA
marine_metag.1229        UUUAAGGAAGAGACUAC--UUUUGUAGCGCCGAAGAAGCAACCA--CCCC---------GG-AAACUUUCAGGCAAAAGGACCUUAAA
marine_metag.1238        UUAUCGGGAGAGACUAU------AUAGCGCCGAAGGAGCAACCA--CCCC---------GG-AAACUCUCAGGCAAAAGGACCGAUUA
marine_metag.1239        UUAACGGGAGAGUCUAC--AAACGUAGCACCGAAGGAGCAACCA--CCCA---------GG-AAACUUUCAGGUAAAAGGACCGUAAC
marine_metag.1242        UUAUCGGGAGAGAUUAC--UUUUGUAGCGCCGAAGGAGCAACCA--CCCC---------GG-AAACUCUCAGGCAAAAGGACCGAUUA
marine_metag.1249        UUUUUGUGAGAGCGUUU--UAAAUAACCGCCGAAGGAGCAACUA--CCCU---------AG-AAACUCUCAGGUAAAAGUAUCAUAAA
marine_metag.1256        UAUACGGGAGAGACUAC--UUUUGUAGCGCCGAAGGAGCAACCA--CCCC---------GG-AAACUCUCAGGCAAAAGGACCGUACA
marine_metag.1257        UUAUCGGGAGAGACUAU------AUAGCGCCGAAGGAGCAACCA--CCCC---------GG-AAACUCUCAGGCAAAAGGACCGAUUA
marine_metag.1258        GAUACGGGAGAGACUACAGACUAGUAGCGCCGAAGGAGCAACCA--CCCA---------GG-AAUCUCUCAGGCAAAAGGACCGUAAC
marine_metag.1259        UAUACGGGAGAGACUAC--AUCUGUAGCGCCGAAGGAGCAACCA--CCCC---------GG-AAACUCUCAGGCAAAAGGACCGUACA
marine_metag.1260        UUAGUGGGAGAGCCUAAGUUUUAUUAGCGCCGAAGGAGUAACCG--CCUC---------GG-AACCUCUCAGGCAAACGGACCGCUAA
marine_metag.1261        UAAUCUGGAGAGUGAUGUUUUAUCAUCCACCGAAGGGGUAAGCCAUUUUU--------GGUCAAUCUUUCAGGUUCCGUGACAGAUGG
marine_metag.1262        GUAACGGGAGAGUCUAA--UUUAUUAGCGCCGAAGGAGCAACUA--CCCU---------AG-AAACUCUCAGGCAAAAGGACCGUUGC
marine_metag.1263        ACGGUGGGAGAA-CUGG--AUAAUCAGUGCCGAAGGAGCAACCG--CCCC---------GG-AAACUCUCAGGCAAAUGGACCACUGU
marine_metag.1264        GCCUCUGGAAAA-GGGA--UGCGUCCCUACCGACGGUGCAAGCCGCAUUC--GGGUGCGGUGAAGCUCUCAGGUUGGUCAACAGAGGG
marine_metag.1272        AUAUCGGGAGAGACUAUUCGAUAAUAGCGCCGAAGGAGCAACCA--CCCC---------GG-AAACUCUCAGGCAAAAGGACCGAUAA
marine_metag.1275        AUGGUGGGAGAA-CUGG--AUAAUCAGUGCCGAAGGAGCAACCG--CCCC---------GG-AAACUCUCAGGCAAAUGGACCACUGU
marine_metag.1278        AUAUCGGGAGAA-ACUA--GCAAUAGUUGCCGAAGGAGCAACCG--CCCC---------GG-AAACUCUCAGGCAAAAGGACCGGUAU
marine_metag.1279        CACUCUGAAAAGAGGAC--ACACGUCCCGCCGACGGUGAAAGCGCUACCC-------GCGUGAAACUCUCAGGC--AAUGACAGAGGG
marine_metag.1280        CGUACGGGAGAGACUACA-GAAAGUAGCGCUGAAGGAGCAACCA--CCCA---------GG-AAUCUCUCAGGCAAAAGGACCGUAGC
marine_metag.1281        GUAACGGGAGAGACCAA------UUGGCGCCGAAGGAGCAACCA--CCCC---------GG-AAACUCUCAGGCAAAAGGACCGUUAC
marine_metag.1283        GCACUGGGAGAAUCUGG------CCAGUGCCGAAGGAGCAACCG--CCCC---------GGUAAACUCUCAGGCCGAAGGACCAGUGC
marine_metag.1284        UUAUCGGGAGAGACUAU------AUAGCGCCGAAGGAGCAACCA--CCCC---------GG-AAACUCUCAGGCAAAAGGACCGAUUA
marine_metag.1286        UACACGGGAGAGACUAC--UUUUGUAGCGCCGAAGGAGCAACCA--CCCC---------GG-AAACUCUCAGGCAAAAGGACCGUACA
marine_metag.1287        UUUACGGGAGAGACUACAAUUUAGUAGCGCCGAAGGAGCAACCA--CCCA---------GG-AAUCUCUCAGGCAAAAGGACCGUGCA
marine_metag.1293        UAUACGGGAGAGACUACAGUUAAGUAGCGCCGAAGGAGCAACCA--CCCA---------GG-AAUCUCUCAGGCAAAAGGACCGUAAC
marine_metag.1295        UUGACGGGAGAGACUACAAUACAGUAGCGCCGAAGGAGCAACCA--CCCA---------GG-AAUCUCUCAGGCAAAAGGACCGUAAC
marine_metag.1301        CAAACGGGAGAGCGCGG------CUGCCGCCGAAGGCGCAAUCCACCCCC---------GA-AAUCGCUCAGGCAAAAGGACCGUUUG
marine_metag.1302        AACUCUGGAGAGCGAGCCAACCGGCUCCACCGACGGUGCAAGCCCCGAAC--CCACGGGGUGAAACUCUCAGGUACACGGACAGAGGG
marine_metag.1310        UUUACGGGAGAGACUACAGAUCAGUAGCGCCGAAGGAGCAACCA--CCCA---------GG-AAUCUCUCAGGCAAAAGGACCGUAGC
marine_metag.1311        CAUACGGGAGAGACCAA--UAUAUUGGCGCCGAAGGAGCAACCA--CCCC---------GG-AAACUCUCAGGCAAAAGGACCGUACA
marine_metag.1312        UAUACGGGAGAGACUAC--UUUUGUAGCGCCGAAGGAGCAACCA--CCCC---------GG-AAACUCUCAGGCAAAAGGACCGUACA
marine_metag.1315        GUAACGGGAGAGACCAU------AUGGCGCCGAAGGAGCAACCA--CCCC---------GG-AAACUCUCAGGCAAAAGGACCGUUAU
marine_metag.1316        AUAUCGGGAGAGACUAUUAUGUAAUAGCGCCGAAGGAGCAACCA--CCCC---------GG-AAACUCUCAGGCAAAUGGACCGAUAA
marine_metag.1318        AACUCUGAAGAGAU------------ACACCGAAGGAGCAAGCAAAUAUC-ACCUAUUUGCGAAUCUCUCAGGU--CAGAACAGAGGG
marine_metag.1321        UUUACGGGAGAGACUACAGAUCAGUAGCGCCGAAGGAGCAACCA--CCCA---------GG-AAUCUCUCAGGCAAAAGGACCGUAGC
marine_metag.1323        AUAUCGGGAGAGACUAUUCAAUAAUAGCGCCGAAGGAGCAACCA--CCCC---------GG-AAACUCUCAGGCAAAAGGACCGAUAA
marine_metag.1326        UAUACGGGAGAGACUAC--UUUUGUAGCGCCGAAGGAGCAACCA--CCCC---------GG-AAACUCUCAGGCAAAAGGACCGUACA
marine_metag.1327        UUUUUGUGAGAGCGUUU--UAAAUAACCGCCGAAGGAGCAACUA--CCCU---------AG-AAACUCUCAGGUAAAAGUAUCAUAAA
marine_metag.1331        AUAUCGGGAGAGACUAUUCAAUAAUAGCGCCGAAGGAGCAACCA--CCCC---------GG-AAACUCUCAGGCAAAAGGACCGAUAA
marine_metag.1334        CUUAAAGAAGAGAGCGA------UCGCCGCCGAAGGAGCAACCG--CCCC---------GG-AAACUCUCAGGCAAAAGGACUUUAAG
marine_metag.1338        UAUACGGGAGAGACUAC--UUUUGUAGCGCCGAAGGAGCAACCA--CCCC---------GG-AAACUCUCAGGCAAAAGGACCGUACA
marine_metag.1340        AUAACGGGAGAGACUAUUUAAAUAUAGCGCCGAAGGAGCAACCU--CCCU---------GG-AAACUCUCAGGCAAAAGGACCGUUAU
marine_metag.1341        UAUACGGGAGAGACUAC--UUUUGUAGCGCCGAAGGAGCAACCA--CCCC---------GG-AAACUCUCAGGCAAAAGGACCGUACA
marine_metag.1342        GCCUCUGGAAAGCAGGGAUAAGACCCUCACCGAAGGUGUAAGCCAGUCUUGUCAGGCUGGUCAAUCUCUCAGGU--UUCGACAGAGGG
marine_metag.1347        CUUGUGGGAGAGACCCGCGUAUUCGGGCGCCGAAGGAGCAACCG--CCCC---------GG-AAUCUCUCAGGCAAAUGGACCGUAGG
marine_metag.1352        CUAUCGGGAGAGACUAU------AUAGCGCCGAAGGAGCAACCA--CCCC---------GG-AAACUCUCAGGCAAAAGGACCGAUUA
marine_metag.1355        CUAUCGGGAGAGACUAA--UAGAUUAGCACCGAAGGAGCAACCA--CCCC---------GG-AAACUCUCAGGUAAAAGGACCGAUAG
marine_metag.1361        UAUACGGGAGAGACUACU-UAAGGUAGCGCCGAAGGAGCAACCA--CCCA---------GG-AAUCUCUCAGGCAAAAGGACCGUAAC
marine_metag.1363        UUAUCUGGAGAGCGAUGAAUUUUCAUCCACCGAAGGGGUAAGCCAGUCUU--------GGUCAAUCUUUCAGGUUCCGUGACAGAUGG
marine_metag.1366        UAAUCGGGAGAGACUAA---UAAUUAGCGCCGAAGGAGCAACCA--CCCC---------GG-AAACUCUCAGGCAAAAGGACCGAUUA
marine_metag.1368        AUAUUGGGAGAGACUAUUCAGUAAUAGCGCCGAAGGAGCAACCA--CCCC---------GG-AAACUCUCAGGCAAAUGGACCGAUAA
marine_metag.1374        UAAUCGGGAGAGACUAACUGUAUUUAGCGCCGAAGGAGCAACCA--CCCC---------GG-AAACUCUCAGGCAAAAGGACCGAUCA
marine_metag.1375        UUUACGGGAGAGACUACAGAAUAGUAGCGCCGAAGGAGCAACCA--CCCA---------GG-AAUCUCUCAGGUAAAAGGACCGUAAC
marine_metag.1380        AUAACGGGAGAGACUAUUUAAAUAUAGCGCCGAAGGAGCAACCU--CCCU---------GG-AAACUCUCAGGCAAAAGGACCGUUAU
marine_metag.1381        CCGUCUGGAGAGAGGCUGCUCACAGCCCACCGAAGGGGCAAGCAGACCCG-----CUCUGU-AAACUCUCAGGUAUCAGGACAGGGGG
marine_metag.1382        GCAGUGGGAGAA-CCGG------CCGGUGCCGAAGGAGCAACCG--CCCC---------GG-AAACUCUCAGGCAACGGGACCGCCGC
marine_metag.1385        UAUACGGGAGAGACUAC--UUUUGUAGCGCCGAAGGAGCAACCA--CCCC---------GG-AAACUCUCAGGCAAAAGGACCGUACA
marine_metag.1386        AUAUCGGGAGAGACUAUUAAAUAAUAGCGCCGAAGGAGCAACCA--CCCC---------GG-AAACUCUCAGGCAAAUGGACCGAUAA
marine_metag.1387        UUUGUGUGAGAGAGUUA--UUUAUAACCGCCGAAGGAGCAACCA--CCCC---------GG-AAACUCUCAGGCACCCGAAACACAAA
marine_metag.1397        UUAUCGGGAGAGACUAACAAUGUUUAGCGCCGAAGGAGCAACCA--CCCC---------GG-AAACUCUCAGGCAAAAGGACCGAUCA
marine_metag.1403        UUUAAGGAAGAGACUAC--AUUUGUAGCGCCGAAGAAGCAACCG--CCCC---------GG-AAACUUUCAGGCAAAAGGACCUUAAA
marine_metag.1415        UUAUCGGGAGAGACUGA--UAAGUUAGCGCCGAAGGAGCAACCA--CCCC---------GG-AAACUCUCAGGCAAAAGGACCGUUAA
marine_metag.1417        UAUACGGGAGAGACUAC--UUUUGUAGCGCCGAAGGAGCAACCA--CCCC---------GG-AAACUCUCAGGCAAAAGGACCGUACA
marine_metag.1423        AACGCUGGAAAG-UGGG--CUUGCCCACGCCGACGGGGAAAGAUCUACGA---------UCGAAGCUCUCAGGCGGAGAGACAGCGGG
marine_metag.1424        AUUACGGGAGAGACUACAAAUUUGUAGCGCCGAAGGAGCAACCA--CCCA---------GG-AAUCUCUCAGGCAAAUGGACCGUAAC
marine_metag.1425        UAUACGGGAGAGACUAC--UUUUGUAGCGCCGAAGGAGCAACCA--CCCC---------GG-AAACUCUCAGGCAAAUGGACCGUACA
marine_metag.1429        AUAUCGGGAGAGACUAAUAAUUAAUAGCGCCGAAGGAGCAACCA--CCCC---------GG-AAACUCUCAGGCAAAUGGACCGAUAA
marine_metag.1431        UAUACGGGAGAGACUAC--UUUUGUAGCGCCGAAGGAGCAACCA--CCCC---------GG-AAACUCUCAGGCAAAAGGACCGUGCA
marine_metag.1434        CUAUCGGGAGAGACUAU------AUAGCGCCGAAGGAGCAACCA--CCCC---------GG-AAACUCUCAGGCAAAAGGACCGAUUA
marine_metag.1439        UAUACGGGAGAGACUAC--UUUUGUAGCGCCGAAGGAGCAACCA--CCCC---------GG-AAACUCUCAGGCAAAAGGACCGUACA
marine_metag.1440        UAUACGGGAGAGACUAC--UUUUGUAGCGCCGAAGGAGCAACCA--CCCC---------GG-AAACUCUCAGGCAAAAGGACCGUACA
marine_metag.1441        UUAUCGGGAGAGACUAU------AUAGCGCCGAAGGAGCAACCA--CCCC---------GG-AAACUCUCAGGCAAAAGGACCGAUUA
marine_metag.1443        UUAUCGGGAGAGACUAAACAUUUUUAGCGCCGAAGGAGCAACCA--CCCC---------GG-AAACUCUCAGGCAAAUGGACCGAUAC
marine_metag.1445        GUAACGGGAGAGUCUACUUUAUUGUAGCGCCGAAGGAGCAACCA--CCCC---------GG-AAACUCUCAGGCAAAAGGACCGUUAC
marine_metag.1446        UUAUCGGGAGAGACUAU------AUAGCGCCGAAGGAGCAACCA--CCCC---------GG-AAACUCUCAGGCAAAAGGACCGAUUA
marine_metag.1447        CACUCUGAAAAGAGGAC--ACACGUCCCGCCGACGGUGAAAGCGCUACCC-------GCGUGAAACUCUCAGGC--AAUGACAGAGGG
marine_metag.1454        UUAACGGGAGAGACUACAAGUUUGUAGCACCGAAGGAGCAACCA--CCCA---------GG-AAACUCUCAGGUAAAAGGACCGUAAC
marine_metag.1455        UAUACGGGAGAGACUAC--UUUUGUAGCGCCGAAGGAGCAACCA--CCCC---------GG-AAACUCUCAGGCAAAAGGACCGUACA
marine_metag.1457        UUUACGGGAGAGACUACAGAUUAGUAGCGCCGAAGGAGCAACCA--CCCA---------GG-AAUCUCUCAGGCAAAAGGACCGUAGC
marine_metag.1459        CUAACGGGAGAGUCUAC--AAACGUAGCACCGAAGGAGCAACCA--CCCA---------GG-AAACUCUCAGGUAAAAGGACCGUAAC
marine_metag.1464        GUAACGGGAGAGACCAA------UUGGCGCCGAAGGAGCAACCA--CCCC---------GG-AAACUCUCAGGCAAAAGGACCGUUAC
marine_metag.1475        AUAUCGGGAGAGACUAUUAUAUAAUAGCGCCGAAGGAGCAACCA--CCCC---------GG-AAACUCUCAGGCAAAUGGACCGAUAA
marine_metag.1478        GUAACGGGAGAGACCAU------AUGGCGCCGAAGGAGCAACCA--CCCC---------GG-AAACUCUCAGGCAAAAGGACCGUUAC
marine_metag.1479        CUCACGGGAGAGACUAUUUUAUAAUAGCGCCGAAGGAGCAACCA--CCCC---------GG-AAACUCUCAGGCAAAAGGACCGUACA
marine_metag.1481        AACUCUGGAAAGUUGAUUAGCAAAUCUCACCGAAGGUGCAGAGCAUUAUG---------CUAAAUCUCUCAGGUUCCACGACAGAGGG
marine_metag.1485        GUAACGGGAGAGACUACAGAAUAGUAGCGCCGAAGGAGCAACCA--CCCA---------GG-AAUCUCUCAGGCAAAAGGACCGUAAC
marine_metag.1486        GCCACGGGAGAGACUACAGAUUAGUAGCGCCGAAGGAGCAACCA--CCCA---------GG-AAUCUCUCAGGCAAAAGGACCGUAAC
marine_metag.1491        UAUACGGGAGAGACUAC--UUUUGUAGCGCCGAAGGAGCAACCA--CCCC---------GG-AAACUCUCAGGCAAAAGGACCGUGCA
marine_metag.1492        UAUACGGGAGAGACUACA-AACAGUAGCGCCGAAGGAGCAACCA--CCCA---------GG-AAUCUCUCAGGCAAAAGGACCGUAAC
marine_metag.1493        CAAUCUGGAGAGAGACAUUUUUUUGUCCACCGAAGGAGUAAGCUCAUACA-----ACGAGUUAGUCUCUCAGGUAACAUGACAGAUUA
marine_metag.1494        AUAUCGGGAGAGACUAA--CUACUUAGCGCCGAAGGAGCAACCA--CCCC---------GG-AAACUCUCAGGCAAAAGGACCGAUCA
marine_metag.1498        CACUCUGAAAAGAGGAC--ACACGUCCCGCCGACGGUGAAAGCGCUACCC-------GCGUGAAACUCUCAGGC--AAUGACAGAGGG
marine_metag.1499        UAUACGGGAGAGACUAC--UUUUGUAGCGCCGAAGGAGCAACCA--CCCC---------GG-AAACUCUCAGGCAAAUGGACCGUACA
marine_metag.1500        UUUACGGGAGAGACUACAGACUAGUAGCACCGAAGGAGCAACCA--CCCA---------GG-AAUCUCUCAGGUAAAAGGACCGUAAC
marine_metag.1508        AGUGCGGGAGAGAUCGUCAGAGGACGACGCCGACGGAGCAACCG--CCCC---------GG-AAACUCUCAGGCAAAAGGACCGCGCA
marine_metag.1521        UAUGCGGGAGAGACACCGGAUGUGGUGCACCGAAGGAGCAAGCCUCCCC----------GCCAAUCUCUCAGGUAUCAGUACCGCAUA
marine_metag.1523        AUAUCGGGAGAGACUAAAUGUCAUUAGCGCCGAAGGAGCAACCA--CCCC---------GG-AAACUCUCAGGCAGAAGGACCGACAA
marine_metag.1525        GUAACGGGAGAUACUACUUUAAUGUAGAGCCGAAGGAGCAACUA--CCCU---------AG-AAACUCUCAGGCAAAAGGACCGUUAC
marine_metag.1529        CUAUCGGGAGAGACUAU------AUAGCGCCGAAGGAGCAACCA--CCCC---------GG-AAACUCUCAGGCAAAAGGACCGAUUA
marine_metag.1531        UUAUCGGGAGAGACUAU------AUAGCGCCGAAGGAGCAACCA--CCCC---------GG-AAACUCUCAGGCAAAAGGACCGAUUA
marine_metag.1535        UAUACGGGAGAGACUAC--UUUUGUAGCGCCGAAGGAGCAACCA--CCCC---------GG-AAACUCUCAGGCAAAAGGACCGUACA
marine_metag.1539        GCCACGGGAGAGACUACAGAUUAGUAGCGCCGAAGGAGCAACCA--CCCA---------GG-AAUCUCUCAGGCAAAAGGACCGUAAC
marine_metag.1544        UCUACGGGAGAGACUACAGAUUAGUAGCGCCGAAGGAGCAACCA--CCCA---------GG-AAUCUCUCAGGCAAAAGGACCGUAAC
marine_metag.1545        UUAUCGGGAGAGACUAU------AUAGCGCCGAAGGAGCAACCA--CCCC---------GG-AAACUCUCAGGCAAAAGGACCGAUUA
marine_metag.1547        GUUACGGGAGAGACUACAGAAUAGUAGCGCCGAAGGAGCAACCA--CCCA---------GG-AAUCUCUCAGGCAAAAGGACCGUAAC
marine_metag.1550        UAUACGGGAGAGACUAC--UUUUGUAGCGCCGAAGGAGCAACCA--CCCC---------GG-AAACUCUCAGGCAAAAGGACCGUACA
marine_metag.1553        UUAUCGGGAGAGACUAA--ACACUUAGCGCCGAAGGAGCAACCA--CCCC---------GG-AAACUCUCAGGCAAACGGACCGAUAC
marine_metag.1554        UUUACGGGAGAGACUACA-GACGGUAGCACCGAAGGAGCAACCA--CCCA---------GG-AAUCUCUCAGGUAAAAGGACCGUAAC
marine_metag.1558        UAAUCUGGAGAGUGAUGAUUUAUCAUCCACCGAAG-GGUAAGCCAAUUUU--------GGUCAAUCUUUCAGUU--CGUGACAGAUGG
marine_metag.1562        AUAUCGGGAGAGACUAUUAGAUAAUAGCGCCGAAGGAGCAACCA--CCCC---------GG-AAACUCUCAGGCAAAUGGACCGAUAA
marine_metag.1563        CACUCUGAAAAGAGGAC--ACACGUCCCGCCGACGGUGAAAGCGCUACCC-------GCGUGAAACUCUCAGGC--AAUGACAGAGGG
marine_metag.1566        GAAUCUGGAAAGUAGC--------GCUCACCGAAGGAGUAAGCGGACGUC---------GCGAAUCUCUCAGGU--AAUGACAGAUGG
marine_metag.1568        AUGUCGGGAGAGACUGC------GCAGCGCCGAAGGAGCAACCG--CCCC---------GG-AAACUCUCAGGCCAAAGGACCGGCAU
marine_metag.1571        AUAACGGGAGAGACUAUUUAGAUAUAGCGCCGAAGGAGCAACCU--CCCU---------GG-AAACUCUCAGGCAAAAGGACCGUUAU
marine_metag.1575        GUUACGGGAGAGACUACAGAAUAGUAGCGCCGAAGGAGCAACCA--CCCA---------GG-AAUCUCUCAGGCAAAAGGACCGUAAC
marine_metag.1578        CAGUCGGGAGAGACCGCUGCCUGGCGGCGCCGAAGGAGCAACCG--CCCC---------GG-AAACUCUCAGGCCCCAGGACCGGCUG
marine_metag.1581        UCAUCGGGAGAGACUAU------AUAGCGCCGAAGGAGCAACCA--CCCC---------GG-AAACUCUCAGGCAAAAGGACCGAUUA
marine_metag.1582        UAUACGGGAGAGACUAC--AAUUGUAGCGCCGAAGGAGCAACCA--CCCC---------GG-AAACUCUCAGGCAAAAGGACCGUACA
marine_metag.1585        ACGGUGGGAGAA-CUGG--AUAAUCAGUGCCGAAGGAGCAACCG--CCCC---------GG-AAACUCUCAGGCAAAUGGACCACUGU
marine_metag.1587        CACUCUGAAAAGAGGAC--ACACGUCCCGCCGACGGUGAAAGCGCUACCC-------GCGUGAAACUCUCAGGC--AAUGACAGAGGG
marine_metag.1591        AUGGUGGGAGAA-CUGG--AUAAUCAGUGCCGAAGGAGCAACCG--CCCC---------GG-AAACUCUCAGGCAAAUGGACCACUGU
marine_metag.1592        UAUACGGGAGAGACUAC--UUUUGUAGCGCCGAAGGAGCAACCA--CCCC---------GG-AAACUCUCAGGCAAAAGGACCGUACA
marine_metag.1595        GUAUCGGGAGAG-UGAA------UUCACGCCGAAGGAGCAACCU--CCCC---------GG-AAUCUCUCAGGCAACAGGACCGAUAC
marine_metag.1596        UUUUUGUGAGAGCGUUU--UAAAUAACCGCCGAAGGAGCAACUA--CCCU---------AG-AAACUCUCAGGUAAAAGUAUCAUAAA
marine_metag.1600        UAUACGGGAGAGACUAC--UUUUGUAGCGCCGAAGGAGCAACCA--CCCC---------GG-AAACUCUCAGGCAAAAGGACCGUACA
marine_metag.1601        UCUACGGGAGAGACUACAAUUUUGUAGCGCCGAAGGAGCAACCA--CCCA---------GG-AAUCUCUCAGGCAAAAGGACCGUAAC
marine_metag.1604        CGUACGGGAGAGACUACUUGAUUGUAGCGCCGAAGGAGCAACCA--CCCC---------GG-AAACUCUCAGGCAAAAGGACCGUACA
marine_metag.1607        CAUACGGGAGAGACUACAUAUUAGUAGCGCCGAAGGAGCAACCA--CCCA---------GG-AAUCUCUCAGGCAAAAGGACCGUAAC
marine_metag.1609        UCUACGGGAGAGACUACA-AAAUGUAGCGCCGAAGGAGCAACCA--CCCA---------GG-AAUCUCUCAGGCAAAAGGACCGUACA
marine_metag.1618        UUUACGGGAGAGACUACAGAAUAGUAGCGCCGAAGGAGCAACCA--CCCA---------GG-AAUCUCUCAGGCAAAAGGACCGUAGC
marine_metag.1619        CACUCUGAAAAGAGGAC--ACACGUCCCGCCGACGGUGAAAGCGCUACCC-------GCGUGAAACUCUCAGGC--AAUGACAGAGGG
marine_metag.1624        CACUCUGGAAAGCGGAAUGCCACUUCCCGCCGACGGUGAAAGAGCACCAG------UGCUCGAAACUCUCAGGC--AAUGACAGAGGG
marine_metag.1626        AUAACGGGAGAGACUAUUUAGAUAUAGCGCCGAAGGAGCAACCU--CCCU---------GG-AAACUCUCAGGCAAAAGGACCGUUAU
marine_metag.1635        UAUACGGGAGAGACUAC--UUUUGUAGCGCCGAAGGAGCAACCA--CCCC---------GG-AAACUCUCAGGCAAAAGGACCGUACA
marine_metag.1642        UAUACGGGAGAGACUACAGACUAGUAGCGCCGAAGGAGCAACCA--CCCA---------GG-AAUCUCUCAGGCAAAAGGACCGUAAC
marine_metag.1646        UAAUCGGGAGAGACUAACUGUAUUUAGCGCCGAAGGAGCAACCA--CCCC---------GG-AAACUCUCAGGCAAAAGGACCGAUCA
marine_metag.1648        ACUACGGGAGAAUGGUAUGAAAUGACCUGCCGAAGGAGCAACCA--CCCA---------GG-AAUCUCUCAGGCAAAUGGACCGUAAC
marine_metag.1649        UAUACGGGAGAGACUAC--UUUUGUAGCGCCGAAGGAGCAACCA--CCCC---------GG-AAACUCUCAGGCAAAAGGACCGUACA
marine_metag.1650        UUUACGGGAGAGACUACA-AAAUGUAGCGCCGAAGGAGCAACCA--CCCA---------GG-AAUCUCUCAGGUAGAAGGACCGUGCA
marine_metag.1652        CUUACGGGAGAGACUAC--UCGAGUAGCGCCGAAGGAGCAAAUA--CCCA---------AU-AAUCUCUCAGGCAAAAGGACCGUACG
marine_metag.1656        UAUACGGGAGAGACUAC--UUUUGUAGCGCCGAAGGAGCAACCA--CCCC---------GG-AAACUCUCAGGCAAAAGGACCGUACA
fresh.sedim.metag.12     CGCAUGGGAGAGUCCGGAUUUUGCCGGCGCCGACGGAGCAACCC--CCCA---------GG-AAACUCUCAGGCACCAGGACCGUGUG
marine_metag.1658        UGCGCGAGAGAG-UCGGUUACCACUGACACCGAAGGAGCAAGCAUCCCC----------GCCAAUCUCUCAGGUACAGGUAUCGCGAC
marine_metag.1663        GAAUCUGGAAAGUAGC--------GCUCACCGAAGGAGUAAGCGGACGUC---------GCGAAUCUCUCAGGU--AAUGACAGAUGG
marine_metag.1669        AUAUCGGGAGAA-ACUA--GUAAUAGUUGCCGAAGGAGCAACCG--CCCC---------GG-AAACUCUCAGGCAAAAGGACCGGUAU
marine_metag.1673        CAAUCUGGAGAGAGAUGAUAUCACAUCCACCGAAGGGGUAAGCUAAGUUU--AAUCUUGGUCAAUCUUUCAGGUUCCGUGACAGAUGG
marine_metag.1675        CCUACGGGAGAGACUAC--UAUUGUAGCGCCGAAGGAGCAACCA--CCCC---------GG-AAACUCUCAGGCAAAAGGACCGUACA
marine_metag.1677        AUUACGGGAGAGACUACAGAACAGUAGCGCCGAAGGAGCAACCA--CCCA---------GG-AAUCUCUCAGGCAAAAGGACCGUAGC
marine_metag.1690        UCAUCGGGAGAGACUAU------AUAGCGCCGAAGGAGCAACCA--CCCC---------GG-AAACUCUCAGGCAAAAGGACCGAUUA
marine_metag.1695        UUUACGGGAGAGACUACA-AAAUGUAGCGCCGAAGGAGCAACCA--CCCA---------GG-AAUCUCUCAGGCAAAAGGACCGUAAC
marine_metag.1697        UCAUCGGGAGAGACUAU------AUAGCGCCGAAGGAGCAACCA--CCCC---------GG-AAACUCUCAGGCAAAAGGACCGAUUA
marine_metag.1699        UUGUCGGGAGAGAUUAC--UUUUGUAGCGCCGAAGGAGCAACCA--CCCC---------GG-AAACUCUCAGGCAAAAGGACCGAUUA
marine_metag.1701        UUAUCUGGAAAGAGGAU--GAAUAUCCCGCCGAAGGUGAAGUCCUUGUAG---------GGCAAACUCUCAGGUACCAUGACAGAGAG
marine_metag.1705        CUAUCGGGAGAGACUAU------AUAGCGCCGAAGGAGCAACCA--CCCC---------GG-AAACUCUCAGGCAAAAGGACCGAUUA
marine_metag.1707        GUAUCGGGAGAA-ACUA--GCAAUAGUUGCCGAAGGAGCAACCG--CCCC---------GG-AAACUCUCAGGCAAAAGGACCGGUAU
marine_metag.1714        UGAUCGGGAGAGACUAAUCGAUUUUAGCGCCGAAGGAGCAACCA--CCCC---------GG-AAACUCUCAGGCAAAAGGACCGGUUU
marine_metag.1715        CUAACGGGAGAGACUACA-AAAUGUAGCGCCGAAGGAGCAACCA--CCCA---------GG-AAUCUCUCAGGCAAAAGGACCGUAAC
marine_metag.1725        CUUACGGGAGAGACUAC--UUAAGUAGCGCCGAAGGAGCAAAUA--CCCA---------AU-AAUCUCUCAGGCA-AAGGACCGUACG
marine_metag.1728        UAUACGGGAGAGACUAC--UUUUGUAGCGCCGAAGGAGCAACCA--CCCA---------GG-AAUCUCUCAGGUAAAAGGACCGUAAA
marine_metag.1729        UAUACGGGAGAGACUACUUGAAUGUAGCGCCGAAGGAGCAACCA--CCCC---------GG-AAACUCUCAGGCAAAAGGACCGUACA
marine_metag.1732        UAUACGGGAGAGACUACGUAUUUGUAGCGCCGAAGGAGCAACCA--CCCC---------GG-AAACUCUCAGGCAAAAGGACCGUACA
fresh.sedim.metag.14     CCCGCCGGAGAGAGGGAAGGCCGUCCCCGCCGAAGGCGCAACCC--GCCC---------GG-AAACGCUCAGGCAAAGGAACGGCGGU
marine_metag.1740        CUAUCGGGAGAGACUAU------AUAGCGCCGAAGGAGCAACCA--CCCC---------GG-AAACUCUCAGGCAAAAGGACCGAUUA
marine_metag.1741        UGUGCGAGAGAG-UCGGUUACCACCGACACCGAAGGAGCAAGCAUCCCC----------GCCAAUCUCUCAGGUACAGGUAUCGCGAC
marine_metag.1742        CGCGCGGGAGAGCGCCGGGUUCACGGCCGCCGAAGGAGCAACCA--CCCC---------GG-AAUCUCUCAGGCAAUGGGACCGCGCG
marine_metag.1745        GUAACGGGAGAGACUAU------AUAGCGCCGAAGGAGCAACCA--CCCC---------GG-AAACUCUCAGGCAAAAGGACCGUUAC
marine_metag.1749        ACGGUGGGAGAA-CUGG--AUAAUCAGUGCCGAAGGAGCAACCG--CCCC---------GG-AAACUCUCAGGCAAAUGGACCACUGU
marine_metag.1752        GUAACGGGAGAGACCAA--UUGUUUGGCGCCGAAGGAGCAACCA--CCCC---------GG-AAACUCUCAGGCAAAAGGACCGUUAC
marine_metag.1760        UAUACGGGAGAGACUAC--UUUUGUAGCGCCGAAGGAGCAACCA--CCCC---------GG-AAACUUUCAGGCAAAAGGACCGUACA
marine_metag.1761        CACUCUGAAAAGAGGAC--ACACGUCCCGCCGACGGUGAAAGCGCUACCC-------GCGUGAAACUCUCAGGC--AAUGACAGAGGG
marine_metag.1780        UUUGUGUGAGAGAGUUA--UUUAUAACCGCCGAAGGAGCAACCA--CCCC---------GG-AAACUCUCAGGCACCUGAAACACAAA
marine_metag.1781        AUUACGGGAGAGACUACAAACUUGUAGCGCCGAAGGAGCAACCA--CCCA---------GG-AAUCUCUCAGGCAAAAGGACCGUAAC
marine_metag.1785        UAUACGGGAGAGACUACAUAUUCGUAGCGCCGAAGGAGCAACCA--CCCC---------GG-AAACUCUCAGGCAGAAGGACCGUACA
marine_metag.1790        UAAUCUGGAGAGUGAUGAUUUAUCAUCCACCGAAGGGGUAAGCCAAUUUU--------GGUCAAUCUUUCAGGUUCCGUGACAGAUGG
marine_metag.1791        AUAUCGGGAGAUACUGA--UAAUUCAGAGCCGAAGGAGCAACUA--ACCC---------GG-AAACUCUCAGGCAAAAGGACCGAUAU
marine_metag.1799        UAUACGGGAGAGACUAC--UUUUGUAGCGCCGAAGGAGCAACCA--CCCC---------GG-AAACUCUCAGGCAAAAGGACCGUACA
marine_metag.1800        CACUCUGAAAAGAGGAC--ACACGUCCCGCCGACGGUGAAAGCGCUACCC-------GCGUGAAACUCUCAGGC--AAUGACAGAGGG
marine_metag.1805        UUAUCGGGAGAGACUAU------AUAGCGCCGAAGGAGCAACCA--CCCC---------GG-AAACUCUCAGGCAAAAGGACCGAUUA
marine_metag.1807        UAUACGGGAGAGACUACA-AACAGUAGCGCCGAAGGAGCAACCA--CCCA---------GG-AAUCUCUCAGGCAAAAGGACCGUAAC
marine_metag.1808        UAUACGGGAGAGACUAC--UUUUGUAGCGCCGAAGGAGCAACCA--CCCC---------GG-AAACUCUCAGGCAAAUGGACCGUACA
marine_metag.1809        CACUCUGGAAAGUGGC--------GCCCACCCAAGGUGAAAGUUAGUCUA---------AUUAAUCUCUCAGGUACCAAGACAGAGGG
marine_metag.1814        UAUGCGGGAGAGACACCGGAUGUGGUGCACCGAAGGAGCAAGCCUCCCC----------GCCAAUCUCUCAGGUAUCAGUACCGCAUA
marine_metag.1816        UAUACGGGAGAGACUACA-AACAGUAGCGCCGAAGGAGCAACCA--CCCA---------GG-AAUCUCUCAGGCAAAAGGACCGUAAC
marine_metag.1818        ACGGUGGGAGAA-CUGG--AUAAUCAGUGCCGAAGGAGCAACCG--CCCC---------GG-AAACUCUCAGGCAAAUGGACCACUGU
marine_metag.1819        UAUACGGGAGAGACUACAGACUAGUAGCGCCGAAGGAGCAACCA--CCCA---------GG-AAUCUCUCAGGCAAAAGGACCGUAAC
marine_metag.1820        UUAACGGGAGAGACUAC--AAAUGUAGCACCGAAGGAGCAACCA--CCCA---------GG-AAACUCUCAGGUAAAAGGACCGUAAC
marine_metag.1821        UUAUCGGGAGAGAUUAGUGAAAACUAGCGCCGAAGGAGCAACCG--CCCC---------GG-AAACUCUCAGGCAAACGGACCGAUUA
marine_metag.1822        UUUACGGGAGAGACUACAGAAUAGUAGCGCCGAAGGAGCAACCA--CCCA---------GG-AAUCUCUCAGGCAAAAGGACCGUAAC
marine_metag.1823        UAGUCGGGAGAGACUAAUUGUCAUUAGCGCCGAAGGAGCAACCA--CCCC---------GG-AAACUCUCAGGCAAAAGGACCGUCAA
marine_metag.1826        UUCACGGGAGAGACUACAAAUUAGUAGCGCCGAAGGAGCAACCA--CCCA---------GG-AAUCUCUCAGGCAAAAGGACCGUACG
marine_metag.1828        UUAUCGGGAGAGACUAA--CAACUUAGCGCCGAAGGAGCAACCA--CCCC---------GG-AAACUCUCAGGCAAAAGGACCGAUUA
marine_metag.1829        GUAACGGGAGAGACCAA------UUGGCGCCGAAGGAGCAACCA--CCCC---------GG-AAACUCUCAGGCAAAAGGACCGUUAC
marine_metag.1836        AACGCUGGAAAGCGAGGAGACUGCCUCCACCGACGGGGAAACGCGGGCCG---------CGGAAGCUCUCAGGUCGAAAGACAGCGGG
marine_metag.1838        CUAUCGGGAGAGACUAU------AUAGCGCCGAAGGAGCAACCA--CCCC---------GG-AAACUCUCAGGCAAAAGGACCGAUUA
marine_metag.1840        UAUACGGGAGAGACUAC--UUUUGUAGCGCCGAAGGAGCAACCA--CCCC---------GG-AAACUCUCAGGCAAAAGGACCGUACA
marine_metag.1841        UUAUCGGGAGAGACUAU------AUAGCGCCGAAGGAGCAACCA--CCCC---------GG-AAACUCUCAGGCAAAAGGACCGAUUA
marine_metag.1847        UCUACGGGAGAGACUACAGAACAGUAGCGCCGAAGGAGCAACCA--CCCA---------GG-AAUCUCUCAGGCAAAAGGACCGUACG
marine_metag.1849        UAUGCGGAAGAGACUACUUCAAUGUAGAGCCGAAGGAGCAACCA--CCCC---------GG-AAUCUCUCAGGCAAAAGGACCGCGCA
marine_metag.1850        UUUACGGGAGAGACUAC--UUUUGUAGCGCCGAAGGAGCAACCA--CCCC---------GG-AAACUCUCAGGCAAAAGGACCGUACA
marine_metag.1852        CAAUCUGGAGAGAGACAUUUUUUUGUCCACCGAAGGAGUAAGCUCAUACA-----AUGAGUUAAUCUCUCAGGUCACAUGACAGAUUA
marine_metag.1853        UUUUUGUGAGAGCGUUU--UAAAUAACCGCCGAAGGAGCAACUA--CCCU---------AG-AAACUCUCAGGUAAAAGUAUCAUAAA
marine_metag.1854        UUUACGGGAGAGACUACAGAUCAGUAGCGCCGAAGGAGCAACCA--CCCA---------GG-AAUCUCUCAGGCAAAAGGACCGUAGC
marine_metag.1857        GUAACGGGAGAGUCUAU--AAAAAUAGCGCCGAAGGAGCAACCA--CCCC---------GG-AAACUCUCAGGCAAAAGGACCGUUGC
marine_metag.1861        UAGUCGGGAGAGACUAAUUGUCGUUAGCGCCGAAGGAGCAACCA--CCCC---------GG-AAACUCUCAGGCAAAAGGACCGUCAA
marine_metag.1862        ACGCAGGGAGAACCCGGCCGCGCCCGGUGCCGAAGGAGCAACCG--CCCC---------GGUAAACUCUCAGGCAAACGGACCUGCGC
marine_metag.1863        UUUGUGUGAGAGAGUUA--UUUAUAACCGCCGAAGGAGCAACCA--CCCC---------GG-AAACUCUCAGGCACCCGAAACACAAA
marine_metag.1864        GACUCUGGAAAU-GGAACAUUCGUUCCUACCGACGGUGCAAGGUGCGCUU--CGGCGCAUCGAAGCUCUCAGGUCGGGUAACAGAGGG
marine_metag.1869        AUAACGGGAGAGACUAUUUAAAUAUAGCGCCGAAGGAGCAACCU--CCCU---------GG-AAACUCUCAGGCAAAAGGACCGUUAU
marine_metag.1871        AAUACGGGAGAGACUACAGACUAGUAGCGCCGAAGGAGCAACCA--CCCA---------GG-AAUCUCUCAGGCAAAAGGACCGUAGC
marine_metag.1881        UCAUCGGGAGAGACUAA--UAACUUAGCGCCGAAGGAGCAACCA--CCCC---------GG-AAACUCUCAGGCAAAAGGACCGAUCA
marine_metag.1885        UUUAAGGGAGAGACUACACUUGUGUAGCGCCGAAGGAGCAACGGGACCC----------CGGAAACUCUCAGGCAGAAGGACCUUAAA
marine_metag.1890        GACACGGGAGAGACUACAGAUUAGUAGCGCCGAAGGAGCAACCA--CCCA---------GG-AAUCUCUCAGGCAAAAGGACCGUAAC
marine_metag.1891        GACACGGGAGAGACUACAGAAUAGUAGCGCCGAAGGAGCAACCA--CCCA---------GG-AAUCUCUCAGGCAAAAGGACCGUAAC
marine_metag.1892        UUUACGGGAGAGACUACAAGUUAGUAGCGCCGAAGGAGCAACCA--CCCA---------GG-AAUCUCUCAGGCAAAAGGACCGUACA
marine_metag.1893        AUAACGGGAGAGACUAUUUAAAUAUAGCGCCGAAGGAGCAACCU--CCCU---------GG-AAACUCUCAGGCAAAAGGACCGUUAU
marine_metag.1906        UCUACGGGAGAGACUACA-AAAAGUAGCGCCGAAGGAGCAACCA--CCCA---------GG-AAUCUCUCAGGCAAAAGGACCGUAGC
marine_metag.1907        AUGGUGGGAGAA-CUGG--AUAAUCAGUGCCGAAGGAGCAACCG--CCCC---------GG-AAACUCUCAGGCAAAGGGACCACUGU
marine_metag.1910        AUAUCGGGAGAGAUUAC--UUUUGUAGCGCCGAAGGAGCAACCA--CCCC---------GG-AAACUCUCAGGCAAAAGGACCGAUUA
marine_metag.1914        UCAUCGGGAGAGACUAU------AUAGCGCCGAAGGAGCAACCA--CCCC---------GG-AAACUCUCAGGCAAAAGGACCGAUUA
marine_metag.1916        UAUACGGGAGAGACUACUUAAUUGUAGCGCCGAAGGAGCAACCA--CCCA---------GG-AAUCUCUCAGGCAAAAGGACCGUUAC
marine_metag.1917        UUAUCGGGAGAGACUAA--AAACUUAGCGCCGAAGGAGCAACCAACCCC----------GG-AAACUCACAGGCAAAAGGACCGAUUG
marine_metag.1920        AUUACGGGAGAGAUCAC--AAAUGUGACACCGAAGGAGCAACCA--CCCA---------GG-AAACUCUCAGGUAAACGGACCGUAAA
marine_metag.1924        AUAUCGGGAGAA-ACUA--GCAAUAGUUGCCGAAGGAGCAACCG--CCCC---------GG-AAACUCUCAGGCAAAAGGACCGGUAU
marine_metag.1928        UAUACGGGAGAGACUAC--UUUUGUAGCGCCGAAGGAGCAACCA--CCCC---------GG-AAACUCUCAGGCAAACGGACCGUACA
marine_metag.1932        GUAACGGGAGAGACCAA------UUGGCGCCGAAGGAGCAACCA--CCCC---------GG-AAACUCUCAGGCAAAAGGACCGUUAC
marine_metag.1935        UAUACGGGAGAGACUACAGAUCAGUAGCGCCGAAGGAGCAACCA--CCCA---------GG-AAUCUCUCAGGCAUAAGGACCGUAGC
marine_metag.1937        UGCGCGAGAGAG-UCGGUUACCACCGACACCGAAGGAGCAAGCAUCCCC----------GCCAAUCUCUCAGGUACAGGUAUCGCGAC
marine_metag.1938        ACUACGGGAGAGUUCAA--CUUAUUGACGCCGAAGGAGCAAGGGUCCCC----------CCGAAACUCUCAGGCAAAAGUACCGUUUA
marine_metag.1942        AUAUCGGGAGAA-ACUA--GCAAUAGUUGCCGAAGGAGCAACCG--CCCC---------GG-AAACUCUCAGGCAAAAGGACCGGUAU
marine_metag.1945        UUAUCGGGAGAGACUGA--UAAGUUAGCGCCGAAGGAGCAACCA--CCCC---------GG-AAACUCUCAGGCAAAAGGACCGUUAA
marine_metag.1949        --CGCUGGAAAGCAGCC--UACGGGCUCGCCCAAGGGGAAAGCCGCUCCG------GCGGUGAAACUCUCUGGUCCGAUGACAGCG--
marine_metag.1953        AAUACGGGAGAGACUACAGACUAGUAGCGCCGAAGGAGCAACCA--CCCA---------GG-AAUCUCUCAGGCAAAAGGACCGUAGC
marine_metag.1954        AAUACGGGAGAGACCAA--UUUAUUGGCGCCGAAGGAGCAACCA--CCCC---------GG-AAACUCUCAGGCAAAAGGACCGUACA
marine_metag.1975        UAUACGGGAGAGACUAC--UUUUGUAGCGCCGAAGGAGCAACCA--CCCC---------GG-AAACUCUCAGGCAAAAGGACCGUACA
marine_metag.1978        UAUACGGGAGAGACUACUUUAAUGUAGCGCCGAAGGAGCAACCA--CCCC---------GG-AAACUCUCAGGCAAAAGGACCGUACA
marine_metag.1982        UUUACGGGAGAGACUACAGAUUAGUAGCGCCGAAGGAGCAACCA--CCCA---------GG-AAUCUCUCAGGCAAAAGGACCGUUAC
marine_metag.1983        UUAACGGGAGAGACUACUUAUUAGUAGCGCCGAAGGAGCAACCA--CCCC---------GG-AAACUCUCAGGCAAAAGGACCGUUAU
marine_metag.1988        AACGCUGGAAAGCGAGGAGCUUGCCUCCACCGACGGGGAAACGCGGGCCG---------CGGAAGCUCUCAGGUCGAAAGACAGCGGG
marine_metag.1992        AUAUCGGGAGAA-ACUA--GCAAUAGUUGCCGAAGGAGCAACCG--CCCC---------GG-AAACUCUCAGGCAAAAGGACCGGUAU
marine_metag.1997        GUAACGGGAGAGACCAA------UUGGCGCCGAAGGAGCAACCA--CCCC---------GG-AAACUCUCAGGCAAAAGGACCGUUAC
marine_metag.2000        GUAACGGGAGAGAUCACGUUUAUGUGGCGCCGAAGGAGCAACUA--CCCU---------AG-AAACUCUCAGGCAAAAGGACCGUUGC
marine_metag.2017        GAAUCUGGAAAGUAGC--------GCUCACCGAAGGAGUAAGCGGACGUC---------GCGAAUCUCUCAGGU--AAUGACAGAUGG
marine_metag.2018        UAAUCUGGAGAGUGAUG--AUCUCAUCCACCGAAGGGGUAAGCCAGUUUU--------GGUCAGUCUUUCAGGUUCCGUGACAGAUGG
marine_metag.2033        UUAUCGGGAGAGACUAU------AUAGCGCCGAAGGAGCAACCA--CCCC---------GG-AAACUCUCAGGCAAAAGGACCGAUUA
marine_metag.2036        UUAUCGGGAGAGACUAU------AUAGCGCCGAAGGAGCAACCA--CCCC---------GG-AAACUCUCAGGCAAAAGGACCGAUUA
marine_metag.2038        AUAUCGGGAGAA-ACUA--GCAAUAGUUGCCGAAGGAGCAACCG--CCCC---------GG-AAACUCUCAGGCAAAAGGACCGGUAU
marine_metag.2040        UAUACGGGAGAGACUACGUAUUUGUAGCGCCGAAGGAGCAACCA--CCCC---------GG-AAACUCUCAGGCAAAAGGACCGUACU
marine_metag.2041        GGAACGGGAGAA-CUGG--AUAACCAGUGCCGAAGGAGCAACCG--CCUC---------GG-AAACUCUCAGGCAAAAGGACCGAUCC
marine_metag.2042        UAUACGGGAGAGACUAC--UUUUGUAGCGCCGAAGGAGCAACCA--CCCC---------GG-AAACUCUCAGGCAAAUGGACCGUACA
marine_metag.2047        UCUACGGGAGAGACUAUAGUUUUGUAGCGCCGAAGGAGCAACCA--CCCA---------GG-AAUCUCUCAGGCAAAAGGACCGUUAA
marine_metag.2049        UGAUCGGGAGAGACUAA--ACAAUUAGCGCCGAAGGAGCAACCA--CCCC---------GG-AAACUCUCAGGCAAAAGGACCGAUUU
marine_metag.2050        UUUGUGUGAGAGAGUUA--UUUAUAACCGCCGAAGGAGCAACCG--CCCC---------GG-AAACUCUCAGGCACCCGAAACACAGA
marine_metag.2051        GUAACGGGAGAGACCAA------UUGGCGCCGAAGGAGCAACCA--CCCC---------GG-AAACUCUCAGGCAAAAGGACCGUUAC
marine_metag.2053        CUUACGGGAGAGACUAC--UUAAGUAGCGCCGAAGGAGCAAAUA--CCCA---------AU-AAUCUCUCAGGCAAAAGGACCGUAAG
marine_metag.2054        GUAACGGGAGAGACUAA--UUUAUUAGCGCCGAAGGAGCAACUA--CCCU---------AG-AAACUCUCAGGCAAAAGGACCGUUAC
marine_metag.2055        UUUACGGGAGAGACUAC--UUUUGUAGCGCCGAAGGAGCAACCA--CCCC---------GG-AAACUCUCAGGCAAAAGGACCGUACA
marine_metag.2056        UUUACGGGAGAGACUACA-GAAGGUAGCGCCGAAGGAGCAACCA--CCCA---------GG-AAUCUCUCAGGCAAAAGGACCGUAGC
marine_metag.2057        UUAUCGGGAGAGACUAU------AUAGCGCCGAAGGAGCAACCA--CCCC---------GG-AAACUCUCAGGCAAAAGGACCGAUUA
marine_metag.2061        AUAUCGGGAGAGACUAU------AUAGCGCCGACGGAGCAACCA--CCCC---------GGGAAACUCUCAGGCAAAAGGACCGAUAA
marine_metag.2065        UAUACGGGAGAGACUAC--UUUUGUAGCGCCGAAGGAGCAACCA--CCCC---------GG-AAACUCUCAGGCAAAAGGACCGUACA
marine_metag.2067        UAAUCUGGAGAGUGAUGAUUUUACAUCCACCGAAGGGGUAAGCCAUUUUU--------GGUCAGUCUUUCAGGUUCCGUGACAGAUGG
marine_metag.2068        UAUACGGGAGAGACUACAGAAUAGUAGCACCGAAGGAGCAACCA--CCCA---------GG-AAUCUCUCAGGUAAAAGGACCGUAAC
marine_metag.2073        CAUACGGGAGAGACUACAAACUAGUAGCGCCGAAGGAGCAACCA--CCCA---------GG-AAUCUCUCAGGCAAAAGGACCGUAAC
marine_metag.2074        CAUACGGGAGAGACUAC--UUUUGUAGCGCCGAAGGAGCAACCA--CCCC---------GG-AAACUCUCAGGCAAAAGGACCGUACA
marine_metag.2077        UAUACGGGAGAGACUAC--UUUUGUAGCGCCGAAGGAGCAACCA--CCCC---------GG-AAACUCUCAGGCAAAAGGACCGUACA
marine_metag.2079        AUGGUGGGAGAA-CUGG--UGUAUCAGUGCCGAAGGAGCAACCG--CCCC---------GG-AAACUCUCAGGCAAAAGGACCACUGU
marine_metag.2081        GCCACGGGAGAGACUACAGAAUAGUAGCGCCGAAGGAGCAACCA--CCCA---------GG-AAUCUCUCAGGCAAAAGGACCGUAAC
marine_metag.2090        UUCACGGGAGAGACCACAUUAGUGUGGCGCCGAAGGAGCAACCA--CCCC---------GG-AAACUCUCAGGCAAAAGGACCGUAAA
marine_metag.2092        UAAUCUGGAGAGUGAUGUUUUAUCAUCCACCGAAGGGGUAAGCCAUUUUU--------GGUCAAUCUUUCACGUUCCGUGACAGAUGG
marine_metag.2097        UCAUCGGGAGAGACUAU------AUAGCGCCGAAGGAGCAACCA--CCCC---------GG-AAACUCUCAGGCAAAAGGACCGAUUA
marine_metag.2098        UUUACGGGAGAGACUACAGAUUAGUAGCGCCGAAGGAGCAACCA--CCCA---------GG-AAUCUCUCAGGCAAAAGGACCGUAAC
marine_metag.2099        UUUACGGGAGAGACUACAAAAUUGUAGCGCCGAAGGAGCAACCA--CCCA---------GG-AAUCUCUCAGGCAAAAGGACCGUAAC
marine_metag.2100        UAAUCUGGAGAGUGAUGAUUUUUCAUCCACCGAAGGGGUAAGCCAAUUUU--------GGUCAGUCUUUCAGGUUCCGUGACAGAUGG
marine_metag.2104        GUAACGGGAGAGACCAA------UUGGCGCCGAAGGAGCAACCA--CCCC---------GG-AAACUCUCAGGCAAAAGGACCGUUAC
marine_metag.2108        UAUACGGGAGAGACUACA-AAAAGUAGCGCCGAAGGAGCAACCA--CCCA---------GG-AAUCUCUCAGGCAAAAGGACCGUAAC
marine_metag.2112        AAAUCGGGAGAGACUAACUGCAAUUAGCGCCGAAGGAGCAACCA--CCCC---------GG-AAACUCUCAGGCAAAAGGACCGAUCA
marine_metag.2113        UCAUCGGGAGAGACUAU------AUAGCGCCGAAGGAGCAACCA--CCCC---------GG-AAACUCUCAGGCAAAAGGACCGAUUA
marine_metag.2125        UCGACGGGAGAGACUAA--UUUAUUAGCGCCGAAGGAGCAACCA--CCCC---------GG-AAACUCUCAGGCAAAAGGACCGUCGG
marine_metag.2130        UUAGUGGGAGAGUCUAAGUUUUAUUAGCGCCGAAGGAGUAACCG--CCUC---------GG-AACCUCUCAGGCAAACGGACCGCUAA
marine_metag.2135        UAUACGGGAGAGACUAC--UUUUGUAGCGCCGAAGGAGCAACCA--CCCC---------GG-AAACUCUCAGGCAAAAGGACCGUACA
marine_metag.2136        UAAUCUGGAGAGUGAUGAUUUUACAUCCACCGAAGGGGUAAGCCAGUUUU--------GGUCAAUCUUUCAGGUUCCGUGACAGAUGG
marine_metag.2141        UAUACGGGAGAGACUAU--UUUUGUAGCGCCGAAGGAGCAACCA--CCCC---------GG-AAACUCUCAGGCAAAAGGACCGUACA
marine_metag.2145        UAUACGGGAGAGACUAC--UUUUGUAGCGCCGAAGGAGCAACCA--CCCC---------GG-AAACUCUCAGGCAAAUGGACCGUACA
marine_metag.2148        AUAUCGGGAGAGACUAUUAUGUAAUAGCGCCGAAGGAGCAACCA--CCCC---------GG-AAACUCUCAGGCAAAUGGACCGAUAA
marine_metag.2149        UGCGCGAGAGAG-UCAGUUACCACUGACACCGAAGGAGCAAGCAUCCCC----------GCCAAUCUCUCAGGUACAGGUAUCGCGAC
marine_metag.2152        CACUCUGAAAAGAGGAC--ACACGUCCCGCCGACGGUGAAAGCGCUACCC-------GCGUGAAACUCUCAGGC--AAUGACAGAGGG
marine_metag.2156        AUAUCGGGAGAGACUAU--UAUAAUAGCGCCGAAGGAGCAACCA--CCCC---------GG-AAACUCUCAGGCAAAUGGACCGAUAA
marine_metag.2158        GUAACGGGAGAGUCUAU--UUUUAUAGCGCCGAAGGAGCAACCA--CCCC---------GG-AAACUCUCAGGCAAAAGGACCGUUAC
marine_metag.2164        CACGCUGGAAAGCGGG--------CCUCACCGACGGGGAAACGAUCGCAC-GGCGCGAUCGGAAGCUCUCAGGU--CACCACAGCGGG
marine_metag.2167        UAUACGGGAGAGACUAC--UUUUGUAGCGCCGAAGGAGCAACCA--CCCC---------GG-AAACUCUCAGGCAAAAGGACCGUACA
marine_metag.2168        AAUACGGGAGAGACUACAGACUAGUAGCGCCGAAGGAGCAACCA--CCCA---------GG-AAUCUCUCAGGCAAAAGGACCGUAGC
marine_metag.2170        UAUACGGGAGAGACUAC--UUUUGUAGCGCCGAAGGAGCAACCA--CCCC---------GG-AAACUCUCAGGCAAAUGGACCGUACA
marine_metag.2171        UAUACGGGAGAGACUAC--UUUUGUAGCGCCGAAGGAGCAACCA--CCCC---------GG-AAACUCUCAGGCAAAAGGACCGUACA
marine_metag.2175        ACGGUGGGAGAA-CUGG--AUAAUCAGUGCCGAAGGAGCAACCG--CCCC---------GG-AAACUCUCAGGCAAAUGGACCACUGU
marine_metag.2176        UUUAUGUGAGAGUGUUU------AAACCGCCGAAGGAGCAACCA--CCCC---------GG-AAACUCUCAGGCAAAUGGAACAUAGA
marine_metag.2183        UUUACGGGAGAGACUACAGUUUAGUAGCGCCGAAGGAGCAACCA--CCCA---------GG-AAUCUCUCAGGCAAAAGGACCGUAAC
marine_metag.2184        UAUACGGGAGAGACUAC--UUUUGUAGCGCCGAAGGAGCAACCA--CCCC---------GG-AAACUCUCAGGCAAAAGGACCGUACA
marine_metag.2185        AAUACGGGAGAGACUACGGAAUAGUAGCGCCGAAGGAGCAACCA--CCCA---------GG-AAUCUCUCAGGCAAAAGGACCGUAAC
marine_metag.2186        CUAGCGGGAGAGACUGCCGCAUGGCAGCGCCGAAGGAGCAACCG--CCCC---------GG-AAACUCUCAGGCAAAAGGACCGCUAU
marine_metag.2188        UCAUCGGGAGAGACUAU------AUAGCGCCGAAGGAGCAACCA--CCCC---------GG-AAACUCUCAGGCAAAAGGACCGAUUA
marine_metag.2190        UAUACGGGAGAGACUAC--UUUUGUAGCGCCGAAGGAGCAACCA--CCCC---------GG-AAACUCUCAGGCAAAAGGACCGUACA
marine_metag.2197        ACAACGGGAGAGACUACAGAUUAGUAGCGCCGAAGGAGCAACCA--CCCA---------GG-AAUCUCUCAGGCAAAAGGACCGUAGC
marine_metag.2202        CACUCUGAAAAGAGGAC--ACACGUCCCGCCGACGGUGAAAGCGCUACCC-------GCGUGAAACUCUCAGGC--AAUGACAGAGGG
marine_metag.2203        CACGCGAGAGAG-UUGGCCGAUUCCAACACCGAAGGAGCAAGCCUCCCC----------GCCAAUCUCUCAGGUCAAUGUAUCGCGUG
marine_metag.2204        CAAUCUGGAGAGAGACAUUAUUUUGUCCACCGAAGGAGUAAGCUCAUACA-----ACGAGUUAAUCUCUCAGGUCACAUGACAGAUUA
marine_metag.2205        UUAUCGGGAGAGACUAA--ACACUUAGCGCCGAAGGAGCAACCA--CCCC---------GG-AAACUCUCAGGCAAACGGACCGAUAC
marine_metag.2206        UAUACGGGAGAGACUAC--UUUUGUAGCGCCGAAGGAGCAACCA--CCCC---------GG-AAACUCUCAGGCAAACGGACCGUACA
marine_metag.2208        CUAUCGGGAGAGACUAU------AUAGCGCCGAAGGAGCAACCA--CCCC---------GG-AAACUCUCAGGCAAAAGGACCGAUUA
marine_metag.2209        UUUACGGGAGAGACUACAGAUUAGUAGCGCCGAAGGAGCAACCA--CCCA---------GG-AAUCUCUCAGGCAAAAGGACCGUGCA
marine_metag.2210        AUAUCGGGAGAGACUAUUCAGUAAUAGCGCCGAAGGAGCAACCA--CCCC---------GG-AAACUCUCAGGCAAAAGGACCGAUAA
marine_metag.2214        AUAUCGGGAGAGACUAU------AUAGCGCCGAAGGAGCAACCA--CCCC---------GG-AAACUCUCAGGCAAAAGGACCGAUUA
marine_metag.2218        AACGCUGGAAAGCGGGGAGACUGCCUCCACCGACGGGGAAACGCGGGCCG---------CGGAAGCUCUCAGGUAAAAAGACAGCGGG
marine_metag.2219        UAUACGGGAGAGACUAC--UUUUGUAGCGCCGAAGGAGCAACCA--CCCC---------GG-AAACUCUCAGGCAAAAGGACCGUACA
marine_metag.2220        GACUCUGGAAAU-GGAACAUCCGUUCCUACCGACGGUGCAAGGUGCGCUU--CGGCGCAUCGAAGCUCUCAGGUCGGGUAACAGAGGG
fresh.sedim.metag.18     GCCGCGUGAGAG-UCCG------CGGACGCCGAAGGGGCAAGGUGGGCACUAUGUGCCGCCGAAACUCUCAGGCACCCGGAACGCGGC
marine_metag.2221        CACUCUGAAAAGAGGAC--ACACGUCCCGCCGACGGUGAAAGCGCUACCC-------GCGUGAAACUCUCAGGC--AAUGACAGAGGG
marine_metag.2223        UAUACGGGAGAGACUAC--UUGUGUAGCGCCGAAGGAGCAACCA--CCCC---------GG-AAACUCUCAGGCAAAAGGACCGUACA
marine_metag.2224        GCCACGGGAGAGACUACAGAAUAGUAGCGCCGAAGGAGCAACCA--CCCA---------GG-AAUCUCUCAGGCAAAAGGACCGUAAC
marine_metag.2232        UCAUCGGGAGAGACUAU------AUAGCGCCGAAGGAGCAACCA--CCCC---------GG-AAACUCUCAGGCAAAAGGACCGAUUA
marine_metag.2234        UAAUCUGGAGAGCGAUGAUUUUUCAUCCACCGAAGGGGUAAGCCAAUUUU-----UUUGGUCAAUCUUUCAGGUUCCGUGACAGAUGG
marine_metag.2240        CAUACGGGAGAGACUACAAUUAAGUAGCGCCGAAGGAGCAACCA--CCCA---------GG-AAACUCUCAGGUUAAAGGACCGUAAG
marine_metag.2247        UUAUCGGGAGAGACUAUAUUUUAAUAGCGCCGAAGGAGCAACCA--CCCC---------GG-AAACUCUCAGGCAAAAGGACCGAUAA
marine_metag.2254        GUAACGGGAGAGACUAA--UUUAUUAGCGCCGAAGGAGCAACUA--CCCU---------AG-AAACUCUCAGGCAAAAGGACCGUUGC
marine_metag.2255        UUUAAGGGAGAGAUUAC--AUUGGUAACGCCGAAGGAGCAACCA--CCCC---------GG-AAACUCUCAGGCAAAAGGACCUUAAA
marine_metag.2260        CUUACGGGAGAGACUAC--UCAAGUAGCGCCGAAGGAGCAAAUA--CCCA---------AU-AAUCUCUCAGGCAAAAGGACCGUACG
marine_metag.2261        UGCGCGAGAGAG-UCGGUUACCACUGACACCGAAGGAGCAAGCAUCCCC----------GCCAAUCUCUCAGGUACAGGUAUCGCGAC
marine_metag.2264        UUAUCGGGAGAGACUAU------AUAGCGCCGAAGGAGCAACCA--CCCC---------GG-AAACUCUCAGGCAAAAGGACCGAUUA
marine_metag.2267        UUAUCGGGAGAGACUAU------AUAGCGCCGAAGGAGCAACCA--CCCC---------GG-AAACUCUCAGGCAAAAGGACCGAUAA
marine_metag.2268        GAGAGGGGAGAAUGACC------GGUCCACCGAAGGAGCAACCC--CCCC---------GG-AAACUCUCAGGUAAAAGAACUCUCUC
marine_metag.2273        UAUACGGGAGAGUCUAC--UUUUGUAGCGCCGAAGGAGCAACCA--CCCC---------GG-AAACUCUCAGGCAAAAGGACCGUACA
marine_metag.2276        CUUACGGGAGAGACUAC--UCAAGUAGCGCCGAAGGAGCAAAUA--CCCA---------AU-AAUCUCUCAGGCAAAAGGACCGUACG
marine_metag.2278        GUAACGGGAGAGACCAA--CUAUUUGGCGCCGAAGGAGCAACCA--CCCC---------GG-AAACUCUCAGGCAAAAGGACCGUUAC
marine_metag.2279        CUUGAGGAAGAGAGCGU------ACGCCGCCGAAGGAGCAACCG--CCCC---------GG-AAUCUCUCAGGCAAAAGGACCUUAAG
marine_metag.2293        UAUGCGGGAGAGACACCGGAUGUGGUGCACCGAAGGAGCAAGCCUCCCC----------GCCAAUCUCUCAGGUAUCAGUACCGCAUA
marine_metag.2294        UUAUCGGGAGAGACUAU------AUAGCGCCGAAGGAGCAACCA--CCCC---------GG-AAACUCUCAGGCAAAAGGACCGAUUA
marine_metag.2296        UUUACGGGAGAGACUGC---UUAGCAGAGCCGAAGGAUCAACCA--CCCA---------GG-AAUAUCUCAGGCAAAAGGACCGUAAA
marine_metag.2301        UCAUCGGGAGAGACUAU------AUAGCGCCGAAGGAGCAACCA--CCCC---------GG-AAACUCUCAGGCAAAAGGACCGAUUA
marine_metag.2310        UCAUCGGGAGAGACUAU------AUAGCGCCGAAGGAGCAACCA--CCCC---------GG-AAACUCUCAGGCAAAAGGACCGAUUA
marine_metag.2311        AUGGUGGGAGAA-CUGG--AAAAUCAGUGCCGAAGGAGCAACCG--CCCC---------GG-AAACUCUCAGGCAAAUGGACCACUGU
marine_metag.2316        UUAACGGGAGAGACUAUAAAAUUGUAGCACCGAAGGAGCAACCA--CCCA---------GG-AAACUCUCAGGUAAAAGGACCGUAAC
marine_metag.2318        UUUACGGGAGAGACUACAGAACAGUAGCGCCGAAGGAGCAACCA--CCCA---------GG-AAUCUCUCAGGCAAAAGGACCGUAGC
marine_metag.2320        UUUACGGGAGAGACUAC--UUUUGUAGCGCCGAAGGAGCAACCA--CCCC---------GG-AAACUCUCAGGCAAAAGGACCGUACA
marine_metag.2325        GUAUCGGGAGAAACUGA--UUUCUCAGUGCCGAAGGAGCAACCA--CCCC---------GG-AAACUCUCAGGAAAAAGGACCGUUAC
marine_metag.2328        UUCUCGGGAGAGAUUGUUUUUUAACAACGCCGAAGGAGCAACCG--CCCC---------GG-AAACUCUCAGGCAAAAGAACCGAAAC
marine_metag.2330        AUAUCGGGAGAGACUAU------AUAGCGCCGAAGGAGCAACCA--CCCC---------GG-AAACUCUCAGGCAAAAGGACCGAUUA
marine_metag.2335        CUAUCGGGAGAGACUAA--CAACUUAGCGCCGAAGGAGCAACCA--CCCC---------GG-AAACUCUCAGGCAAAAGGACCGAUCA
marine_metag.2338        CACUCUGGAAAGCGGAAUGCCACUUCCCGCCGACGGUGAAAGAGCACCAG------UGCUCGAAACUCUCAGGC--AAUGACAGAGGG
marine_metag.2339        UCAUCGGGAGAGACUAU------AUAGCGCCGAAGGAGCAACCA--CCCC---------GG-AAACUCUCAGGCAAAAGGACCGAUUA
marine_metag.2340        GACUCUGGAAAU-GGAACAUCCGUUCCUACCGACGGUGCAAGGUGCGCUU--CGGCGCAUCGAAGCUCUCAGGUCGGGUAACAGAGGG
marine_metag.2342        UAUACGGGAGAGACUAC--UUAUGUAGCGCCGAAGGAGCAACCA--CCCC---------GG-AAACUCUCAGGCAAAAGGACCGUACA
marine_metag.2345        UUAACGGGAGAGACUAUAAGUUUGUAGCACCGAAGGAGCAACCA--CCCA---------GG-AAACUCUCAGGUAAAAGGACCGUAAC
marine_metag.2350        UUUACGGGAGAGACUACAGACUAGUAGCACCGAAGGAGCAACCA--CCCA---------GG-AAUCUCUCAGGUAAAAGGACCGUAAC
marine_metag.2353        GACUCUGGAAAU-GGAACAUCCGUUCCUACCGACGGUGCAAGGUGCGCUU--CGGCGCAUCGAAGCUCUCAGGUCGGGUAACAGAGGG
marine_metag.2357        GCGACGGGAGAGACUACAUAUUAGUAGCGCCGAAGGAGCAACCA--CCCA---------GG-AAUCUCUCAGGCAAAAGGACCGUUAC
marine_metag.2358        GCAACGGGAGAGACUAAUUUAUUUUGGCGCCGAAGGAGCAACUA--CCCU---------AG-AAACUCUCAGGCAAAAGGACCGUUGU
marine_metag.2361        CGCUCUGAAAAGAGGAC--ACACGUUCCGCCGACGGUGAAAGCGCUACCC-------GCGUGAAACUCUCAGGC--AAUGACAGAGGG
marine_metag.2370        UUUGCGGGAGAGACCGGC-GAAACCGGCGCCGAAGGCGCAACCG--CCCC---------GG-AAACGCUCAGGCGACAGGACCGCAAG
marine_metag.2371        UUUACGGGAGAGACUACAGAACAGUAGCGCCGAAGGAGCAACCA--CCCA---------GG-AAUCUCUCAGGCAAAAGGACCGUAGC
marine_metag.2373        CUAUCGGGAGAGACUAA--UUAGUUAGCACCGAAGGAGCAACCA--CCCC---------GG-AAACUCUCAGGUAAAUGGACCGAUGA
marine_metag.2374        UGAUCGGGAGAGACUAAUUGAUUUUAGCGCCGAAGGAGCAACCA--CCCC---------GG-AAACUCUCAGGCAAAAGGACCGGCCA
marine_metag.2375        UCAUCGGGAGAGACUAU------AUAGCGCCGAAGGAGCAACCA--CCCC---------GG-AAACUCUCAGGCAAAAGGACCGAUUA
marine_metag.2376        UAUACGGGAGAGACUAC--UUUUGUAGCGCCGAAGGAGCAACCA--CCCC---------GG-AAACUCUCAGGCAAAAGGACCGUACA
marine_metag.2381        UUUUCGGGAGAGACUAAACAUUUUUAGCGCCGAAGGAGCAACCA--CCCC---------GG-AAACUCUCAGGCAAAAGGACCGAAUU
marine_metag.2385        CCUACGGGAGAGACUACA-AAAUGUAGCGCCGAAGGAGCAACCA--CCCA---------GG-AAUCUCUCAGGCAAAAGGACCGUGCA
marine_metag.2388        CUAUCGGGAGAGACUAA--UAAAUUAGCACCGAAGGAGCAACCA--CCCC---------GG-AAACUCUCAGGUAACUGGACCGAUAA
marine_metag.2391        UAAUCGGGAGAGACUAACGAUGUUUAGCGCCGAAGGAGCAACCA--CCCC---------GG-AAACUCUCAGGCAAAAGGACCGACCA
marine_metag.2394        UUAACGGGAGAGACUAC--AAACGUAGCACCGAAGGAGCAACCA--CCCA---------GG-AAACUCUCAGGUAAAGGGACCGUAAC
marine_metag.2395        UAAUCGGGAGAGACUAA--UAACUUAGCGCCGAAGGAGCAACCA--CCCC---------GG-AAACUCUCAGGCAAAAGGACCGAUCA
marine_metag.2400        UUAUCGGGAGAGACUAA--AAACUUAGCGCCGAAGGAGCAACCA--CCCC---------GG-AAACUCUCAGGCAAAAGGACCGAUGU
marine_metag.2402        GUAACGGAAGAGACUGUUUUAAUUCAGCGCCGAAGGAGCAACUU--CCCU---------AG-AACCUCUCAGGCAAAAGGACCGUUGC
marine_metag.2404        UUAUCGGGAGAGACUAU------AUAGCGCCGAAGGAGCAACCA--CCCC---------GG-AAACUCUCAGGCAAAAGGACCGAUUA
marine_metag.2405        CACUCUGAAAAGAGGAC--ACACGUCCCGCCGACGGUGAAAGCGCUACCC-------GCGUGAAACUCUCAGGC--AAUGACAGAGGG
marine_metag.2414        GUAACGGGAGAGACUAUUUAGAUAUAGCGCCGAAGGAGCAACCA--CCCC---------GG-AAACUCUCAGGCAAAAGGACCGUUAC
marine_metag.2417        UAUACGGGAGAGACUAC--UUUUGUAGCGCCGAAGGAGCAACCA--CCCC---------GG-AAACUCUCAGGCAAAUGGACCGUACA
marine_metag.2418        GUAACGGGAGAGACUAU--UUUUAUAGCGCCGAAGGAGCAACCA--CCCC---------GG-AAACUCUCAGGCAAAAGGACCGUUAU
marine_metag.2419        UUUACGGGAGAGACUAC--UUUUGUAGCGCCGAAGGAGCAACCA--CCCC---------GG-AAACUCUCAGGCAAAAGGACCGUACA
marine_metag.2420        CGAACGGGAGAGAGUCGGUUCGCCGGCCGCCGAAGGAGCAACCG--CCCC---------GG-AACCUCUCAGGCACAAGGACCGUCGG
marine_metag.2421        AACGCUGGAAAGCGGAGUAGCUGCUCCCACCGACGGGGAAAUGCGGGCCG---------CAGAAGCUCUCAGGUCAACCGACAGCGGG
marine_metag.2425        CACUCUGGAAAGUGGC--------GCCCACCCAAGGUGAAAGUUAGUCUA---------AUUAAUCUCUCAGGUACCAAGACAGAGGG
human.gut.metag.31       ACCAUUGGAGAGAUUCAUUAAAUUGAACACCGAAGGAGCAAACCCAAAAG--------GGUGAAACUCUCAGGUAAAAGGACAGUGGC
human.gut.metag.37       GUCUCUGGAGAAGCUCU--UGAAAGAGUGCCGAAGGUGCAAUGCAGGAUG---------CAGAAUCUCUCAGGCAAAAGGACAGAGUC
human.gut.metag.38       GACUCUGGAGAGUCCC--------GGGCGCCGAAGGUGCAAGGAAGGAUU---------CCUAAUCUCUCAGGCAAAAGGACAGAGCU
//
