# Supplementary material for: Evolutionary Evidence for Alternative Structure in RNA Sequence Co-variation
Source: PLoS Comput Biol. 2013 Jul 25;9(7):e1003152. doi: 10.1371/journal.pcbi.1003152 (PMC3723493; doi:10.1371/journal.pcbi.1003152)
Supplement: Dataset S1 — Alignments in Stockholm (.sto) format for all RNAs analyzed in the manuscript compressed as a .zip archive. (ZIP) [file pcbi.1003152.s001.zip › Ritz_Alignments_Sto/GMP.Final.sto]

# STOCKHOLM 1.0

PDB                      -------GGUCACGCACAGGGCAAACCAUUCGAAAGAGUGGGACGCAAAGCCUCCGGCCUAAACCAUUGCACUCCGGUAGGUAGCGGGGUUACCGAUGG
Bacteroides_capillos.1   ---------GCGGGAAAAGGGCAAACCGGCUGAAAGGCCGGGACGCAAAGCCAGGAGGCUAAAGCGG----CCGC-CAUGCCCGUCCGGUUGCCGCA--
Bacteroides_capillos.2   ---------ACCGACAAAUGGCAAACCGGCUGAAAAACCGGGACGCAAAGCCAGGAGGCUAAAGCGG----CCGC-CACGCCCGUCCGGCCGCCGCA--
Bacteroides_capillos.3   ---------GCGCGACAAAGGCAAACCGGCCGAAAGACCGGGACGCAAAGCCAGGAGGCUAAAGCGGCACACCGC-CAUGCCGGUCCGGCCGCCGCA--
Alicyclobacillus_aci.1   ---------UGUUGGCAAGGGCAAACCCGCCGAAAGGCGGGGGCGCAAAGCCACGGGUCUACGGAC-GAAA-GUC-UAUGGCAGCCGGGCUGCCGGA--
Alicyclobacillus_aci.2   ---------GGCGUUUCAGGGCAAACCAACGGAAACGUUGGGACGCAAAGCUACGGGUCUACGGGGACUUGGACC-UAAGACCGCCGGGCUGCCGCU--
Alicyclobacillus_aci.3   ---------AGCGCAUCAGGGCAAACCAACGGAAACGUUGGGACGCAAAGCUACGGGUCUACGGG--------CC-UAGGAUCGCCGGGCUGCCGCU--
Alicyclobacillus_aci.6   ---------AGCGCAUCAGGGCAAACCAACGGAAACGUUGGGACGCAAAGCUACGGGUCUACGGG--------CC-UAGGAUCGCCGGGCUGCCGCU--
Anoxybacillus_flavit.1   ---------AAGAAGUAAAGGCACAGCUAAGGAAACUUAGCGUCGCAAAGCUAUGGGGCUAACGG--GAUA--CC-UAUGCCAGCC-AGCUGCCAUU--
Anoxybacillus_flavit.2   ---------UUGAAUAAUCGGCAAACUACUCGAAAGGGUAGGGCGCAAAGCUAUGGGGCUACGUCUAUUUGUAGA-UAUGCCAGCC-AGUUGCCCUU--
Bacillus.1               ---------AAAUACCAAAGGCAAAAUCAUUGAAAAAUGAUGACGCAAAGCUAAGGGGCCUCUAU--------AU-AAGGCCAGCC-AGCUGCCAUC--
Bacillus.2               ---------CGUACGAAAGGGCAAAAUCAUUGAAAAGUGACGACGCAAAACUAUGGGGCUAAAAUC-AACA-GAU-GAUGCCAGCC-AGUUACCGAA--
B.licheniformis.1        ---------AGCAGAUAAAGGCAAACCUGCGGAAACGCAGGGACGCAAAGCCAUG-GCCUAAGGUACGACGGUGC-UACGGUUGACAGGUUGCCGAA--
Bacillus.3               ---------AUUCGAGAAAGGCAAAGUCAUUGAAAGAUGGCGGCGCAAAACUAUGGGGCUACAGUCUGAU-CGAC-GAUGCCAGCC-AGUUGCCGAA--
Bacillus.4               ---------GUCAGACAAAGGCAAACUCAUUGAAAGAUGGGGACGCAAAGUCACAGGUCUAAGGCAAAGAAUUGU-UAGGAUGGCUGGGCUGCCUGA--
Bacillus.5               ---------UAUUGAAAAAGGCAAACUUAUUGAAAAAUAAGGACGCAAAGCCGCGAGUCUAAGGC--GUAA--GC-UAUGAUAGUCGGGCUGCCAGG--
Bacillus.6               ---------UUCUGUGAAACGCAAACUUAUUGAAAGAUAAGGGCGCAAAGCCUCAGGUCUAAGGCCAUGUAUGGU-UAAGACGGCUGGGCUGCCGCA--
Bacillus_coahuilensi.1   ---------AAUUAGAAAGGGCAAACUCAUUGAAAAAUGAGGACGCAAAGUCACAGGUCUAAGGC--------GC-UAGGAUGGCUGGUCUGCCUCU--
Bacillus_halodurans_.1   ---------CCUUGAAAAAGGCGAGUGUUUG-AAAUGGAAAGACGCAAAGCUGCGAGUCUGAAAUCCUUCUGAAU-AGGGAUAGUCGAGUUGUCAAA--
Bacillus.7               ---------UAAAUAUACAGGCAAAUUCAUCGAAAGGUGAAGACGCAAAACUAUGGGGCUAAAGCC-AAAA-GGC-UAUGUCUGCC-AGUUACCGAU--
Bacillus_coahuilensi.2   ---------UUUUAUAUUCGGCAAACUACUUGAAAGGGUAGGACGCAAAACUAAGGGGCUAAAUCA------UGA-CAUGCCAGCC-AGUUGCAGUC--
Bacillus_licheniform.1   ---------AGCAGAUAAAGGCAAACCUGCGGAAACGCAGGGACGCAAAGCCAUG-GCCUAAGGUGCGACGGUGC-UACGGUUGACAGGUUGCCGAA--
Bacillus_selenitired.1   ---------AAUUAGAAAAGGCAAAAUCUGUGAAAUCAGAUGACGCAAAGCCACGGACCUAACGG--------CC-CACGGUCGCCGGGCUACCAAA--
Bacillus.8               ---------AGCAGAAAAAGGCAAACCUGUUGAAAGAUAGGGACGCAAAGUCACAGGUCUACCGCGC----GCGC-CAGGACGGCUGGAUUGCCUGG--
Bacillus.9               ---------AGUAAAUAAAGGCAACCUUUCCGAAAGGAAUGGACGCAAAGCUAAGGGGCUAACGUACAUAAAUAC-AAUGCCAGCC-AGUUGCAGAA--
Bacillus.10              ---------GGGAAAGAUAGGCAAAUUUACUAAAAAGUAAAGAUGCAAAGCUACAGGUCUAAGGGAAUAA-GUAC-UUAGAUGGCUAGGUUGCAAAA--
Bacillus.11              ---------GCGACGAAAAGGUAAACUUAUCGAAAGGUGAGGGCACAAAGCCGCGGGUCUAAGGUGAGUAGUCAC-UAUGACAGCCGGGUUGCCGAA--
Bacillus.12              ---------UAUAAGAAAAGGCAAACUUGGCGAAAGCAAAGGACGCAAAGUCACAGACCUUCAAUUU----AAAU-UAUGGUGGCUGGAUUACCGGA--
B.licheniformis.2        ---------AGCAGAUAAAGGCAAACCUGCGGAAACGCAGGGACGCAAAGCCAUG-GCCUAAGGUACGACGGUGC-UACGGUUGACAGGUUGCCGAA--
Bacillus.13              ---------GAAUAUCAAGGGCAAAAUCACUGAAAAGUGAUGACGCAAAGCUAUGGGGCUUAUGUGGAAAAAAAC-AAUGCCAGCC-AGCUGCCAUC--
Bacillus_licheniform.2   ---------AGCAGAUAAAGGCAAACCUGCGGAAACGCAGGGACGCAAAGCCAUG-GCCUAAGGUGCGACGGUGC-UACGGUUGACAGGUUGCCGAA--
B.licheniformis.3        ---------AGCAGAUAAAGGCAAACCUGCGGAAACGCAGGGACGCAAAGCCAUG-GCCUAAGGUACGACGGUGC-UACGGUUGACAGGUUGCCGAA--
Bacillus_pumilus_ATC.1   ---------AGAAGAAAAAGGCAAAUCUAUGGAAACGUAGAGACGCAAAGCCAUG-UCCUAAGGUAA----UUAC-UAAGGUCGCCAGGUUACCGAA--
B.licheniformis.4        ---------AGCAGAUAAAGGCAAACCUGCGGAAACGCAGGGACGCAAAGCCAUG-GCCUAAGGUACGACGGUGC-UACGGUUGACAGGUUGCCGAA--
Bacillus.14              ---------UCUUACUAAGGGCAAAUUUUACGAAAGUAAAAGACGCAAAGCCACGGGCCUAAAACAAUUAUUUGU-CAUGGCAGCCGGGCCGCCAAG--
Bacillus.15              ---------CUAUAUAAGUGGCAAAUUUUAUGAAAGUAAAAGACGCAAAGCUGCGGGCCUAAGGC--------GC-UAUGGCAGCCGGGCUGCUUGC--
Bacillus_selenitired.2   ---------UGGAUAGAUGGGCAAACCUGUUGAAAAGCAGGGACGCAAAGCCAAGGGUCUUCAUCAU----AUGA-UAUGACAGCC-GGUUGCACCG--
Bacillus_coahuilensi.3   ---------UCACUAUAAGGGCAAAAUAUUUGAAAAAAUAUGACGCAAAGCUACGGGGCUUAUGCU------AGC-AAUGCUAGCC-AGCUGCCGAA--
Bacillus.17              ---------UUAACGAAAAGGCAAACUUGCUGAAAGGCAAGGACGCAAAACCACAGAUCUAAAGAUUCUAGAAUC-CAAGAUGGCUGGGUUACCGAA--
Bacillus_pumilus_SAF.1   ---------AGAAGAAAAAGGCAAAUCUAUGGAAACGUAGAGACGCAAAGCCAUG-UCCUAAGGUAA----UUAC-UAUGGUCGCCAGGUUACCGAA--
Bacillus_coagulans_3.1   ---------AAUUGAAAAAGGCAAAUUCAUCGAAAGGUGGAGACGCAAAGCUAAGGGACUAAAGUCAGA--UGAC-CAUGUCAGCC-AGUUACCGAU--
Bacillus.19              ---------UACUGAUAAAGGCAAACCUGUCGAAAGGCAGGGACGCAAAGCUAUGGGCCUUCCCGC-AUCA-GCG-GUUGGCUGCCAGGCUGCCGGG--
Bacillus_cereus_Rock.1   ---------CAGCGAGAAAGGCAAACUGAUGGAAACAUGAGGACGCAAAACUACGGAGCUAAGGUC-GAAA-GGC-UACGCUAGCC-AGUUACCGGA--
Bacillus_anthracis_s.1   ---------CAGCGAGAAAGGCAAACUGAUGGAAACAUUAGGACGCAAAACUACGGAGCUAAGGCC-GAAA-GGC-UACGCUAGCC-AGUUACCGGA--
Bacillus_thuringiens.1   ---------ACCUAUUUUUGGCACACUAUUCGAAAGGAUAGGUCGCAAAGCUAAGAGUCUAAAGUAAAAAAUUAC-UAUGAUAGUCUGGUUGCAGUU--
Bacillus_cereus_G984.1   ---------AAAAUAAAUGGGCACACUGUUCGAAAGAAUAGGUCGCAAAGCUAAGAGUCUAAGGUAAAAAAUUAC-UAUGAUAGUCUGGUUGCAGUU--
Bacillus_cereus_Rock.2   ---------AGAUAUUUUUAGCACACUAUUCGAAAGGAUAGGCCGCAAAGCUUAGAGUCUACGGUAAUA--UUAC-UAAGAUCGUCUGGUUGCACAU--
Bacillus_thuringiens.2   ---------AAAAUAAAUGGGCACACUAUUCGAAAGGAUAGGUCGCAAAGCUAAGAGUCUAAGGUAAAAAAUUAC-UAUGAUAGUCUGGUUGCAGUU--
Bacillus_cereus_AH60.1   ---------CAGCGAGAAAGGCAAACUUAUGGAAACAUGAGGACGCAAAACUACGGAGCUAAGGUC-GAAA-GGC-UAUGCUAGCC-AGUUACCGGA--
Bacillus_anthracis_s.2   ---------CAGCGAGAAAGGCAAACUGAUGGAAACAUUAGGACGCAAAACUACGGAGCUAAGGCC-GAAA-GGC-UACGCUAGCC-AGUUACCGGA--
Bacillus_cereus_AH18.1   ---------CAGCGAGAAAGGCAAACUGGUGGAAACAUUAGGACGCAAAACUACGGAGCUAAGGCC-GAAA-GGC-UACGCUAGCC-AGUUACCGGA--
Bacillus_thuringiens.3   ---------CAGCGAGAAAGGCAAACUGAUGGAAACAUGAGGACGCAAAACUACGGAGCUAAGGUC-GAAA-GGC-UACGCUAGCC-AGUUACCGGA--
Bacillus_thuringiens.4   ---------CAGCGAGAAAGGCAAACUGAUGGAAACAUGAGGACGCAAAACUACGGAGCUAAGGUC-GAAA-GGC-UAUGCUAGCC-AGUUACCGGA--
Bacillus_cereus_BGSC.1   ---------AGAUAUUUUUAGCACACUAUUCGAAAGGAUAGGCCGCAAAGCUUAGAGUCUACGGUAAUA--UUAC-UAAGAUCGUCUGGUUGCACAU--
Bacillus_thuringiens.5   ---------CAGCGAGAAAGGCAAACUGAUGGAAACAUUAGGUCGCAAAACUACGGAGCUAAGGCC-GAAA-GGC-UACGCUAGCC-AGUUACCGGA--
Bacillus_cereus_m155.1   ---------ACCUAUAUUUGGCACACUAUUCGAAAGGAUAGGUCGCAAAGCUAAGAGUCUAAAGUAAAAAAUUAC-UAUGAUAGUCUGGUUGCAGUU--
Bacillus_anthracis_s.3   ---------CAGCGAGAAAGGCAAACUGAUGGAAACAUUAGGACGCAAAACUACGGAGCUAAGGCC-GAAA-GGC-UACGCUAGCC-AGUUACCGGA--
Bacillus_thuringiens.6   ---------CAGCGAGAAAGGCAAACUGAUGGAAACAUUAGGACGCAAAACUACGGAGCUAAGGCC-GAAA-GGC-UACGCUAGCC-AGUUACCGGA--
Bacillus_cereus_03BB.1   ---------CAGCGAGAAAGGCAAACUGAUGGAAACAUUAGGACGCAAAACUACGGAGCUAAGGCC-GAAA-GGC-UACGCUAGCC-AGUUACCGGA--
Bacillus_cereus_AH67.1   ---------AGAUAUUUUUAGCACACUAUUCGAAAGGAUAGGCCGCAAAGCUUAGAGUCUACGGUAAUA--UUAC-UAAGAUCGUCUGGUUGCACAU--
Bacillus_cereus_ATCC.1   ---------CAGCGAGAAAGGCAAACUGAUGGAAACAUUAGGACGCAAAACUACGGAGCUAAGGCC-GAGA-GGC-UACGCUAGCC-AGUUACCGGA--
Bacillus_anthracis_s.4   ---------CAGCGAGAAAGGCAAACUGAUGGAAACAUUAGGACGCAAAACUACGGAGCUAAGGCC-GAAA-GGC-UACGCUAGCC-AGUUACCGGA--
Bacillus_thuringiens.7   ---------AAAAUAAAUGGGCACACUAUUCGAAAGAAUAGGUCGCAAAGCUAAGAGUCUAAGGUAAGAAAUUAC-UAUGAUAGUCUGGUUGCAGUU--
Bacillus_cereus_AH11.1   ---------AGAUAUUUUUAGCACACUAUUCGAAAGGAUAGGCCGCAAAGCUUAGAGUCUACGGUAAUA--UUAC-UAAGAUCGUCUGGUUGCACAU--
Bacillus_cereus_F651.1   ---------CAGCGAGAAAGGCAAACUGAUGGAAACAUGAGGACGCAAAACUACGGAGCUAAGGUC-GAAA-GGC-UACGCUAGCC-AGUUACCGGA--
Bacillus_cereus_AH12.1   ---------CAGCGAGAAAGGCAAACUGAUGGAAACAUGAGGACGCAAAACUACGGGGCUAAGGUC-AAAC-GAC-UAUGCUAGCC-AGUUACCGGA--
Bacillus_thuringiens.8   ---------CAGCGAGAAAGGCAAACUGAUGGAAACAUGAGGACGCAAAACUACGGAGCUAAGGUC-GAAA-GGC-UAUGCUAGCC-AGUUACCGGA--
Bacillus_thuringiens.9   ---------AGAUAUUUUUAGCACACUAUUCGAAAGGAUAGGCCGCAAAGCUUAGAGUCUACGGUAAUA--UUAC-UAAGAUCGUCUGGUUGCACAU--
Bacillus_thuringiens.10  ---------AAAAUAAAUGGGCACACUAUUCGAAAGGAUAGGUCGCAAAGCUAAGAGUCUAAAGUAAAAAAUUAC-UAUGAUAGUCUGGUUGCAGUU--
Bacillus_weihensteph.1   ---------AAAUAUUUUUAGCACACUAUUCGAAAGGAUAGGCCGCAAAGCUUAGAGUCUACGGUAAAUAUUUAC-UAAGAUCGUCUGGUUGCACAU--
Bacillus_cereus_Rock.3   ---------CAGCGAGAAAGGCAAACUGAUGGAAACAUGAGGGCGCAAAACUAUGGGGCUAAGGUC-GAAA-GGC-UAUGCUAGCC-AGUUACCGGA--
Bacillus_cereus_1725.1   ---------CAGCGAGAAAGGCAAACUGAUGGAAACAUGAGGACGCAAAACUACGGAGCUAAGGUC-GAAA-GGC-UACGCUAGCC-AGUUACCGGA--
Bacillus_anthracis_s.5   ---------CAGCGAGAAAGGCAAACUGAUGGAAACAUUAGGACGCAAAACUACGGAGCUAAGGCC-GAAA-GGC-UACGCUAGCC-AGUUACCGGA--
Bacillus_cereus_subs.1   ---------GGGCGAGAAAGGCAAACUCGUGGAAACAUAAGGCUGCAAAACUGUGGGCUUAAGGUCAGAGAAGGC-GAAGCUAGUC-AGUUACCGAA--
Bacillus_thuringiens.11  ---------CAGCGAGAAAGGCAAACUGAUGGAAACAUGAGGACGCAAAACUACGGAGCUAAGGUC-GAAA-GGC-UACGCUAGCC-AGUUACCGGA--
Bacillus_thuringiens.12  ---------CAGCGAGAAAGGCAAACUGAUGGAAACAUGAGGACGCAAAACUACGGAGCUAAGGUC-GAAA-GGC-UACGCUAGCC-AGUUACCGGA--
Bacillus_thuringiens.13  ---------CAGCGAGAAAGGCAAACUGAUGGAAACAUGAGGACGCAAAACUACGGAGCUAAGGUC-GAAA-GGC-UACGCUAGCC-AGUUACCGGA--
Bacillus_thuringiens.14  ---------AGAUAUUUUUAGCACACUAUUCGAAAGGAUAGGCCGCAAAGCUUAGAGUCUACGGUAAUA--UUAC-UAAGAUCGUCUGGUUGCACAU--
Bacillus_cereus_MM3.1    ---------AAAUAUUUUUAGCACACUAUUCGAAAGGAUAGGCCGCAAAGCUUAGAGUCUACGGUAAUA--UUAC-UAAGAUCGUCUGGUUGCACAU--
B.anthracis.1            ---------CAGCGAGAAAGGCAAACUGAUGGAAACAUUAGGACGCAAAACUACGGAGCUAAGGCC-GAAA-GGC-UACGCUAGCC-AGUUACCGGA--
Bacillus_anthracis_s.6   ---------CAGCGAGAAAGGCAAACUGAUGGAAACAUUAGGACGCAAAACUACGGAGCUAAGGCC-GAAA-GGC-UACGCUAGCC-AGUUACCGGA--
Bacillus_thuringiens.15  ---------ACCUAUUUUUGGCACACUAUUCGAAAGGAUAGGUCGCAAAGCUAAGAGUCUAAAGUAAAAAAUUAC-UAUGAUAGUCUGGUUGCAGUU--
Bacillus_cereus_m155.2   ---------CAGCGAGAAAGGCAAACUGAUGGAAACAUGAGGACGCAAAACUACGGAGCUAAGGUC-GAAA-GGC-UACGCUAGCC-AGUUACCGGA--
Bacillus_thuringiens.16  ---------ACCUAUAUUUGGCACACUAUUCGAAAGGAUAGGUCGCAAAGCUAAGAGUCUAAAGUAAAAAAUUAC-UAUGAUAGUCUGGUUGCAGUU--
Bacillus_cereus_G924.1   ---------CAGCGAGAAAGGCAAACUGAUGGAAACAUUAGGACGCAAAACUACGGAGCUAAGGCC-GAGA-GGC-UACGCUAGCC-AGUUACCGGA--
Bacillus_cereus_B426.1   ---------ACCUAUAUUUGGCACACUAUUCGAAAGGAUAGGUCGCAAAGCUAAGAGUCUAAAGUAAAAAAUUAC-UAUGAUAGUCUGGUUGCAGUU--
Bacillus_cereus_BDRD.1   ---------CAGCGAGAAAGGCAAACUGAUGGAAACAUGAGGACGCAAAACUACGGAGCUAAGGUC-GAAA-GGC-UACGCUAGCC-AGUUACCGGA--
Bacillus_cereus_AH82.1   ---------CAGCGAGAAAGGCAAACUGAUGGAAACAUUAGGACGCAAAACUACGGAGCUAAGGCC-GAAA-GGC-UACGCUAGCC-AGUUACCGGA--
Bacillus_cereus_BDRD.2   ---------ACAUAUUUUUAGCACACUAUUCGAAAGGAUAGGCCGCAAAGCUUAGAGUCUACGGUAAAUAUUUAC-UAAGAUCGUCUGGUUGCACUU--
Bacillus_thuringiens.17  ---------UCCUAUAUUUGGCACACUAUUCGAAAGGAUAGGUCGCAAAGCUAAGAGUCUAAAGUAAAAAAUUAC-UAUGAUAGUCUGGUUGCAGUU--
Bacillus_thuringiens.18  ---------CAGCGAGAAAGGCAAACUGAUGGAAACAUUAGGACGCAAAACUACGGAGCUAAGGCC-GAAA-GGC-UACGCUAGCC-AGUUACCGGA--
Bacillus_thuringiens.19  ---------AAAAUAAAUGGGCACACUGUUCGAAAGGAUAGGUCGCAAAGCUAAGAGUCUAAGGUAAAAAAUUAC-UAUGAUAGUCUGGUUGCAGUU--
Bacillus_thuringiens.20  ---------ACCUAUAUUUGGCACACUAUUCGAAAGGAUAGGUCGCAAAGCUAAGAGUCUAAAGUAAAAAAUUAC-UAUGAUAGUCUGGUUGCAGUU--
Bacillus_thuringiens.21  ---------AGAUAUUUUUAGCACACUAUUCGAAAGGAUAGGCCGCAAAGCUUAGAGUCUACGGUAAUA--UUAC-UAAGAUCGUCUGGUUGCACAU--
Bacillus_thuringiens.22  ---------AGAUAUUUUUAGCACACUAUUCGAAAGGAUAGGCCGCAAAGCUUAGAGUCUACGGUAAUA--UUAC-UAAGAUCGUCUGGUUGCACAU--
Bacillus_cereus_B426.2   ---------AAAAUAAAUGGGCAUACUAUUCGAAAGGAUAGGUCGCAAAGCUAAGAGUCUAAGGUAAAAAAUUAC-UAUGAUAGUCUGGUUGCAGUU--
Bacillus_thuringiens.23  ---------AAAAUAAAUGGGCACACUAUUCGAAAGGAUAGGUCGCAAAGCUAAGAGUCUAAAGUAAAAAAUUAC-UAUGAUAGUCUGGUUGCAGUU--
Bacillus_thuringiens.24  ---------AGAUAUUUUUAGCACACUAUUCGAAAGGAUAGGCCGCAAAGCUUAGAGUCUACGGUAAUA--UUAC-UAAGAUCGUCUGGUUGCACAU--
Bacillus_anthracis_s.7   ---------CAGCGAGAAAGGCAAACUGAUGGAAACAUUAGGACGCAAAACUACGGAGCUAAGGCC-GAAA-GGC-UACGCUAGCC-AGUUACCGGA--
Bacillus_cereus_BGSC.2   ---------CAGCGAGAAAGGCAAACUGAUGGAAACAUUAGGACGCAAAACUACGGAGCUAAGGCC-GAAA-GGC-UACGCUAGCC-AGUUACCGGA--
B.anthracis.2            ---------CAGCGAGAAAGGCAAACUGAUGGAAACAUUAGGACGCAAAACUACGGAGCUAAGGCC-GAAA-GGC-UACGCUAGCC-AGUUACCGGA--
Bacillus_thuringiens.25  ---------AAAAUAAAUGGGCACACUAUUCGAAAGGAUAGGUCGCAAAGCUAAGAGUCUAAGGUAAAAAAUUAC-UAUGAUAGUCUGGUUGCAGUU--
Bacillus_cereus_Rock.4   ---------CAGCGAGAAAGGCAAACUGAUGGAAACAUUAGGACGCAAAACUACGGAGCUAAGGCC-GAAA-GGC-UACGCUAGCC-AGUUACCGGA--
Bacillus_cereus_AH60.2   ---------AAAUAUUUUUAGCACACUAUUCGAAAGGAUAGGCCGCAAAGCUUAGAGUCUACGGUAAAUAUUUAC-UAAGAUCGUCUGGUUGCACAU--
Bacillus_cereus_ATCC.2   ---------ACCUAUAUUUGGCACACUAUUCGAAAGAAUAGGUCGCAAAGCUAAGAGUCUAAAGUAAAAAAUUAC-UAUGAUAGUCUGGUUGCAGUU--
Bacillus_thuringiens.26  ---------AGAUAUUUUUAGCACACUAUUCGAAAGGAUAGGCCGCAAAGCUUAGAGUCUACGGUAAUA--UUAC-UAAGAUCGUCUGGUUGCACAU--
Bacillus_thuringiens.27  ---------AAAAUAAAUGGGCACACUAUUCGAAAGGAUAGGUCGCAAAGCUAAGAGUCUAAGGUAAAAAAUUAC-UAUGAUAGUCUGGUUGCAGUU--
Bacillus_thuringiens.28  ---------AGAUAUUUUUAGCACACUAUUCGAAAGGAUAGGCCGCAAAGCUUAGAGUCUACGGUAAUA--UUAC-UAAGAUCGUCUGGUUGCACAU--
Bacillus_cereus_ATCC.3   ---------CAGCGAGAAAGGCAAACUGAUGGAAACAUGAGGACGCAAAACUACGGAGCUAAGGUC-GAAA-GGC-UACGCUAGCC-AGUUACCGGA--
Bacillus_cereus_AH67.2   ---------CAGCGAGAAAGGCAAACUGAUGGAAACAUGAGGACGCAAAACUACGGAGCUAAGGUC-GAAA-GGC-UACGCUAGCC-AGUUACCGGA--
Bacillus_cereus_G924.2   ---------AAAUGUAAUUGGCACACUAUUCGAAAGGAUAGGUCGCAAAGCUUAGAGUCUAAGGUAACAUAUUAC-UAUGAUAGUCUGGUUGCAGUU--
Bacillus_thuringiens.29  ---------CAGCGAGAAAGGCAAACUGAUGGAAACAUGAGGACGCAAAACUACGGAGCUAAGGUC-GAAA-GGC-UAUGCUAGCC-AGUUACCGGA--
Bacillus_thuringiens.30  ---------CAGCGAGAAAGGCAAACUGAUGGAAACAUUAGGACGCAAAACUACGGAGCUAAGGCC-GAAA-GGC-UACGCUAGCC-AGUUACCGGA--
Bacillus_cereus_ATCC.4   ---------CAGCGAGAAAGGCAAACUGGUGGAAACAUUAGGACGCAAAACUACGGAGCUAAGGCC-GAAA-GGC-UACGCUAGCC-AGUUACCGGA--
Bacillus_thuringiens.31  ---------ACCUAUUUUUGGCACACUAUUCGAAAGGAUAGGUCGCAAAGCUAAGAGUCUAAAGUAAAAAAUUAC-UAUGAUAGUCUGGUUGCAGUU--
Bacillus_cereus_G984.2   ---------AGAUAUUUUUAGCACACUAUUCGAAAGGAUAGGCCGCAAAGCUUAGAGUCUACGGUAAUA--UUAC-UAAGAUCGUCUGGUUGCACAU--
Bacillus_anthracis_s.8   ---------CAGCGAGAAAGGCAAACUGAUGGAAACAUUAGGACGCAAAACUACGGAGCUAAGGCC-GAAA-GGC-UACGCUAGCC-AGUUACCGGA--
Bacillus_cereus_G924.3   ---------GAAAUAAAUCGGCACACUAUUCGAAAGGAUAGGUCGCAAAGCUAAGAGUCUAAGGUAACAUAUUAC-UAUGAUAGUCUGGUUGCAAUU--
Bacillus_cereus_AH12.2   ---------ACAUAUUUUUAGCACACUAUUCGAAAGGAUAGGCCGCAAAGCUUAGAGUCUACGGUAAAUAUUUAC-UAAGAUCGUCUGGUUGCACUU--
Bacillus_cereus_R309.1   ---------CAGCGAGAAAGGCAAACUGAUGGAAACAUGAGGACGCAAAACUACGGGGCUAAGGUC-GAAA-GGC-UAUGCUAGCC-AGUUACCGGA--
Bacillus_anthracis_s.9   ---------CAGCGAGAAAGGCAAACUGAUGGAAACAUUAGGACGCAAAACUACGGAGCUAAGGCC-GAAA-GGC-UACGCUAGCC-AGUUACCGGA--
Bacillus_cereus_BDRD.3   ---------CAGCGAGAAAGGCAAACUGAUGGAAACAUGAGGACGCAAAACUACGGAGCUAAGGUC-GAAA-GGC-UACGCUAGCC-AGUUACCGGA--
Bacillus_weihensteph.2   ---------CAGCGAGAAAGGCAAACUUAUGGAAACAUGAGGACGCAAAACUACGGAGCUAAGGUC-GAAG-GGC-UAAGCUAGCC-AGUUACCGGA--
Bacillus_cereus_03BB.2   ---------AGAUAUUUUUAGCACACUAUUCGAAAGGAUAGGCCGCAAAGCUUAGAGUCUACGGUAAUA--UUAC-UAAGAUCGUCUGGUUGCACAU--
Bacillus_cereus_BDRD.4   ---------CAGCGAGAAAGGCAAACUGAUGGAAACAUGAGGGCGCAAAACUACGGGGCUAAGGUCAAA--UGAC-UAUGCUAGCC-AGUUACCGGA--
Bacillus_anthracis_s.10  ---------CAGCGAGAAAGGCAAACUGAUGGAAACAUUAGGACGCAAAACUACGGAGCUAAGGCC-GAAA-GGC-UACGCUAGCC-AGUUACCGGA--
Bacillus_thuringiens.32  ---------CAGCGAGAAAGGCAAACUGAUGGAAACAUGAGGACGCAAAACUACGGAGCUAAGGUC-GAAA-GGC-UACGCUAGCC-AGUUACCGGA--
Bacillus_cereus_Rock.5   ---------AGAUAUUUUUAGCACACUAUUCGAAAGGAUAGGCCGCAAAGCUUAGAGUCUACGGUAAUA--UUAC-UAAGAUCGUCUGGUUGCACAU--
Bacillus_thuringiens.33  ---------UCCUAUAUUUGGCACACUAUUCGAAAGGAUAGGUCGCAAAGCUAAGAGUCUAAAGUAAAAAAUUAC-UAUGAUAGUCUGGUUGCAGUU--
Bacillus_thuringiens.34  ---------CAGCGAGAAAGGCAAACUGAUGGAAACAUUAGGACGCAAAACUACGGAGCUAAGGCC-GAGA-GGC-UACGCUAGCC-AGUUACCGGA--
Bacillus_cereus_NVH0.1   ---------CAGCGAGAAAGGCAAACUGAUGGAAACAUUAGGACGCAAAACUACGGAGCUAAGGCC-GAAA-GGC-UACGCUAGCC-AGUUACCGGA--
Bacillus_cereus_AH12.3   ---------ACAUAUUUUUAGCACACUAUUCGAAAGGAUAGGCCGCAAAGCUUAGAGUCUACGGUAAAUAUUUAC-UAAGAUCGUCUGGUUGCACUU--
Bacillus_thuringiens.35  ---------CAGCGAGAAAGGCAAACUGAUGGAAACAUUAGGACGCAAAACUACGGAGCUAAGGCC-GAAA-GGC-UAUGCUAGCC-AGUUACCGGA--
B.anthracis.3            ---------CAGCGAGAAAGGCAAACUGAUGGAAACAUUAGGACGCAAAACUACGGAGCUAAGGCC-GAAA-GGC-UACGCUAGCC-AGUUACCGGA--
Bacillus_cereus_m129.1   ---------CAGCGAGAAAGGCAAACUGAUGGAAACAUUAGGACGCAAAACUACGGAGCUAAGGCC-GAAA-GGC-UACGCUAGCC-AGUUACCGGA--
Bacillus_cereus_AH12.4   ---------CAGCGAGAAAGGCAAACUGAUGGAAACAUUAGGACGCAAAACUACGGAGCUAAGGCC-GAAA-GGC-UAUGCUAGCC-AGUUACCGGA--
Bacillus_cereus_Rock.6   ---------CAGCGAGAAAGGCAAACUGAUGGAAACAUGAGGGCGCAAAACUAAGGGGCUAAGGUC-GAAA-GGC-UAUGCUAGCC-AGUUACCGGA--
Bacillus_thuringiens.36  ---------AGAUAUUUUUAGCACACUAUUCGAAAGGAUAGGCCGCAAAGCUUAGAGUCUACGGUAAUA--UUAC-UAAGAUCGUCUGGUUGCACAU--
Bacillus_thuringiens.37  ---------AAAAUAAAUGGGCACACUAUUCGAAAGGAUAGGUCGCAAAGCUAAGAGUCUAAGGUAAAAAAUUAC-UAUGAUAGUCUGGUUGCAGUU--
B.thuringiensis.1        ---------AGAUAUUUUUAGCACACUAUUCGAAAGGAUAGGCCGCAAAGCUUAGAGUCUACGGUAAUA--UUAC-UAAGAUCGUCUGGUUGCACAU--
Bacillus_cereus_m155.3   ---------AAAAUGAAUGGGCACACUAUUUGAAAGAAUAGGUCGCAAAGCUAAGAGUCUAAGGUAAAAAAUUAC-UAUGAUAGUCUGGUUGCAGUU--
Bacillus_thuringiens.38  ---------CAGCGAGAAAGGCAAACUGAUGGAAACAUGAGGACGCAAAACUACGGAGCUAAGGUC-GAAA-GGC-UAUGCUAGCC-AGUUACCGGA--
Bacillus_cereus_MM3.2    ---------CAGCGAGAAAGGCAAACUGAUGGAAACAUUAGGACGCAAAACUACGGAGCUAAGGUC-GAAA-GGC-UAUGCUAGCC-AGUUACCGGA--
Bacillus_cereus_ATCC.5   ---------AGAUAUUUUUAGCACACUAUUCGAAAGGAUAGGCCGCAAAGCUUAGAGUCUACGGUAAUA--UUAC-UAAGAUCGUCUGGUUGCACAU--
Bacillus_cereus_B426.3   ---------AGAUAUUUUUAGCACACUAUUCGAAAGGAUAGGCCGCAAAGCUUAGAGUCUACGGUAAUA--UUAC-UAAGAUCGUCUGGUUGCACAU--
Bacillus_cereus_AH12.5   ---------CAGCGAGAAAGGCAAACUGAUGGAAACAUGAGGACGCAAAACUACGGGGCUAAGGUC-AAAC-GAC-UAUGCUAGCC-AGUUACCGGA--
Bacillus_cereus_ATCC.6   ---------CAGCGAGAAAGGCAAACUGAUGGAAACAUGAGGACGCAAAACUACGGAGCUAAGGUC-GAAA-GGC-UACGCUAGCC-AGUUACCGGA--
Bacillus_cereus_m155.4   ---------AGAUAUUUUUAGCACACUAUUCGAAAGGAUAGGCCGCAAAGCUUAGAGUCUACGGUAAUA--UUAC-UAAGAUCGUCUGGUUGCACAU--
Bacillus_thuringiens.39  ---------AAAAUAAAUGGGCACACUGUUCGAAAGGAUAGGUCGCAAAGCUAAGAGUCUAAGGUAAAAAAUUAC-UAUGAUAGUCUGGUUGCAGUU--
Bacillus_cereus_R309.2   ---------GGAAUAUCUUGGCACACUAUUUGAAAGAAUAGGUCGCAAAGCUUUGAGUCUAAGGUAAGAAUUUAC-UAGGAUUGUCGAGUUGCAAAU--
Bacillus_cereus_ATCC.7   ---------AGAUAUUUUUAGCACACUAUUCGAAAGGAUAGGCCGCAAAGCUUAGAGUCUACGGUAAUA--UUAC-UAAGAUCGUCUGGUUGCACAU--
Bacillus_mycoides_DS.1   ---------CAGCGAGAAAGGCAAACUGAUGGAAACAUGAGGGCGCAAAACUACGGGGCUAAGGUCAAA--UGAC-UAUGCUAGCC-AGUUACCGGA--
Bacillus_anthracis_s.11  ---------CAGCGAGAAAGGCAAACUGAUGGAAACAUUAGGACGCAAAACUACGGAGCUAAGGCC-GAAA-GGC-UACGCUAGCC-AGUUACCGGA--
Bacillus_cereus_Rock.7   ---------CAGCGAGAAAGGCAAACUGAUGGAAACAUGAGGGCGCAAAACUAUGGGGCUAAGGUC-GAGA-GGC-UAUGCUAGCC-AGUUACCGGA--
Bacillus_cereus_B426.4   ---------CAGCGAGAAAGGCAAACUGAUGGAAACAUGAGGACGCAAAACUACGGAGCUAAGGUC-GAAA-GGC-UACGCUAGCC-AGUUACCGGA--
Bacillus_anthracis_s.12  ---------CAGCGAGAAAGGCAAACUGAUGGAAACAUUAGGACGCAAAACUACGGAGCUAAGGCC-GAAA-GGC-UACGCUAGCC-AGUUACCGGA--
Bacillus_thuringiens.40  ---------AAAAUAAAUGGGCACACUGUUCGAAAGGAUAGGUCGCAAAGCUAAGAGUCUAAGGUAAAAAAUUAC-UAUGAUAGUCUGGUUGCAGUU--
Bacillus_cereus_03BB.3   ---------CAGCGAGAAAGGCAAACUGAUGGAAACAUUAGGACGCAAAACUACGGAGCUAAGGCC-GAAA-GGC-UACGCUAGCC-AGUUACCGGA--
Bacillus_cereus_ATCC.8   ---------AAAAUAAAUGGGCACACUAUUCGAAAGGAUAGGUCGCAAAGCUAAGAGUCUAAGGUAAAAAAUUAC-UAUGAUAGUCUGGUUGCAGUU--
B.anthracis.4            ---------CAGCGAGAAAGGCAAACUGAUGGAAACAUUAGGACGCAAAACUACGGAGCUAAGGCC-GAAA-GGC-UACGCUAGCC-AGUUACCGGA--
Bacillus_cereus_AH62.1   ---------CAGCGAGAAAGGCAAACUUAUGGAAACAUGAGGACGCAAAACUACGGGGCUAAGGUC-GAAG-GGC-UAAGCUAGCC-AGUUACCGGA--
Bacillus_cereus_BDRD.5   ---------AGAUAUUUUUAGCACACUAUUCGAAAGGAUAGGCCGCAAAGCUUAGAGUCUACGGUAAUA--UUAC-UAAGAUCGUCUGGUUGCACAU--
Bacillus_anthracis_T.1   ---------CAGCGAGAAAGGCAAACUGAUGGAAACAUUAGGACGCAAAACUACGGAGCUAAGGCC-GAAA-GGC-UACGCUAGCC-AGUUACCGGA--
Bacillus_cereus_F651.2   ---------AGAUAUUUUUAGCACACUAUUCGAAAGGAUAGGCCGCAAAGCUUAGAGUCUACGGUAAUA--UUAC-UAAGAUCGUCUGGUUGCACAU--
B.cereus.1               ---------CAGCGAGAAAGGCAAACUGAUGGAAACAUUAGGACGCAAAACUACGGAGCUAAGGCC-GAAA-GGC-UACGCUAGCC-AGUUACCGGA--
Bacillus_cereus_AH11.2   ---------CAGCGAGAAAGGCAAACUGAUGGAAACAUGAGGACGCAAAACUACGGAGCUAAGGUC-GAAA-GGC-UACGCUAGCC-AGUUACCGGA--
Bacillus_thuringiens.41  ---------AAAAUAAAUAGGCACACUGUUCGAAAGGAUAGGUCGCAAAGCUAAGAGUCUAAGGUAAAAAAUUAC-UAUGAUAGUCUGGUUGCAGUU--
Bacillus_cereus_Rock.8   ---------CAGCGAGAAAGGCAAACUGAUGGAAACAUGAGGGCGCAAAACUAUGGGGCUAAGGUC-GAGA-GGC-UAUGCUAGCC-AGUUACCGGA--
Bacillus_cereus_G984.3   ---------AAAAUAAAUAGGCACACUGUUCGAAAGGAUAGGUCGCAAAGCUAAGAGUCUAAGGUAAAAAAUUAC-UAUGAUAGUCUGGUUGCAGUU--
Bacillus_thuringiens.42  ---------AAAAUAAAUGGGCACACUGUUCGAAAGGAUAGGUCGCAAAGCUAAGAGUCUAAGGUAAAAAAUUAC-UAUGAUAGUCUGGUUGCAGUU--
Bacillus_cereus_E33L.1   ---------CAGCGAGAAAGGCAAACUGAUGGAAACAUUAGGACGCAAAACUACGGAGCUAAGGCC-GAAA-GGC-UACGCUAGCC-AGUUACCGGA--
B.thuringiensis.2        ---------CAGCGAGAAAGGCAAACUGAUGGAAACAUUAGGACGCAAAACUACGGAGCUAAGGCC-GAAA-GGC-UAUGCUAGCC-AGUUACCGGA--
Bacillus_cereus_H308.1   ---------CAGCGAGAAAGGCAAACUGGUGGAAACAUUAGGACGCAAAACUACGGAGCUAAGGCC-GAAA-GGC-UACGCUAGCC-AGUUACCGGA--
Bacillus_cereus_Q1.1     ---------CAGCGAGAAAGGCAAACUGGUGGAAACAUUAGGACGCAAAACUACGGAGCUAAGGCC-GAAA-GGC-UACGCUAGCC-AGUUACCGGA--
Bacillus_thuringiens.43  ---------AAAAUAAAUGGGCACACUGUUCGAAAGAAUAGGUCGCAAAGCUAAGAGUCUAAGGUAAAAAAUUAC-UAUGAUAGUCUGGUUGCGGUU--
Bacillus_thuringiens.44  ---------ACCUAUUUUUGGCACACUAUUCGAAAGGAUAGGUCGCAAAGCUAAGAGUCUAAAGUAAAAAAUUAC-UAUGAUAGUCUGGUUGCAGUU--
Bacillus_cereus_Rock.9   ---------CAGCGAGAAAGGCAAACUGAUGGAAACAUGAGGACGCAAAACUACGGAGCUAAGGUC-GAAA-GGC-UACGCUAGCC-AGUUACCGGA--
Bacillus_cereus_BDRD.6   ---------AGAUAUUUUUAGCACACUAUUCGAAAGGAUAGGCCGCAAAGCUUAGAGUCUACGGUAAUA--UUAC-UAAGAUCGUCUGGUUGCACAU--
Bacillus_thuringiens.45  ---------AGAUAUUUUUAGCACACUAUUCGAAAGGAUAGGCCGCAAAGCUUAGAGUCUACGGUAAUA--UUAC-UAAGAUCGUCUGGUUGCACAU--
Bacillus_cereus_9582.1   ---------CAGCGAGAAAGGCAAACUGAUGGAAACAUUAGGACGCAAAACUACGGAGCUAAGGCC-GAAA-GGC-UACGCUAGCC-AGUUACCGGA--
Bacillus_cereus_G984.4   ---------CAGCGAGAAAGGCAAACUGAUGGAAACAUGAGGACGCAAAACUACGGAGCUAAGGUC-GAAA-GGC-UAUGCUAGCC-AGUUACCGGA--
Bacillus_cereus_G984.5   ---------UCCUAUAUUUGGCACACUAUUCGAAAGGAUAGGUCGCAAAGCUAAGAGUCUAAAGUAAAAAAUUAC-UAUGAUAGUCUGGUUGCAGUU--
Bacillus_thuringiens.46  ---------CAGCGAGAAAGGCAAACUGAUGGAAACAUGAGGACGCAAAACUACGGAGCUAAGGUC-GAAA-GGC-UAUGCUAGCC-AGUUACCGGA--
Bacillus_thuringiens.47  ---------AGAUAUUUUUAGCACACUAUUCGAAAGGAUAGGCCGCAAAGCUUAGAGUCUACGGUAAUA--UUAC-UAAGAUCGUCUGGUUGCACAU--
Bacillus_cereus_BDRD.7   ---------CAGCGAGAAAGGCAAACUGGUGGAAACAUUAGGACGCAAAACUACGGAGCUAAGGCC-GAAA-GGC-UACGCUAGCC-AGUUACCGGA--
Bacillus_anthracis_s.13  ---------CAGCGAGAAAGGCAAACUGAUGGAAACAUUAGGACGCAAAACUACGGAGCUAAGGCC-GAAA-GGC-UACGCUAGCC-AGUUACCGGA--
Bacillus_cereus_1725.2   ---------AGAUAUUUUUAGCACACUAUUCGAAAGGAUAGGCCGCAAAGCUUAGAGUCUACGGUAAUA--UUAC-UAAGAUCGUCUGGUUGCACAU--
B.anthracis.5            ---------CAGCGAGAAAGGCAAACUGAUGGAAACAUUAGGACGCAAAACUACGGAGCUAAGGCC-GAAA-GGC-UACGCUAGCC-AGUUACCGGA--
Geobacillus.1            ---------CAUGAUGAAAGGUACAGCUAAGGAAACUUAGCGUCACAAAGCUACGGGGCUAAGGG--GAAA--CC-UAUGCCAGCC-AGCUGCCAUU--
Geobacillus.2            ---------ACGGCGAAAAGGCAAAGCGCUGGAAACAGCGUGGCGCAAAGCUAAGGGGCUACGGCGAAAG-ACGC-UAUGCCAGCC-AGCUGCCGAA--
Geobacillus.3            ---------ACGGCGAAAAGGCAAAGCGCUGGAAACAGCGUGGCGCAAAGCUAAGGGGCUACGGCGAAAG-ACGC-UAUGCCAGCC-AGCUGCCGAA--
Geobacillus.4            ---------CAUGAUGAAAGGUACAGCUAAGGAAACUUAGCGUCACAAAGCUACGGGGCUAAGGG--GAAA--CC-UAUGCCAGCC-AGCUGCCAUU--
Oceanobacillus_iheye.1   ---------CUCAGAAAAAGGCAAACCUAUUGAAAGAUGGGGACGCAAAGUCACAGAUCUAAGGUA-UUUU-UAC-UAAGAUGGCUGGACUAUCUGG--
Exiguobacterium.2        ---------UAUCGAGACGGGCAAACUUACUGAAAAGUAAGGGCGCAAAGACAUGGGUCGUCGAUCUUUU-AGAU-ACCGAUCGCCAGUCUGCAAUA--
Brevibacillus_brevis.1   ---------AAAUGCAAAAGGCAAAGUCAUCGAAAGGUGGCGACGCAAAACCACGGGUCUACAGUC------GAC-CAUGAUAGCCGGGUUGCCAUC--
Brevibacillus_brevis.2   ---------GAAUGACAAAGGCAAACUUGCUGAAAGGCAGGGACGCAAAGCCACGGGUCUAAGG----------C-UAGGACAGCCGGGUUGCCAUA--
Brevibacillus_brevis.3   ---------AUAUCGAAACGGCAUACCCGGGGAAAUCCGGCGACGCAAAGCUACGGGGCUACCUCCGAACACGGA-CACGCUUGCC-AGCUACCGAA--
Brevibacillus_brevis.4   ---------GCUAUGAAUGGGCAAACCCAUUGAAAAGUGGGGACGCAAAGCCACGGGCCUAAUGUA------UAC-GAUGGCAGCCGGGUUGCCAAC--
Paenibacillus.1          ---------AAGGAAAAAUGGCAAACCCGUCGAAAGACGGGGACGCAAAGCCACGGGUCUGCGGCC-GUAA-GGC-UAUGAUCGCCGGGUUACCCUA--
Paenibacillus.2          ---------AACUGAAAAAGGCAAACUUGCCGAAAGGCAAGGACGCAAAGUUAUGGGCCUAAUGCUGAUAGAAGC-GAUGGCUGCCAGACCGCCGGA--
Paenibacillus.3          ---------ACCAGAUAAGGGUAAACCUGUUGAAAAGCAGGGGCACAAAGUCUCAGAUCUAAGGUA-GGAA-UAC-UAAGAUGGCUGGACUGCCUGG--
Lysinibacillus_sphae.1   ---------GGAAAAUAUAGGCAAAUUUACUAAAAAGUAAAGAUGCAAAGCUACAGGUCUAAGGGAAUAU-UUAC-UUAGAUAGCUAGGUUGCAAAA--
Clostridiales_bacter.1   ---------UUGAAGACCGGGCAUAGCUGUCGAAAGGCAGUGUCGCAAAGCUAUGGGGUUUCGCCUU----AAGG-AAAGCCAGCC-AGUUGUAUAU--
Anaerocellum_thermop.1   ---------UGUCGAUAAAGGCAAACCUGUCGAAAGGCAGGGGCGCAAAGCCAUGGGUCUGUCGGAAAA--UUCC-UAUGAUUGCCAGGCUGCCGAA--
Anaerocellum_thermop.2   ---------AUAUCGAAAGGGCAAACCUGUCGAAAGGCAGGGGCGCAAAGCCAUGGGCCUGUCGGAAUAAAUUCC-UAUGGUUGCCAGGCUGCCGAA--
Anaerocellum_thermop.3   ---------UAGUCGAAAGGGCAAACCUGUCGAAAGGCAGGGGCGCAAAGCCAUGGGCCUGUCGGAAAAAAUUCC-UAUGGUUGCCAGGCUGCCGAA--
A.metalliredigens.1      ---------UAUUAGUAAAGGCAAAACCAUUGAAAGAUGGUGACGCAAAGCCACGAGUCUAAGUCGUUAU-ACGA-UAUGAUAGUCGGGUUGCCAAU--
A.metalliredigens.2      ---------UGUUGAUAAAAGCAAACUUAUUGAAAAAUAAGGGCGCAAAGCUAUGGGUCUAAGGGAAGACAUUCC-UAUGAUUGCCAGGUUGCCGGA--
A.metalliredigens.3      ---------GAAUACAGAGGGCAAACUUAUCGAAAGGUAAGGACGCAAAGCCAUGGGCCUACAUUCUAAACAGAA-GAUGGUAGCC-GGUUGCAGAA--
A.metalliredigens.4      ---------CGUUGAUAAGGGCAAACUUACUGAAAAGUAAGGACGCAAAGCCAUGAGUCUAAGGGAAUUUAUUCC-UAUGAUUGUCAGGUUGCAAAU--
A.metalliredigens.5      ---------ACUUGAUAAAGGCAAACUUAUUGAAAAAUAAGGACGCAAAGCUAUGGAUCUAAGGGGAUUUAUUCC-UAUGAUUGCCAGGUUGCCAAA--
A.metalliredigens.6      ---------AAUAAGUAAAGGCAAAACCAUCGAAAGAUGGUGACGCAAAGCCACGAAUCUAAGUCGUUUG-ACGA-UAGGAUAGUCGGGUUGCCUAU--
A.metalliredigens.7      ---------UGUUGGUAAGGGCAAACUUAUUGAAAAAUAAGGGCGCAAAGCUAUGGAUCUAAGGGAAAUUAUUCC-UAUGAUUGCCAGGUUGCCGAA--
A.metalliredigens.8      ---------UAUUGAUAAGGGCAAACUUAUUGAAAAAUAAGGACGCAAAGCUAUGGAUAUAAGGGAAACAUUUCC-UAUGAUUGCCAGGUUGCCGAA--
A.metalliredigens.9      ---------UAAAUAAAAGGGCAAACUUAUCGAAAGAUAAGGGCGCAAAGCCAAGGGUCUUCAUCAAUUGAUUGA-UAUGACAGCC-GGUUGCAGAG--
A.metalliredigens.10     ---------UGUUGAUAAAGGCAAACUUAUUGAAAAAUAAGGACGCAAAGCUAUGGAUCUAAGGGAAUGUAUUCC-UAUGAUUGCCAGGUUGCCGAA--
A.metalliredigens.11     ---------AGAAUGUAAAGGCAAACCAUUGCAAACAAUGGGACGCAAAGCCAGGAACCUAAAGUGU----AUAC-CAAGAUCGUCCGACUGCCAUA--
Clostridium_difficil.1   ---------AAACUAAAUCGGCAAAACUAGAGAAAUUUAGUGACGCAAAGCUAUGGGACUAACGCUUAUA-GAGU-UAUGUCAGCC-AGUUGCCAAA--
Clostridium_kluyveri.1   ---------UAUUGAUAAUAGCACACUUAUCGAAAGGUAGGGUCGCAAAGCUAUGGGUCUUAAGAAAUAUUUUUC-UAUGAUUGCCAGGUUGCCAAA--
Clostridium_difficil.2   ---------AAACUAAAUAGGCAAAACUAGAGAAAUUUAGUGACGCAAAGCUAUGGGACUAAGACUUUGAAGAGU-UAUGUCAGCC-AGUUGCCAAA--
Clostridium_perfring.1   ---------AAAAAAAAUGGGCAAAAUUAGAGAAAUCUAAUGACGCAAAGCUAUGGGACUAAGGUU------AAC-UAUGUCAGCC-AGUUGCCAAA--
Clostridium_difficil.3   ---------AAACUAAAUCGGCAAAACUAGAGAAAUUUAGUGACGCAAAGCUAUGGGACUAACGCUUUAAAAAGU-UAUGUCAGCC-AGUUGCCAAA--
Clostridium_difficil.4   ---------AAACUAAAUCGGCAAAACUAGAGAAAUUUAGUGACGCAAAGCUAUGGGACUAACGCUUAUA-GAGU-UAUGUCAGCC-AGUUGCCAAA--
Clostridium_difficil.5   ---------AAACUAAAUCGGCAAAACUAGAGAAAUUUAGUGACGCAAAGCUAUGGGACUAACGCUUAUA-GAGU-UAUGUCAGCC-AGUUGCCAAA--
Clostridium_difficil.6   ---------UUCAGAUAUAGGCAAUAUUAGAUAAAUCUAAUGACGCAAAACUAUGGGACUAAAAUCUUUA-AGGU-CAUGUCAGCC-AGUUGCCAAA--
Clostridium_beijerin.1   ---------AAAUGUUACUAGCACACUUAUUGAAAGAUAAGGCCGCAAAGCCAUGAGUCUAAGGGAAUACAUUUC-UAUGAUUGUCAGGUUGCCAAA--
Clostridium_difficil.7   ---------AAACUAAAUCGGCAAAACUAGAGAAAUUUAGUGACGCAAAGCUAUGGGACUAACGCUUUAAAAAGU-UAUGUCAGCC-AGUUGCCAAA--
Clostridium_difficil.8   ---------AAACUAAAUCGGCAAAACUAGAGAAAUUUAGUGACGCAAAGCUAUGGGACUAAGACUUAUA-GAGU-UAUGUCAGCC-AGUUGCCAAA--
Clostridium_perfring.2   ---------AUAAUAUAUUGGCAAACCUAGGGAAAUCUAGAGACGCAAAGCUAAGGGGCUAAGGUUAAUGAUAAC-UAUGCUAGCC-AGUUGCCGAA--
Clostridium_difficil.9   ---------UUCAGAUAUAGGCAAUAUUAGAUAAAUCUAAUGACGCAAAACUAUGGGACUAAAAUCUUUA-AGGU-CAUGUCAGCC-AGUUGCCAAA--
Clostridium_difficil.10  ---------AAACUAAAUAGGCAAAUCUAGAGAAAUCUAGUGACGCAAAGCUAUGGGGCUAAGGUUUUAUAAAAC-UAUGUCAGCC-AGUUGCCAAA--
Clostridium_difficil.11  ---------AAACUAAAUCGGCAAAACUAGAGAAAUUUAGUGACGCAAAGCUAUGGGACUAACGCUUAUA-GAGU-UAUGUCAGCC-AGUUGCCAAA--
Clostridium_difficil.12  ---------AAAAUUAAAUGGCAAAAUUAGGGAAAUCUAAUGACGCAAAACUAUGGGAUUAAAGCUUUUA-AAGC-CAUAUCAGCC-AGUUGCUAAA--
Clostridium_difficil.13  ---------AAACUAAAUAGGCAAAUCUAGAGAAAUCUAGUGACGCAAAGCUAUGGGACUAAGGUUUUAUAAAAC-UAUGUCAGCC-AGUUGCCAAA--
Clostridium_kluyveri.2   ---------UCCGACAAAGGGCAAACUUGCCGAAAGGUAAGGACGCAAAGCCGAGGGUCUAAAGUGCGAGAGCAU-UAUGACAGUCUGGCUGCCGUA--
Clostridium_thermoce.1   ---------UUUCGACAAAGGCAAACUCAAUGAAAAUUGAGGACGCAAAGCUCCAGGUCUUCGGUUUGUAUAAAC-CAUGACGGCUGAGUUACCGAA--
Clostridium_perfring.3   ---------AUAAUAUAUUGGCAAACCUAGGGAAAUCUAGAGACGCAAAGCUAAGGGGCUAAGGUUAAUGAUAAC-UAUGCUAGCC-AGUUGCCGAA--
Clostridium_difficil.14  ---------AAACUAAAUCGGCAAAACUAGAGAAAAUUAGUGACGCAAAGCUAUGGGACUAAGAUUUAUA-AAAU-UAUGCCAGCC-AGUUGCCAAA--
Clostridium_difficil.15  ---------AAACUAAAUCGGCAAAACUAGAGAAAUUUAGUGACGCAAAGCUAUGGGACUAAGACUUAUA-GAGU-UAUGUCAGCC-AGUUGCCAAA--
Clostridium_butyricu.1   ---------UUUCAUAUUGGGCAAAGCAGUUGAAAAGCUGUGACGCAAAGCUAGGGGCCUUUCUUA------UAG-AAUGGCAGCC-AGUUGCAUAA--
Clostridium_difficil.16  ---------AAUUAAAUGAGGCAAAACUAGGGAAACCUAGUCACGCAAAGCUAUGGGGCUAAAGUUUAGU-AAAC-CAUGCCAGCC-AGUUGCCGAA--
Clostridium_difficil.17  ---------AAACUAAAUCGGCAAAACUAGAGAAAUUUAGUGACGCAAAGCUAUGGGACUAAGACUUAUA-GAGU-UAUGUCAGCC-AGUUGCCAAA--
Clostridium_difficil.18  ---------AAACUAAAUCGGCAAAACUAGAGAAAUUUAGUGACGCAAAGCUAUGGGACUAAGACUUAUA-GAGU-UAUGUCAGCC-AGUUGCCAAA--
Clostridium_difficil.19  ---------AAAAUUAAAUGGCAAAAUUAGGGAAAUCUAAUGACGCAAAACUAUGGGAUUAAAGCUUUUA-AAGC-CAUAUCAGCC-AGUUGCUAAA--
Clostridium_difficil.20  ---------AAACUAAAUCGGCAAAACUAGAGAAAUUUAGUGACGCAAAGCUAUGGGACUAAGACUUAUA-GAGU-UAUGUCAGCC-AGUUGCCAAA--
Clostridium_perfring.4   ---------UAAAAAAAUGGGCAAAAUUAGAGAAAUCUAAUGACGCAAAGCUAUGGGACUAAGGUU------AAC-UAUGUCAGCC-AGUUGCCAAA--
Clostridium_difficil.21  ---------AAUUAAAUGAGGCAAAACUAGGGAAACCUAGUCACGCAAAGCUAUGGGGCUAAAGUUUAGU-AAAC-CAUGCCAGCC-AGUUGCCGAA--
Clostridium_difficil.22  ---------AAACUAAAUCGGCAAAACUAGAGAAAUUUAGUGACGCAAAGCUAUGGGACUAACGCUUAUA-GAGU-UAUGUCAGCC-AGUUGCCAAA--
Clostridium_difficil.23  ---------UUCAGAUAUAGGCAAUAUUAGAUAAAUCUAAUGACGCAAAACUAUGGGACUAAAAUCUUUA-AGGU-CAUGUCAGCC-AGUUGCCAAA--
Clostridium_perfring.5   ---------AUAAUAUAUUGGCAAACCUAGGGAAAUCUAGAGACGCAAAGCUAAGGGGCUAAGGUUAAUGAUAAC-UAUGCUAGCC-AGUUGCUGAA--
Clostridium_difficil.24  ---------AAACUAAAUAGGCAAAACUAGAGAAAUUUAGUGACGCAAAGCUAUGGGACUAAGACUUUGAAGAGU-UAUGUCAGCC-AGUUGCCAAA--
Clostridium_difficil.25  ---------AAACUAAAUAGGCAAAUCUAGAGAAAUCUAGUGACGCAAAGCUAUGGGGCUAAGGUUUUAUAAAAC-UAUGUCAGCC-AGUUGCCAAA--
Clostridium_butyricu.2   ---------AAGUAUUAAUGGCAAAAUUAGAGAAAUCUAAUGACGCAAAGCUAUGGAGCUAAAGUU-AAAA-AAC-UAUGCUAGCC-AGUUGCUAAC--
Clostridium_difficil.26  ---------AAACUAAAUCGGCAAAACUAGAGAAAUUUAGUGACGCAAAGCUAUGGGACUAACGCUUAUA-GAGU-UAUGUCAGCC-AGUUGCCAAA--
Clostridium_difficil.27  ---------UUCAGAUAUAGGCAAUAUUAGAUAAAUCUAAUGACGCAAAACUAUGGGACUAAAAUCUUUA-AGGU-CAUGUCAGCC-AGUUGCCAAA--
Clostridium_difficil.28  ---------AAAAUUAAAUGGCAAAAUUAGGGAAAUCUAAUGACGCAAAACUAUGGGAUUAAAGCUUUUA-AAGC-CAUAUCAGCC-AGUUGCUAAA--
Clostridium_thermoce.2   ---------UAUGAAACAGGGCAAAAUCAUCGAAAGGUGAUGACGCAAAGCCAUGGGUCUACUGUUUUAA-AAGC-UAUGAUCGCCAGGCUGCCAUU--
Clostridium_perfring.6   ---------UAAAAAAAUGGGCAAAAUUAGAGAAAUCUAAUGACGCAAAGCUAUGGGACUAAGGUU------AAC-UAUGUCAGCC-AGUUGCCAAA--
Clostridium_difficil.29  ---------AAACUAAAUAGGCAAAACUAGAGAAAUUUAGUGACGCAAAGCUAUGGGACUAAGACUUUGAAGAGU-UAUGUCAGCC-AGUUGCCAAA--
Clostridium_botulinu.1   ---------CAAUUGAAUAGGCAAAAUUAACGAAAGUUAGUGACGCAAAGCUAUGGGGCUAAAGA--GGAA--UC-UAUGCCAGCC-AGUUGCCGAA--
Clostridium_perfring.7   ---------AUAAUAUAUUGGCAAACCUAGGGAAAUCUAGAGACGCAAAGCUAAGGGGCUAAGGUUAAUGAUAAC-UAUGCUAGCC-AGUUGCCGAA--
Clostridium_difficil.30  ---------AAACUAAAUCGGCAAAACUAGAGAAAUUUAGUGACGCAAAGCUAUGGGACUAACGCUUUAAAAAGU-UAUGUCAGCC-AGUUGCCAAA--
Clostridium_difficil.31  ---------AAACUAAAUAGGCAAAACUAGAGAAAUUUAGUGACGCAAAGCUAUGGGACUAAGACUUUGAAGAGU-UAUGUCAGCC-AGUUGCCAAA--
Clostridium_difficil.32  ---------UUCAGAUAUAGGCAAUAUUAGAUAAAUCUAAUGACGCAAAACUAUGGGACUAAAAUCUUUA-AGGU-CAUGUCAGCC-AGUUGCCAAA--
Clostridium_difficil.33  ---------AAACUAAAUAGGCAAAUCUAGAGAAAUCUAGUGACGCAAAGCUAUGGGGCUAAGGUUUUAUAAAAC-UAUGUCAGCC-AGUUGCCAAA--
Clostridium_perfring.8   ---------UAAAAAAAUGGGCAAAAUUAGAGAAAUCUAAUGACGCAAAGCUAUGGGACUAAGGUU------AAC-UAUGUCAGCC-AGUUGCCAAA--
Clostridium.1            ---------UUAUUUUAAAGGCAAACCUGUUGAAAAGCAGGGGCGCAAAGCCAGGGGACUAAAGUCAGAAAUGAC-CAUGUCAGCC-GGUUGCCACU--
Clostridium_asparagi.1   ---------CUACAUACUUGGCAAAACUGAUGAAAGUCAGCGACGCAAAGCUAAGGGUCUAAAUCAUGUAUAUGA-UAUGACAGCC-AGUUGCCCCU--
C.phytofermentans.1      ---------UUAUAAAUUUAGCAAACUAAUUGAAAGAUUAGGACGCAAAGCUAUGGGUCUAAGGAUAAUAAUAUC-AACGAUUGCCAGGUUACAGAA--
Clostridium_perfring.9   ---------UAAAAAAAUGGGCAAAAUUAGAGAAAUCUAAUGACGCAAAGCUAUGGGACUAAGGUU------AAC-UAUGUCAGCC-AGUUGCCAAA--
Clostridium_difficil.34  ---------AAAAUUAAAUGGCAAAAUUAGGGAAAUCUAAUGACGCAAAACUAUGGGAUUAAAGCUUUUA-AAGC-CAUAUCAGCC-AGUUGCUAAA--
Clostridium_difficil.35  ---------AAACUAAAUCGGCAAAACUAGAGAAAUUUAGUGACGCAAAGCUAUGGGACUAACGCUUAUA-GAGU-UAUGUCAGCC-AGUUGCCAAA--
Clostridium_difficil.36  ---------AAACUAAAUCGGCAAAACUAGAGAAAUCUAGUGACGCAAAGCUAUGGGACUAAGACUUAUA-GAGU-UAUGUCAGCC-AGUUGCCAAA--
Clostridium_kluyveri.3   ---------UAUUGAUAAUAGCACACUUAUUGAAAAAUAAGGUCGCAAAGCUAUGGGUCUAAAGAAAGUUAUUUC-UAUGAUUGCCAGGUUGCCAAA--
Clostridium_difficil.37  ---------AAACUAAAUAGGCAAAUCUAGAGAAAUCUAGUGACGCAAAGCUAUGGGGCUAAGGUUUUAUAAAAC-UAUGUCAGCC-AGUUGCCAAA--
Clostridium_kluyveri.4   ---------UCCGACAAAGGGCAAACUUGCCGAAAGGUAAGGACGCAAAGCCGAGGGUCUAAAGUGCGAGAGCAU-UAUGACAGUCUGGCUGCCGUA--
Clostridium_difficil.38  ---------AAUUAAAUGAGGCAAAACUAGGGAAACCUAGUCACGCAAAGCUAUGGGGCUAAAGUUUAGU-AAAC-CAUGCCAGCC-AGUUGCCGAA--
Clostridium_difficil.39  ---------AAACUAAAUCGGCAAAACUAGAGAAAUUUAGUGACGCAAAGCUAUGGGACUAACGCUUUAAAAAGU-UAUGUCAGCC-AGUUGCCAAA--
Clostridium_difficil.40  ---------AAUUAAAUGAGGCAAAACUAGGGAAACCUAGUCACGCAAAGCUAUGGGGCUAAAGUUUAGU-AAAC-CAUGCCAGCC-AGUUGCCGAA--
Clostridium_difficil.41  ---------AAACUAAAUAGGCAAAUCUAGAGAAAUCUAGUGACGCAAAGCUAUGGGACUAAGGUUUUAUAGAAC-UAUGUCAGCC-AGUUGCCAAA--
Clostridium_difficil.42  ---------AAAAUUAAAUGGCAAAAUUAGGGAAAUCUAAUGACGCAAAACUAUGGGAUUAAAGCUUUUA-AAGC-CAUAUCAGCC-AGUUGCUAAA--
Clostridium_thermoce.3   ---------ACAUUACAAAGGCAAACCCAUCAAAAGAUGGCGACGCAAAGCUAAGGGGCUAAAGCAU----AUGC-CAUGCCAGCC-AGUUGCAAUG--
Clostridium_perfring.10  ---------UUUAAAAUUCGGCAAAAUUAGAGAAAUCUAAUGACGCAAAGCUAUGGGACUAAGGUU------AAC-UAUGUCAGCC-AGUUGCCAAA--
Clostridium_difficil.43  ---------AAACUAAAUAGGCAAAACUAGAGAAAUUUAGUGACGCAAAGCUAUGGGACUAAGACUUUGAAGAGU-UAUGUCAGCC-AGUUGCCAAA--
Clostridium_thermoce.4   ---------UUUUGAAAAGGGCAAAUCUAUCGAAAGAUAGAGACGCAAAGCCACGAGUCUAAGGUG-GAAA-CAC-UAUGACGGUCGGGUUGCCAAA--
Clostridium.2            ---------UUAUUCAUAGGGCAAACCUGUUGAAAGACAGGGACGCAAAGCCAGGGGUCUAAGGUCUUAUUGGAC-UAUGACAGCC-GGUUGCCACA--
Clostridium_botulinu.2   ---------UAACUGAAUAGGCAAAACUAAUUAAAGUUAGUGACGCAAAGCUAUGGGGCUAAGGA--AUAA--UC-UAUGUCAGCC-AGUUGCCGAA--
Clostridium_difficil.44  ---------AAACUAAAUCGGCAAAACUAGAGAAAUUUAGUGACGCAAAGCUAUGGGACUAACGCUUAUA-GAGU-UAUGUCAGCC-AGUUGCCAAA--
Clostridium_asparagi.2   ---------GUGAAUAACGGGCACAACUGUCGAAAGGCAGUGUCGCAAAGCUAUGGGGCUUCUCCUU----AGGG-AAAGCCAGCC-AGUUGUCUGA--
Clostridium_difficil.45  ---------UUCAGAUAUAGGCAAUAUUAGAUAAAUCUAAUGACGCAAAACUAUGGGACUAAAAUCUUUA-AGGU-CAUGUCAGCC-AGUUGCCAAA--
Clostridium_difficil.46  ---------AAACUAAAUCGGCAAAACUAGAGAAAUUUAGUGACGCAAAGCUAUGGGACUAACGCUUAUA-GAGU-UAUGUCAGCC-AGUUGCCAAA--
Clostridium_difficil.47  ---------AAACUAAAUAGGCAAAACUAGAGAAAUUUAGUGACGCAAAGCUAUGGGACUAAGACUUUGAAGAGU-UAUGUCAGCC-AGUUGCCAAA--
C.novyi.1                ---------CAACGAUAAAGGCAAAUUUAGUGAAAACUAGAGACGCAAAGCUAAGGGCCUUCCUUAGUUA-UUAA-GAUGGCAGCC-AGUUACCGAA--
Clostridium_thermoce.5   ---------UUUUGAAAAGGGCAAAUCUAUCGAAAGAUAGAGACGCAAAGCCACGAGUCUAAGGUG-GAAA-CAC-UAUGACGGUCGGGUUGCCAAA--
Clostridium_difficil.48  ---------AAACUAAAUAGGCAAAACUAGAGAAAUUUAGUGACGCAAAGCUAUGGGACUAAGACUUUGAAGAGU-UAUGUCAGCC-AGUUGCCAAA--
Clostridium_difficil.49  ---------AAUUAAAUGAGGCAAAACUAGGGAAACCUAGUCACGCAAAGCUAUGGGGCUAAAGUUUAGU-AAAC-CAUGCCAGCC-AGUUGCCGAA--
Clostridium_difficil.50  ---------AAACUAAAUCGGCAAAACUAGAGAAAUUUAGUGACGCAAAGCUAUGGGACUAACGCUUAUA-GAGU-UAUGUCAGCC-AGUUGCCAAA--
Clostridium_difficil.51  ---------AAACUAAAUAGGCAAAUCUAGAGAAAUCUAGUGACGCAAAGCUAUGGGACUAAGGUUUUAUAAAGC-UAUGUAAGCC-AGUUGCCAAA--
Clostridium_botulinu.3   ---------AUAUGAUAAUAGCACACUUGUUGAAAAAUAAGGUCGCAAAGCUUUGAGUCUAAGGGAAGAAUUUUC-UAUGAUCGUCAGGUUACCAAA--
Clostridium_difficil.52  ---------AAACUAAAUCGGCAAAACUAGAGAAAUUUAGUGACGCAAAGCUAUGGGACUAAGACUUAUA-GAGU-UAUGUUAGCC-AGUUGCCAAA--
Clostridium_asparagi.3   ---------UGAAAGAUUGGGCAAACCCGUCGAAAGGCGGCGACGCAAAGCUACGGGGCUUCACC--------GG-UAAGCCAGCC-AGCUGCUCUC--
Clostridium_difficil.53  ---------AAACUAAAUCGGCAAAACUAGAGAAAUUUAGUGACGCAAAGCUAUGGGACUAAGACUUAUA-GAGU-UAUGUCAGCC-AGUUGCCAAA--
Clostridium_difficil.54  ---------AAACUAAAUCGGCAAAACUAGAGAAAUUUAGUGACGCAAAGCUAUGGGACUAACGCUUUAAAAAGU-UAUGUCAGCC-AGUUGCCAAA--
Clostridium_difficil.55  ---------AAACUAAAUCGGCAAAACUAGAGAAAUUUAGUGACGCAAAGCUAUGGGACUAAGACUUAUA-GAGU-UAUGUCAGCC-AGUUGCCAAA--
Clostridium_difficil.56  ---------AAACUAAAUCGGCAAAACUAGAGAAAUUUAGUGACGCAAAGCUAUGGGACUAAGACUUAUA-GAGU-UAUGUCAGCC-AGUUGCCAAA--
Clostridium_difficil.57  ---------AAAAUUAAAUGGCAAAAUUAGGGAAAUCUAAUGACGCAAAACUAUGGGAUUAAAGCUUUUA-AAGC-CAUAUCAGCC-AGUUGCUAAA--
Clostridium_beijerin.3   ---------AAUAUCAAUAGGCACACUUAUUGAAAAAUAGGGUCGCAAAGCUAUGAGUCUAAGGAAAAUUUUUUC-UAUGAUUGUCAGGUUGCCAAA--
Clostridium_butyricu.3   ---------UUUCAUAUUGGGCAAAGCAGUUGAAAAGCUGUGACGCAAAGCUAGGGGCCUUUCUUA------UAG-AAUGGCAGCC-AGUUGCAUAA--
Clostridium_perfring.11  ---------AUAAUAUAUUGGCAAAUCUAGAGAAAUUUAGAGACGCAAAGCUAAGGGGCUAAGGUUAUA--UAAC-UAUGCUAGCC-AGUUGCCAAA--
Clostridium_difficil.58  ---------AAACUAAAUAGGCAAAACUAGAGAAAUUUAGUGACGCAAAGCUAUGGGACUAAGACUUUGAAGAGU-UAUGUCAGCC-AGUUGCCAAA--
Clostridium_perfring.12  ---------AUAAUAUAUUGGCAAACCUAGGGAAAUCUAGAGACGCAAAGCUAAGGGGCUAAGGUUAAUGAUAAC-UAUGCUAGUC-AGUUGCUGAA--
Clostridium_kluyveri.5   ---------UAUUGAUAAUAGCACACUUAUUGAAAAAUAAGGUCGCAAAGCUAUGGGUCUAAAGAAAGUUAUUUC-UAUGAUUGCCAGGUUGCCAAA--
Clostridium_difficil.59  ---------UUCAUAUAUAGGCAAUAUUAGAUAAAUCUAAUGACGCAAAACUAUGGGACUAAAAUCUUAUAAGGU-CAUGUCAGCC-AGUUGCCAAA--
Clostridium_thermoce.6   ---------UUUCGACAAAGGCAAACUCAAUGAAAAUUGAGGACGCAAAGCUCCAGGUCUUCGGUUUGUAUAAAC-CAUGACGGCUGAGUUACCGAA--
Clostridium_difficil.60  ---------AAACUAAAUAGGCAAAUCUAGAGAAAUCUAGUGACGCAAAGCUAUGGGGCUAAGGUUUUAUAAAAC-UAUGUCAGCC-AGUUGCCAAA--
Clostridium_difficil.61  ---------AAACUAAAUCGGCAAAACUAGAGAAAUUUAGUGACGCAAAGCUAUGGGACUAAGACUUAUA-GAGU-UAUGUCAGCC-AGUUGCCAAA--
Clostridium_botulinu.4   ---------AUAUGACAAUAGCACACUUGUUGAAAAAUAAGGUCGCAAAGCUUUGAGUCUAAGGGAAAAAUUUUC-UAUGAUCGUCAGGUUGCCAAA--
Clostridium_difficil.62  ---------AAUUAAAUGAGGCAAAACUAGGGAAACCUAGUCACGCAAAGCUAUGGGGCUAAAGUUUAGU-AAAC-CAUGCCAGCC-AGUUGCCGAA--
Clostridium_difficil.63  ---------AAAAUUAAAUGGCAAAAUUAGGGAAAUCUAAUGACGCAAAACUAUGGGAUUAAAGCUUUUA-AAGC-CAUAUCAGCC-AGUUGCUAAA--
Clostridium_difficil.64  ---------AAACUAAAUCGGCAAAACUAGAGAAAUUUAGUGACGCAAAGCUAUGGGACUAACGCUUUAAAAAGU-UAUGUCAGCC-AGUUGCCAAA--
Clostridium_butyricu.4   ---------UAAUUGAAUACGCAAAGUUAAUGAAAGUUAAUGACGCAAAGCUAUGGGACUAAGAAUUUAUUAAUU-UAUGUCAGCC-AGUUGCCGGG--
Clostridium_difficil.65  ---------AAACUAAAUCGGCAAAACUAGAGAAAUUUAGUGACGCAAAGCUAUGGGACUAACGCUUAUA-GAGU-UAUGUCAGCC-AGUUGCCAAA--
Clostridium_difficil.66  ---------AAACUAAAUCGGCAAAACUAGAGAAAUUUAGUGACGCAAAGCUAUGGGACUAACGCUUAUA-GAGU-UAUGUCAGCC-AGUUGCCAAA--
Clostridium_difficil.67  ---------AAACUAAAUAGGCAAAACUAGAGAAAUUUAGUGACGCAAAGCUAUGGGACUAAGACUUUGAAGAGU-UAUGUCAGCC-AGUUGCCAAA--
Clostridium_difficil.68  ---------UUCAGAUAUAGGCAAUAUUAGAUAAAUCUAAUGACGCAAAACUAUGGGACUAAAAUCUUUA-AGGU-CAUGUCAGCC-AGUUGCCAAA--
Clostridium_difficil.69  ---------AAACUAAAUCGGCAAAACUAGAGAAAUUUAGUGACGCAAAGCUAUGGGACUAACGCUUAUA-GAGU-UAUGUCAGCC-AGUUGCCAAA--
Clostridium_asparagi.4   ---------AGACUAUAAAGGCAAACCCGUCGAAAGGCGGCGGCGCAAAGCUACGGGGCUAAACCG---AA-CGG-UAUGCCAGCC-AGUUGCAGGA--
Clostridium_difficil.70  ---------AAACUAAAUCGGCAAAACUAGAGAAAUUUAGUGACGCAAAGCUAUGGGACUAACGCUUAUA-GAGU-UAUGUCAGCC-AGUUGCCAAA--
Clostridium_difficil.71  ---------AAACUAAAUCGGCAAAACUAGAGAAAUUUAGUGACGCAAAGCUAUGGGACUAAGACUUAUA-GAGU-UAUGUCAGCC-AGUUGCCAAA--
Clostridium_difficil.72  ---------AAACUAAAUCGGCAAAACUAGAGAAAUUUAGUGACGCAAAGCUAUGGGACUAAGACUUAUA-GAGU-UAUGUCAGCC-AGUUGCCAAA--
Clostridium_kluyveri.6   ---------UAUUGAUAAUAGCACACUUAUCGAAAGGUAGGGUCGCAAAGCUAUGGGUCUUAAGAAAUAUUUUUC-UAUGAUUGCCAGGUUGCCAAA--
Clostridium_beijerin.4   ---------UAUUGAUAAUAGCACACUUGCCGAAAGGUAGGGCCGCAAAGCUAUGGGUCUAAAGAAAUCAUUUUC-AAUGAUUGCCAGGUUGCCAAA--
Clostridium_difficil.73  ---------AAACUAAAUCGGCAAAACUAGAGAAAUUUAGUGACGCAAAGCUAUGGGACUAACGCUUUAAAAAGU-UAUGUCAGCC-AGUUGCCAAA--
Clostridium_difficil.74  ---------AAUUAAAUGAGGCAAAACUAGGGAAACCUAGUCACGCAAAGCUAUGGGGCUAAAGUUUAGU-AAAC-CAUGCCAGCC-AGUUGCCGAA--
Clostridium_difficil.75  ---------AAACUAAAUCGGCAAAACUAGAGAAAUUUAGUGACGCAAAGCUAUGGGACUAACGCUUAUA-GAGU-UAUGUCAGCC-AGUUGCCAAA--
Clostridium_difficil.76  ---------AAACUAAAUCGGCAAAACUAGAGAAAUUUAGUGACGCAAAGCUAUGGGACUAACGCUUAUA-GAGU-UAUGUCAGCC-AGUUGCCAAA--
Clostridium_difficil.77  ---------AAACUAAAUCGGCAAAACUAGAGAAAUCUAGUGACGCAAAGCUAUGGGACUAAGACUUAUA-GAGU-UAUGUUAGCC-AGUUGCCAAA--
Clostridium_difficil.78  ---------AAAAUUAAAUGGCAAAAUUAGGGAAAUCUAAUGACGCAAAACUAUGGGAUUAAAGCUUUUA-AAGC-CAUAUCAGCC-AGUUGCUAAA--
Clostridium_difficil.79  ---------UUCAGAUAUAGGCAAUAUUAGAUAAAUCUAAUGACGCAAAACUAUGGGACUAAAAUCUUUA-AGGU-CAUGUCAGCC-AGUUGCCAAA--
Clostridium_difficil.80  ---------AAACUAAAUCGGCAAAACUAGAGAAAUUUAGUGACGCAAAGCUAUGGGACUAACGCUUUAAAAAGU-UAUGUCAGCC-AGUUGCCAAA--
Clostridium_perfring.13  ---------AUAAUAUAUUGGCAAACCUAGGGAAAUCUAGAGACGCAAAGCUAAGGGGCUAAGGUUAAUGAUAAC-UAUGCUAGCC-AGUUGCUGAA--
Clostridium_difficil.81  ---------AAUUAAAUGAGGCAAAACUAGGGAAACCUAGUCACGCAAAGCUAUGGGGCUAAAGUUUAGU-AAAC-CAUGCCAGCC-AGUUGCCGAA--
Clostridium_thermoce.7   ---------ACAUUACAAAGGCAAACCCAUCAAAAGAUGGCGACGCAAAGCUAAGGGGCUAAAGCAU----AUGC-CAUGCCAGCC-AGUUGCAAUG--
Clostridium_butyricu.5   ---------UAAUUGAAUACGCAAAGUUAAUGAAAGUUAAUGACGCAAAGCUAUGGGACUAAGAAUUUAUUAAUU-UAUGUCAGCC-AGUUGCCGGG--
Clostridium_difficil.82  ---------AAACUAAAUCGGCAAAACUAGAGAAAUUUAGUGACGCAAAGCUAUGGGACUAACGCUUUAAAAAGU-UAUGUCAGCC-AGUUGCCAAA--
Clostridium_butyricu.6   ---------AGUAUGUUUUAGCAAAGCUAGAGAAAUCUAGCGACGCAAAGCUAUGGGACUAAGGUUGUGA-AAAC-UAUGUCAGCC-AGUUGCCGAA--
Clostridium_difficil.83  ---------AAACUAAAUCGGCAAAACUAGAGAAAUUUAGUGACGCAAAGCUAUGGGACUAACGCUUUAAAAAGU-UAUGUCAGCC-AGUUGCCAAA--
Clostridium_difficil.84  ---------UUCAGAUAUAGGCAAUAUUAGAUAAAUCUAAUGACGCAAAACUAUGGGACUAAAAUCUUUA-AGGU-CAUGUCAGCC-AGUUGCCAAA--
Clostridium_difficil.85  ---------AAACUAAAUCGGCAAAACUAGAGAAAUUUAGUGACGCAAAGCUAUGGGACUAACGCUUAUA-GAGU-UAUGUCAGCC-AGUUGCCAAA--
Clostridium_difficil.86  ---------AAUUAAAUGAGGCAAAACUAGGGAAACCUAGUCACGCAAAGCUAUGGGGCUAAAGUUUAGU-AAAC-CAUGCCAGCC-AGUUGCCGAA--
Clostridium_perfring.14  ---------UAAAAAAAUGGGCAAAAUUAGAGAAAUCUAAUGACGCAAAGCUAUGGGACUAAGGUU------AAC-UAUGUCAGCC-AGUUGCCAAA--
Clostridium_difficil.87  ---------AAAAUUAAAUGGCAAAAUUAGGGAAAUCUAAUGACGCAAAACUAUGGGAUUAAAGCUUUUA-AAGC-CAUAUCAGCC-AGUUGCUAAA--
C.phytofermentans.2      ---------CAACGAUAAUAGCAAACCUAGUGAAAACUAGCGACGCAAAACUAUGGGUCUUCCUUAGUAUUCUAA-GAUGAUAGCC-AGUUACCGAA--
Clostridium_butyricu.7   ---------AAGUAUUAAUGGCAAAAUUAGAGAAAUCUAAUGACGCAAAGCUAUGGAGCUAAAGUU-AAAA-AAC-UAUGCUAGCC-AGUUGCUAAC--
Clostridium_thermoce.8   ---------UAUGAAACAGGGCAAAAUCAUCGAAAGGUGAUGACGCAAAGCCAUGGGUCUACUGUUUUAA-AAGC-UAUGAUCGCCAGGCUGCCAUU--
Clostridium_difficil.88  ---------AAUUAAAUGAGGCAAAACUAGGGAAACCUAGUCACGCAAAGCUAUGGGGCUAAAGUUUAGU-AAAC-CAUGCCAGCC-AGUUGCCGAA--
Clostridium_difficil.89  ---------AAACUAAAUAGGCAAAACUAGAGAAAUUUAGUGACGCAAAGCUAUGGGACUAAGACUUUGAAGAGU-UAUGUCAGCC-AGUUGCCAAA--
Clostridium.4            ---------AAAUUAAAUAGGCAAACUUAGAGAAAUUUAAGGACGCAAAGCUAUGGGACUAAGGU--------AC-UAUGUCAGCC-AGUUGCCAAA--
Clostridium_difficil.90  ---------AAACUAAAUCGGCAAAACUAGAGAAAUUUAGUGACGCAAAGCUAUGGGACUAACGCUUAUA-GAGU-UAUGUCAGCC-AGUUGCCAAA--
Clostridium_botulinu.5   ---------AAAUUUAAUAGGCAUAGCUAGGGAAAUCUAGUGACGCAAAGCUAAGGGGCUAAAGAA-GAAA-UUC-CAUGCCAGCC-AGUUGCCGAU--
Clostridium_perfring.15  ---------UAAAAAAAUGGGCAAAAUUAGAGAAAUCUAAUGACGCAAAGCUAUGGGACUAAGGUU------AAC-UAUGUCAGCC-AGUUGCCAAA--
Clostridium_difficil.91  ---------AAACUAAAUCGGCAAAACUAGAGAAAUUUAGUGACGCAAAGCUAUGGGACUAACGCUUAUA-GAGU-UAUGUCAGCC-AGUUGCCAAA--
Clostridium_difficil.92  ---------AAACUAAAUCGGCAAAACUAGAGAAAAUUAGUGACGCAAAGCUAUGGGACUAAGAUUUAUA-AAAU-UAUGCCAGCC-AGUUGCCAAA--
Clostridium_difficil.93  ---------AAACUUAAUAGGCAAACCUAGAGAAAUCUAGGGACGCAAAGCUAUGGGGUUAAGGUCUAAAAAGAU-UAUGCCUGCC-AGUUACUAAA--
Clostridium_difficil.94  ---------AAACUAAAUCGGCAAAACUAGAGAAAUCUAGUGACGCAAAGCUAUGGGACUAAGACUUAUA-GAGU-UAUGUUAGCC-AGUUGCCAAA--
Clostridium_difficil.95  ---------AAACUAAAUAGGCAAAUCUAGAGAAAUCUAGUGACGCAAAGCUAUGGGGCUAAGGUUUUAUAAAAC-UAUGUCAGCC-AGUUGCCAAA--
Clostridium_perfring.16  ---------UAAAAAAAUGGGCAAAAUUAGAGAAAUCUAAUGACGCAAAGCUAUGGGACUAAGGUU------AAC-UAUGUCAGCC-AGUUGCCAAA--
Symbiobacterium_ther.1   ---------CAGCGAUAAAGGCACACCCGCCGAAAGACGGGGCCGCAAAGCCACGGGGCUACAGGA------UCC-CAUGCUAGCCGGGCUGCCGCU--
Eubacterium_hallii_D.4   ---------AUUAUUUAAAGGCAAAUCUGCUGAAAGGCAGGGACGCAAAGUUAGGGGGCUAAAGUCAGAAAUGAC-CAGGUCAGCC-AGUUGCCACU--
Eubacterium_hallii_D.5   ---------UGUUCUAGUGGGCAAACCUUGUGAAAGCAGGGGACGCAAAGCCAAGGGUCUAAGGGC--AUA-GCC-UAUGACAGCC-GGUUGCCGCG--
Eubacterium_hallii_D.6   ---------UUUAUAUUUGGGUAAAACUGUCGAAAGGCAGCGACACAAAGCCAAGGGUCUAAGGUUC----GAAU-UAUGACAGCC-GGUUGCAUCA--
Heliobacterium_modes.1   ---------CCGUGACAAGGGCAAACCUGCCUAAAGGCCGGGACGCAAAGCCAAGGGUCUAAGGUGCUAAAGCGC-UAUGACAGCCUGGUUGCCGCA--
Anaerostipes_caccae_.1   ---------UUUAAUAUUUAGUAAAACUAUCGAAAGGUAGUGACACAAAGCCAAGGGUCUAAGAUCUUAAGAGAU-UACGAUAGCC-GGUUGCCGCA--
Anaerostipes_caccae_.2   ---------AUUAUUCAUCGGUAAAACUAUUGAAAGAUAGUGACACAAAGCCAAGGGUCUAAGGUCCCCAAGGAU-UAUGACAGCC-GGUUGCCACA--
Anaerostipes_caccae_.4   ---------AAUUUUCAUCGGUAAAGCUGCCGAAAGGCAGUGACACAAAGCCAAGGGUCUAAAGUCUCAUAAGAC-UAUGACAGCC-GGUUGCCACA--
Anaerostipes_caccae_.5   ---------UUACAUAUUCAGUAAAACUGUCAAAAGGCAGUGGCACAAAGUCAAGGGUCUAAGAUCUAUUAAGAU-UAUGACAGCC-GAUUGCCGUA--
Anaerostipes_caccae_.6   ---------UUUAUAUUUUGGCAAAACCGGGGAAAUCCGGUGACGCAAAGCCAAGGGCCUAAACCAUUUA-CUGG-UACGGCAGCC-GGUUGCUCCA--
Anaerostipes_caccae_.7   ---------UUACAUAUUGGGCAAAACAGGUGAAAGCCUGCGGCGCAAAGCUAAGGGUCUAAGAUUUUAU-UGAU-UAUGACAGCC-AGCUGCAGUU--
Butyrivibrio_crossot.2   ---------AUUAUGAAUGGGCAUACCCGCAGAAAUGUGGGGUCGCAAAGCUAGGGGUCUAAGGGGAUAUAUUUC-UAUGAUAGCUCGGCUGCAACA--
Coprococcus_comes_AT.2   ---------UUAUUUUAAAGGCAAACCUGUUGAAAGGCAGGAGCGCAAAGCCAGGGGACUAAAGUCAGAAAUGAC-CAUGUCAGCC-GGUUGCCACU--
Coprococcus_comes_AT.3   ---------UGUUUAUAGGGGCAAAGCUGUUGAAAAACUGUGACGCAAAGCCAAGGGACUAAGGC--------GC-UAUGUCAGCC-GGUUGCAAUA--
Dorea_formicigeneran.2   ---------UUAUUUUAAAGGCAAACCUGUUGAAAGGCAGGGGCGCAAAGCCAGGGGACUAAAGUCAAAAAUGAC-CAUGUCAGCC-GGUUGCCACU--
Candidatus_Desulforu.1   ---------UCUGAUUCAGGGCAAAGUCGCCGAAAGGUGACGGCGCAAAACUAGGGGGCUACAGCGAUAAUACGC-CAAGCCAGCC-AGUUGCCGGA--
Candidatus_Desulforu.2   ---------ACCCCGAAAGGGCAAACCGGACGAAAGUCCGGGACGCAAAGCUACGGGUCUAAGUUCCAUGGGGAA-UAGGACGGCUGAGCCGCUGGG--
Candidatus_Desulforu.3   ---------UCCUAGAAAGGGCAAACCUGGCGAAAGCCAGGGACGCAAAGCUACGGGUCUAAAGCUU----AAGC-CAGGACCGCCGGGCCGCCACU--
Desulfitobacterium_h.1   ---------UGAUGGUUGGAGCAAACUUUGUGAAAGCAAAGGACGCAAAGCUAUGGGUCUAAGGCCG----CGGC-UAGGAUCGCCAGGCUACAAGU--
Desulfitobacterium_h.3   ---------UAAAGCUAUGGGCAAACCCGGCUAAAGCCGGGGACGCAAAGCCGAGGGUCUAAGGUGUUUAGACGC-UAUGAUAGUCUGGCUGCUGAC--
Desulfitobacterium_h.5   ---------UAAAAUCAAGGGCAAACCGGCCUAAAGGUAGGGACGCAAAGCCGAGGAUUUAAGGUGCCAAAGUGC-UAUGAUAGCCUGGUUGCCAAA--
Desulfitobacterium_h.6   ---------UGAUGGUUGGAGCAAACUUUGUGAAAGCAAAGGACGCAAAGCUAUGGGUCUAAGGCCG----CGGC-UAGGAUCGCCAGGCUACAAGU--
Desulfitobacterium_h.7   ---------AUUCGACAAUAGCAAACCUGGCGAAAGCCAGGGACGCAAAGCUAUGGGUCUUCCUGGAACACUCCU-GAUGAUCGCCAAGCUACCGAA--
Desulfitobacterium_h.8   ---------UAGAGCCAAGGGCAAACCCGGUGAAAGCCGGGGGCGCAAAGCUAAGGGUCUACGGCAUUUCGAUGC-UAUGAUAGCCUGGCUGCCAAA--
Desulfitobacterium_h.9   ---------AUUCGACAAUAGCAAACCUAGCGAAAGCCAGGGACGCAAAGCUAUGGGUCUUCCUGGAACACUCCU-GAUGAUCGCCAAGCUACCGAA--
Desulfitobacterium_h.10  ---------UAUAGCUAUGGGCAAACCCGGUUAAAGCCGGGGACGCAAAGCCGAGGGUCUAAGGUGUUUAGACGC-UAUGAUAGUCUGGCUGCUGAC--
Desulfitobacterium_h.11  ---------UAAAGUCAAGGGCAAACCUGCCUAAAGGCAGGGACGCAAAACCGAGGAUCUAAGGUGCUAAAGUGC-UAUGAUAGCCUGGUUGCCAAU--
Desulfotomaculum_red.1   ---------AAAAUUAAAAGGCAAACUUUCCGAAAGGAAAGGACGCAAAGCCACGGGCCUAAGGACA----UGUC-UAUGGUAGCCGGGCCGCCUUA--
Desulfotomaculum_ace.1   ---------AAACAGGAAGAGCAAACCUGGCGAAAGUCGGAGACACAAAGCUAAUGGUCUAAAAUGCACAAGUAU-UACGACAGCCUGGCCGCCGUA--
Desulfotomaculum_red.2   ---------UAACAAACAGGGCAAACCUGGUGAAAGUCAGGGACGCAAAGCCAUGGGUCUAAAGC--GAAU--GC-CAGGACGGCUAGGCUACUAAA--
Desulfotomaculum_ace.2   ---------AGCCUUAGAGGGCAAAUCUGGCGAAAGCCAGAGACGCAAAGCCAAGGGUCUAAGUUGCUUAAGCGA-UAAGAUAGCCUGGUUGCAAAA--
Desulfotomaculum_ace.3   ---------UAUUAGUAAGGGCAAACCUAUUUAAAAAUAGGGACGCAAAGCCUAGGGUCUAAGGUGCAUAAGCGC-UAUGAUAGCCUGGUUGCCGCA--
Desulfotomaculum_red.3   ---------UUCCGACAAAGGCAAACCCUCCGAAAGGGUGGGGCGCAAAACCACGGGCCUAAGG----------C-UAGGGUAGCCGGGUUGCCGAG--
Desulfotomaculum_red.4   ---------AAUAAAGAAAGGCAAACCUACUGAAAGGUAGGGGCGCAAAGCUAGGGGUCUAAGGG--GGAA--CC-UAUGACAGCC-AGUUGCUCCG--
Desulfotomaculum_red.5   ---------GAAACUGAAGGGCAAACCCGACGAAAGACGGGGACGCAAAACCUUGGGUCUAAGGUUCGAAUGAAC-UAUGAUUGCCAGGCUGCAAAA--
Desulfotomaculum_ace.4   ---------AUAACUAAUGGGCAAAACCAUCGAAAGAUGGUGACGCAAAACCUUGGAUCUAAGGUCAAAAAUGGC-UAUGAUUGCCAGGCUGCAAAU--
P.thermopropionicum.1    ---------UUCCUAAAAGGGCAAACCAUUCGAAAGAAUGGGACGCAAAACCUUGGGUCUAAGGCAGAAAGCUGC-UAUGAUUGCCAGGUUGCAGGA--
P.thermopropionicum.2    ---------CAAUGAUAAUGGCAAAUCCAUCGAAAGAUGGAGACGCAAAGCCGCGGGUCUAAAGC--------GC-CAUGACAGCCGGGCUGCCGUG--
P.thermopropionicum.4    ---------GCAAGAUAAAGGCAAACCCAUCGAAAGAUGGGGACGCAAAGCCACGGGUCUAAAGCA------UGC-UAUGACAGCCGGGUUGCCGUG--
P.thermopropionicum.5    ---------AACUGUAAAAGGCAAACAGUCCGAAAGGGCUGGGCGCAAAACCACGGGCCUAAGGCA------UGC-UAUGGUCGCCUGGUUGCCAGU--
P.thermopropionicum.6    ---------CUACGUUAAGGGCAAACCCAUUGAAAGGUGGGGACGCAAAGCUAAGGGUCUAAGGU--------AC-UAUGAUAGCCUGGCUGUCGCU--
P.thermopropionicum.7    ---------AACAAGAAAAGGCAAACCCGGCGAAAGCCGGGGGCGCAAAGCCAUGUGUCCAAAGCC------GGC-UACUAUCGCCAGGCUGCCGCA--
P.thermopropionicum.8    ---------UUCCGACAAAGGUAAACCCGGCGAAAGCCGGGGGCACAAAGCCAGGGGCCUAAAGC--GAAA--GC-CAGGGCAGCC-GGCUGCCGGA--
Faecalibacterium_pra.1   ---------GCAAUUUUUUGGCAAACUUGUCGAAAGGCAAGGACGCAAAGCCAUGGGGCUAAGGUUC----GGAU-GAUGCCAGCC-GGUUGCUUCC--
Ruminococcus_obeum_A.3   ---------UUUAAAAAAAGGCAUAGCCGGGGAAAUCCGGUGGCGCAAAACUAUGGGUCUAAGCA--------UG-UAUGACAGCC-AGUUGCAGGA--
Ruminococcus_lactari.1   ---------AAGUUAUACGGGCAAACUUGACGAAAGUCAGGGACGCAAAGCCAGGGGGCUAAAAUCC----GGAU-AAUGCCAGCC-GGUUACAAGA--
Ruminococcus.2           ---------GGCAUUUAUUGGCAAACCGGUUGAAAAGCCGGGGCGCAAAGCCAGGGAGCUAAAGUCA----UGGC-CAUGCCAGCC-GGUUGCAUCA--
Ruminococcus.4           ---------UUAUUUUAAAGGCAAACCUGUUGAAAGGCAGGGACGCAAAGCCAGGGGACUAAAGUCAGAAAUGAC-CAUGUCAGCC-GGUUGCCACU--
Ruminococcus_obeum_A.4   ---------AUAGCAUAAAGGCAAACCUGCUGAAAGGCAGGGACGCAAAGCCACGGGUCUAAGGUC-GUGA-GAC-UAAGGCAGCC-GGUUGCCGCA--
Dethiobacter_alkalip.1   ---------CCUUGAUAAAGGCAAACCCGUCGAAAGACGGGGACGCAAAGCCACGGGCCUAAAGCA------UGC-UAUGGCAGCCGGGUCGCCGGG--
Dethiobacter_alkalip.2   ---------AGGUGAAAAAGGCAAACGUUCUGAAAGGAACGGGCGCAAAGCCACGGGUCUAAAGCCUUAAAAGGC-CAUGAUAGCCGGGUUGCCCCA--
Dethiobacter_alkalip.3   ---------AUUCGCUCAGGGCAAACCUGUUGAAAGGCAGGGACGCAAAGCCAAGGGUCUAACACUGAAAGCAGU-CAUGACAGCC-GGUUGCCGAA--
Dethiobacter_alkalip.4   ---------GCUUGAAAAAGGCAAACCUGUCGAAAGGCAGGGACGCAAAGCCAAGGGUCUAAUGCUGUUUACAGC-GAUGACAGCC-GGUUGCCGGG--
Dethiobacter_alkalip.5   ---------AACUGUUAAAGGCAAGCUCGUCGAAAGGCGGGUACGCAAAGCCAUGGGUCUAAUGCUAUUG-UAGC-GAUGACAGCC-GGUUGCCAGG--
Dethiobacter_alkalip.6   ---------ACUGGAUAAUGGCAAACCUGUUGAAAAGCAGGGACGCAAAGCUAAGGGUCUACGGCACUUUUGUGU-CAUGACAGCCUGGUUAUCGAA--
Dethiobacter_alkalip.7   ---------AUCCGACAAAGGCAAACCUGCUGAAAGGCAGGGACGCAAAGCCAUGGGUCUAAGGGC-ACAC-GCC-UACGAUCGCCAGGUUGCCGAA--
Dethiobacter_alkalip.8   ---------GUCGAAUAAAGGCAAACUCGCCGAAAGGCGGGGACGCAAAGCCACAGGCCUACGGUUGUAA-UGAC-UAUGGCGGCUGGGUUGCCGGC--
Dethiobacter_alkalip.9   ---------CCUUGAUAAGGGCAAACCUGUCGAAAGGCAGGGACGCAAAGCUACAGGUCUAAAGCA------UGC-UAAGACAGCUGGGUUGCCGGG--
Dethiobacter_alkalip.10  ---------CAGUAUAAAAGGCAAAUCCGUUGAAAAGCGGGGACGCAAAGCUAUGGGUCUAAGGCGGAAUGCCGC-UAUGACAGCC-GGUUGCCAAA--
Thermosinus_carboxyd.1   ---------AUUAUCCAAGGGCAAACCUGUCGAAAGGCAGGGACGCAAAGCCAAGGGCCUAAGGAAUGAAAAUUC-UAUGGCAGCC-GGUUGCAUGA--
Thermosinus_carboxyd.2   ---------CUGAAUAUUGGGCAAACCCGUCGAAAGGCGGGGACGCAAAGCUAAGGGUCUAAGGAC------GUC-UAUGAUUGCC-AGCUGCCGGU--
Thermosinus_carboxyd.3   ---------ACAUAAGUUGGGCAAACCCGGCGAAAGCCGGGGACGCAAAGCCAUGGGUCUAAGGACAUGGGUGUC-UAUGAUCGCCAGGUUGCCAAU--
Halothermothrix_oren.1   ---------GACCGAUAAAGGCAAACCUGUCGAAAGGCAGGGACGCAAAACCACGGGCCUGAGCCUUAUA-AAGG-UAUGGCAGCCGGGUUACCGAA--
Halothermothrix_oren.2   ---------CUCCGGAAAUGGUAAACCCAUCGAAAGGUGGGGACACAAAGUCACGGGCCUGAGCCGGUUA-CCGG-UAUGGCAGCCGGACUGCCGAA--
Natranaerobius_therm.3   ---------UUGUUAUCGGGGCAAACCUAAUGAAAGUUAGGGACGCAAAGCCAUGGGUCUAAGGCA------UGC-UAGGACUGCCAGGCUGCCGCA--
Carboxydibrachium_pa.1   ---------CUUCGAUAAGGGCAAACCCGUCGAAAGGCGGGGGCGCAAAGCCACGGGCCUAAAUCCCGAUUGGGA-CAUGGUAGCCGGGCUGCCGAA--
Carboxydothermus_hyd.1   ---------CUUUGUCAAAGGCAAACCCGGUGAAAGCCGGGGGCGCAAAGCUACGGGGCUAAAGCUU----AAGC-UAAGCCAGCC-AGCUGCCAAA--
Carboxydothermus_hyd.2   ---------AAACGUUAAGGGCAAACCCGGCGAAAGCCGGCGACGCAAAGCUACGGGGCUAAAGCC-GUAA-GGC-UAUGCCAGCC-AGCUGCCAAA--
Carboxydothermus_hyd.3   ---------UGUCGAUAAAGGCAAAACCGGCGAAAGCCGGUGACGCAAAGCUACGGGGCUAAAGCGAAUUUUCGC-CAUGCCAGCC-AGCUGCCGAA--
Carboxydothermus_hyd.4   ---------CUUUGUCAAUAGCAAACCCGGCGAAAGCCGGCGACGCAAAGCUACGGGGCUAAAGCC-GUAA-GGC-UAUGCCAGCC-AGCUGCCGAA--
Carboxydothermus_hyd.5   ---------UACCGAUAAAGGCAAACCCGGCGAAAGCCGGCGACGCAAAGCUACGGGGCUAAGGCC-GUAA-GGC-UAUGCCAGCC-AGCUGCCGAA--
Carboxydothermus_hyd.6   ---------CGAAAAGUUUGGCAAAACCGGCGAAAGCCGGCGACGCAAAGCUAAGGGGCUAAGGCGGGUAACCGC-UAUGCCAGCC-AGCUGCCGGG--
Carboxydothermus_hyd.7   ---------UUCCGAAAAAGGCAAACCCGGCGAAAGCCGGGGACGCAAAGCUACGGGGCUAAAGCAGUUGUCUGC-UAUGCCAGCC-AGCUGCCGAA--
Moorella_thermoaceti.1   ---------AACCGCUAAAGGCGAACCUGCCGAAAGGCGGGGGCGCAAAGCCACGGGCCUAAAGCCUCAACAGGC-CAUGGCAGCCGGGUUGCCGGA--
Moorella_thermoaceti.2   ---------CCUUGUUAAGGGCAAACCUGGUGAAAGCCAGGGGCGCAAAGCCACGGGCCUGCAGAC-GCAA-GUC--AUGGCCGCCGGGCUGCCGGG--
Moorella_thermoaceti.3   ---------UGCUCAAAAGGGUAAACCCAUCGAAAGGUGGGGACACAAAGCCAUGGGUCUAAGGUCCAAAAGGGC-UAUGAUCGCCAGGCUGCCGGC--
Moorella_thermoaceti.4   ---------AUCAACAAAGGGCAAACCUGUCGAAAGGCAGGGACGCAAAGCCAUGGGCCUAAAGCCCACAAGGGC-UAUGGUUGCCAGGUUGCCGGU--
Moorella_thermoaceti.5   ---------UCCCCGAAAGGGCAAACCUGCUGAAAGGCAGGGGCGCAAAACUAGGGGUCUACAGCCUUCACGGGC-CAUGACAGCC-AGUUACCACG--
Moorella_thermoaceti.6   ---------GGGCGUCAAAGGCAAGCUCUCCGAAAGGGGAGCGCGCAAAGCCAUGGGUCUAAGGCC------GGC-UAUGGCUGCCAGGCUACCGUA--
Moorella_thermoaceti.7   ---------UAGUGUAAAAGGCAAACCACCUGAAAGGGUGGGACGCAAAGCCAUGGGUCUACAGCCGUUACCGGU--AUGACUGCCAGGCUGCCGCU--
Thermoanaerobacter_p.1   ---------UGUUGAAAAAGGCAAACUCGUCGAAAGGCGGGGACGCAAAGCCACGGGUCUAAAGCGAAGUUUUGC-UAUGAUAGCCGGGCUGCCAAC--
Thermoanaerobacter_t.1   ---------CUUCGAUAAGGGCAAACCCGUCGAAAGGCGGGGGCGCAAAGCCACGGGCCUAAAUCCCGAUUGGGA-CAUGGUAGCCGGGCUGCCGAA--
Thermoanaerobacter.1     ---------UGUUGAAAAAGGCAAACUCGUCGAAAGGCGGGGACGCAAAGCCACGGGUCUAAAGCGAAGUUUUGC-UAUGAUAGCCGGGCUGCCAAC--
Caldicellulosiruptor.1   ---------AUAUCGAAAGGGCAAACCUGUCGAAAGGCAGGGGCGCAAAGCCAUGGGCCUGUCGGAAUAAAUUCC-UAUGGUUGCCAGGCUGCCGAA--
Caldicellulosiruptor.2   ---------UGGUCGAAAGGGCAAACCUGUCGAAAGGCAGGGGCGCAAAGCCAUGGGCCUGUCGGGAUAAAUUCC-UAUGGUUGCCAGGCUGCCGAA--
Caldicellulosiruptor.3   ---------UGUCGAUAAAGGCAAACCUGUCGAAAGGCAGGGGCGCAAAGCCAUGGGUCUGUCGGAAAA--UUCC-UAUGAUCGCCAGGCUGCCGAA--
Caldicellulosiruptor.4   ---------UGUCGACAAAGGCAAACCUGUCGAAAGGCAGGGGCGCAAAGCCAUGGGUCUGUCGGAAAA--UUCC-UAUGAUCGCCAGGCUGCCGAA--
Clostridium_ramosum_.1   ---------UCAUAAAUAUGGCAAACUCUUUGAAAAAAGAGUACGCAAAGCUAUGGGCCUUCAUCA-AUUA-UGA-UAUGGCAGCC-AGUUGCAUUC--
C.Kuenenia.1             ---------GAUUGAAAAAGGCAAACCAACCGCAAGUUUGGGACGCAAAGCCAUGGGUCUUAAGCGU----ACGU-AAAGAUUGCCAGGUUGCCGAA--
C.Kuenenia.4             ---------AUGUGAAAAAGGCAAACCAAUCGUGAGGUUGGGGCGCAAAGCCAUGGGGCUUCGG----------C-GAAGCUCGCCAGGUCGCCAUG--
Delftia_acidovorans_.1   ---------UUUGCGCACCAGCACACCCGUCGAAAGGCGGGGUCGCAAAGCCUCCGGUCUACCCCCG----CGGG-CAUGACAGCGGGGUUGCCAGG--
M.flagellatus.1          ---------AAAUGUUAAGGGCAACCUUGGUGAAAACCAAGGACGCAAAGUCACCGGUCUAAGGUA------UAC-UAUGACAGCGGAACCGCCAUA--
Nitrosospira_multifo.1   ---------AUCUGUAAAAGGCAAAUCUCGCGAAAGCGGGGGACGCAAAGUCAUCGGUCUACCGGGCCAAGGCCC-CAGGACGGCAGGACUGCCAGA--
Aromatoleum_aromatic.1   ---------CUCUGAAAAAGGCAAACCCGUCGAAAGGCGGGGACGCAAAAUCACCGGUCUACAGGG------CCC-CAUGACAGCGGGAUUGCCAGG--
Desulfatibacillum_al.2   ---------AAUUAGUUUUGCCAAACCGGUCGCGAGGCCGGGACGGAAAGCCACGGGUCUUGAU----------A-AAAGACAGCCGGGUUGCGCAU--
Desulfonatronospira_.2   ---------GUCUGACAAAGGCAACACACCUGAAAAGGUGUGACGCAAAGCCACCGGCCUGGAUUUUUUUGGGAG-UAUGGCAGCGGGGUUUCCGGA--
Geobacter_uraniiredu.19  ---------UCACGAUAAAGCCGAACCCUCCGCAAGAAGGGGGCGGAAAGUCGCGGGUCUUCGCA--------UG-GAAGACGGCCGGACUGCCGAA--
Pelobacter_propionic.4   ---------GCCUGAAAAAGGCAAACCAUUCGAAAGGAUGGGGCGCAAAACCACUGGUCUAAAUCCCGAAAGGGA-CAUGACAGCAGGGCUGCCGGG--
S.fumaroxidans.2         ---------ACCCGAAAAAGGCAAACCAUUCGAAAGGGUGGGACGCAAAGCCACUGGCCUACGUCUU----AGGA-UAGGGCGGCAGGGUUGCCGGA--
S.fumaroxidans.4         ---------GUUCGAUAAUGGCAAACUGGUCGAAAGACCGGGACGCAAAGCCACUGGCCUAAGUCCCUCUGAGGA-UACGGUAGCAGGGUCGCCGGG--
S.fumaroxidans.5         ---------ACCUGUAAAGGGCAAACCAUCCGAAAGGGUGGGACGCAAAGCCGCUGGCCUAAGUCCCGCGUGGGA-UAUGGCAGCAGGGUUGCCAGG--
S.fumaroxidans.6         ---------GUUUGGAAAAGGCAAACUAUUCGAAAGACUGGGACGCAAAGCUUCUGGCCUAAGUCC-AAAA-GGA-UAUGGCAGCAGAGCCGCCGAG--
gamma_proteobacteriu.1   ---------GCUGCUUAAAGGCAACCCCGCUGAAAGGCGGGAACGCAAAGUCACGGGUCUAACGGGCGCAUGCCC-UAUGACAGCCGGACUGCCGAU--
gamma_proteobacteriu.2   ---------GCUGCUUAAAGGCAACCCCGCUGAAAGGCGGGAACGCAAAGUCACGGGUCUAACGGGCGCAUGCCC-UAUGACAGCCGGACUGCCGAU--
gamma_proteobacteriu.3   ---------CAUGCACAAGGGCAAACCCAUCGAAAGGUGGGGACGCAAAGUUUCCGGCCUACCGAGCAAG-CCUC-CAAGGUCGCGGGAUUGCAACG--
gamma_proteobacteriu.4   ---------UAGCAAAAAGGGCAUGACCAUCGAAAGGUGGUGGCGCAAAGUUACCGGCCUAAGGG--------CC-UACGGCAGCGGGAUUACCGGA--
Aeromonas_salmonicid.1   ---------GUAGUCAUUUGGCAAACUGGUUGAAAGGCCAGGACGCAAAGCCUCCGGUCUAAAGACAUGU-CGUC-CAGGAUAGCGGGGUUGCCACA--
Aeromonas_hydrophila.1   ---------CCAGGUAAAGGGCAAACCGGUCGAGAUGCCGGGACGCAAUGCCUCCGGUCUUCAGAUCGUGCGAUC--CAGAUAGCGGGGCUUCCCAG--
A.hydrophila.1           ---------GUGCAAAAAAGGCAAACCGGAUGAAAGUCCGGGACGCAAAGCCUCCGGUCUAAGGGUCAAAGCACC-UAGGAUAGCGGGGCCACCACA--
Aeromonas_salmonicid.2   ---------GCAUGAUAAAGGCAAACUGACUGAAAAGUCAGGACGCAAAGCCUCCGGUCUAAUAGCAGUAAUGCU-AAUGAUAGCGGGGUUACCAAG--
A.hydrophila.2           ---------UGUGCAAAAAGGCAAACCGGAUGAAAGUCCGGGACGCAAAGCUUCCGGUCUAAGGGUCUGCGUACC-UAGGAUAGCGGGGCCACCACA--
A.hydrophila.3           ---------UGUGCAAAAAGGCAAACCGGAUGAAAGUCCGGGAUGCAAAGCUUCCGGUCUAAGGGUCUGCGUACC-UAGGAUAGCGGGGCCACCACA--
Aeromonas_salmonicid.3   ---------UUGUGCAAAAGGCAAACCGGACGAAAGUCCGGGACGCAAAGCCUCCGGUCUAAGGGUCGCAGUACC-UAAGAUAGCGGGGCCACCACA--
Aeromonas_hydrophila.2   ---------GUAGUCAUUUGGCAAACUGGUUGAAAGGCCAGGACGCAAAGCCUCCGGUCUAAAGACAUGU-CGUC-CAGGAUAGCGGGGUUGCCACA--
A.hydrophila.4           ---------GCAUGAUAAAGGCAAACUGACUGAAAAGUCAGGACGCAAAGCCUCCGGUCUAAUAGCUGCAAUGCU-AAUGAUAGCGGGGUUACCAAG--
Aeromonas_salmonicid.4   ---------CCAGGUAAAGGGCAAACCGGUCGAAAUGCCGGGACGCAAUGCCUCCGGUCUCCAGAUCAGUCGAUC--CAGAUAGCGGGGCUUCCCAG--
Aeromonas_hydrophila.3   ---------UUGUGCAAAAGGCAAACCGGAUGAAAGUCCGGGACGCAAAGCUUCCGGUCUAAGGGUCGCAGUACC-UAAGAUAGCGGGGCCACCACA--
A.hydrophila.5           ---------GUGCAAAAAAGGCAAA-CGGAUGAAAGUCCGGGACGCAAAGCCUCCGGUCUAAGGGUCAAAGCACC-UAGGAUAGCGGGGCCACCACA--
Aeromonas_salmonicid.5   ---------UAGAGUAAAGGGCAAACCGAUCGAAAGGUCGGGACGCAAAGCCACCGGUCUAAGGGUGUAGAUACC-UAAGACAGCGGAGCUGCCAAC--
Aeromonas_hydrophila.4   ---------UAGAGUAAAGGGCAAACCGGUCGAAAGGUCGGGACGCAAAGCCACCGGUCUAAGGGUUCAU-AACC-UAAGACAGCGGAGCUGCCAUC--
Tolumonas_auensis_DS.1   ---------CUCCCGAAACGGCAAACUCCGGGUAACCGGAGUACGCAAAGCCACAGGUC-CUUUUGAGUCAUCAU-CAGGACAGCUGAGCUACCGAA--
Saccharophagus_degra.1   ---------CAACGAUAAAGGCAAACCCGCGGUAACGUGGGGACGCAAAGCCAGUGCCCAACUACUUUAAUAAGA-UUGGGUCGAACGGUUACCGAA--
Saccharophagus_degra.2   ---------CACUCUAAAUGGCUAACCGUGCGAAAGCGCGGCACGCAAAGCUUCCGGUCUAAGGGUAGUAAUAUC-UACGAUAGCGGGGUUGCUGGA--
Colwellia_psychreryt.1   ---------GCUUGAUAAGGGCAAAUCUAAUGAAAGUUAGAGACGCAAAGUUACCGGUCUAAUGG--GAAA--CC-UAUGAUAGCGGGACUGCAAAU--
Colwellia_psychreryt.2   ---------ACAAAGAAAAGGCAAAGCACGCGAAAACGUGUUACGCAAAACCACCGGUCUAAGGGUAAA--UAUC-UAUGACAGCGGAGUCACCUCG--
Colwellia_psychreryt.3   ---------AAUUGAAAAGAGCAAAACUUUCGAAAGAAAGUGGCGCAAAGUCACCGGUCUACGGGA-AUAA-UUC-UACGACAGCGGAACUGCCAAC--
Pseudoalteromonas_tu.1   ---------GCAAGUCAAAGGCAAGCCACUUGAAAAAGUAGCACGCAAAGUUACAGAUCUAAGGG--GAAA--CC-UAUGAUGGCUGAACUACCAAA--
Pseudoalteromonas_tu.2   ---------GUUCGUAAAGGGCAAACUUAGUGAAAAUUAAGGACGCAAAGCUAUUGGUCUAAGGGUAUU--UACC-UAUGAUUGCAAAGCUGCCAAC--
Pseudoalteromonas_tu.3   ---------GCACCUAUUUGGCAAACUAACCGAAAGGUUAGGACGCAAAGCUUCCGGUCUACCAUCAUUUAUGAU-CAUGAUAGCGGGGUUGCCGCA--
Psychromonas_ingraha.1   ---------GCUGGAAAAAAGCAAAUUAAGGGAAACCUUAAUACGCAAAACCACCGGCCUGUUGAUUACUAAGUC-UAUGGCAGCGGAGUUACCAAG--
Shewanella_baltica_O.1   ---------UACCGUAUUUGGCAAACUAAUUGAAAAGUUAGGACGCAAAGCUUCCGGUCUAAGGUU------AAC-UAAGAUAGCGGAGUUGCCGCA--
Shewanella_oneidensi.1   ---------CACCGUAUUGGGCAAACUAAUUGAAAAAUUAGGACGCAAAGCCUCCGGUCUAAGGUUGUAA-UAAC-UAAGAUAGCGGGGUUGCUUAA--
Shewanella_halifaxen.1   ---------ACAGCGAAAAGGCAAACCAGUUGAAAGACUGGGACGCAAAACCACCGGUCUAAGGGUCAUUGUACC-UAUGAUAGCGGGGAUGCCAUU--
Shewanella.3             ---------UAGUGUAAAAGGCAAACCAAUCGAAAGAUUGGGACGCAAAGCCUCCGGUCUAAGGGUUUUUGUACC-UAUGAUAGCGGGGAUACCACA--
Shewanella_baltica_O.2   ---------UACCGUAUUUGGCAAACUAAUUGAAAAGUUAGGACGCAAAGCUUCCGGUCUAAGGUU------AAC-UAAGAUAGCGGAGUUGCCGCA--
Shewanella.4             ---------UAUUGUGAAAGGCAAACCAAUUGAAAGAUUGGGACGCAAAGCCUCCGGUCUAAGGGUCUUUGUACC-UAUGAUAGCGGGGAUACCGCA--
Shewanella_baltica_O.3   ---------GCGUGUAAAAGGCAAACCAGUUGAAAAACUGGGACGCAAAGCCUCCGGUCUAAGGGU------ACC-UAUGAUAGCGGGGAUACCACA--
Shewanella_halifaxen.2   ---------UGAUGAAAAAGGCAAAACCUGUGAAAGCGGGUGACGCAAAGCAUCCAGCCUAACGGAGCAA-CUCC-UACGGCAGUGGCGCUACCGCA--
Shewanella_baltica_O.4   ---------GCGUGUAAAAGGCAAACCAGUUGAAAAACUGGGACGCAAAGCCUCCGGUCUAAGGGU------ACC-UAUGAUAGCGGGGAUACCACA--
Shewanella_pealeana_.1   ---------UGAUGAAAAAGGCAAAACCUGUGAAAGCAGGUGACGCAAAGCAUCCAGCCUAAGGG--GACA--CC-UAUGGCAGUGGCGCUACCGCA--
Shewanella_woodyi_AT.1   ---------AAUGUACAAAGGCAAACCAAUCGAAAGGUUGGGACGCAAAGCUUCCGGUCUAAGGG--------CC-UAUGAUAGCGGGGAUGUUACA--
Shewanella_baltica_O.5   ---------GCGUGUAAAAGGCAAACCAGUUGAAAAACUGGGACGCAAAGCCUCCGGUCUAAGGGU------ACC-UAUGAUAGCGGGGAUACCACA--
Shewanella_denitrifi.1   ---------UGCUGUGGAAGGCAAACCAGUUUAAAGACUGGGACGCAAAGCCUCCGAUCUAAAGGU------ACC-UAUGAUAGCGGGGAUCCCACA--
Shewanella.6             ---------CACCGUAUUUGGCAAACUAAUUGAAAAAUUAGGACGCAAAGCCUCCGGUCUAAGGUUGUAA-UAAC-UAAGAUAGCGGGGUUGCCUCU--
Shewanella.7             ---------UAUUGUGAAAGGCAAACCAAUUGAAAGAUUGGGACGCAAAGCCUCCGGUCUAAGGGUCUUUGUACC-UAUGAUAGCGGGGAUACCGCA--
Shewanella_woodyi_AT.2   ---------CCAUGUAUUUGGCAAACUAGCUGAAAAGUUAGGACGCAAAGCUUCCGGUCUAAGGUG------CAU-UAAGAUAGCGGGGUUGCCACG--
Shewanella_baltica_O.6   ---------UACCGUAUUUGGCAAACUAAUUGAAAAGUUAGGACGCAAAGCUUCCGGUCUAAGGUU------AAC-UAAGAUAGCGGAGUUGCCGCA--
Shewanella_baltica_O.7   ---------GCGUGUAAAAGGCAAACCAGUUGAAAAACUGGGACGCAAAGCCUCCGGUCUAAGGGU------ACC-UAUGAUAGCGGGGAUACCACA--
Shewanella_baltica_O.8   ---------UACCGUAUUUGGCAAACUAAUUGAAAAGUUAGGACGCAAAGCUUCCGGUCUAAGGUU------AAC-UAAGAUAGCGGAGUUGCCGCA--
Shewanella.8             ---------CACCGUAUUUGGCAAACUAAUUGAAAAAUUAGGACGCAAAGCCUCCGGUCUAAGGUU------AAC-UAAGAUAGCGGGGUUGCCUCA--
Shewanella_sediminis.1   ---------CUACGAUAAAGGCAAAACCGGGGUAACCCGGCGACGCAAAACCAGUGCCC--AGGCA-GAGA-UGC-GGGGGUCGAACGGUUACCGAA--
Shewanella_loihica_P.1   ---------CUCUCGAAACGGCAAGCAUUAAGUAAUUAAUGUACGCAAAGCCACAGGCCCUAAUUGCAUA-GCAA-AAGGGUGGCUGGGUUACCGAA--
Shewanella.9             ---------CACCGUAUUUGGCAAACUAAUUGAAAAAUUAGGACGCAAAGCCUCCGGUCUAAGGUU------AAC-UAAGAUAGCGGGGUUGCCUGA--
Thioalkalivibrio.1       ---------AAACGACAAGGGCAUACCCGCCGAAAGGCGGGGACGCAAAACCACCGGUCUACGGC--AAAC--GC-CACGACAGCGGAGUUACCGAA--
Thioalkalivibrio.2       ---------UCUCGACAAAGGCAUACCCGCCGAAAGGCGGGGACGCAAAGCUACCGGUCUACGGGA------UCC-CACGACAGCGGGGUUACCGAA--
Thioalkalivibrio.3       ---------ACAGGACAAAGGCAAACCCGUCGAAAGGCGGGGACGCAAAGCCACCGGUCUCACG----------C-CAAGACAGCGGGGUUGCCCAC--
Thioalkalivibrio.4       ---------UCAUCGAAAGGGCAUACCCGCCGAAAGGCGGGGACGCAAAACCACCGGUCUACGGC--------GC-CAUGACAGCGGAGUUACCGAA--
N.caesariensis.1         ---------AACCCUAAUGGCCAAACCUGCCGUGAGACAGGGACGGAAAGCUACAGGUCUAUGU----------A-UUAGAUGGCUGAGCUGCGCAG--
Thiomicrospira_cruno.1   ---------AUGUAGAUUUGCCAAACUUACUGUGAAGUAAGGACGGAAAGCCACGGGUC----UUUGUCAUCAAAUAAAGAUAGCCGGGUUGCGUAG--
Vibrio_fischeri_MJ11.1   ---------UCACGAACAUGGCAAACUACAUGAAAAUGUAGGACGCAAAGCUUCCGGCCUAAGUAU------AUA-UAAGGUAGCGGGGUUGCCGAC--
Vibrio_fischeri_ES11.1   ---------UCACGAACAUGGCAAACUACAUGAAAAUGUAGGACGCAAAGCUUCCGGCCUAAGUAU------AUA-UAAGGUAGCGGGGUUGCCGAC--
Aliivibrio_salmonici.1   ---------UCACGAACAGGGCAAACUGUGCGAAAGCUCAGGACGCAAAGCUUCCGGCCUACGUAU------AUA-UAAGGUAGCAGGGUUGCCGAU--
Photobacterium.1         ---------GUCACGAACUGGCAAAUUAAUUGAAAGAUUAAGACGCAAAACCACCGGCCUAAAAAUUGUUAAAUU-CAAGGUAGCGGGGUUACCGAA--
P.profundum.1            ---------CCACAUUGUUGGCAAACUAUCCUAAAGGGUAGGACGCAAAGCUUCCGGUCUGUCGAC-GUCA-GUC-UAUGAUAGCGGGGUUACCGUC--
Photobacterium_profu.1   ---------GUAUGUAAAGGGCAAACUAGUCGAAAGGCUAGGACGCAAAGCUACCGGUUUAAGGGUUCACAGACC-UAUGACAGCGGAGCCGCCAUA--
P.profundum.2            ---------GUAUGUAAAGGGCAAACUAGUCGAAAGGCUAGGACGCAAAGCUACCGGUUUAAGGGUUUUAAGACC-UAUGACAGCGGAGCCGCCAUA--
Photobacterium_profu.2   ---------CCACAUUAUUGGCAAACUAUCCUAAAGGGUAGGACGCAAAGCUUCCGGUCUGUCGAC-GCCA-GUC-UAUGAUAGCGGGGUUACCGUC--
P.profundum.3            ---------CACGAAACAAGGCAAACUAUUCGAAAGAAUAGGACGCAAAGCUUCCGACCUAAAAGGU----ACCU-CAUGGUAGCGGGGUUGCCGAU--
Photobacterium_profu.3   ---------CACGAAACAAGGCAAACUAUUCGAAAGAAUAGGACGCAAAGCUUCCGGCCUAAAAAGGUA--CCCU-CAUGGUAGCGGGGUUGCCGAU--
Vibrio_parahaemolyti.1   ---------CCACGAACAGGGCAAACCAUUCGAAAGGAUGGGACGCAAAGCCUCCGGCCUUAAGUAUACUUAUAC--AAGGUAGCGGGGUUGCCGAU--
Vibrio_cholerae_V51.1    ---------GUCACACUUUGGCAAACCCUUUGAAAAAAUGGGACGCAAAGCUUCCGGUCUGUCGGU------ACU-UAGGAUAGCGGGGUUACCAAU--
Vibrio_cholerae_O395.1   ---------UCACGCACAGGGCAAACCAUUCGAAAGAGUGGGACGCAAAGCCUCCGGCCUAAACCAGAAGACGUG-GUAGGUAGCGGGGUUACCGAU--
Vibrio_cholerae_RC38.1   ---------GUCACACUUUGGCAAACCCUUUGAAAAAAUGGGACGCAAAGCCUCCGGUCUGUCGGU------ACC-UAGGAUAGCGGGGUUACCAAU--
Vibrio_cholerae_MZO-.1   ---------GUCACACUUUGGCAAACCCUUUGAAAAAAUGGGACGCAAAGCUUCCGGUCUGUCGGU------ACC-UAUGAUAGCGGGGUUACCAAU--
Vibrio_parahaemolyti.2   ---------AUCACAUUUCGGCAAACCAUUCGAAAGGAUGGGACGCAAAGCUUCCGGUCUUCCAGCA----UGCU-UAAGAUAGCGGGGUUGCCACU--
Vibrio_cholerae_bv._.1   ---------GUCACACUUUGGCAAACCCUUUGAAAAAAUGGGACGCAAAGCUUCCGGUCUGUCGGU------ACC-UAGGAUAGCGGGGUUACCAAU--
Vibrio_parahaemolyti.3   ---------AUCACAUUUCGGCAAACCAUUCGAAAGGAUGGGACGCAAAGCUUCCGGUCUUCCAGCA----UGCU-UAAGAUAGCGGGGUUGCCACU--
Vibrio_cholerae_1587.1   ---------GUCACACUUUGGCAAACCCUUUGAAAAAAUGGGACGCAAAGCUUCCGGUCUGUCGGU------ACC-UAGGAUAGCGGGGUUACCAAU--
Vibrio_cholerae_MAK_.1   ---------GUCACACUUUGGCAAACCCUUUGAAAAAAUGGGACGCAAAGCUUCCGGUCUGUCGGU------ACC-UAGGAUAGCGGGGUUACCAAU--
Vibrio_cholerae_MZO-.2   ---------UCACGCACAGGGCAAACCAUUCGAAAGAGUGGGACGCAAAGCCUCCGGCCUAAACCAGAAGACGUG-GUAGGUAGCGGGGUUACCGAU--
Vibrio_parahaemolyti.4   ---------AUCACAUUUCGGCAAACCAUUCGAAAGGAUGGGACGCAAAGCUUCCGGUCUUCCAGCA----UGCU-UAAGAUAGCGGGGUUGCCACU--
Vibrio_cholerae_B33.1    ---------GUCACACUUUGGCAAACCCUUUGAAAAAAUGGGACGCAAAGCUUCCGGUCUGUCGGU------ACC-UAGGAUAGCGGGGUUACCAAU--
Vibrio_cholerae_MO10.1   ---------GUCACACUUUGGCAAACCCUUUGAAAAAAUGGGACGCAAAGCUUCCGGUCUGUCGGU------ACC-UAGGAUAGCGGGGUUACCAAU--
Vibrio_parahaemolyti.5   ---------AUCACAUUUCGGCAAACCAUUCGAAAGGAUGGGACGCAAAGCUUCCAGUCUGCCAGCA----UGCU-UAAGAUAACGGGGUUGCCACU--
Vibrio_parahaemolyti.6   ---------CUGCACUUCUGGCAAACUAUCUGAAAAGUUAGGACGCAAAGUCUCCGGUCUGUCGACUCUCAAGUC-UAUGAUAGCGGGACCGCCACC--
Vibrio_cholerae_TMA_.1   ---------UCACGCACAGGGCAAACCAUUCGAAAGAGUGGGACGCAAAGCCUCCGGCCUAAACCAGAAGACAUG-GUAGGUAGCGGGGUUACCGAU--
Vibrio_vulnificus_CM.1   ---------AUCACACAUAGGCAAACCUUCUGAAAAGAUGGGACGCAAAGCUUCCGGUCUGUCGGUAUUUUUACC-CAAGAUAGCGGGGCCGCCGCU--
Vibrio_splendidus_12.1   ---------ACGCACUUCUGGCAAACUAUUUGAAAGAAUAGGACGCAAAGCCACCGGUCUGUCGACAUUAUUGUC-UAUGAUAGCGGGGCCGCCACU--
Vibrio.1                 ---------UCACGCACAGGGCAAACCAUUCGAAAGGGUGGGACGCAAAGCCUCCGGCCUGAACCAUAAUAAUGG--AAGGUAGCGGGGUUACCGAU--
Vibrio_cholerae_O395.2   ---------GUCACACUUUGGCAAACCCUUUGGAAAAAUGGGACGCAAAGCUUCCGGUCUGUCGGU------ACC-UAGGAUAGCGGGGUUACCAAU--
Vibrio_cholerae_1212.1   ---------UCACGCACAGGGCAAACCAUUCGAAAGAGUGGGACGCAAAGCCUCCGGCCUAAACCAGAAGACGUG-GUAGGUAGCGGGGUUACCGAU--
Vibrio_parahaemolyti.7   ---------AUCACAUUUCGGCAAACCAUUCGAAAGGAUGGGACGCAAAGCUUCCGGUCUUCCAGCA----UGCU-UAAGAUAGCGGGGUUGCCACU--
Vibrio_cholerae_MAK_.2   ---------UCACGCACAGGGCAAACCAUUCGAAAGAGUGGGACGCAAAGCCUCCGGCCUAAACCAGAAGACAUG-GUAGGUAGCGGGGUUACCGAU--
Vibrio_parahaemolyti.8   ---------UCACGCACAGGGCAAACCAUCCGAAAGGGUGGGACGCAAAGCCUCCGGCCUGAACCAUGUAGAUGG--AAGGUAGCGGGGUUACCGAU--
Vibrio_cholerae_B33.2    ---------UCACGCACAGGGCAAACCAUUCGAAAGAGUGGGACGCAAAGCCUCCGGCCUAAACCAGAAGACAUG-GUAGGUAGCGGGGUUACCGAU--
Vibrio_parahaemolyti.9   ---------UCACGCACAGGGCAAACCAUCCGAAAGGGUGGGACGCAAAGCCUCCGGCCUGAACCAUGUAGAUGG--AAGGUAGCGGGGUUACCGAU--
Vibrio_parahaemolyti.10  ---------UCACGCACAGGGCAAACCAUCCGAAAGGGUGGGACGCAAAGCCUCCGGCCUGAACCAUGUAGAUGG--AAGGUAGCGGGGUUACCGAU--
Vibrio_cholerae_O395.3   ---------UCACGCACAGGGCAAACCAUUCGAAAGAGUGGGACGCAAAGCCUCCGGCCUAAACCAGAAGACGUG-GUAGGUAGCGGGGUUACCGAU--
Vibrio_parahaemolyti.11  ---------AUCACAUUUCGGCAAACCAUUCGAAAGGAUGGGACGCAAAGCUUCCAGUCUGCCAGCA----UGCU-UAAGAUAACGGGGUUGCCACU--
Vibrio_cholerae_B33.3    ---------GUCACACUUUGGCAAACCCUUUGAAAAAAUGGGACGCAAAGCUUCCGGUCUGUCGGU------ACC-UAGGAUAGCGGGGUUACCAAU--
Vibrio_cholerae_RC9.1    ---------UCACGCACAGGGCAAACCAUUCGAAAGAGUGGGACGCAAAGCCUCCGGCCUAAACCAGAAGACAUG-GUAGGUAGCGGGGUUACCGAU--
Vibrio_cholerae_O395.4   ---------GUCACACUUUGGCAAACCCUUUGGAAAAAUGGGACGCAAAGCUUCCGGUCUGUCGGU------ACC-UAGGAUAGCGGGGUUACCAAU--
Vibrio_alginolyticus.1   ---------UCACGCACAGGGCAAACCAUUCGAAAGAGUGGGACGCAAAGCCUCCGGCCUGAACCAUUUACAUGG--AAGGUAGCGGGGUUACCGAU--
Vibrio_cholerae_623-.1   ---------GUCACACUUUGGCAAACCCUUUGAAAAAAUGGGACGCAAAGCUUCCGGUCUGUCGGU------ACC-UAGGAUAGCGGGGUUACCAAU--
Vibrio_cholerae_BX_3.1   ---------UCACGCACAGGGCAAACCAUUCGAAAGAGUGGGACGCAAAGCCUCCGGCCUAAACCAGAAGACAUG-GUAGGUAGCGGGGUUACCGAU--
Vibrio_parahaemolyti.12  ---------AUCACAUUUCGGCAAACCAUUCGAAAGGAUGGGACGCAAAGCUUCCAGUCUGCCAGCA----UGCU-UAAGAUAACGGGGUUGCCACU--
Vibrio_campbellii_AN.1   ---------UCACGCACAGGGCAAACCUCUCGAAAGGGGGGGACGCAAAGCCUCCGGCCUGAACCAUGAAUAUGG--AAGGUAGCGGGGUUACCGAU--
Vibrio_cholerae_O1_b.1   ---------GUCACACUUUGGCAAACCCUUUGAAAAAAUGGGACGCAAAGCUUCCGGUCUGUCGGU------ACC-UAGGAUAGCGGGGUUACCAAU--
Vibrio_cholerae_MJ-1.1   ---------UCACGCACAGGGCAAACCAUUCGAAAGAGUGGGACGCAAAGCCUCCGGCCUAAACCAGAAGACAUG-GUAGGUAGCGGGGUUACCGAU--
Vibrio_cholerae_V52.1    ---------UCACGCACAGGGCAAACCAUUCGAAAGAGUGGGACGCAAAGCCUCCGGCCUAAACCAGAAGACGUG-GUAGGUAGCGGGGUUACCGAU--
Vibrio_cholerae_BX_3.2   ---------GUCACACUUUGGCAAACCCUUUGAAAAAAUGGGACGCAAAGCUUCCGGUCUGUCGGU------ACC-UAGGAUAGCGGGGUUACCAAU--
Vibrio_cholerae_NCTC.1   ---------UCACGCACAGGGCAAACCAUUCGAAAGAGUGGGACGCAAAGCCUCCGGCCUAAACCAGAAGACAUG-GUAGGUAGCGGGGUUACCGAU--
Vibrio_parahaemolyti.13  ---------UCACGCACAGGGCAAACCAUCCGAAAGGGUGGGACGCAAAGCCUCCGGCCUGAACCAUGUAGAUGG--AAGGUAGCGGGGUUACCGAU--
Vibrio_vulnificus_YJ.2   ---------AUCACACAUAGGCAAACCUUCUGAAAAGAUGGGACGCAAAGCUUCCGGUCUGUCGGUAUUUUUACC-CAAGAUAGCGGGGCCGCCGCU--
Vibrio_cholerae_2740.1   ---------GUCACACUUUGGCAAACCCUUUGAAAAAAUGGGACGCAAAGCUUCCGGUCUGUCGGU------ACC-UAGGAUAGCGGGGUUACCAAU--
Vibrio_cholerae_NCTC.2   ---------GUCACACUUUGGCAAACCCUUUGAAAAAAUGGGACGCAAAGCUUCCGGUCUGUCGGU------ACC-UAGGAUAGCGGGGUUACCAAU--
Vibrio_alginolyticus.2   ---------AUCACAUUUCGGCAAACCAUUCGAAAGGGUGGGACGCAAAGCUUCCGGUCUGUCAGCA----UGCU-CAUGAUAGCGGGGUUACCAUG--
Vibrio_cholerae_V51.2    ---------UCACGCACAGGGCAAACCAUUCGAAAGAGUGGGACGCAAAGCCUCCGGCCUAAACCAGAAGACGUG-GUAGGUAGCGGGGUUACCGAU--
Vibrio_splendidus_12.2   ---------UCACGCACAGGGCAAAUCACUUGAAAGAGUGAGACGCAAAGCUUCCGGCCUAAACCA------UGG-UAUGGUAGCGGGGUUACCGAU--
Vibrio_cholerae_RC9.2    ---------GUCACACUUUGGCAAACCCUUUGAAAAAAUGGGACGCAAAGCUUCCGGUCUGUCGGU------ACC-UAGGAUAGCGGGGUUACCAAU--
Vibrio_cholerae_B33.4    ---------UCACGCACAGGGCAAACCAUUCGAAAGAGUGGGACGCAAAGCCUCCGGCCUAAACCAGAAGACAUG-GUAGGUAGCGGGGUUACCGAU--
Vibrio_cholerae_MJ-1.2   ---------GUCACACUUUGGCAAACCCUUUGAAAAAAUGGGACGCAAAGCUUCCGGUCUGUCGGU------ACC-UAGGAUAGCGGGGUUACCAAU--
Vibrio_cholerae_O1_b.2   ---------UCACGCACAGGGCAAACCAUUCGAAAGAGUGGGACGCAAAGCCUCCGGCCUAAACCAGAAGACAUG-GUAGGUAGCGGGGUUACCGAU--
Vibrio_cholerae_M66-.1   ---------GUCACACUUUGGCAAACCCUUUGAAAAAAUGGGACGCAAAGCUUCCGGUCUGUCGGU------ACC-UAGGAUAGCGGGGUUACCAAU--
Vibrio_splendidus_LG.1   ---------UCACGCACAGGGCAAACCACUUGAAAAAGUGGGACGCAAAGCUUCCGGCCUAAACCA------UGG-UAUGGUAGCGGGGUUACCGAU--
Vibrio_angustum_S14.1    ---------GUCACGAACUGGCAAAUUAAUUGAAAGAUUAAGACGCAAAACCACCGGCCUAAAAAUUGUUAAAUU-CAAGGUAGCGGGGUUACCGAA--
Vibrio_cholerae_1212.2   ---------GUCACACUUUGGCAAACCCUUUGAAAAAAUGGGACGCAAAGCUUCCGGUCUGUCGGU------ACC-UAGGAUAGCGGGGUUACCAAU--
Vibrio_parahaemolyti.14  ---------UCACGCACAGGGCAAACCAUCCGAAAGGGUGGGACGCAAAGCCUCCGGCCUGAACCAUGUAGAUGG--AAGGUAGCGGGGUUACCGAU--
Vibrio_parahaemolyti.15  ---------UCACGCACAGGGCAAACCAUCCGAAAGGGUGGGACGCAAAGCCUCCGGCCUGAACCAUGUAGAUGG--AAGGUAGCGGGGUUACCGAU--
Vibrio_parahaemolyti.16  ---------AUCACAUUUCGGCAAACCAUUCGAAAGGAUGGGACGCAAAGCUUCCGGUCUUCCAGCA----UGCU-UAAGAUAGCGGGGUUGCCACU--
Vibrio_cholerae_MZO-.3   ---------GUCACACUUUGGCAAACCCUUUGAAAAAAUGGGACGCAAAGCUUCCGGUCUGUCGGU------ACC-UAGGAUAGCGGGGUUACCAAU--
Vibrio_harveyi_HY01.1    ---------UCACGCACAGGGCAAACCAUUCGAAAGGGUGGGACGCAAAGCCUCCGGCCUGAACCAUGAAUAUGG--AAGGUAGCGGGGUUACCGAU--
Vibrio_cholerae_MO10.2   ---------UCACGCACAGGGCAAACCAUUCGAAAGAGUGGGACGCAAAGCCUCCGGCCUAAACCAGAAGACAUG-GUAGGUAGCGGGGUUACCGAU--
Vibrio_cholerae_TM_1.1   ---------UCACGCACAGGGCAAACCAUUCGAAAGAGUGGGACGCAAAGCCUCCGGCCUAAACCAGAAGACGUG-GUAGGUAGCGGGGUUACCGAU--
Vibrio_harveyi_ATCC_.1   ---------UCACGCACAGGGCAAACCAUUCGAAAGGGUGGGACGCAAAGCCUCCGGCCUGAACCAUGAAUAUGG--AAGGUAGCGGGGUUACCGAU--
Vibrio_cholerae_AM-1.1   ---------UCACGCACAGGGCAAACCAUUCGAAAGAGUGGGACGCAAAGCCUCCGGCCUAAACCAGAAGACGUG-GUAGGUAGCGGGGUUACCGAU--
Vibrio_cholerae_1587.2   ---------UCACGCACAGGGCAAACCAUUCGAAAGAGUGGGACGCAAAGCCUCCGGCCUAAACCAGAAGACGUG-GUAGGUAGCGGGGUUACCGAU--
Vibrio_cholerae_TM_1.2   ---------GUCACACUUUGGCAAACCCUUUGAAAAAAUGGGACGCAAAGCUUCCGGUCUGUCGGU------AUC-UAGGAUAGCGGGGUUACCAAU--
Vibrio.2                 ---------UCACGCACAGGGCAAACCACUUGAAAAAGUGGGACGCAAAGCUUCCGGCCUAAACCA------UGG-UAUGGUAGCGGGGUUACCGAU--
Vibrio_cholerae_MZO-.4   ---------UCACGCACAGGGCAAACCAUUCGAAAGAGUGGGACGCAAAGCCUCCGGCCUAAACCAGAAGACGUG-GUAGGUAGCGGGGUUACCGAU--
Vibrio_cholerae_2740.2   ---------UCACGCACAGGGCAAACCAUUCGAAAGAGUGGGACGCAAAGCCUCCGGCCUAAACCAGAAGACAUG-GUAGGUAGCGGGGUUACCGAU--
Vibrio_parahaemolyti.17  ---------AUCACAUUUCGGCAAACCAUUCGAAAGGAUGGGACGCAAAGCUUCCAGUCUGCCAGCA----UGCU-UAAGAUAACGGGGUUGCCACU--
Vibrio_cholerae_TMA_.2   ---------GUCACACUUUGGCAAACCCUUUGAAAAAAUGGGACGCAAAGCUUCCGGUCUGUCGGU------ACC-UAGGAUAGCGGGGUUACCAAU--
Vibrio_cholerae_AM-1.2   ---------GUCACACUUUGGCAAACCCUUUGAAAAAAUGGGACGCAAAGCUUCCGGUCUGUCGGU------ACC-UAGGAUAGCGGGGUUACCAAU--
Vibrio_cholerae_M66-.2   ---------UCACGCACAGGGCAAACCAUUCGAAAGAGUGGGACGCAAAGCCUCCGGCCUAAACCAGAAGACAUG-GUAGGUAGCGGGGUUACCGAU--
Vibrio_cholerae_bv._.2   ---------UCACGCACAGGGCAAACCAUUCGAAAGAGUGGGACGCAAAGCCUCCGGCCUAAACCAGAAGACGUG-GUAGGUAGCGGGGUUACCGAU--
Vibrio_cholerae_V52.2    ---------GUCACACUUUGGCAAACCCUUUGGAAAAAUGGGACGCAAAGCUUCCGGUCUGUCGGU------ACC-UAGGAUAGCGGGGUUACCAAU--
Vibrio_cholerae_623-.2   ---------UCACGCACAGGGCAAACCAUUCGAAAGAGUGGGACGCAAAGCCUCCGGCCUAAACCAGAAGACGUG-GUAGGUAGCGGGGUUACCGAU--
Vibrio_shilonii_AK1.1    ---------UCACGCACAGGGCAAACCACUUGAAAGGGUGGGACGCAAAGCCACCGGCCUAAACCAAUUUAUUUG-AUAGGUAGCGGGGUUACCGAU--
Vibrionales_bacteriu.1   ---------ACGCACUUCUGGCAAACUAUUUGAAAGAAUAGGACGCAAAGCCACCGGUCUGUCGACAAUGUUGUC-UAUGAUAGCGGAGCUGCCACU--
Vibrionales_bacteriu.2   ---------UCACGCACAGGGCAAAUCACUUGAAAAGGUGAGACGCAAAGCUUCCGGCCUAAACCA------UGG-UAUGGUAGCGGGGUUACCGAU--
Mollicutes_bacterium.1   ---------UCAUAAAUAUGGCAAACUCUUUGAAAAAAGAGUACGCAAAGCUAUGGGCCUUCAUCA-AUUA-UGA-UAUGGCAGCC-AGUUGCAUUC--
Acholeplasma_laidlaw.3   ---------AAGAUUAAAAGGCAAACUUAAGGUAACUUAAGGACGCAAAACUAAGGGUCUAAUUA--------UA-AUAGACAGCC-AGUUGCAUCG--
uncult._bacterium.1      ---------CCCGUUUCAGGGCAAACUCACCGAAAGGUGGGGACGCAAAGCCUCCGGUCUACGGGACGCAUGUCC-UAUGACAGCGGGGUUGCCGGU--
A.gambiae.1              ---------GUAGUCAUUUGGCAAACUGGUUGAAAGGCCAGGACGCAAAGCCUCCGGUCUAAAGACAUGU-CGUC-CAGGAUAGCGGGGUUGCCACA--
A.gambiae.2              ---------GCAUGAUAAAGGCAAACUGACUGAAAAGUCAGGACGCAAAGCCUCCGGUCUAAUAGCAGGAAUGCU-AAUGAUAGCGGGGUUACCAAG--
C.quinquefasciatus.1     ---------GUAGUCAUUUGGCAAACUGGUUGAAAGGCCAGGACGCAAAGCCUCCGGUCUAAAGACAUGU-CGUC-CAGGAUAGCGGGGUUGCCACA--
C.quinquefasciatus.2     ---------GUAGUCAUUUGGCAAACUGGUUGAAAGGCCAGGACGCAAAGCCUCCGGUCUAAAGACAUGU-CGUC-CAGGAUAGCGGGGUUGCCACA--
C.quinquefasciatus.3     ---------GUAGUCAUUUGGCAAACUGGUUGAAAGGCCAGGACGCAAAGCCUCCGGUCUAAAGACAUGU-CGUC-CAGGAUAGCGGGGUUGCCACA--
H.magnipapillata.1       ---------AGUGCUUAUGGGUAAACCCGUUGAAAGACGGGGACACAAAGCCACCGACCUACAGCA-UCAA-UGC-CAUGGUAGCGGGGCCGCCAAU--
R.communis.1             ---------UAGUAACAAGGGCAAAUCCAUCGAAAGAUGGAGACGCAAAAUCACCGGUCUACGGGC-UUAU-GCC--ACGACAGCGGGAUUGCCGGC--
Phytophthora_infesta.1   ---------AAAUGACAAAGGCAAAACCAUCGAAAGAUGGUGACGCAAAACUAUGGGGCUAAAGCGA----UCGC-UAAGCCAGCC-AGUUACCCGA--
Phytophthora_infesta.2   ---------UAUUGAAAAAGGCAAACUCAUCGAAAGGUGAGGGCGCAAAGCUACGGAGCUAAAGCGAUCAAUCGC-CAUGCUAGCC-AGCUACCAGU--
Clostridium_phage_ph.1   ---------AAACUAAAUCGGCAAAACUAGAGAAAUUUAGUGACGCAAAGCUAUGGGACUAAGAUUUAUA-AAAU-UAUGCCAGCC-AGUUGCCAAA--
Clostridium_phage_ph.2   ---------AAACUAAAUCGGCAAAACUAGAGAAAAUUAGUGACGCAAAGCUAUGGGACUAAGAUUUAUA-AAAU-UAUGCCAGCC-AGUUGCCAAA--
metag._sequence.3        ---------UUAUUCAUAGGGCAAACCUGUUGAAAGACAGGGACGCAAAGCCAGGGGUCUAAGGUCUUAUUGGAC-UAUGACAGUC-GGUUGCCACA--
metag._sequence.4        ---------UCUGAAACAGGGCAAACCCGCCGAGAGACGGGGACGCAAAGCCAAGGAUCUUCGCGACGAGAGUCGGCAAGACCGCCCGG-UACCAGG--
metag._sequence.6        ---------AUCGGAUGAAGCCAAAACCGGUGAAAGCCGGCGACGCAAAACCA-UGGUCUAACGUCAAAAGUGAC-UAUGACCCCAAGGCCGCCGAA--
metag._sequence.7        ---------GCGCGACAAGGGCAAACCGGGCGAAAGCUUGGGACGCAAAGCCACGAGGCUAAAGC--------GC-CAAGCCAGUCGGGUCGCCGAG--
metag._sequence.8        ---------GCGCCUCAAGGGCAAACCCAUCGAAAGGUGGGGACGCAAAGCCUCCGGGCUAAUGGUUGCGAAACC-AAUGCUAGCGGGGCCGCCGGC--
metag._sequence.9        ---------GAAGGAUAAUAGCAAAAUUAGUGAAAGCUAAUGACGCAAAGCUACGGGUCUAAGUAC-AAAA-GUA-UAUGAUUGCCGGGCCGCCCAA--
metag._sequence.11       ---------AGCGACAAAAGGCAAACCCGCCUAAAGGCGGGGACGCAAAGCUCCGAAGCUAAAGCUG----CAGC-CAGGCUGGUCGAGCUACCGAA--
metag._sequence.15       ---------AUAUUUUAAAGGCAAAACURUUGAAAAAUAGUGACGCAAAGCUACAGAACUGAAC----------G-GAAGUUGGCUGAGUUGCAGAU--
metag._sequence.18       ---------UUUUGACAAGGGCAAAGCCAUCGAAAGGUGGCGACGCAAAGUCACCGGCCUAACGGGCCAGCGCCC-CACGGCAGCGGGACCGCCGGA--
metag._sequence.21       ---------GCUUGAUAAUAGCAAACCACUUGAAAGGGUGGGACGCAAAGCCACUGGCCUAAAUCUC----GGGA-UAUGGCAGCAGGGUUGCCGGG--
metag._sequence.26       ---------CUAGCCGCAGGGCAAAACUUCCGAAAGGAAGCGGCGCAAAGCUUCCGGCCUAAAUCCUUAAAGGGA-CACGGCAGCGGGGCUGCAUGG--
metag._sequence.27       ---------CUAACCGAAAGGCAAACACAGGGAAACCUGUGGGCGCAAAGUUAUGGGUCUAAAGUCGGA--UGAC-CAGGACUGCCAGACUGCCGAA--
metag._sequence.29       ---------GUUCGAUAAAGGCAAACCUGUCGAAAGGCAGGGACGCAAAGCCAUGGGUCUACCGUCA----UGAC-UACGAUAGCCAGGUUGCCGAA--
metag._sequence.30       ---------UCCGAUAAAAAGCAAACCUGAGGAAACUCAGCGACGCAAAGUCAUGGGUCUACGUCUCUUCUGGGA-UAUGAUCGCCAGACUACCGAU--
metag._sequence.31       ---------GCUUGAUAAUAGCAAACCACUUGAAAGGGUGGGACGCAAAGCCACUGGCCUAAAUCUC----GGGA-UAUGGCAGCAGGGUUGCCGGG--
metag._sequence.32       ---------CCACGAAAAAGCCAAACCUGUUUAAACGCAGGGACGGAAAGCCACGGGUCUUUUCUACGAUACGAC-CAAGACAGCCGAGCUGCCGAA--
metag._sequence.33       ---------UCGCGAUAAGGGCAAACCCGCUGAAAGGCGGGGACGCAAAGCUCCGAGGCUAAAGCG------CGC-CAUGCCGGUCGAGUUACCGAA--
metag._sequence.36       ---------UUUUGAUAAGGGCAAACGAACCGAAAGGUUCGCGCGCAAAGUUACCGGUCUAACGAUC----GAUC-CAUGAUUGCGGGGCUGCCGAA--
metag._sequence.37       ---------UUCCGCAAAGGGCAAACCGCGCGAAAGCGCGGGACGCAAAGCCGCUGGCCUAAGUCUCCAGCGAGA-UACGGCAGCAGGGUUGCCGGA--
metag._sequence.38       ---------UCGCGACAAAGGCAAAGUCGCUGAAAGGCGGUGACGCAAAGCCUCGGGGCUACAGCGU----ACGC-CAUGCCAGCCGGGCCGCCGAC--
metag._sequence.39       ---------GCUUGAAAAGGGCAAACCGCUCGAAAGAGCGGGACGCAAAGCCACUGGCCUAAGUUCUAUAUGGAA-UACGGCAGCAGGGCUGCCGGG--
metag._sequence.40       ---------AUAGCGAAAGGGCAAAGUCACCGAAAGAUGGCGACGCAAAACCGUGGAUCUAAAGCCAUUUAUGGC-CAAGAUAGCCAGGUUACCGAA--
metag._sequence.41       ---------UUUAUAUUUGGGUAAAACUGUCGAAAGGCAGCGACACAAAGCCAAGGGUCUAAGGUUC----GAAU-UAUGACAGCC-GGUUGCAUCA--
metag._sequence.42       ---------UUUACUGAAGGGCAAACCUUCCGAAAGGAGGGGGCGCAAAGCUUCCGGUCUAAGUUCGAUCACGAA-UAAGAUAGCGGGGUUGCUAGG--
metag._sequence.43       ---------CGCUGCCCAGAGCAAACCGGUGGAAACACCGGGACGCAGAGCCACGGAGCUUCGGCGCACACGCGC-CAUGCCAGCCGGGCCGCCAGC--
fresh.sedim.metag.2      ---------UUCGUACAAGGGCAAACCCAUCGAAAGGUGGGGACGCAAAGCUUCCGGGCUACCGACUAAAUAGUC-CAUGCCAGCGGGGUUGCCGGC--
fresh.sedim.metag.3      ---------UGUUUCAAUGGGCAAAACCAUCGAGAGAUGGUGACGCAAAGCCUCCGGCCCACACGCUCGCACGCG-AUGGGUAGCGGGGUUGCCAGU--
fresh.sedim.metag.4      ---------AUAUUUAAAGGGCAAACUCGCUGAAAAGCGAGGACGCAAAGCCUCCGGUCUAAAGGA-GAAA-UCC-UAUGACAGCGGGGCCACCGUA--
marine_metag.1           ---------CACCGUAUUUGGCAAACUAAUUGAAAAAUUAGGACGCAAAGCCUCCGGUCUAAGGUUGUAA-UAAC-UAAGAUAGCGGGGUUGCCUCU--
fresh.sedim.metag.5      ---------UCUGAUAAAGGGCAAACCCGUCGAAAGGCGGGCUCGCAAUGUCACCGGUCUAAAGGC-GAAA-GCC-AAUGACGGCGGGACUGCCAGA--
marine_metag.2           ---------CACCGUAUUGGGCAAACUAAUUGAAAAAUUAGGACGCAAAGCCUCCGGUCUAAGGUUGAAAAUAAC-UAAGAUAGCGGGGUUGCUGUA--
marine_metag.3           ---------GAGCGCGAAGGUCGCGGGGACGGUAACGUCAGGGCGCAAAGCCACGGGCUUUAAGAAA----UUCU-UAAGGUAGCCGGGUUGCCGAA--
fresh.sedim.metag.8      ---------AGUUGUUAAAAGCAAACUUAUCGAAAGGUAAGCACGCAAAAUUACCGGUCUACAGGC-UUAU-GCC--AUGACAGCGGGAUUGCCGGC--
marine_metag.5           ---------CACCGUAUUUGGCAAACUAAUUGAAAAAUUAGGACGCAAAGCCUCCGGUCUAAGGUU------AAC-UAAGAUAGCGGGGUUGCCUAA--
fresh.sedim.metag.10     ---------UAAAUUAAAUGCCAAACCUAUUGUAAAGUAGGGACGGAAAGCCACGGGUCCUAAGA--------UU-CAGGAUGGCCGGGUUACGAUU--
fresh.sedim.metag.11     ---------AUUUGAAAAAGGCAAACUCGCUGAAAAGCGAGGGCGCAAAAUCACCGGUCUAAGGGGCGCAAGUUC-UAAGAUAGCGGGAGUACCAGA--
fresh.sedim.metag.13     ---------AUUUGAAAAAGGCAAACUCGCUGAAAAGCGAGGGCGCAAAAUCACCGGUCUAAGGGGCGUAAGUUC-UAAGAUAGCGGGAGUACCAGA--
fresh.sedim.metag.14     ---------AUUUGAAAAAGGCAAACUCGCUGAAAAGCGAGGGCGCAAAAUCACCGGUCUAAGGGGCGUAAGUUC-UAAGAUAGCGGGAGUACCAGA--
marine_metag.7           ---------UGACGAUAAAGGCAGAUUACGCGAAAGCGUAGCGCGCAAAACUCAGAGCCUAAAGCUU----AAGC-UAUGGCAGUC-AGUUACCGAA--
fresh.sedim.metag.15     ---------AUUUGAAAAAGGCAAACUCGCUGAAAAGCGAGGGCGCAAAAUCACCGGUCUAAGGGGCGUAAGUUC-UAAGAUAGCGGGAGUACCAGA--
marine_metag.8           ---------UAGAGUAAAGGGCAAACCGGUCGAAAGGUCGGGACGCAAAGCCACCGGUCUAAGGGUUCAU-AACC-UAAGACAGCGGAGCUGCCAUC--
micro.mat.metag.6        ---------GGUGUAGAAGGGCAAAGCUGCCGAAAGGCUGUGACGCAAAGCCACGGGUCUACCGCUCACCAGAGC-AAUGAUCGCCGGGCUGCCGAA--
marine_metag.9           ---------GCGCUCGAAAGGCAAGUCUCCCGAAAGGGAGACACGCAAAGCUUCAGAUCUAAGGG--GAAA--CC-UAUGAUGGCUGGGCUGCCGUA--
fresh.sedim.metag.17     ---------CUGAAAACAGGGCAAACCCGCCGAAAGGCAGGGGCGCAAAGUCACCCGCCUAAAGGAC----GUCA-CAUGGCAGCGGAACCACCAGG--
fresh.sedim.metag.18     ---------CCUCGAUAAGGGCAAACCGACAGCAAUGUCGGGGCGCAAAGCCAAGGGCC-GACGUUCUUCGGAGC-GGCGGCAGCCUGGUUGCCGAA--
marine_metag.11          ---------UUGUGCAAAAGGCAAACCGGAUGAAAGUCCGGGACGCAAAGCUUCCGGUCUAAGGGUCGCAGUACC-UAAGAUAGCGGGGCCACCACA--
fresh.sedim.metag.20     ---------AGUUGUUAAAAGCAAACUUAUCGAAAGGUAAGCACGCAAAAUUACCGGUCUACAG----------C-CAUGACAGCGGGAUUGCCGGC--
marine_metag.12          ---------GAAAUUAAAAGGCAAACUGGCCUAAAGGUCAGGACGCAAAGCCUCCGGUCUAAGGAUCAAAAGAUC-UACGAUAGCGGGGUUGCAUUA--
marine_metag.15          ---------GUAGUCAUUUGGCAAACUGGUUGAAAGGCCAGGACGCAAAGCCUCCGGUCUAAAGACAUGU-CGUC-CAGGAUAGCGGGGUUGCCACA--
marine_metag.16          ---------UUGUGUGAAAGGCAAACCAAUCGAAAGAUUGGGACGCAAAGCCUCCGGUCUAAGGGUUUUAGUACC-UAUGAUAGCGGGGAUACCGCA--
fresh.sedim.metag.22     ---------GCACGAAAAAGGCAAACCAUCCGAAAGGGUGGGACGCAAAACUACGGGCCUUCGUCGC----GCGA-AAAGGCAGCC-AGUUGCCGAA--
fresh.sedim.metag.23     ---------AUUUGAAAAAGGCAAACUCGCUGAAAAGCGAGGGCGCAAAAUCACCGGUCUAAGGGGCGUCAGUUC-UAAGAUAGCGGGAGUACCAGA--
marine_metag.17          ---------UGCGCGACUUGGCAAACCCAUUGAAAAAUGGGGACGCAAAGCCACCGGUCUAAGGGUC----GACC-UAGGAUAGCGGGGCUGCCCGA--
fresh.sedim.metag.26     ---------AGUUGUUAAAAGCAAACUUAUCGAAAGGUAAGCACGCAAAAUUACCGGUCUACAGGC-UUAU-GCC--AUGACAGCGGGAUUGCCGGC--
fresh.sedim.metag.27     ---------UCUUGAUCGCGGCAAACCUGUCGAAAGGCAGGGACGCAAAGCCUCCGGUCCGAGGGACGGAUGUCC--UGGAUAGCGGGGUUGCCCAG--
marine_metag.19          ---------AGUCGAAAAUGGCAAAACCGGGAAAACCCGGCGGCGCAAAGCUACGAACCUAAGGUCUAAGAGGAC-UAUGGUAGUC-AGUUACCGAA--
marine_metag.20          ---------GCGCUCGAAAGGCAAGUCUCCCGAAAGGGAGACACGCAAAGCUGCAGAUCUAAGGG--GAAA--CC-UAUGAUGGCUGGGCUGCCGUA--
fresh.sedim.metag.28     ---------AUUUGAAAAAGGCAAACUCGCUGAAAAGCGAGGGCGCAAAAUCACCGGUCUAAGGGGCGUAAGUUC-UAAGAUAGCGGGAGUACCAGA--
marine_metag.21          ---------CCAGGUAAAGGGCAAACCGGUCGAGAUGCCGGGACGCAAUGCCUCCGGUCUUCAGAUCGUGCGAUC--CAGAUAGCGGGGCUUCCCAG--
marine_metag.22          ---------UAGUGUAAAAGGCAAACCAAUCGAAAGAUUGGGACGCAAAGCCUCCGGUCUAAGGGUUUUUGUACC-UAUGAUAGCGGGGAUACCACA--
fresh.sedim.metag.30     ---------ACUGAUCAAGGGCAAACCCGCCGGAAGGCGGGGACGCAAAGCCUCCGGUCCUCGGGCGGACGCGCC-ACGGAUAGCGGGGUUGCCAGU--
fresh.sedim.metag.31     ---------AGUAAAAAAGGGUAAACCCGCUGAAAAGCGGGGACGCAAAGCUACCGGUCUAAAGGA-GAAA-UUC-CAUGACAGCGGGGUCACCGAA--
marine_metag.23          ---------GCCUGAAAAGGGCAAACCUGUUGAAAAACAGGGGCGCAAAGCUAAGACCAGUUAGUUGUAGAUAGC-UAUUGGCUUCUAGUCGUAGAU--
fresh.sedim.metag.32     ---------GUCUGUAAAGGGCAAACCCAGCGAAAGCUGGGGACGCAAAGUCACCGGUCUAAGGGGCGCAGGCCC-UACGAUAGCGGGAUUGCCGGA--
fresh.sedim.metag.34     ---------GUCUUGCGGGGGCAAACCCGUCGAAAGGCGGGGACGCAAAGCCACGGGCCUUCGGUCCUCAGGGAU-CAAGGUGGCCGGGCUGCCAGG--
marine_metag.24          ---------CUUUGAAAAAGGCAACCCGGCCGAAAGGCCGGUACGCAAAGCUACGGAGCUAAGGACU----AGUC-UACGCUAGCCGAGCUGCCAAA--
marine_metag.25          ---------UUGUGCAAAAGGCAAACCGGAUGAAAGUCCGGGACGCAUAGCUUCCGGUCUAAGGGUCGCAGUACC-UAAGAUAGCGGGGCCACCACA--
marine_metag.26          ---------AGUUGUAAAGGGUAAACCAUUCGAAAGAAUGGGGCACAAAGCUUUGAGCCUAACGGUCGACGGACU-UACGGCUGUC-AGCUGCCAAA--
fresh.sedim.metag.35     ---------UGCAUUUAAGGUCAAACCUGUUGAAAAACAGGGGCGCAAAGUUACCAGUCUAAGGGU-UUAU-ACC-UAAGACAGUGGGG-UGCCGUU--
human.gut.metag.1        ---------UGUUAAAAGGGGCAAAGCUGUUGAAAAACUGUGACGCAAAGCCAAGGGACUAAGGC--------GC-UAUGUCAGCC-GGUUGCAAUA--
human.gut.metag.2        ---------CUUAAUACUUGGUAAACCUACCGAAAGAUAGGGCAACAAAGCUAAGAGUCUAAAAUCUAUAUAGGU-CAUGGCAGCU-GGUUGCUUUU--
human.gut.metag.4        ---------CACCUAUCAAGGCACACUUAUGGAAACAUAAGGUCGCAAAGCCAGA-GUCUAAAACA------UGU-AACGACAGAUCGGCUGCAUCA--
human.gut.metag.6        ---------UUAAUAUAUUGGCAAAGUAGUCGAAAGGCUAUGACGCAAAGCCAAGGGUCUUAACUGAUUUAUCAG-AAUGACAGCC-GGUUGCAUUA--
human.gut.metag.9        ---------AAACGAUAAUAGCAAACCCGGUGAAAACCGGCGACGCAAAGCUAUGGGCCUACCCCUGGGAACAGG-GCUGGCAGCC-AGUUACCGAA--
epibiont_metag.5         ---------GUAGUAAAUAGCCAAACCAAUCGCGAGGUUGGGACGGAAAGCCUUGGGUCUUAAU----------A-GAAGAUUGCCAGGUUGCCACU--
mouse.gut.metag.1        ---------UUUUGUAAAAGGCAAAAUAAAUGAAAAUUUAUGACGCAAAGCCA-AGGUCUAAGAGCUAUA-UGCU-UAUGAUAGCUAGGUUGCACAA--
epibiont_metag.7         ---------AGGCAUUAAAGCCAAACCAUUCGUGAGAAUGGGACGGAAAGCUACGGGUC--UCUCGAUGUUUUGA-AGAGAUAGCCGGGUUGCCAUA--
human.gut.metag.12       ---------AAAUUUAAUAGGCAAACUUAGGGAAAUCUAAGGGCGCAAAGCUAUGGGACUAAUGUUUUAAUAAAC-UAUGUCAGCC-AGUUGCCAAA--
human.gut.metag.13       ---------CUGAGAGAUAGGCAAACCCAUCGAAAGAUGGGGACGCAAAGCCGGGGGUCUAAGGCGGGAACCCGC-AAUGACAGCC-GGUUGUAAGC--
human.gut.metag.14       ---------UAACCAUAAGGGCACACUUAUGGAAACAUAGGGUCGCAAAGCCAGA-GUCUAAAGC--------GU-AAUGACAGUUCGGCUGCAACA--
human.gut.metag.15       ---------AAACGAUAAUAGCAAACCCACCGAAAGGUGGCGACGCAAAGCUAUGGGCCUUACCC--------GG-GCUGGCAGCC-AGUUACCGAA--
epibiont_metag.10        ---------AUUUGAAAAGGCCAAACCAUCCGUGAGGGUGGGACGGAAAGCCACGGAUCUUAAUU--------AA-UAAGACAGCCGGGUUGCCAAA--
human.gut.metag.20       ---------UUAAUAUAUUGGCAAAGUAGUCGAAAGGCUAUGACGCAAAGCCAAGGGUCUUAACUGAUUUAUCAG-AAUGACAGCC-GGUUGCAUUA--
human.gut.metag.22       ---------CACCUAUCAAGGCACACUUAUGGAAACAUAAGGUCGCAAAGCCAGA-GUCUAAAACA------UGU-AAUGACAGAUCGGCUGCAUCA--
human.gut.metag.28       ---------UUAGCAUGAUAGCAAACUUAUAGAAAUAUAAGGACGCAAAGUUAGAAAUCUAAGGCAUAUAA--GC-AUAGAUAGUUCGGUUGCAAUG--
human.gut.metag.29       ---------UAACCAUAAGGGCACACUUAUGGAAACGUAAGGUCGCAAAGCCAGA-GUCUAAAAC--------GU-AAUGACAGUUCGGCUGCAACA--
human.gut.metag.31       ---------UAACCAUAAGGGCACACUUAUGGAAACGUAAGGCCGCAAAGCCAGA-GUCUAAAAC--------GU-AAUGACAGUUCGGCUGCAACA--
epibiont_metag.17        ---------GUAGUAAAUAGCCAAACCAAUCGCGAGGUUGGGACGGAAAGCCUUGGGUCUUAAU----------A-GAAGAUUGCCAGGUUGCCACU--
human.gut.metag.33       ---------UGUAUAAAAGGGCACACUUAUGGAAACGUAAGGUCGCAAAGCUAGA-GUCUAACAC--------GU-AAUGACAGAUCGGCUGCAACA--
human.gut.metag.34       ---------UAACCAUAAAGGCACACUUAUGGAAACAUAGGGUCGCAAAGCCAGA-GUCUAAAAC--------GU-AAUGACAGUUCGGCUGCAACA--
human.gut.metag.35       ---------UUAUUUUAAAGGCAAACCUGUUGAAAGGCAGGGUCGCAAAGCCAGGGGACUAAAGUCAGAAAUGAC-CAUGUCAGCC-GGUUGCCACU--
human.gut.metag.37       ---------UAACCAUAAGGGCACACUUAUGGAAACAUAGGGUCGCAAAGCCAGA-GUCUAAAAC--------GU-AAUGACAGUUCGGCUGCAACA--
human.gut.metag.40       ---------CUCAUAUUUUGGCAAAACCGCCGAAAGGCGGCGACGCAAAGCCAGGGGUCUAACGC--------GC-UAUGACAGCC-GGUUGCACCC--
human.gut.metag.42       ---------CACCUAUCAAGGCACACUUAUGGAAACAUAAGGUCGCAAAGCCAGA-GUCUAAAACA------UGU-AAUGACAGAUCGGCUGCAUCA--
epibiont_metag.21        ---------AAAUGUAGUUGCCAAACCUACUGUGAAGUGGGGACGGAAAGCCAUGAGUCUUGAU----------A-CAAGAUAGUCAGGUUGCCACU--
//
