# Supplementary material for: Evolutionary Evidence for Alternative Structure in RNA Sequence Co-variation
Source: PLoS Comput Biol. 2013 Jul 25;9(7):e1003152. doi: 10.1371/journal.pcbi.1003152 (PMC3723493; doi:10.1371/journal.pcbi.1003152)
Supplement: Dataset S1 — Alignments in Stockholm (.sto) format for all RNAs analyzed in the manuscript compressed as a .zip archive. (ZIP) [file pcbi.1003152.s001.zip › Ritz_Alignments_Sto/GroupII.Final.sto]

# STOCKHOLM 1.0

Oceanobacillus_iheye.2    UCCGUGGCGACAUGGAAUCUGAAGGAAGCGGACGGCAAACCUUCGGUCUGAGGAACACGAACUUCAUAUGAGGCUAGGUAUCAAUGGAUGAGUUUGCAUAACAAAACAAAGUCCUUUCUGCCAAAGUUGGUACAGAGUAAAUGAAGCAGAUUGAUGAAGGGAAAGACUGCAUU
Acidobacterium_capsu.1    ACCGUCGCGAGGCGGGGUUUGAAGGAAGCGUGGAGCAAAUGCGCGAGUCGAUGGACAAAAACCGGAUACAAGGCGUGAGCGUA--GGGCGAGCGGGCAACUUACCGCGAAGCCCAUCCAUUAAG---UACGCGGACGUAGAUCCGGCGACUG--UGCGCAGAAGGCAUUGAGC
Candidatus_Solibacte.1    ACCGCCGCGAGGUGGGGUCUGAAAGAAGCGUAUAGCAAAUGUGCGAGUCGAUGGACAAAAACCUGAUACAAGGCG-UUAGCGC-CGGACGAGCGGGCAACUUACCGCGAAGUCCUAUCCAUCAAGG-GUGCGAAGCGUAGAUUCGGCGGCUG--UGCACAGAAGGCUGAACUU
Candidatus_Solibacte.2    ACCGCCGCGAGGUGGGGUCUGAAAGAAGCGUAUAGCAAAUGUGCGAGUCGAUGGACAAAAACCUGAUACAAGGCG-UUAGCGC-CGGACGAGCGGGCAACUUACCGCGAAGUCCUAUCCAUCAAGG-GUGCGAAGCGUAGAUUCGGCGGCUG--UGCACAGAAGGCUGAACUU
Corynebacterium_glut.1    AUCACCGUGAGGUGUUGUGGGGAGGAAGCUUCAAGCAAAUAUCUGCACCGAGGAAUACGAAUCACAUAUAAGGCCUGGUUGUU-GGGGUAAGGCGGCAAGGAUCGUCGAAGCCC--UCCACCGAAACAGCAAUUGGGUAAAUGUGGCGGUCG--UAGAUGGAUAGAACAAAUU
A.arilaitensis.1          GUCACCGCGAGGUGGGGUGGGAAGGAAGCCGGAGGCAAACCUCUGCACUGAGGAACACGAAUCACAUGUGAGGCAUGUCUGUC-GGGGUAAGCCAGCGCAAGAUGGUGAAGCCC--UCCAUCGAAACGGCAGAUGUGUAUAUGUGGCGGGCG--CAGGGAGAAAGUGAAUGCU
A.arilaitensis.3          GUCACCGCGAGGUGGGGUGGGAAGGAAGCCGGAGGCAAACCUCUGCACCGAGGAACACGAAUCACAUGUGAGGCAUGUCUGCC-GGGGUAAGCCAGCGCAAGAUGGUGAAGCCC--UCCAUCGAAACGGCAGAUGUGUAUAUGUGGCGGGCG--CAGGGAGAAAGUGAAUGCU
Bacteroides_coprocol.6    UCCUUCGCGAGGAGGAACCUGAAGGAAGCUGGCGGCAAACUCUCGGCUCUACGAACAGAAACUGAUUAUAAGGCUACAUUUGG-AGGACAAGUUUGCUAAACAAAAUAAAGUCCUAACUAUCCGAAUCCCUAUGUAGUAGAAUCAGAGGGUAUAUGAGAUGAAAGCGUACGUU
Bacteroides_salanitr.3    UUUAUCGUGAGGUAUGCACUGAAGGAAGCAGAACGCAAAAGUCUGUACCGACGAACAGAAAGUACAUAAGAGGCAUAACAAUA-AGGAUGAGUAUCCACAGCAAUACGAAGUCCUAUAAAUCAGAU-UAUUGUUAUGUAGAUGUACCGGCGA--UAGACGGAAGGAAAAAGCA
Bacteroides_coprocol.20   UUUAUCGUGAGGUAUGCACUGAAGGAAGCAGAACGCAAAAGUCUGUACCGACGAACAGAAAGUACAUAAGAGGCAUAACAAUA-AGGAUGAGUAUCCACAGCAAUACGAAGUCCUAUAAAUCAGAU-UAUUGUUAUGUAGAUGUACCGGCGA--UAGACGGAAGGAAAAAGCA
Bacteroides_coprocol.22   UUUAUCGUGAGGUAUGCACUGAAGGAAGCAGAACGCAAAAGUCUGUACCGACGAACAGAAAGUACAUAAGAGGCAUAACAAUA-AGGAUGAGUAUCCACAGCAAUACGAAGUCCUAUAAAUCAGAU-UAUUGUUAUGUAGAUGUACCGGCGA--UAGACGGAAGGAAAAAGCA
Bacteroides_coprocol.23   UCCUUCGCGAGGAGGAACCUGAAGGAAGCUGGCGGCAAACUCUCGGCUCUACGAACAGAAACUGAUUAUAAGGCUACAUUUGG-AGGACAAGUUUGCUAAACAAAAUAAAGUCCUAACUAUCCGAAUCCCUAUGUAGUAGAAUCAGAGGGUAUAUGAGAUGAAAGCGUACGUU
Porphyromonas_asacch.1    CAAGGGGUGACCCUUGGGAGAGAAGAAGCAAUA-GCGAAUUCGUGGCCUGACGAACAGAAACCUAAUAUAAGGCGUAUCAAGU--GGACAAGCUGGCCAAGGACAGUGAAGUUCAAGCAACCGUAA-CCUUGAUGCGUAAAUUAGGCAGGUA--AACGAUGAAAGAUGUAUGA
Porphyromonas_asacch.2    CAAGGGGUGACCCUUGGGAGAGAAGAAGCAAUA-GCGAAUUCGUGGCCUGACGAACAGAAACCUAAUAUAAGGCGUAUCAAGU--GGACAAGCUGGCCAAGGACAGUGAAGUUCAAGCAACCGUAA-CCUUGAUGCGUAAAUUAGGCAGGUA--AACGAUGAAAGAUGUAUGA
Porphyromonas_asacch.6    CAAGGGGUGACCCUUGGGAGAGAAGAAGCAAUA-GCGAAUUCGUGGCCUGACGAACAGAAACCUAAUAUAAGGCGUAUCAAGU--GGACAAGCUGGCCAAGGACAGUGAAGUUCAAGCAACCGUAA-CCUUGAUGCGUAAAUUAGGCAGGUA--AACGAUGAAAGAUGUAUGA
Paraprevotella_xylan.1    UUUAUCGUGAGGUAUGCACUGAAGGAAGCAGAACGCAAAAGUCUGUACCGACGAACAGAAAGUACAUAAGAGGCAUAACAAUA-AGGAUGAGUAUCCACAGCAAUACGAAGUCCUAUAAAUCAGAU-UAUUGUUAUGUAGAUGUACCGGCGA--UAGACGGAAGGAAAAAGCA
Prevotella_multiform.1    UCCACCGUGAGAUGAAAUCUGAAGAAAGCUGAUGGCAACCUCCUGCUCCAACGCAUAGGAACUUCAUAUAAGACAUGUAGUGU--GGGUAAGGUUGCUAAACAAACUAAAGCCCUGGCUAUUCGUA-ACGGUUGAUAUAAAUGAAGUAGUUA--UGAGGAAAAGGCAAUGUCU
Marivirga_tractuosa_.1    UUUUCCGUGAGGAAUGCAGUGAAGAAAGCGGGACACAAAAUCCGGUACUGACAAACAGGAACGGCAUAAGAGGCCAGAUAGAG-AGGGUAAGCAAGCACAUCUUUGCAAAGCCCAACCAG--CAAU-CUCUAUUAGGUAGAUGUCGCAGGGA--UCGGAGGAAGGAAUAUGUC
Cellulophaga_algicol.1    GUAACCGCGAGGUUAUAUCAGAAGAAAGCGAGACACAAACCUCGGUACUGACGAACAGAAACCGUAUGAGAGGCAUAGAUACU-UGGGUAAGCAAGCACAUCAUUGUAACGCCCAGUAUGAAAAAG-GGUAUUAAUUUAGAUACGGCAGUUA--UUGAGGGAAACCUGCCGGC
Cellulophaga_algicol.2    CUAACCGUGAGGUUAGGACUGAAGGAAGCAGGACACAAAGCUCGGUACAGACGAACAGAAACCGUACAGAAGGCAUAAUGCAC--GGGUAAGCAACCACAUCAUUGUAACGCCCAGAUUACCAAAA-GUGCAUUAUGUAGAUACGGCAGAGA--UUGAGUGAAACCUGCCUGC
Cellulophaga_algicol.3    CUAACCGUGAGGUUAGGACUGAAGGAAGCAGGACACAAAGCUCGGUACAGACGAACAGAAACCGUAUACGAGGCAUAAUGCAC--GGGUAAGCAACCACAUCAUUGUAACGCCCAGAUUACCAAAA-GUGCAUUAUGUAGAUACGGCAGAGA--UUGAGUGAAACCUGCCUGC
Cellulophaga_algicol.4    GUAACUGCGAAGUUACAUCUGAAGAAAGCGAGACACAAAACUCGGUACUGACGAACAGGAACCGUAUAAGAGGCAUAUUCAUC-UGGGUAAGCAAGCACAUCAUUGUAACGCCCAGAUUACAAAAA-GGUAAGUAUGUAGAUACGGCAGGGA--UGGAGUGAAACCUGCCUGC
Cellulophaga_algicol.5    GUAACUGCGAAGUUACAUCUGAAGAAAGCGAGACACAAAACUCGGUACUGACGAACAGGAACCGUAUAAGAGGCAUAUUCAUC-UGGGUAAGCAAGCACAUCAUUGUAACGCCCAGAUUACAAAAA-GGUAAGUAUGUAGAUACGGCAGGGA--UGGAGUGAAACCUGCCUGC
Cellulophaga_algicol.6    UUAACCGCGAGGUUAUAUCUGAAGAAAGCGAGACACAAACCUCGGUACUGACGAACAGAAACCGUAUGAAAGGCAUAGAUACU-UGGGUAAGCAAGCACAUCACUGUAACGCCCAGUAUGAAAAAG-GGUAUUAAUUUAGAUACGGCAGUUA--UUGAGGGAAACCUGCCUGC
Cellulophaga_algicol.7    GUAACUGCGAGGUUAUAUCUGAAGAAAGCGAGACACAAACCUCGGUACUGACGAACAGAAACUGUAUGAGAGGCAUAGAUACU-UGGGUAAGCAAGCACAUCAUUGUAACGCCCAGAAUAUGAGAAGGGUAUUAAUUUAGAUACGGCAGUUA--UUGAGGGAAACCUGCCUGC
Cellulophaga_algicol.8    CUAACCGUAAGGUUAGGACUGAAGGAAGCAGGACACAAAGCUCGGUACUGACGAACAGAAACCGUAUACGAGGCAUAAUGCAC--GGGUAAGCAACCACAUCAUUGUAACGCCCAGAUUACCAAAA-GUGCAUUAUGUAGAUACGGCAGAGA--UUGAGUGAAACCUGCCUGC
Cellulophaga_algicol.9    UUAACCGUGAGGUUAUAUCUGAAGAAAGCGAGACACAAACCUCGGUACUGACGAACAGAAACCGUAUGAGAGGCAUAGAUACU-UGGGUAAGCAAGCACAUCAUUGUAACGCCCAGAAUAUGAGAAGGGUAUUAAUUUAGAUACGGCAGUUA--UUGAGGGAAACCUGCCUGC
Cellulophaga_algicol.10   UUAACCGCGAGGUUAUAUCUGAAGAAAGCGAGACACAAACCUCGGUACUGACGAACAGAAACCGUAUGAAAGGCAUAGAUACU-UGGGUAAGCAAGCACAUCACUGUAACGCCCAGUAUGAAAAAG-GGUAUUAAUUUAGAUACGGCAGUUA--UUGAGGGAAACCUGCCUGC
Krokinobacter.1           CUAGUUGUGAAGUUAGGACUGAAGAAAGCAGGACACAAAUCUCGGUACUGACGAACAGGAACCGUAUAUGAGGCAUAAUUAUU-UGGGUAAGCAAGCACAUCAUUGUUACGCUCAAAGUAUCAAAAGGGUAAUUAUGUAGAUACGGCAGGGA--UUGAGAGAAAGAAAUGUUC
Krokinobacter.2           CUAGUUGUGAAGUUAGGACUGAAGAAAGCAGGACACAAAUCUCGGUACUGACGAACAGGAACCGUAUAUGAGGCAUAAUUAUU-UGGGUAAGCAAGCACAUCAUUGUUACGCUCAAAGUAUCAAAAGGGUAAUUAUGUAGAUACGGCAGGGA--UUGAGAGAAAGAAAUGUUC
Krokinobacter.3           CUAGUUGUGAAGCUAGGACUGAAGAAAGCAGGACACAAAUCUCGGUACUGACGAACAGGAACCGUAUAUGAGGCAUAAUUAUU-UGGGUAAGCAAGCACAUCAUUGUUACGCCCAAAGUAUCAAAAGGGUAAUUAUGUAGAUACGGCAGGGA--UUGAGAGAAAGAAGAUGUU
Krokinobacter.4           CUAGUUGUGAAGUUAGGACUGAAGAAAGCAGGACACAAAUCUCGGUACUGACGAACAGGAACCGUAUAUGAGGCAUAAUUAUU-UGGGUAAGCAAGCACAUCAUUGUUACGCUCAAAGUAUCAAAAGGGUAAUUAUGUAGAUACGGCAGGGA--UUGAGAGAAAGAAAUGUUC
Krokinobacter.5           CUAGUUGUGAAGCUAGGACUGAAGAAAGCAGGACACAAAUCUCGGUACUGACGAACAGGAACCGUAUAUGAGGCAUAAUUACU-CGGGUAAGCAAGCACAUCAUUGUUACGCCCAAAGUAUCAAAAGGGUAAUUAUGUAGAUACGGCAGGGA--UUGAGAGAAAGAAGAUGUU
Psychroflexus_torqui.1    CCAACCAUGAGGUUGGGACUGAAGAUAUACCGCUACAAAACUAGGUACUGACGGACAGAAACCGUACACGAGGCAUUAUGCAC--GGGUAAGCAACCAAAUCAUUGUAAAGCCCAGAAUGCCAAAA-GUGUAUAAUGUAGAUACGGCAGGAA--UCGAGUGAAAGAAGAUGUA
Z.galactanivorans.1       GUAACUGCGAAGUUACAUCUGAAGAAAGCGAGACACAAAACUCGGUACUGACGAACAGGAACCGUAUAAGAGGCAUAUUUACU-UGGGUAAGCAAGCACAUCAUUGUAACGCCCAGAACAUCAAAAGGGUAGAUAUGUAGAUACGGCGGUUA--UUGAGUGAAAGAAGAUGUU
Z.galactanivorans.2       GUAACCGUGAGGUUACACCUGAAGAAAGCGAGACACAAAACUCGGUACCGACGAACAGGAACCGUAUAGGAGGCAUAUUUACU-UGGGUAAGCAAGCACAUCAUUGUAACGCCCAGAUUACAAAAG-GGUAAGUAUGUAGAUACGGCGGUUA--UUGAGCGAAAGAAGAUGCA
Z.galactanivorans.3       GUAGCUGCGAGGUUACAUCUGAAGGAAGCGAGACACAAAACUCGGUACUGACGAACAGGAACCAGAUAUGAGGCU-GUUAGGA-UGGAUGAGCAAGCACAUCAUUGUAAAGUCCAAUUUAAGUGAAUGCCGAAGCAGUAGAUCUGGCAGGAA--UCGAGGGAAAGAGGAUGCA
Z.galactanivorans.4       GUAAUCGUGAGGUUACAUCUGGAGGAAGCGACCUACAAAACUUGGUACCGACGAACAGGAAUCGCAUAUGAGGCAUAAAUGCA-CGGGUAAGUAAGCAGAUCAUUAUAAAGCCCAAAAUACCAAAAGUGAACUAAUGUAGAUGCGGCAGGAA--UCAAGUGAAAGAAGAUGUU
Zunongwangia_profund.1    UCUGUCGUGAGACGGGAAGUGAAGGAAGCAGGACACAAAUCUUGGGACUGACGAACAGGAGCCAGAUAUGAGGCUGUUCCGAUA-GGAUAAGCAAGCACAUCAUUGCGACGUCCAAUUAUAGUGAAUACCGGAGCAGUAGAUCUGGCAGGAA--UCAAGGGAAAGAAGAUGUU
Mucilaginibacter_pal.2    UGGUAGGCGACUACGUCUCUGAAGGAAGCCGACGACAAAAGUUCGAGCCUACGAACAGAAACUGCAUAUGAGGCGGGAUAGUA-UGGGUGAUGCUGCACAAGAAGCAAAAGCCCCACUGUACAGGA-UACUAUAACGUAAAUGCAGAGGCUUCAUGAACUGAAAGCGUGCACA
Sphingobacterium.1        UCCACCGCGAGGUGGAAUCUGAAGGAAGCUGGCGGCAAAGUCCCGGCCUGACGAACAGAAACUGCAUAUUAGGCCAAAUGGAC-CGGAUGAGAUUGCCAAACAAAUCGAAGUCCUACUGUCCGGG--GUUCACAAGGUAGAUGCAGCAGGUAUAUGGGAUGAAAGUCAUUACU
Bacillus_tusciae_DSM.1    UCCGCUGCGAGGCGGAAUCCGAAGGAAACCGGAGGCAAACCCACGGUCCGAUGAACAAGAACCUCAUACGAGGCUGCGCCGUU-CGGAUGAGCUGGCGUAACACGGCGAAAUCCG-GCUGCCAAGG-GGCGGUGGAGUAUAUGAGGCGGGCG--CGGGGGGAAGGUCAACGUU
Alicyclobacillus_aci.1    UCCAUCGUGAGGUGGAAUCUGAAGGAAGCCGGAGGCAAAGCCCCGACCUGAGGACCACGAACCCAAGGUGAGGCUGCUGCAUU-CGGGCGAGUCUGCUAAACAAGACAAAGCCCUAC-AGCCAAGG-GAUGCAGCAGUAAAUUGGGCAGGUACAUGGGGUGAAAGCGACCGUU
Anoxybacillus_flavit.1    UCCGUGGCGACACGGAAUCUGAAGGAAGCGAGCGGCAAACUUCCGGUCUGAGGAACACGAACUUCAUAUAAGGCUAGGUAUCAUUGGAUGAGUUUGCUAAACAAAACAAAGUCC-UUCUGCCGAAGGUGAUACAGAGUAAAUGAAGCAGAUAGAUGGAAGGAAAGAUGCACUC
Bacillus_halodurans_.1    UCUGGGGUGACCCAGAAUCUGAAGGAAGUCGGCGGCAAACCUCCGCUCCUAGGAACACGAACUUCAUAUAAGGCUAGGUAGACUUGGGUGAGAUUGCCUAACAAAUCAAAGUCC--ACUGCCAAAGGGUCUACCGAGUAAAUGAAGAGGAGACAUGGAGGGGAAGAAUGUGUA
Bacillus.1                UCCGUGGCGACACGGAAUCUAAAGGAAGCGAGCGGCAAACCUCCGGUCUGAGGAACACGAACUUCAUAUAAGGCUAGGUACCAUUGGACGAGUUUGCAGAUCAAAACAAAGUCC-UACUGCCAAAGGUGGUACAGAGUAAAUGGAGCAGAUAGAUGGAGGGAAAGACUGUACU
Bacillus_halodurans_.2    UCUGGGGUGACCCAGAAUCUGAGGGAAGUCGGCGGCAAACCUCCGCUUCUAGGAACACGAACUUCAUAGGAGUUUGGGUAUACUUGGAAGAGGUUGCGAAACAAAUCAAAGUCCUUACUGCCGAAGGGUAUAUCAAGUAAAUGAAGAGAAGACAUGGAGGGGAAGAAUGUGUG
Bacillus.2                UCCGUGGCGACACGGAAUCUAAAGGAAGCGAGCGGCAAACCUCCGGUCUGAGGAACACGAACUUCAUAUAAGGCUAGGUACCAUUGGACGAGUUUGCAGAUCAAAACAAAGUCC-UACUGCCAAAGGUGGUACAGAGUAAAUGGAGCAGAUAGAUGGAGGGAAAGACUGUACU
Bacillus.3                UCCGUGGCGACACGGAAUCUAAAGGAAGCGAGCGGCAAACCUCCGGUCUGAGGAACACGAACUUCAUAUAAGGCUAGGUACCAUUGGACGAGUUUGCAGAUCAAAACAAAGUCC-UACUGCCAAAGGUGGUACAGAGUAAAUGGAGCAGAUAGAUGGAGGGAAAGACUGUACU
Bacillus.4                UCCGUGGCGACACGGAAUCUAAAGGAAGCGAGCGGCAAACCUCCGGUCUGAGGAACACGAACUUCAUAUAAGGCUAGGUACCAUUGGACGAGUUUGCAGAUCAAAACAAAGUCC-UACUGCCAAAGGUGGUACAGAGUAAAUGGAGCAGAUAGAUGGAGGGAAAGACUGUACU
B.agaradhaerens.1         UCUGGGGUGACCCAGAAUCUGAAGGAAGUCGGCGGCAAACCUCCGCUCCUAGGAACACGAACUUCAUAUAAGGCUAGGUAGACUUGGGUGAGAUUGCCUAACAAAUCAAAGUCC--ACUGCCAAAGGGUCUACCGAGUAAAUGAAGAGGAGACAUGGAGGGGAAGAAUGUGUA
Bacillus.5                UCCGUGGCGACACGGAAUCUAAAGGAAGCGAGCGGCAAACCUCCGGUCUGAGGAACACGAACUUCAUAUAAGGCUAGGUACCAUUGGACGAGUUUGCAGAUCAAAACAAAGUCC-UACUGCCAAAGGUGGUACAGAGUAAAUGGAGCAGAUAGAUGGAGGGAAAGACUGUACU
B.halodurans.1            UCUGGGGUGACCCAGAAUCUGAAGGAAGUCGGCGGCAAACCUCCGCUCCUAGGAACACGAACUUCAUAUAAGGCUAGGUAGACUUGGAUGAGAUUGCCUAACAAAUCAAAGUCC--ACUGCCAAAGGGUCUACCGAGUAAAUGAAGAGGAGACAUGGAGGGGAAGAAUGUGUA
Bacillus_coahuilensi.1    CUUAUCGUGAGGUAAGGGCUGGAGGAAGCGUGGAAUAAAAUCUUGGCUUGACGAACAGAAACCUGAUAUAAGGCUCUACAAAG--GGAUAAGGCUCCAUAACAAGUCAAAGUCCAAAUGUGCGUAA-CUUUGUAGGGUAAAUCAGGCAAGUA--AAAGAGGAAGGAUAGUUGU
Bacillus_coahuilensi.2    UCCAUGGUGACGUGGAAUCUGAAGGAAGCGAGCGGCAAACCUCCGGUCUGAGGAACACGAACUUCAUAUGAGGCUAGUAUCGU-UGGAUGAGUUUGCUAAACAAAACGAAGUCCUUUCUGUCGAAG-GCGAUACAAGUAAAUGGAGCAGAUAGGUGGAGGGAAAGAUUGCAUU
Bacillus_cellulosily.1    AUGUCCGCGAGGAAAUGUGUGGAGGA-CCUGAAGGCGAAUCUCGGAACAGACGA---CUAACCACCAUGUUGGCUGACAGAAU-CGGAUAACCUUGCGAAAGAUGGGGAAGUCCUGCCACAAGAGG-GUUCUGUAAGUUAUGAGGACUGGGU--UCGAGGGAAAGCUUGAUGA
Bacillus.6                UCCGUGGCGACACGGAAUCUAAAGGAAGCGAGCGGCAAACCUCCGGUCUGAGGAACACGAACUUCAUAUAAGGCUAGGUACCAUUGGACGAGUUUGCAGAUCAAAACAAAGUCC-UACUGCCAAAGGUGGUACAGAGUAAAUGGAGCAGAUAGAUGGAGGGAAAGACUGUACU
Bacillus_cellulosily.2    UCCACUGUGAGGUGGAAUCUGAAGGAAGCCGGACGCAAAAUCUCGAGGUAACGAACAGAAACUGGAUACAAGGCUGUAGGAGA-UGGAUGAGUUUGCAAUACAAAACGAAGUCCC-ACUGCACGAA-UCUCCUACAGUAAAUUCAGUACUUG--CGAGAGGAAAGCGGUUAGA
Bacillus_halodurans_.3    UCUGGGGUGACCCAGAAUCUGAAGGAAGUCGGCGGCAAACCUCCGCUCCUAGGAACACGAACUUCAUAUAAGGCUAGGUAGACUUGGGUGAGAUUGCCUAACAAAUCAAAGUCC--ACUGCCAAAGGGUCUACCGAGUAAAUGAAGAGGAGACAUGGAGGGGAAGAAUGUGUA
Bacillus_coahuilensi.3    CUUAUCGUGAGGUAAGGGCUGGAGGAAGCGUGGAAUAAAAUCUUGGCUUGACGAACAGAAACCUGAUAUAAGGCUCUACAAAG--GGAUAAGGCUCCAUAACAAGUCAAAGUCCAAAUGUGCGUAA-CUUUGUAGGGUAAAUCAGGCAAGUA--AAAGAGGAAGGAUAGUUGU
B.halodurans.2            UCUGGGGUGACCCAGAAUCUGAAGGAAGUCGGCGGCAAACCUCCGCUCCUAGGAACACGAACUUCAUAUAAGGCUAGGUAGACUUGGGUGAGAUUGCCUAACAAAUCAAAGUCC--ACUGCCAAAGGGUCUACCGAGUAAAUGAAGAGGAGACAUGGAGGGGAAGAAUGUGUA
Bacillus.7                UCCGUGGCGACACGGAAUCUAAAGGAAGCGAGCGGCAAACCUCCGGUCUGAGGAACACGAACUUCAUAUAAGGCUAGGUACCAUUGGACGAGUUUGCAGAUCAAAACAAAGUCC-UACUGCCAAAGGUGGUACAGAGUAAAUGGAGCAGAUAGAUGGAGGGAAAGACUGUACU
B.vedderi.1               UCUGGGGUGACCCAGAAUCUGAAGGAAGUCGGCGGCAAACCUCCGCUCCUAGGAACACGAACUUCAUAUAAGGCUAGGUAGACUUGGGUGAGAUUGCCUAACAAAUCAAAGUCC--ACUGCCAAAGGGUCUACCGAGUAAAUGAAGAGGAGACAUGGAGGGGAAGAAUGUGUA
Bacillus.8                UCCGUGGCGACACGGAAUCUAAAGGAAGCGAGCGGCAAACCUCCGGUCUGAGGAACACGAACUUCAUAUAAGGCUAGGUACCAUUGGACGAGUUUGCAGAUCAAAACAAAGUCC-UACUGCCAAAGGUGGUACAGAGUAAAUGGAGCAGAUAGAUGGAGGGAAAGACUGUACU
B.horikoshii.1            UCUGGGGUGACCCAGAAUCUGAAGGAAGUCGGCGGCAAACCUCCGCUCCUAGGAACACGAACUUCAUAUAAGGCUAGGUAGACUUGGGUGAGAUUGCCUAACAAAUCAAAGUCC--ACUGCCAAAGGGUCUACCGAGUAAAUGAAGAGGAGACAUGGAGGGGAAGAAUGUGUA
Bacillus_coahuilensi.4    CUUAUCGUGAGGUAAGGGCUGGAGGAAGCGUGGAAUAAAAUCUUGGCUUGACGAACAGAAACCUGAUAUAAGGCUCUACAAAG--GGAUAAGGCUCCAUAACAAGUCAAAGUCCAAAUGUGCGUAA-CUUUGUAGGGUAAAUCAGGCAAGUA--AAAGAGGAAGGAUAGUUGU
Bacillus.9                UCCGUGGCGACACGGAAUCUAAAGGAAGCGAGCGGCAAACCUCCGGUCUGAGGAACACGAACUUCAUAUAAGGCUAGGUACCAUUGGACGAGUUUGCAGAUCAAAACAAAGUCC-UACUGCCAAAGGUGGUACAGAGUAAAUGGAGCAGAUAGAUGGAGGGAAAGACUGUACU
B.halodurans.3            UCUGGGGUGACCCAGAAUCUGAAGGAAGUCGGCGGCAAACCUCCGCUCCUAGGAACACGAACUUCAUAUAAGGCUAGGUAGACUUGGGUGAGAUUGCCUAACAAAUCAAAGUCC--ACUGCCAAAGGGUCUACCGAGUAAAUGAAGAGGAGACAUGGAGGGGAAGAAUGUGUA
Bacillus_cellulosily.3    AUGUCCGCGAGGAAAUGUGUGGAGGA-CCUGAAGGCGAAUCUCGGAACAGACGA---CUAACCACCAUGUUGGCUGACAGAAU-CGGAUAACCUUGCGAAAGAUGGGGAAGUCCUGCCACAAGAGG-GUUCUGUAAGUUAUGAGGACUGGGU--UCGAGGGAAAGUUUGAUGA
Bacillus.10               UCCGUGGCGACACGGAAUCUAAAGGAAGCGAGCGGCAAACCUCCGGUCUGAGGAACACGAACUUCAUAUAAGGCUAGGUACCAUUGGACGAGUUUGCAGAUCAAAACAAAGUCC-UACUGCCAAAGGUGGUACAGAGUAAAUGGAGCAGAUAGAUGGAGGGAAAGACUGUACU
B.halodurans.4            UCUGGGGUGACCCAGAAUCUGAAGGAAGUCGGCGGCAAACCUCCGCUCCUAGGAACACGAACUUCAUAUAAGGCUAGGUAGACUUGGGUGAGAUUGCCUAACAAAUCAAAGUCC--ACUGCCAAAGGGUCUACCGAGUAAAUGAAGAGGAGACAUGGAGGGGAAGAAUGUGUA
B.alcalophilus.1          UCUGGGGUGACCCAGAAUCUGAAGGAAGUCGGCGGCAAACCUCCGCUCCUAGGAACACGAACUUCAUAUAAGGCUAGGUAGACUUGGGUGAGAUUGCCUAACAAAUCAAAGUCC--ACUGCCAAAGGGUCUACCGAGUAAAUGAAGAGGAGACAUGGAGGGGAAGAAUGUGUA
Bacillus_pseudofirmu.1    UCCAUGGCGACAUGGAAUCUGAAGGAAGCUCGAGGCAAAUCUCCGGUAUGACAAACAGAAAGCAUAUAAGAAGCAACGUAUAA--AGACAAGAUUGUCAAAGAAGUUAAAAUCCUAGCUCCAACAA-UCAUAAGGUGUAUAUGUGGCAGAUAGAUGGAGGGAAAGUUCGCACU
B.halodurans.5            UCUGGGGUGACCCAGAAUCUGAAGGAAGUCGGCGGCAAACCUCCGCUCCUAGGAACACGAACUUCAUAUAAGGCUAGGUAGACUUGGAUGAGAUUGCCUAACAAAUCAAAGUCC--ACUGCCAAAGGGUCUACCGAGUAAAUGAAGAGGAGACAUGGAGGGGAAGAAUGUGUA
B.halodurans.6            UCUGGGGUGACCCAGAAUCUGAAGGAAGUCGGCGGCAAACCUCCGCUCCUAGGAACACGAACUUCAUAUAAGGCUAGGUAGACUUGGGUGAGAUUGCCUAACAAAUCAAAGUCC--ACUGCCAAAGGGUCUACCGAGUAAAUGAAGAGGAGACAUGGAGGGGAAGAAUGUGUA
B.halodurans.7            UCUGGGGUGACCCAGAAUCUGAAGGAAGUCGGCGGCAAACCUCCGCUCCUAGGAACACGAACUUCAUAUAAGGCUAGGUAGACUUGGGUGAGAUUGCCUAACAAAUCAAAGUCC--ACUGCCAAAGGGUCUACCGAGUAAAUGAAGAGGAGACAUGGAGGGGAAGAAUGUGUA
B.halodurans.8            UCUGGGGUGACCCAGAAUCUGAAGGAAGUCGGCGGCAAACCUCCGCUCCUAGGAACACGAACUUCAUAUAAGGCUAGGUAGACUUGGGUGAGAUUGCCUAACAAAUCAAAGUCC--ACUGCCAAAGGGUCUACCGAGUAAAUGAAGAGGAGACAUGGAGGGGAAGAAUGUGUA
Bacillus.11               UCCGUGGCGACACGGAAUCUAAAGGAAGCGAGCGGCAAACCUCCGGUCUGAGGAACACGAACUUCAUAUAAGGCUAGGUACCAUUGGACGAGUUUGCAGAUCAAAACAAAGUCC-UACUGCCAAAGGUGGUACAGAGUAAAUGGAGCAGAUAGAUGGAGGGAAAGACUGUACU
B.halodurans.9            UCUGGGGUGACCCAGAAUCUGAAGGAAGUCGGCGGCAAACCUCCGCUCCUAGGAACACGAACUUCAUAUAAGGCUAGGUAGACUUGGGUGAGAUUGCCUAACAAAUCAAAGUCC--ACUGCCAAAGGGUCUACCGAGUAAAUGAAGAGGAGACAUGGAGGGGAAGAAUGUGUA
B.cohnii.1                UCUGGGGUGACCCAGAAUCUGAAGGAAGUCGGCGGCAAACCUCCGCUCCUAGGAACACGAACUUCAUAUAAGGCUAGGUAGACUUGGGUGAGAUUGCCUAACAAAUCAAAGUCC--ACUGCCAAAGGGUCUACCGAGUAAAUGAAGAGGAGACAUGGAGGGGAAGAAUGUGUA
B.halodurans.10           UCUGGGGUGACCCAGAAUCUGAAGGAAGUCGGCGGCAAACCUCCGCUCCUAGGAACACGAACUUCAUAUAAGGCUAGGUAGACUUGGGUGAGAUUGCCUAACAAAUCAAAGUCC--ACUGCCAAAGGGUCUACCGAGUAAAUGAAGAGGAGACAUGGAGGGGAAGAAUGUGUA
Bacillus_halodurans_.4    UCUGGGGUGACCCAGAAUCUGAAGGAAGUCGGCGGCAAACCUCCGCUCCUAGGAACACGAACUUCAUAUAAGGCUAGGUAGACUUGGGUGAGAUUGCCUAACAAAUCAAAGUCC--ACUGCCAAAGGGUCUACCGAGUAAAUGAAGAGGAGACAUGGAGGGGAAGAAUGUGUA
B.clausii.1               UCUGGGGUGACCCAAAAUCUGAAGGAAGUCGGCGGCAAACCUCCGCUCCUAGGAACACGAACUUCAUAUAAGGCUAGGUAGACUUGGGUGAGAUUGCCUAACAAAUCAAAGUCC--ACUGCCAAAGGGUCUACCGAGUAAAUGAAGAGGAGACAUGGAGGGGAAGAAUGUGUA
Bacillus_halodurans_.5    UCUGGGGUGACCCAGAAUCUGAAGGAAGUCGGCGGCAAACCUCCGCUCCUAGGAACACGAACUUCAUAUAAGGCUAGGUAGACUUGGGUGAGAUUGCCUAACAAAUCAAAGUCC--ACUGCCAAAGGGUCUACCGAGUAAAUGAAGAGGAGACAUGGAGGGGAAGAAUGUGUA
Bacillus_halodurans_.6    UCUGGGGUGACCCAGAAUCUGAAGGAAGUCGGCGGCAAACCUCCGCUCCUAGGAACACGAACUUCAUAUAAGGCUAGGUAGACUUGGGUGAGAUUGCCUAACAAAUCAAAGUCC--ACUGCCAAAGGGUCUACCGAGUAAAUGAAGAGGAGACAUGGAGGGGAAGAAUGUGUA
B.clarkii.1               UCUGGGGUGACCCAGAAUCUGAAGGAAGUCGGCGGCAAACCUCCGCUCCUAGGAACACGAACUUCAUAUAAGGCUAGGUAGACUUGGGUGAGAUUGCCUAACAAAUCAAAGUCC--ACUGCCAAAGGGUCUACCGAGUAAAUGAAGAGGAGACAUGGAGGGGAAGAAUGUGUA
Bacillus.12               UCCAUGGCGACGUGGAAUCUGAAGGAAGCCCUAGGCAAAUCCUCGGUCUGAGGUACACGAAUCACAUUUGAGGUGACUGUUUC-AGGACGAGUUUGCAAAACAAAACAAAGUCCAAAUCCCCGGAU-GGAACAGACAUAAAUGUGGCAGAUAUAUGAGGAGAAAGUGGAUGAA
Bacillus.13               UCCGUGGCGACACGGAAUCUAAAGGAAGCGAGCGGCAAACCUCCGGUCUGAGGAACACGAACUUCAUAUAAGGCUAGGUACCAUUGGACGAGUUUGCAGAUCAAAAC-AAGUCC-UACUGCCAAAGGUGGUACAGAGUAAAUGGAGCAGAUAGAUGGAGGGAAAGCUGUACUC
Bacillus_cellulosily.4    AUGUCCGCGAGGAAAUGUGUGGAGGA-CCUGAAGGCGAAUCUCGGAACAGACGA---CUAACCACCAUGUUGGCUGACAGAAU-CGGAUAACCUUGCGAAAGAUGGGGAAGUCCUGCCACAAGAGG-GUUCUGUAAGUUAUGAGGACUGGGU--UCGAGGGAAAGUUUGAUGA
B.halmapalus.1            UCUGGGGUGACCCAGAAUCUGAAGGAAGUCGGCGGCAAACCUCCGCUCCUAGGAACACGAACUUCAUAUAAGGCUAGGUAGACUUGGGUGAGAUUGCCUAACAAAUCAAAGUCC--ACUGCCAAAGGGUCUACCGAGUAAAUGAAGAGGAGACAUGGAGGGGAAGAAUGUGUA
B.thermoalkalophilus.1    UCUGGGGUGACCCAGAAUCUGAAGGAAGUCGGCGGCAAACCUCCGCCCCUAGGAACACGAACUUCAUAUAAGGCUAGGUAGACUUGGGUGAGAUUGCCUAACAAAUCAAAGUCC--ACUGCCAAAGGGUCUACCGAGUAAAUGAAGAGGAGACAUGGAGGGGAAGAAUGUGUA
B.firmus.1                UCUGGGGUGACCCAGAAUCUGAAGGAAGUCGGCGGCAAACCUCCGCUCCUAGGAACACGAACUUCAUAUAAGGCUAGGUAGACUUGGGUGAGAUUGCCUAACAAAUCAAAGUCC--ACUGCCAAAGGGUCUACCGAGUAAAUGAAGAGGAGACAUGGAGGGGAAGAAUGUGUA
Bacillus_cellulosily.5    AUGUCCGCGAGGAAAUGUGUGGAGGA-CCUGAAGGCGAAUCUCGGAACAGACGA---CUAACCACCAUGUUGGCUGACAGAAU-CGGAUAACCUUGCGAAAGAUGGGGAAGUCCUGCCACAAGAGG-GUUCUGUAAGUUAUGAGGACUGGGU--UCGAGGGAAAGUUUGAUGA
B.halodurans.11           UCUGGGGUGACCCAGAAUCUGAAGGAAGUCGGCGGCAAACCUCCGCUCCUAGGAACACGAACUUCAUAUAAGGCUAGGUAGACUUGGGUGAGAUUGCCUAACAAAUCAAAGUCC--ACUGCCAAAGGGUCUACCGAGUAAAUGAAGAGGAGACAUGGAGGGGAAGAAUGUGUA
Bacillus_pseudofirmu.2    CCUGUGGUGACGCAGGAUCUGAAGGAAGCGAGCGGCAAACUUCCGGUCUGAGGAACACGAACUUCAUAUAAGGCUAGGUAUCAUUGGAUGAGUCUGCUAGACAAGACGAAGCCC-UUCUGCCAAAGGUGAUACAGAGUAAAUGAAGCAGAUAGAUGGAAGGAAAGAUUGUACU
Bacillus_coahuilensi.5    CUUAUCGUGAGGUAAGGGCUGGAGGAAGCGUGGAAUAAAAUCUUGGCUUGACGAACAGAAACCUGAUAUAAGGCUCUACAAAG--GGAUAAGGCUCCAUAACAAGUCAAAGUCCAAAUGUGCGUAA-CUUUGUAGGGUAAAUCAGGCAAGUA--AAAGAGGAAGGAUAGUUGU
Bacillus_cellulosily.6    AUGUCCGCGAGGAAAUGUGUGGAGGA-CCUGAAGGCGAAUCUCGGAACAGACGA---CUAACCACCAUGUUGGCUGACAGAAU-CGGAUAACCUUGCGAAAGAUGGGGAAGUCCUGCCACAAGAGG-GUUCUGUAAGUUAUGAGGACUGGGU--UCGAGGGAAAGUUUGAUGA
Bacillus_coahuilensi.6    CUUAUCGUGAGGUAAGGGCUGGAGGAAGCGUGGAAUAAAAUCUUGGCUUGACGAACAGAAACCUGAUAUAAGGCUCUACAAAG--GGAUAAGGCUCCAUAACAAGUCAAAGUCCAAAUGUGCGUAA-CUUUGUAGGGUAAAUCAGGCAAGUA--AAAGAGGAAGGAUAGUUGU
Bacillus_cytotoxicus.1    UCCGUGGUGACGCGGAAUCUGAAGGAAGUCGGCGGCAAAUCUCCGGUCUGAGGAACACGAACUUCAUAUGAGGCCAGGUAUCAUUGGAUGAGAUUGCUAAACAAAUCAAAGUCC-UACUGCCAAAGGUGAUACAGAGUAAAUGAAGCAGAUAGGUGGAGAGGAAGAAUAUGUG
Bacillus_thuringiens.1    CUUACCGUGAGGUAAGGGCUGGAGGAAGCGUGGAAUAAAAUCUUGGCUCGACGAACAGAAAUCUGAUAGAAGGCUCUAUAAAG--GGAUGAGACUCCAAGACAAGUUAAAAUCCAAAUGUGCGUAA-CUUUGUAGAGUAAAUCAGGCGAGUA--AAAGAGGAAAGAUAGUGGU
Caldalkalibacillus_t.1    UCCGCUGUGAGGCGGAAUCUGAAGGAAGCUGGAGGCAAACACUCGACCUGAGGUACACGAACCCAAUUUGAGGCUGUCACAAU-CGGAUGAGUCUGCCAAACAAGACGAAGUCC-AGCCGCCAAGG-GUUGUGGCAGUAUAUUGGGCAGGUACAUGAGUGGAAAGUCCGUGCU
Geobacillus.1             UCCACCGUGAGGUGGAAUCUGAAGGAAGCUGGAGGCAAACACUUGACCUGAGGUACACGAACCCAAUGGGAGGCCGCCACAGU-CGGACGAGUCUGCUGGACAAGACGAAGUCCA-GCCGCCAAGG-GCUGUGGAGGUAGAUUGGGCAGGUGCAUGAGUGGAAAGUGUCCAUC
Geobacillus.2             UCCACCGUGAGGUGGAAUCUGAAGGAAGCUGGAGGCAAACACUUGACCUGAGGUACACGAACCCAAUGGGAGGCCGCCACAGU-CGGACGAGUCUGCUGGACAAGACGAAGUCCA-GCCGCCAAGG-GCUGUGGAGGUAGAUUGGGCAGGUGCAUGAGUGGAAAGUGUCCAUC
Geobacillus.3             UCCACCGUGAGGUGGAAUCUGAAGGAAGCUGGAGGCAAACACUUGACCUGAGGUACACGAACCCAAUGGGAGGCCGCCACAGU-CGGACGAGUCUGCUGGACAAGACGAAGUCCA-GCCGCCAAGG-GCUGUGGAGGUAGAUUGGGCAGGUGCAUGAGUGGAAAGUGUCCAUC
Geobacillus.4             UCUGUGGUGACGCGGAAUCUGAAGGAAGCGAGCGGCAAACUUCCGGUCUGAGGAACACGAACUUCAUACAAGGCUAGGUAUCAUUGGAUGAGUUUGCUCAACAAAACAAAGUCC-UUCUGCCGAAGGUGAUACAGAGUAAAUGAAGCAGAUAGAUGGAAGGAAAGAUUACAUC
Geobacillus_kaustoph.1    UCUGCGGCGACGCAGAAUCUGAAGGAAGCGGGCGGCAAACUUCCGGUCUGAGGAACACGAACUUCAUAGGAGGCUGGGUAUCAUUGGGUGAGUUUGCACGACAAAACGAAGCCC-UUCUGCCGAAGGUGAUACCGAGUAAAUGAAGCAGAUGGAUGGAAGGAAAGACUGCACU
Geobacillus_kaustoph.2    UCUGCGGCGACGCAGAAUCUGAAGGAAGCGGGCGGCAAACUUCCGGUCUGAGGAACACGAACUUCAUAGGAGGCUGGGUAUCAUUGGGUGAGUUUGCACGACAAAACGAAGCCC-UUCUGCCGAAGGUGAUACCGAGUAAAUGAAGCAGAUGGAUGGAAGGAAAGACUGCACU
Geobacillus.5             UCCACCGUGAGGUGGAAUCUGAAGGAAGCUGGAGGCAAACACUUGACCUGAGGUACACGAACCCAAUGGGAGGCCGCCACAGU-CGGACGAGUCUGCUGGACAAGACGAAGUCCA-GCCGCCAAGG-GCUGUGGAGGUAGAUUGGGCAGGUGCAUGAGUGGAAAGUGUCCAUC
G.stearothermophilus.1    UCCACCGUGAGGUGGAAUCUGAAGGAAGCUGGAGGCAAACACUUGACCUGAGGUACACGAACCCAAUGGGAGGCCGCCACAGU-CGGACGAGUCUGCUGGACAAGACGAAGUCCA-GCCGCCAAGG-GCUGUGGAGGUAGAUUGGGCAGGUGCAUGAGUGGAAAGUGUCCAUC
Geobacillus.6             UCCACCGUGAGGUGGAAUCUGAAGGAAGCUGGAGGCAAACACUUGACCUGAGGUACACGAACCCAAUGGGAGGCCGCCACAGU-CGGACGAGUCUGCUGGACAAGACGAAGUCCA-GCCGCCAAGG-GCUGUGGAGGUAGAUUGGGCAGGUGCAUGAGUGGAAAGUGUCCAUC
Geobacillus.7             UCCGUGGCGACGUGGAAUCGGUAGGAAGCAGGCGGCAAACUUCCAGCCUGCGGAAUACGAACUUCAUAGGAGGCUAGGUAUUAUUGGGGAAGUUUGCCCAACAAAAUAAAGCUC-UUCUGCCGAAGGUAAUGCCAAGUAAAUAAAGCAGACG--UAUACUGAACGGUACGUAC
G.stearothermophilus.2    UCCACCGUGAGGUGGAAUCUGAAGGAAGCUGGAGGCAAACACUUGACCUGAGGUACACGAACCCAAUGGGAGGCCGCCACAGU-CGGACGAGUCUGCUGGACAAGACGAAGUCCA-GCCGCCAAGG-GCUGUGGAGGUAGAUUGGGCAGGUGCAUGAGUGGAAAGUGUCCAUC
Geobacillus.9             UCCACCGUGAGGUGGAAUCUGAAGGAAGCUGGAGGCAAACACUUGACCUGAGGUACACGAACCCAAUGGGAGGCCGCCACAGU-CGGACGAGUCUGCUGGACAAGACGAAGUCCA-GCCGCCAAGG-GCUGUGGAGGUAGAUUGGGCAGGUGCAUGAGUGGAAAGUGUCCAUC
Geobacillus.10            UCCACCGCGAGGUGGAAUCUGAAGGAAGCUGGAGGCAAACACUUGACCUGAGGUACACGAACCCAAUGGGAGGCCGCCAUAGU-CGGACGAGUCUGCGGAACAAGACGAAGUCCAG-CCGCUAAGG-GCUGUGGAGGUAGAUUGGGCAGGUGCAUGAGUGGAAAGUGUCCAUC
Geobacillus.11            UCCACCGUGAGGUGGAAUCUGAAGGAAGCUGGAGGCAAACACUUGACCUGAGGUACACGAACCCAAUGGGAGGCCGCCACAGU-CGGACGAGUCUGCUGGACAAGACGAAGUCCA-GCCGCCAAGG-GCUGUGGAGGUAGAUUGGGCAGGUGCAUGAGUGGAAAGUGUCCAUC
G.stearothermophilus.3    UCCACCGUGAGGUGGAAUCUGAAGGAAGCUGGAGGCAAACACUUGACCUGAGGUACACGAACCCAAUGGGAGGCCGCCACAGU-CGGACGAGUCUGCUGGACAAGACGAAGUCCA-GCCGCCAAGG-GCUGUGGAGGUAGAUUGGGCAGGUGCAUGAGUGGAAAGUGUCCAUC
Geobacillus.12            UCUGCGGCGACGCAGAAUCUGAAGGAAGCGGGCGGCAAACUUCCGGUCUGAGGAACACGAACUUCAUAGGAGGCUGGGUAUCAUUGGGUGAGUUUGCAUGACAAAACGAAGCCC-UUCUGCCGAAGGUGAUACCGAGUAAAUGAAGCAGAUAGAUGGAAGGAAAGACUGCACU
Geobacillus.13            UCCACCGUGAGGUGGAAUCUGAAGGAAGCUGGAGGCAAACACUUGACCUGAGGUACACGAACCCAAUGGGAGGCCGCCACAGU-CGGACGAGUCUGCUGGACAAGACGAAGUCCA-GCCGCCAAGG-GCUGUGGAGGUAGAUUGGGCAGGUGCAUGAGUGGAAAGUGUCCAUC
Geobacillus.14            UCCACCGCGAGGUGGAAUCUGAAGGAAGCUGGAGGCAAACACUUGACCUGAGGUACACGAACCCAAUGGGAGGCCGCCAUAGU-CGGACGAGUCUGCGGAACAAGACGAAGUCCAG-CCGCUAAGG-GCUGUGGAGGUAGAUUGGGCAGGUGCAUGAGUGGAAAGUGUCCAUC
Lysinibacillus_fusif.1    UCCAUGGCGACGUGGAAUCUGGAGGUAAUCAGACGCAAACUCUCAAACUGUUGAACAGAAAUCAGAUAGAAGGCUGGUUAGGA-UGGAUAAGCUUGCAUAACAAAGCGAAGUCUU-ACUGUUCGAA-UCCCAUACAGUAAAUUUGGCGGUUAUAUGAGAGGAAAGUGGCUGUG
Oceanobacillus_iheye.1    GCUAUCGUGAGGUAGUGGCUGAAGGAAGCCGGACGCAAACUCCUGAACUGACGAACAGAAAUUAGAUAGAAGGCUGGUUAGGU-CGGAUAAGUCUGCAUAUCAAGACAAAGUCCU-ACUGCCCGAA-ACCUAUACAGUAAAUCUAACAGUUAUACGGGAGGAAAGUUUUCACU
Oceanobacillus_iheye.3    UCCGUGGCGACAUGGAAUCUGAAGGAAGCGGACGGCAAACCUUCGGUCUGAGGAACACGAACUUCAUAUGAGGCUAGGUAUCAAUGGAUGAGUUUGCAUAACAAAACAAAGUCCUUUCUGCCAAAGUUGGUACAGAGUAAAUGAAGCAGAUUGAUGAAGGGAAAGACUGCAUU
Oceanobacillus_iheye.4    UCCGUGGCGACAUGGAAUCUGAAGGAAGCGGACGGCAAACCUUCGGUCUGAGGAACACGAACUUCAUAUGAGGCUAGGUAUCAAUGGAUGAGUUUGCAUAACAAAACAAAGUCCUUUCUGCCAAAGUUGGUACAGAGUAAAUGAAGCAGAUUGAUGAAGGGAAAGACUGCGUU
Oceanobacillus_iheye.5    UCCGUGGCGACAUGGAAUCUGAAGGAAGCGGACGGCAAACCUUCGGUCUGAGGAACACGAACUUCAUAUGAGGCUAGGUAUCAAUGGAUGAGUUUGCAUAACAAAACAAAGUCCUUUCUGCCAAAGUUGGUACAGAGUAAAUGAAGCAGAUUGAUGAAGGGAAAGACUGCAUU
Oceanobacillus_iheye.6    UCCGUGGCGACAUGGAAUCUGAAGGAAGCGGACGGCAAACCUUCGGUCUGAGGAACACAAACUUCAUAUGAGGCUAGGUAUCAAUGGAUGAGUUUGCAUAACAAAACAAAGUCCUUUCUGCCAAAGUUGGUACAGAGUAAAUGAAGCAGAUUGAUGAAGGGAAAGACUGCGUU
Brevibacillus_brevis.1    UCUACCGUGAGGUGGAAUCUGGAGGAAGCCGGCGGCAAAGUCCCGACCUGAGGUACACGAAUCCAAUUUGAGGCUGUUGUAUU-CGGGCGAGUCUGCUGAACAAGACGAAGCCCUAC-AGCCAAGG-AAUACAGCAGUAAAUUGGGCAGGUACAUGGGAUGAAAGUUAUCGCU
Brevibacillus_brevis.2    UCUACCGUGAGGUGGAAUCUGGAGGAAGCCGGCGGCAAAGUCCCGACCUGAGGUACACGAAUCCAAUUUGAGGCUGUUGUAUU-CGGGCGAGUCUGCUGAACAAGACGAAGCCCUAC-AGCCAAGG-AAUACAGCAGUAAAUUGGGCAGGUACAUGGGAUGAAAGUUAUCGCU
Brevibacillus_brevis.3    UCUACCGUGAGGUGGAAUCUGGAGGAAGCCGGCGGCAAAGUCCCGACCUGAGGUACACGAAUCCAAUUUGAGGCUGUUGUAUU-CGGGCGAGUCUGCUGAACAAGACGAAGCCCUAC-AGCCAAGG-AAUACAGCAGUAAAUUGGGCAGGUACAUGGGAUGAAAGUUAUCGCU
Brevibacillus_brevis.4    UCUACCGUGAGGUGGAAUCUGGAGGAAGCCGGCGGCAAAGUCCCGACCUGAGGUACACGAAUCCAAUUUGAGGCUGUUGUAUU-CGGGCGAGUCUGCUGAACAAGACGAAGCCCUAC-AGCCAAGG-AAUACAGCAGUAAAUUGGGCAGGUACAUGGGAUGAAAGUUAUCGCU
Brevibacillus_brevis.5    UCUACCGUGAGGUGGAAUCUGGAGGAAGCCGGCGGCAAAGUCCCGACCUGAGGUACACGAAUCCAAUUUGAGGCUGUUGUAUU-CGGGCGAGUCUGCUGAACAAGACGAAGCCCUAC-AGCCAAGG-AAUACAGCAGUAAAUUGGGCAGGUACAUGGGAUGAAAGUUAUCGCU
Brevibacillus_brevis.6    UCUACCGUGAGGUGGAAUCUGGAGGAAGCCGGCGGCAAAGUCCCGACCUGAGGUACACGAAUCCAAUUUGAGGCUGUUGUAUU-CGGGCGAGUCUGCUGAACAAGACGAAGCCCUAC-AGCCAAGG-AAUACAGCAGUAAAUUGGGCAGGUACAUGGGAUGAAAGUUAUCGCU
Paenibacillus_polymy.1    UUCAUCGCGAGGUGGAAUCUGGAGGAAGCUGGAGGCAAAUGCACGAGCCAAGGUACACGAACUGGAUUUGAGGCAGGGAUCAC--AGAUGAGUCACUUAUGCAUAACGAAAUCCAGUCGCCAAG---GGCAUCCCUGUAGAUCCAGUGGUUG--CGGGCAGAAAAAUGGCGCU
Paenibacillus.1           UCGGCCGUUAGGCCGAAUCUGAAGGAGGCCGGAGGCAAAUCCUCCGUCUGACGAACAGAAACCACAUA-GAGGGCGUGAUGGG-AGGACGAGCUUGCAAUGCAAAGUAAAGUCCUACUGCCCGAAU-UCCAUCAUGCUAGAUGUGGCAGAUGGAUGAGGGGAAGGUUACCACU
Paenibacillus_vortex.1    UCCACCGCGAGGUGGAAUCUGAAGGAAGCCGGAGGCAAAAGCACGGGCCAAGGUACACGAACUGGAUUUGAGGCAGAGGUAGC-CGGAUGAGUUGCCUAAACACAACGAAAUCCAGCCGCCAAAGG-ACUAUUUCUGUAAAUCCAGUGGUCG--CGGGCAGAAAGAUGGCGUU
Paenibacillus_lactis.1    UCCAUCGUGAGGUGGAAUCUGAAGGAAGCUGGAGGCAAACACUCGACCUGAGAUACACGAAUCCAAUGUGAGGCUAGUACAGU-CGGACGAGUCUGCGAAACAAGGCGAAGUCCA-GCCGCCAAGG-GCUGUAUGAGUAUAUUGGACAGGUGCAUGGAUG-AAAGUACGCAUC
Paenibacillus_mucila.1    UCGGCCGCGAGGCGGAAUCUGAAGGAAGCCGGAGGCAAAUGCACGGGUCAAGGUACACGAACCUAAUUUGAGGCAGUGUCAGU-CGGAUGAGUCUCCAAGACAAGACGAAAUCC-AGCCGCCAAGG-GCUGAUGCUGUAAAUUAGGUGGUCG--CGGGCAGACAGAUGGCGUU
Paenibacillus_riogra.2    UCCGCCGCGAGGCGGAAUCUGAAGGAAGCCGGAGGCAAACCCUCGGUCUGACGAACAGAAAUCACAUACAAGGCAUGCUGGGA-CGGACGAGCUUGCAAUCCAAAGCAAAGUCCU-ACUGCCCGAA-UCUCAGGAUGUAAAUGUGGCAGAUAGAUGAGGGGAAGGUUAUCGCU
Paenibacillus_polymy.2    UUCAUCGCGAGGUGGAAUCUGGAGGAAGCUGGAGGCAAAUGCACGAGCCAAGGUACACGAACUGGAUUUGAGGCAGGGAUCAC--AGAUGAGUCACUUAUGCAUAACGAAAUCCAGUCGCCAAG---GGCAUCCCUGUAGAUCCAGUGGUUG--CGGGCAGAAAAAUGGCGCU
Paenibacillus_elgii_.1    UCUGCCGCGAGGCAGAAUGUGAAGGAAGCUGGAGGCAAAUGCACGAGCCAAGGUACACGAACUCAAUUUGAGGCGGGGCUAGU-CGGAUGAGUCACCAUAGCAUGACGAAAUCCAAGUCGCCAAAG-ACUAAUCCUGUAAAUUGAAUGGUUG--CGGGCAGAAAGAUGACGCU
Paenibacillus_mucila.2    UCCACCGUGAGGUGGAAUCUGAAGGAGGCUGGAGGCAAAUGCACGAGCCAAGGUACACGAACUGGAUUUGAGGCAGGGCUAGU-CGGAUGAGUCACCGUUACAUGACGAAAUCCA-GUCGCCAAGG-GCUACUCCUGUAUAUCCAGUGGUUG--CGGGCAGAAAGAUGACGUU
Paenibacillus.3           UCUAUCGCGAGGUAGAAUCUGAAGGAAGCCGGCGGCAAAUCUCCGGCCCGAGGAACACGAACCUCAUAUGAGGCUGGAUUCGU-UGGAUGAGGCUGCAUGACAAGUCAAAGUCCUUACUGCCGAAG-GCGAAUAGAGUAAAUGAGGCGGGUAGAUGGAGAGGAAGAUAACGCU
Paenibacillus_larvae.1    UCGAUCGCGAGGUCGAAUCUGAAGGAAGUCGGCGGCAAAUCUCCGGCCCGAGGAACACGAAUCUCAUAGAAGGCUAAGUUCGU-UGGAUGAGGCUGCUUAACAAGUCGAAGUCCUUACUGCCGAAG-GCGGAUGGAGUAAAUGAGACGGGUAGGUGGAGAGGAAGAUAGCGUU
Paenibacillus_larvae.2    UCGAUCGCGAGGUCGAAUCUGAAGGAAGUCGGCGGCAAAUCUCCGGCCCGAGGAACACGAAUCUCAUAGAAGGCUAAGUUCGU-UGGAUGAGGCUGCUUAACAAGUCGAAGUCCUUACUGCCGAAG-GCGGAUGGAGUAAAUGAGACGGGUAGGUGGAGAGGAAGAUAGCGUU
Paenibacillus_lactis.2    AGGGCCGGGAGACGGAAUCUGAAGGAAGCCAGAGGCAAACCCCCGGUCUGACGAACAGAAAUCACAUAAAAGGCAUGACGGGA-CGGACGAGCUUGCAAUCCAAAGCAAAGUCCUUACUGCCCGAA-UCCCAUCAUGUAGUUGUGGCAGAUGGAUGAUGGGAAGGUUAUCGCU
Paenibacillus_elgii_.2    UCUGCUGCGAGGCAGAAUCUUAAGGAAGCUGGAGGCAAAUGCACGAGCCAAGGUACACGAACUCAAUUUGAGGCGGGAUUAGU-CGGAUGAGUCACCACAACGUGACGAAAUCC-AGUCGCCAAGG-GCUAAUAUCGUAAAUUGAGUGGUUG--CGGGCAGAAAGAUGACGUU
Thermobacillus_compo.1    UCGGUCGCGAGGCCGAAUCUGAAGGAAGCCUAAGGCAAACGCACGGGCCAAGGUACACGAACUGGAUUCGAGGCAGGGUUAGU-CGGAUGAGUUGCCAGCACACAACGAAAUCC-AGCCGCCAAGG-ACUAAUCCUGUAAAUCCAGUGGUCG--CGGGCGGAAAGAUGACGCU
Thermobacillus_compo.2    UCGGUCGCGAGGCCGAAUCUGAAGGAAGCCUAAGGCAAACGCACGGGCCAAGGUACACGAACUGGAUUCGAGGCAGGGUUAGU-CGGAUGAGUUGCCAGCACACAACGAAAUCCAAGCCGCCAAGG-ACUAAUCCUGUAAAUCCAGUGGUCG--CGGGCGGAAAGAUGACGCU
Thermobacillus_compo.3    UCGGUCGCGAGGCCGAAUCUGAAGGAAGCCUAAGGCAAACGCACGGGCCAAGGUACACGAACUGGAUUCGAGGCAGGGUUAGU-CGGAUGAGUUGCCAGCACACAACGAAAUCC-AGCCGCCAAGG-ACUAAUCCUGUAAAUCCAGUGGUCG--CGGGCGGAAAGAUGACGCU
Thermobacillus_compo.4    UCGGUCGCGAGGCCGAAUCUGAAGGAAGCCUAAGGCAAACGCACGGGCCAAGGUACACGAACUGGAUUCGAGGCAGGGUUAGU-CGGAUGAGUUGCCAUCACACAACGAAAUCC-AGCCGCCAAGG-ACUAAUCCUGUAAAUCCAGUGGUCG--CGGGCGGAAAGAUGACGCU
Thermobacillus_compo.5    UCGGUCGCGAGGCCGAAUCUGAAGGAAGCCUAAGGCAAACGCACGGGCCAAGGUACACGAACUGGAUUCGAGGCAGGGUUAGU-CGGAUGAGUUGCCAGCACACAACGAAAUCC-AGCCGCCAAGG-ACUAAUCCUGUAAAUCCAGUGGUCG--CGGGCGGAAAGAUGACGCU
Thermobacillus_compo.6    UCGGUCGCGAGGCCGAAUCUGAAGGAAGCCGGAGGCAAACGCACGGGCCAAGGUACACGAACUGGAUUCGAGGCAGGGUUAGU-CGGAUGAGUUGCCAGCACACAACGAAAUCC-AGCCGCCAAGG-GCUAAUCCUGUAAAUCCAGUGGUCG--CGGGCGGAAAGAUGACGCA
Thermobacillus_compo.7    UCGGUCGCGAGGCCGAAUCUGAAGGAAGCCUAAGGCAAACGCACGGGCCAAGGUACACGAACUGGAUUCGAGGCAGGGUUAGU-CGGAUGAGUUGCCAGCACACAACGAAAUCC-AGCCGCCAAGG-ACUAAUCCUGUAAAUCCAGUGGUCG--CGGGCGGAAAGAUGACGCU
Thermobacillus_compo.8    UCGGUCGCGAGGCCGAAUCUGAAGGAAGCCUAAGGCAAACGCACGGGCCAAGGUACACGAACUGGAUUCGAGGCAGGGUUAGU-CGGAUGAGUUGCCAUCACACAACGAAAUCC-AGCCGCCAAGG-ACUAAUCCUGUAAAUCCAGUGGUCG--CGGGCGGAAAGAUGACGCU
Sporosarcina_newyork.1    UCCACCGUGAGGUGGAAUCUGAAGGAAGCCGGCGGCAAAAUCCCGAACUGACGGACAGAAACUGUAUAUAAGGCUGAUUGGAA-UGGAUGAGUUUGCGAAACGUAACGAAGUCCUAC-UGCACAAG-UUCCAUACAGUAAAUACAGCAGUUACAUGGGAGGAAGGUUAUAGCU
S.inulinus.1              UCUCCCGUGAGGGAGAAUCUGAAGGAAGUCUAAAGCAAAGUGCUGAACUGAUGCACAAGAACCAGCUAUAAGGCUGUGCGUCA-UGGAUAAGGUUGCUAAACAAACCAAAGUCCUACCGCCCAAAA-UGACGAGCAGUAGAGUUGGCAGUUACAUGGCACGAAGGUUAUCGCU
Staphylococcus_simia.1    UCCAUUGUGAAGUGGAAUCUGAAGGAAGUCGGACACAAACACUCGCACUGACGAACAGAAAUAUCAUAUAAGGCUAUAUAAAA-UGGAUAAAUCUGCAAAACAAGAUAAAGUCCU-ACUACCCAAG-UUUUAUAUAGUAAAUGAUGCGGUGGUAUGAGUGGAAAGUGGUUGCA
Staphylococcus_pseud.1    UCCAUUGCGAAGUGGAAUCUGAAGGAAGUCGGACGCAAACACUCGCACUGACGAACAGAAAUAUCAUAUAAGGCUAUGUAGAA-UGGAUGAAUCUGCUGAACAAGAUGAAGUCCU-ACUACCCGAG-UUCUACAUAGUAAAUGAUGCGGUGACAUGAGUGGAAAGAGGUUACA
Staphylococcus_pseud.2    UCCAUUGCGAAGUGGAAUCUGAAGGAAGUCGGACGCAAACACUCGCACUGACGAACAGAAAUAUCAUAUAAGGCUAUGUAGAA-UGGAUGAAUCUGCUGAACAAGAUGAAGUCCU-ACUACCCGAG-UUCUACAUAGUAAAUGAUGCGGUGACAUGAGUGGAAAGAGGUUACA
Staphylococcus_pseud.3    UCCAUUGCGAAGUGGAAUCUGAAGGAAGUCGGACGCAAACACUCGCACUGACGAACAGAAAUAUCAUAUAAGGCUAUGUAGAA-UGGAUGAAUCUGCUGAACAAGAUGAAGUCCU-ACUACCCGAG-UUCUACAUAGUAAAUGAUGCGGUGACAUGAGUGGAAAGAGGUUACA
Staphylococcus_pseud.4    UCCAUUGCGAAGUGGAAUCUGAAGGAAGUCGGACGCAAACACUCGCACUGACGAACAGAAAUAUCAUAUAAGGCUAUGUAGAA-UGGAUGAAUCUGCUGAACAAGAUGAAGUCCU-ACUACCCGAG-UUCUAUAUAGUAAAUGAUGCGGUGACAUGAGUGGAAAGAGGUUACA
Staphylococcus_aureu.1    UCCAUUGCGAAGUGGAAUCUGAAGGAAGUCGGACGCAAACACUCGCAUUGACGAACAGAAACAUCAUAUAAGGCUAUAUAAAA-CGGAUGAGUCUGCUAUACAAGAUGAAGUCCU-ACUACCCGAA-UUUUAUAUGGUAAAUGAUGCGAUGAGAUGAGUGGAAAGUGGUUGCA
Staphylococcus_aureu.2    UCCAUUGUGAAGUGGAAUCUGAAGGAAGUCGGACGCAAACACUCGCAUUGACGAACAGAAACAUCAUAUAAGGCCAUAUAAAA-CGGAUGAGUCUGCUAAACAAGAUGAAGUCCU-ACUACCCGAA-UUUUAUAUGGUAAAUGAUGCGAUGAGAUGAGUGGAAAGUGGUUGCG
Staphylococcus_pseud.5    UCCAUUGCGAAGUGGAAUCUGAAGGAAGUCGGACGCAAACACUCGCACUGACGAACAGAAAUAUCAUAUAAGGCUAUGUAGAA-UGGAUGAAUCUGCUGAACAAGAUGAAGUCCU-ACUACCCGAG-UUCUACAUAGUAAAUGAUGCGGUGACAUGAGUGGAAAGAGGUUACA
Staphylococcus_aureu.3    UCCAUUGUGAAGUGGAAUCUGAAGGAAGUCGGACGCAAACACUCGCAUUGACGAACAGAAACAUCAUAUAAGGCCAUAUAAAA-CGGAUGAGUCUGCUAAACAAGAUGAAGUCCU-ACUACCCGAA-UUUUAUAUGGUAAAUGAUGCGAUGAGAUGAGUGGAAAGUGGUUGCA
Staphylococcus_pseud.6    UCCAUUGCGAAGUGGAAUCUGAAGGAAGUCGGACGCAAACACUCGCACUGACGAACAGAAAUAUCAUAUAAGGCUAUGUAGAA-UGGAUGAAUCUGCUGAACAAGAUGAAGUCCU-ACUACCCGAG-UUCUAUAUAGUAAAUGAUGCGGUGACAUGAGUGGAAAGAGGUUACA
Staphylococcus_pseud.7    UCCACCGCGAAGUGGAAUCUGAAGGAAGUCCGGGGCAAACACUCGCACCGACGAAUAUAAACAUCAUAUAAGGCUAUAUAGAA-UGGAUGAAUCUGCCAAACAAGAUGAAGCCCU-ACUACCCGAG-UUCUAUAUAGUAAAUGAUGCGGUGACGUUAGUGGUAAGGAUUACAC
Staphylococcus_aureu.4    UCCAUUGCGAAGUGGAAUCUGAAGGAAGUCGGACGCAAACACUCGCAUUGACGAACAGAAACAUCAUAUAAGGCUAUAUAAAA-CGGAUGAGUCUGCUAUACAAGAUGAAGUCCU-ACUACCCGAA-UUUUAUAUGGUAAAUGAUGCGAUGAGAUGAGUGGAAAGUGGUUGCA
S.simulans.1              UCCAUCGCGAGGUGGAAUCUGAAGGAAGUCGGACGCAAACACUCGCAUUGACGAAUAGAAACAUCAUACAAGGCUUAUGCGAA-CGGAUGAGUUUGCUUAACAAAACAAAGUCCU-ACUGCCCGAA-UUCGUAUGAGUAAAUGAUGCAAUGACAUGAGUGGAAAGUGGUUAAU
Staphylococcus_pseud.8    UCCAUUGCGAAGUGGAAUCUGAAGGAAGUCGGACGCAAACACUCGUACUGACGAACAGAAACAUCAUAUAAGGCUAUGUAGAA-UGAAUGAAUCUGCUAUACAAGAUGAAGUCCU-ACUACCCGAG-UUCUAUAUAGUAAAUGAUGCGGUGACAUGAGUGGAAAGAGGUUACA
Staphylococcus_pseud.9    UCCAUUGCGAAGUGGAAUCUGAAGGAAGUCGGACGCAAACACUCGCACUGACGAACAGAAAUAUCAUAUAAGGCUAUGUAGAA-UGGAUGAAUCUGCUGAACAAGAUGAAGUCCU-ACUACCCGAG-UUCUAUAUAGUAAAUGAUGCGGUGACAUGAGUGGAAAGAGGUUACA
Staphylococcus_aureu.5    UCCAUUGUGAAGUGGAAUCUGAAGGAAGUCGGACGCAAACACUCGCAUUGACGAACAGAAACAUCAUAUAAGGCCAUAUAAAA-CGGAUGAGUCUGCUAAACAAGACGAAGUCCU-ACUACCCGAA-UUUUAUAUGGUAAAUGAUGCGAUGAGAUGAGUGGAAAGUGGUUGCA
Staphylococcus_pseud.10   UCCAUUGCGAAGUGGAAUCUGAAGGAAGUCGGACGCAAACACUCGCACUGACGAACAGAAAUAUCAUAUAAGGCUAUGUAGAA-UGGAUGAAUCUGCUGAACAAGAUGAAGUCCU-ACUACCCGAG-UUCUACAUAGUAAAUGAUGCGGUGACAUGAGUGGAAAGAGGUUACA
S.aureus.1                UCCAUUGUGAAGUGGAAUCUGAAGGAAGUCGGACGCAAACACUCGCAUUGACGAACAGAAACAUCAUAUAAGGCCAUAUAAAA-CGGAUGAGUCUGCUAAACAAGAUGAAGUCCU-ACUACCCGAA-UUUUAUAUGGUAAAUGAUGCGAUGAGAUGAGUGGAAAGUGGUUGCG
Staphylococcus_pseud.13   UCCAUUGCGAAGUGGAAUCUGAAGGAAGUCGGACGCAAACACUCGCACUGACGAACAGAAAUAUCAUAUAAGGCUAUGUAGAA-UGGAUGAAUCUGCUGAACAAGAUGAAGUCCU-ACUACCCGAG-UUCUACAUAGUAAAUGAUGCGGUGACAUGAGUGGAAAGAGGUUACA
Staphylococcus_pseud.14   UCCAUUGCGAAGUGGAAUCUGAAGGAAGUCGGACGCAAACACUCGCACUGACGAACAGAAAUAUCAUAUAAGGCUAUGUAGAA-UGGAUGAAUCUGCUGAACAAGAUGAAGUCCU-ACUACCCGAG-UUCUACAUAGUAAAUGAUGCGGUGACAUGAGUGGAAAGAGGUUACA
Staphylococcus_aureu.6    UCCAUUGUGAAGUGGAAUCUGAAGGAAGUCGGACGCAAACACUCGCAUUGACGAACAGAAACAUCAUAUAAGGCCGUAUAAAA-CGGAUGAGUCUGCUAAACAAGACGAAGUCCU-ACUACCCGAA-UUUUAUAUGGUAAAUGAUGCGAUGAGAUGAGUGGAAAGUGGUUGCA
Blautia_hydrogenotro.1    UCCAUCGUGAGGUGGAAUCUGAAGGAACCCACGGGUAAACCUCUGGUCUGACGGACAGAAAUCGCAUUAAAGGCUGUGCGUGA--GGGGAAGUCUGCCACACAAGAUGAAGCCCUACUACACGGAA-UCAUGUAUAGUAAAUGCGGCAGAUGGAUACAGAAAACAAGGAGAGC
Clostridium_botulinu.2    UCCAUCGCAAGGGGAAAUCUGAAGGAAGUCGCAGGCAAAAUUCCGGUCUGAGUAAUACGAAUCACAUAAGAGGCUAUUAUAGC-UGGAUGAGUUUGC-----AUAACAAAGUUCUAUCACCCAAAA-GCUACUACAGUAUAUAUUGAAAAUCUUGGUUGUAGAAGUAUAUCUA
Clostridium_botulinu.3    UCCAUCGCAAGGGGAAAUCUGAAGGAAGUCGCAGGCAAAAUUCCGGUCUGAGUAAUACGAAUCACAUAAGAGGCUAUUAUAGC-UGGAUGAGUUUGC-----AUAACAAAGUUCUAUCACCCAAAA-GCUACUACAGUAUAUAUUGAAAAUCUUGGUUGUAGAAGUAUAUCUA
Clostridium_botulinu.4    UCCAUCGUGAGGUGGAAUCUGAAGGAAGUCGGUGGCAAAAUUCCGGUCUGAGGAAUACGAAUCACAUAAGAGGCUAUUAUAGC-UGGAUGAGUUUGCAUAACAAAACAAAGUCCUAUCACCCAAAA-GUUAUUGCAGUAUAUGUGGCAGAUAUAUGGAAUGAAAGAUUGCGUU
Clostridium_acetobut.1    UCCUUCGUGAGGAGGAAUCUGAAGGAAGUACUAGGCAAAUUCUCGGUCUGAGGUAUACGAAUCACAUACAAGGCUAUCUAGGU-AGGACGAGUUUGCAUAACAAAACAAAGUCCCACUAUCCGAAU-UCCUAGAAAGUAAAUGUGGCAGAUAUAUGAGAGGAAGGUUUCGUUC
Clostridium.3             UUAGGUG-GAAUCUAAAUCUAAAGUAAGUCGGAGACAAAGUCUUAGCAUGAGGGACACGAACUACAUAUACUGCUAUUGGGAA-UGGACGAGUUUGU-----AAAACAAAGUUCU-AUUAUCUAAA-UUCUUAAGAGUAGAUGUAGCAGAUACAUGAGAUGAAGGUUGUUGCU
Clostridium.4             UCCAUCGUGAGGUGGAAUCUGAAGGAAACUCAGGGCAAAUCUCUGGUCUGACGGACAGAAAUCUCAUACGAGGUUAUGCAUGA--GGGUAAGGUUGCAUAUCAAAUCAAAGCCCUACUACACGGAA-UCAUGCAUGAUAGAUGAGGCAGAUGGAUGGAGAGGAAGAAACGUGU
Clostridium.5             UCCAUCGUGAGGUGGAAUCUGAAGGAAACUCAGGGCAAAUCUCUGGUCUGACGGACAGAAAUCUCAUACGAGGUUAUGCAUGA--GGGUAAGGUUGCAUAUCAAAUCAAAGCCCUACUACACGGAA-UCAUGCAUGAUAGAUGAGGCAGAUGGAUGGAGAGGAAGAAACGUGU
Clostridium_botulinu.5    UCCAUCGUGAGGUGGAAUCUGAAGGAAGUCGGUGGCAAAAUUCCGGUCUGAGGAAUACGAAUCACAUAAGAGGCUAUUAUAGC-UGGAUGAGUUUGCAUAACAAAACAAAGUCCUAUCACCCAAAA-GUUAUUGCAGUAUAUGUGGCAGAUAUAUGGAAUGAAAGAUUGCGUU
Clostridium_botulinu.6    UCCAUCGCAAGGGGAAAUCUGAAGGAAGUCGCAGGCAAAAUUCCGGUCUGAGUAAUACGAAUCACAUAAGAGGCUAUUAUAGC-UGGAUGAGUUUGC-----AUAACAAAGUUCUAUCACCCAAAA-GCUACUACAGUAUAUAUUGAAAAUCUUGGUUGUAGAAGUAUAUCUA
Clostridium.6             UCCAUCGUGAGGUGGAAUCUGAAGGAAACUCAGGGCAAAUCUCUGGUCUGACGGACAGAAAUCUCAUAGGAGGUUAUGCAUGA--GGGUAAGGUUGCACGCCAAAUCGAAGCCCUACUACACGGAA-UCAUGCAUGAUAGAUGAGGCAGAUGGAUGGAGAGGAAGAAACGUGU
Clostridium_botulinu.9    UCCAUCGUGAGGUGGAAUCUGAAGGAAGUCGGUGGCAAAAUUCCGGUCUGAGGAAUACGAAUCACAUAAGAGGCUGGUAUAGC-UGGAUGAGUUUGCAUAACAAAACAAAGUCCUAUCACCCGAAA-GUUAUUGCAGUAUAUGUGGCAGAUAUAUGGAAUGAAAGAUUGCGUU
Clostridium_clostrid.4    CACAGCGCGAGGCGUGGACGAGAGGAAGGGAUAGAGGAAUUUGUAGCCCUACGAACAGAAGCUUGAUAUAAGGCGUUCAUUGG-CGUGUAAGUUAGCCUAAGAUAACGAAGCCUAAGCAGCCGUAA-ACCAUGGGCGUAAAUCAAGAGGGCA--GACGAGGAAACACGGACUU
Clostridium_bolteae_.1    CAUAUCGUGAGAUGUGGGCGAGAAGAAGGGAUA-GCGAAAUCGUAGCCCUACGGACAGAAACCUGAUAUAAGGCGUGCAUGGC--GGGUAAGUUGGCUUAAAGCAACGAAGCCCAAGUAGCCGUAA-CCUAUGUGCGUAAAUUAGGAGGGUA--GACGAGGAAAGA--ACACG
Clostridium.16            UCCAUCGCGAGAUGGGAUCUGAAGGAAACCACGGGCAAACCUCUGGCCUGAUGAAGAGAAACCACAUAUAAGGUCACGCAUGA--GGAUAAGACUGAAAUACAAGCCAAAGUCCUACUACACAGAA-UUAUGCGGGAUAGAUGUGGCAGGUAGAUGGAGGGAAAGAAACGUGU
Clostridium_acetobut.2    UCCUUCGUGAGGAGGAAUCUGAAGGAAGUACUAGGCAAAUUCUCGGUCUGAGGUAUACGAAUCACAUACAAGGCUAUCUAGGU-AGGACGAGUUUGCAUAACAAAACAAAGUCCCACUAUCCGAAU-UCCUAGAAAGUAAAUGUGGCAGAUAUAUGAGAGGAAGGUUUCGUUC
Clostridium_botulinu.13   UCCAUCGUGAGGUGGAAUCUGAAGGAAGUCGGUGGCAAAAUUCCGGUCUGAGGAAUACGAAUCACAUAAGAGGCUGGUAUAGC-UGGAUGAGUUUGCAUAACAAAACAAAGUCCUAUCACCCGAAA-GUUAUUGCAGUAUAUGUGGCAGAUAUAUGGAAUGAAAGAUUGCGUU
Clostridium.19            UCCAUCGUGAGGUGGAAUCUGAAGGAAACUCAGGGCAAAUCUCUGGUCUGACGGACAGAAAUCUCAUAGGAGGUUAUGCAUGA--GGGUAAGGUUGCACGACAAAUCGAAGCCCUACUACACGGAA-UCAUGCAUGAUAGAUGAGGCAGAUGGAUGGAGAGGAAGAAACGUGU
Clostridium_botulinu.14   GCCACCGCGAGGUGGAGUCUGAAGGAAGUUAGAGGCAAAACCUUGGUCUGAGAGACACGAACUAUAUACAAGGCUUACUAAAGA-GAAUGAGUUUACAUAACAAAACAAAGUCCUUUGGAGUAGCA-CUAUAAAAUCUAUAUAUAGUGAAU---CGGGGCGAUAGUGAAGAUU
Clostridium_botulinu.15   UCCAUCGUGAGGUGGAAUCUGAAGGAAGUCGGUGGCAAAAUUCCGGUCUGAGGAAUACGAAUCACAUAAGAGGCUAUUAUAGC-UGGAUGAGUUUGCAUAACAAAACAAAGUCCUAUCACCCAAAA-GUUAUUGCAGUAUAUGUGGCAGAUAUAUGGAAUGAAAGAUUGCGUU
Clostridium_acetobut.3    UCCUUCGUGAGGAGGAAUCUGAAGGAAGUACUAGGCAAAUUCUCGGUCUGAGGUAUACGAAUCACAUACAAGGCUAUCUAGGU-AGGACGAGUUUGCAUAACAAAACAAAGUCCCACUAUCCGAAU-UCCUAGAAAGUAAAUGUGGCAGAUAUAUGAGAGGAAGGUUUCGUUC
Clostridium_clostrid.13   UCCAUCGUGAGAUGGAAUCUGAAGGAAACCCAGGGCAAACCUCUGGUCUGACGGACAGAAACCGUAUAGAAGGCCGUACAUGA--GGGUAAGUCUGCAACACAAGACGAAGCCCUACUACACGGAA-UCAUGUGCGGUAAAUGCGGCAGAUUUAUGGAGGGAAAGAAACGUGU
Clostridium_botulinu.18   UCCAUCGUGAGGUGGAAUCUGAAGGAAGUCGGUGGCAAAAUUCCGGUCUGAGGAAUACGAAUCACAUAAGAGGCUAUUAUAGC-UGGAUGAGUUUGCAUAACAAAACAAAGUCCUAUCACCCAAAA-GUUAUUGCAGUAUAUGUGGCAGAUAUAUGGAAUGAAAGAUUGCGUU
Clostridium.22            UCCAUAGUGAAGUGGAAUAUUAAGGAAGUUGGCGGCAAACCUUUGGUCUUAGGUACACAAAUCACAUUUGAGGUUUGAUUCUU-UGGGUAAGUUUGAAUAACAAAGCGAAGCCCUAACUAUCAGAA-AAAGAUAAAGUAUAUAUGGCAGAUAGGUGAAGGGAAAGUACGCGUU
Anaerococcus_lactoly.1    UAGAUGGUGACAUCUAGGAGAGAAGAAGUAAUA-GCGAAAUCGUGGCUUGACGAACAGGAACAGAAUACAAGGCGUAACAGGU--GGGCAAGCUAGCAGUAGAUAGCAAAGACCAAGUAACCGUAA-GCCCAAGGUGUAAAUUCUGCAAGUA--AACGAUGAAAGU--AUUAG
Anaerococcus_lactoly.2    UAGAUGGUGACAUCUAGGAGAGAAGAAGUAAUA-GCGAAAUCGUGGCUUGACGAACAGGAACAGAAUACAAGGCGUAACAGGU--GGGCAAGCUAGCAGUAGAUAGCAAAGACCAAGUAACCGUAA-ACCUAAAGCGUAAAUUCUGCAAGUA--AACGAUGAAAGU--AUUAG
Finegoldia_magna_BVS.1    UAGAUGGCGACAUCUAGGAGAGAAGAAGCAAUA-GCGAAAUCGUGGCUUGACGAACAGGAAUAGAAUACAAGGCGUAACAGGU--GGGCAAGCUAGCCGAAGAUAGCAAAGACCAAGUAACCGUAA-ACCCAAAGCGUAAAUUCUGCAAGUA--AACGAUGAAAGUUUAGGGC
Finegoldia_magna_SY4.1    UAGAUGGUGACAUCUAGGAGAGAAGAAGCAAUA-GCGAAAUCGUGGCUUGACGAACAGGAACAGAAUAUGAGGCGUAACAGGU--GGGCAAGCUAGCAUUUGAUAGCAAAGACCAAGUAACCGUAA-ACCCAAAGCGUAAAUUCUGCAAGUA--AACGAUGAAAGUUUAGGGC
Finegoldia_magna_BVS.2    UAGAUGGCGACAUCCAGGAGAGAAGAAGCAAUA-GCGAAAUCGUGGCUUGACGGACAGGAACAGAAUAUAAGGCGUAACAGGU--GGCCAAGCUAGCUAAAGAUAGCAAAGACCAAGUAACCGUAA-ACCCAAAGCGUAAAUUCUGCAAGUA--AACGAUGAGAGUUUAGGGC
Finegoldia_magna_ATC.1    UAGAUGGCGACAUCCAGGAGAGAAGAAGCAAUA-GCGAAAUCGUGGCUUGACGGACAGGAACAGAAUAUAAGGCGUAACAGGU--GGCCAAGCUAGCUAAAGAUAGCAAAGACCAAGUAACCGUAA-ACCCAAAGCGUAAAUUCUGCAAGUA--AACGAUGAGAGUUUAGGGC
Peptoniphilus_duerde.1    UGGAUGGUGACAUCUAGGAGAGAAGAAGCAAUA-GCGAAAUCGUGGCUUGACGAACAGGAACAGAAUACAAGGCGUAACAGGU--GGGCAAGCUAGCUUAAGAUAGCAAAGACCAAGUAACCGUAA-ACCCAAGGCGUAAAUUCUGCAAGUA--AACGAUGAAAGUUUAGGGC
S.acidophilus.1           UCCACCGCGAGGUGGAAUCUGAAGGAAGCCGGCGGCAAACCUUCGGCCGGACGAACAGGAAGUGCAUCCGAGGCGGGGCGCGU-GGGGCGAGUUCGCUAAACAGAACGAAGCCCUACG-GUCAAGC-GCGCGUCACGUAAAUGCACCCGGUAGGUGGAGGGACAGUACACGCU
S.acidophilus.2           UCCGCCGUGAGGUGGAAUCCGAAGGAAGCCGGCGGCAAACCUCCGGCCGGACGAACCGGAAGUGCAUCCGAGGCGGGGCGCGC-GGGGUGAGUUCGCUCGACGGAACGAAGCCCUAC-GGUCAAGC-GCGCGUCACGUCAAUGCACCCGGUAGAUGGAGGGACAGGGCACGCU
Thermaerobacter_subt.1    CCCGCGGCGACGCGGGAUCCGAAGGAAGCCGGAGGCAAAGUCGCGACCCGACGACCAGGAACCGCGGGCGAGGCGGCGCCGUC-UGGGCGAGCUGGCACAACACAGCGAAGCCCGAUGGGCCGAAG-GGCGGCGCUGUAAACGCGGCGGGUG--UGCGACGAAAGUGCUCGCU
Thermaerobacter_subt.2    CCCGCGGCGACGCGGGAUCCGAAGGAAGCCGGAGGCAAAGUCGCGACCCGACGACCAGGAACCGCGGGCGAGGCAGUGCCGAC-UGGGCGAGCCGGCAGCACACGGCGAAGCCCGAUGGGCCGAAG-GGCGGCGCUGUAAACGCGGCGGGUG--UGCGACGAAAGUGCUCGCU
Thermaerobacter_subt.3    CCCGUGGCGACGCGGGAUCCGAAGGAAGCCGGAGGCAAAGUUGCGACCCGACGACCAGGAACCGCGGGUGAGGCAGCGCCGUU-UGGGCGAGCUGGCAAGGCACGGCGAAGCCCGAUGGGCCGAAG-GGCGGCGCUGUAAACGCGGCGGGUG--UGCGACGAAAGUACUCGUC
Thermaerobacter_subt.4    CCCGCGGCGACGCGGGAUCCGAAGGAAGCCGGAGGCAAAGUCGCGACCCGACGACCAGGAACCGCGGGCGAGGCAGCGCCGAC-UGGGCGAGCCGGCAGCACACGGCGAAGCCCGAUGGGCCGAAG-GGCGGCGCUGUAAACGCGGCGGGUG--UGCGACGAAAGUACUCGUC
Thermaerobacter_subt.6    CCCGCGGCGACGCGGGAUCCGAAGGAAGCCGGAGGCAAAGUCGCGACCCGACGACCAGGAACCGCGGGCGAGGCGGCGCCGUC-UGGGCGAGCUGGCACAACACAGCGAAGCCCGAUGGGCCGAAG-GGCGGCGCUGUAAACGCGGCGGGUG--UGCGACGAAAGUGCUCGCU
Symbiobacterium_ther.1    UCCGUCGUGAGGCGGAAUCUGAAGGAAGCCCGAGGCAAAGCCACGACCCGAGGAACACGAACCCCAUAGGAGGCUGUGCCGCU-CGGGUGAGCUGGCCGAACACAGCAAAACCCA-GCUGCCAAAG-GGCGGUGCGGUAGAUGGGGCGGGUG--CGGGGUGAAGGUCAGCGUU
Symbiobacterium_ther.2    UCCGUCGUGAGGCGGAAUCUGAAGGAAGCCCGAGGCAAAGCCACGACCCGAGGAACACGAACCCCAUAGGAGGCUGUGCCGCU-CGGGUGAGCUGGCCGAACACAGCAAAACCCA-GCUGCCAAAG-GGCGGUGCGGUAGAUGGGGCGGGUG--CGGGGUGAAGGUCAGCGUU
Symbiobacterium_ther.3    UCCGUCGUGAGGCGGAAUCUGAAGGAAGCCCGAGGCAAAGCCACGACCCGAGGAACACGAACCCCAUAGGAGGCUGUGCCGCU-CGGGUGAGCUGGCCGAACACAGCAAAACCCA-GCUGCCAAAG-GGCGGUGCGGUAGAUGGGGCGGGUG--CGGGGUGAAGGUCAGCGUU
Symbiobacterium_ther.4    UCCGUCGCGAGGCGGAAUCUGGAGGAAGCCGGAGGCAAAGCCACGACCCGAGGAACACGAACCUCAUACGAGGCUGUGCCGCC-UGGGUGAGCUGGCGAACCACAGCAAAACCCG-GCUGCCAAAG-GGCGGUGCGGUAGAUGGGGCGGGUG--CGGGGCGAAGGUCAGCGUC
Symbiobacterium_ther.5    UCCGUCGUGAGGCGGAAUCUGAAGGAAGCCCGAGGCAAAGCCACGACCCGAGGAACACGAACCCCAUAGGAGGCUGUGCCGCU-CGGGUGAGCUGGCCGAACACAGCAAAACCCA-GCUGCCAAAG-GGCGGUGCGGUAGAUGGGGCGGGUG--CGGGGUGAAGGUCAGCGUU
Symbiobacterium_ther.6    UCCGUCGUGAGGCGGAAUCUGAAGGAAGCCCGAGGCAAAGCCACGACCCGAGGAACACGAACCCCAUAGGAGGCUGUGCCGCU-CGGGUGAGCUGGCCGAACACAGCAAAACCCA-GCUGCCAAAG-GGCGGUGCGGUAGAUGGGGCGGGUG--CGGGGUGAAGGUCAGCGUU
Symbiobacterium_ther.7    UCCGUCGCGAGGCGGAAUCUGGAGGAAGCCGGAGGCAAAGCCACGACCCGAGGAACACGAACCUCAUACGAGGCUGUGCCGCC-UGGGUGAGCUGGCGAACCACAGCAAAACCCG-GCUGCCAAAG-GGCGGUGCAGUAGAUGGGGCGGGUG--CGGGGUGAAGGUCAGCGUU
Symbiobacterium_ther.8    UCCGUCGUGAGGCGGAAUCUGAAGGAAGCCCGAGGCAAAGCCACGACCCGAGGAACACGAACCCCAUAGGAGGCUGUGCCGCU-CGGGUGAGCUGGCCGAACACAGCAAAACCCA-GCUGCCAAAG-GGCGGUGCGGUAGAUGGGGCGGGUG--CGGGGUGAAGGUCAGCGUU
Symbiobacterium_ther.9    UCCGUCGUGAGGCGGAAUCUGAAGGAAGCCCGAGGCAAAGCCACGACCCGAGGAACACGAACCCCAUAGGAGGCUGUGCCGCU-CGGGUGAGCUGGCCGAACACAGCAAAACCCA-GCUGCCAAAG-GGCGGUGCGGUAGAUGGGGCGGGUG--CGGGGUGAAGGUCAGCGUU
Symbiobacterium_ther.10   UCCGUCGUGAGGCGGAAUCUGAAGGAAGCCCGAGGCAAAGCCACGACCCGAGGAACACGAACCCCAUAGGAGGCUGUGCCGCU-CGGGUGAGCUGGCCGAACACAGCAAAACCCA-GCUGCCAAAG-GGCGGUGCGGUAGAUGGGGCGGGUG--CGGGGUGAAGGUCAGCGUU
Symbiobacterium_ther.11   UCCGUCGUGAGGCGGAAUCUGAAGGAAGCCCGAGGCAAAGCCACGACCCGAGGAACACGAACCCCAUAGGAGGCUGUGCCGCU-CGGGUGAGCUGGCCGAACACAGCAAAACCCA-GCUGCCAAAG-GGCGGUGCGGUAGAUGGGGCGGGUG--CGGGGUGAAGGUCAGCGUU
Symbiobacterium_ther.12   UCCGUCGCGAGGCGGAAUCUGAAGGAAGCCCGAGGCAAAGCCACGACCCGAGGAACACGAACCCCAUAGGAGGCUGUGCCGCU-CGGGUGAGCUGGCCGAACACAGCAAAACCCA-GCUGCCAAAG-GGCGGUGCGGUAGAUGGGGCGGGUG--CGGGGUGAAGGUCAGCGUC
Symbiobacterium_ther.13   UCCGUCGUGAGGCGGAAUCUGAAGGAAGCCCGAGGCAAAGCCACGACCCGAGGAACACGAACCCCAUAGGAGGCUGUGCCGCU-CGGGUGAGCUGGCCGAACACAGCAAAACCCA-GCUGCCAAAG-GGCGGUGCGGUAGAUGGGGCGGGUG--CGGGGUGAAGGUCAGCGUU
Symbiobacterium_ther.14   UCCGUCGUGAGGCGGAAUCUGAAGGAAGCCCGAGGCAAAGCCACGACCCGAGGAACACGAACCCCAUAGGAGGCUGUGCCGCU-CGGGUGAGCUGGCCGAACACAGCAAAACCCA-GCUGCCAAAG-GGCGGUGCGGUAGAUGGGGCGGGUG--CGGGGUGAAGGUCAGCGUU
Symbiobacterium_ther.15   UCCGUCGUGAGGCGGAAUCUGAAGGAAGCCCGAGGCAAAGCCACGACCCGAGGAACACGAACCCCAUAGGAGGCUGUGCCGCU-CGGGUGAGCUGGCCGAACACAGCAAAACCCA-GCUGCCAAAG-GGCGGUGCGGUAGAUGGGGCGGGUG--CGGGGUGAAGGUCAGCGUU
Symbiobacterium_ther.16   UCCGUCGUGAGGCGGAAUCUGAAGGAAGCCCGAGGCAAAGCCACGACCCGAGGAACACGAACCCCAUAGGAGGCUGUGCCGCU-CGGGUGAGCUGGCCGAACACAGCAAAACCCA-GCUGCCAAAG-GGCGGUGCGGUAGAUGGGGCGGGUG--CGGGGUGAAGGUCAGCGUU
Symbiobacterium_ther.17   UCCGUCGUGAGGCGGAAUCUGAAGGAAGCCCGAGGCAAAGCCACGACCCGAGGAACACGAACCCCAUAGGAGGCUGUGCCGCU-CGGGUGAGCUGGCCGAACACAGCAAAACCCA-GCUGCCAAAG-GGCGGUGCGGUAGAUGGGGCGGGUG--CGGGGUGAAGGUCAGCGUU
Symbiobacterium_ther.18   UCCGUCGUGAGGCGGAAUCUGAAGGAAGCCGGAGGCAAAGCCACGACCCGAGGAACACGAACCCCAUAGGAGGCUGUGCCGCU-CGGGUGAGCUGGCCGAACACAGCAAAACCCA-GCUGCCAAAG-GGCGGUGCGGUAGAUGGGGCGGGUG--CGGGGUGAAGGUCAGCGUU
Symbiobacterium_ther.19   UCCGUCGUGAGGCGGAAUCUGAAGGAAGCCCGAGGCAAAGCCACGACCCGAGGAACACGAACCCCAUAGGAGGCUGUGCCGCU-CGGGUGAGCUGGCCGAACACAGCAAAACCCA-GCUGCCAAAG-GGCGGUGCGGUAGAUGGGGCGGGUG--CGGGGUGAAGGUCAGCGUU
Symbiobacterium_ther.20   UCUGUCGUGAGGCGGAAUCUGAAGGAAGCCCGAGGCAAAGCCACGACCCGAGGAACACGAACCCCAUAGGAGGCUGUGCCGCU-CGGGUGAGCUGGCCGAACACAGCAAAACCCA-GCUGCCAAAG-GGCGGUGCGGUAGAUGGGGCGGGUG--CGGGGUGAAGGUCAGCGUC
Symbiobacterium_ther.21   UCCGUCGUGAGGCGGAAUCUGAAGGAAGCCCGAGGCAAAGCCACGACCCGAGGAACACGAACCCCAUAGGAGGCUGUGCCGCU-CGGGUGAGCUGGCCGAACACAGCAAAACCCA-GCUGCCAAAG-GGCGGUGCGGUAGAUGGGGCGGGUG--CGGGGUGAAGGUCAGCGUU
Symbiobacterium_ther.22   UCCGUCGUGAGGCGGAAUCUGAAGGAAGCCCGAGGCAAAGCCACGACCCGAGGAACACGAACCCCAUAGGAGGCUGUGCCGCU-CGGGUGAGCUGGCCGAACACAGCAAAACCCA-GCUGCCAAAG-GGCGGUGCGGUAGAUGGGGCGGGUG--CGGGGUGAAGGUCAGCGUU
Symbiobacterium_ther.23   UCCGUCGCGAGGCGGAAUCUGGAGGAAGCCGGAGGCAAAGCCACGACCCGAGGAACACGAACCUCAUACGAGGCUGUGCCGCC-UGGGUGAGCUGGCGAACCACAGCAAAACCCG-GCUGCCAAAG-GGCGGUGCAGUAGAUGGGGCGGGUG--CGGGGCGAAGGUCAGCGUC
Symbiobacterium_ther.24   UCCGUCGUGAGGCGGAAUCUGAAGGAAGCCCGAGGCAAAGCCACGACCCGAGGAACACGAACCCCAUAGGAGGCUGUGCCGCU-CGGGUGAGCUGGCCGAACACAGCAAAACCCA-GCUGCCAAAG-GGCGGUGCGGUAGAUGGGGCGGGUG--CGGGGUGAAGGUCAGCGUU
Symbiobacterium_ther.25   UCCGUCGUGAGGCGGAAUCUGAAGGAAGCCCGAGGCAAAGCCACGACCCGAGGAACACGAACCCCAUAGGAGGCUGUGCCGCU-CGGGUGAGCUGGCCGAACACAGCAAAACCCA-GCUGCCAAAG-GGCGGUGCGGUAGAUGGGGCGGGUG--CGGGGUGAAGGUCAGCGUU
Eubacterium_rectale_.1    UCCAUCGUGAGAUGGAAUCUGAAGGAAACUCAGGGCAAAUCUCUGGUCUGACGAACAGAAAUCUCAUAUGAGGUCAUGCAUGU--GGGUAAGGCAGCAAGCCAUGUUGAAGCCCUACUACACGGAA-UCAUGCAUGAUAAAUGAGGCAGAUGGAUGGAGAGGAAGAAACGUGU
Eubacterium_rectale_.2    UCCAUCGUGAGAUGGAAUCUGAAGGAAACUCAGGGCAAAUCUCUGGUCUGACGAACAGAAAUCUCAUAUGAGGUCAUGCAUGU--GGGUAAGACAGCAACCCAUGUUAAAGCCCUACUACACGGAA-UAAUGCAUGAUAAAUGAGGCAGAUGGAUGGAGAGGAAGAAACGUGU
Eubacterium_rectale_.3    UCCAUCGUGAGAUGGAAUCUGAAGGAAACUCAGGGCAAAUCUCUGGUCUGACGAACAGAAAUCUCAUAUGAGGUCAUGCAUGU--GGGUAAGACAGCAACCCAUGUUAAAGCCCUACUACACGGAA-UAAUGCAUGAUAAAUGAGGCAGAUGGAUGGAGAGGAAGAAACGUGU
Eubacterium_rectale_.4    UCCAUCGUGAGAUGGAAUCUGAAGGAAACUCAGGGCAAAUCUCUGGUCUGACGAACAGAAAUCUCAUAUGAGGUCAUGCAUGU--GGGUAAGACAGCAACCCAUGUUAAAGCCCUACUACACGGAA-UCAUGCAUGAUAAAUGAGGCAGAUGGAUGGAGAGGAAGAAACGUGU
Eubacterium_rectale_.5    UCCAUCGUGAGAUGGAAUCUGAAGGAAACUCAGGGCAAAUCUCUGGUCUGACGAACAGAAAUCUCAUAUGAGGUCAUGCAUGU--GGGUAAGGCAGCAAGCCAUGUUGAAGCCCUACUACACGGAA-UCAUGCAUGAUAAAUGAGGCAGAUGGAUGGAGAGGAAGAAACGUGU
Eubacterium_rectale_.7    UCCAUCGUGAGAUGGAAUCUGAAGGAAACUCAGGGCAAAUCUCUGGUCUGACGAACAGAAAUCUCAUAUGAGGUCAUGCAUGU--GGGUAAGACAGCAACCCAUGUUAAAGCCCUACUACACGGAA-UCAUGCAUGAUAAAUGAGGCAGAUGGAUGGAGAGGAAGAAACGUGU
Eubacterium_rectale_.8    UCCAUCGUGAGAUGGAAUCUGAAGGAAACUCAGGGCAAAUCUCUGGUCUGACGAACAGAAAUCUCAUAUGAGGUCAUGCAUGU--GGGUAAGACAGCAACCCAUGUUAAAGCCCUACUACACGGAA-UCAUGCAUGAUAAAUGAGGCAGAUGGAUGGAGAGGAAGAAACGUGU
Eubacterium_rectale_.9    UCCAUCGUGAGAUGGAAUCUGAAGGAAACUCAGGGCAAAUCUCUGGUCUGACGAACAGAAAUCUCAUAUGAGGUCAUGCAUGU--GGGUAAGACAGCAACCCAUGUUAAAGCCCUACUACACGGAA-UCAUGCAUGAUAAAUGAGGCAGAUGGAUGGAGAGGAAGAAACGUGU
Eubacterium_rectale_.10   UCCAUCGUGAGAUGGAAUCUGAAGGAAACUCAGGGCAAAUCUCUGGUCUGACGAACAGAAAUCUCAUAUGAGGUCAUGCAUGU--GGGUAAGGCAGCAAGCCAUGUUGAAGCCCUACUACACGGAA-UCAUGCAUGAUAAAUGAGGCAGAUGGAUGGAGAGGAAGAAACGUGU
Eubacterium_rectale_.11   UCCAUCGUGAGAUGGAAUCUGAAGGAAACUCAGGGCAAAUCUCUGGUCUGACGAACAGAAAUCUCAUAUGAGGUCAUGCAUGU--GGGUAAGGCAGCAAGCCAUGUUGAAGCCCUACUACACGGAA-UCAUGCAUGAUAAAUGAGGCAGAUGGAUGGAGAGGAAGAAACGUGU
Eubacterium_rectale_.12   UCUACUGUGAGGUGGAAUCUGAAGGAAGCUGUAAGCGAAUCUCUGGUCCGACGGACAGAAAUCGCAUAUAAGGCUAGGCUUCGAGUGAUAAGCUGGCAAAGAACAGUGAAGUCUUAACUACCACGUUAGAAGCAGAGUAAAUGCGGCGGAUAUAUGGAGAGAAAGCGUGCACC
Eubacterium_rectale_.15   UCCAUCGUGAGAUGGAAUCUGAAGGAAACUCAGGGCAAAUCUCUGGUCUGACGAACAGAAAUCUCAUAUGAGGUCAUGCAUGU--GGGUAAGGCAGCAAGCCAUGUUGAAGCCCUACUACACGGAA-UCAUGCAUGAUAAAUGAGGCAGAUGGAUGGAGAGGAAGAAACGUGU
Heliobacterium_modes.1    UCCGCCGCGAGGCGGAAUCUGAAGGAAGCCAGCGGCAAACCUCCGGCCCGAGGACCACGAACCCCAGGUGAGGCUAGCGGCAGUUGGAUGAGCUUGCCGAACAAAGCGAAGUCC--UGUCACCGAAGCUGCCGAGAGUAAAUGGGGCGGGUAGAUGGAGGGAAAGGCAACGUU
Heliobacterium_modes.2    UCCGCCGCGAGGCGGAAUCUGAAGGAAGCCAGCGGCAAACCUCCGGCCCGAGGACCACGAACCCCAGGUGAGGCUAGCGGCAGUUGGAUGAGCUUGCCGAACAAAGCGAAGUCC--UGUCACCGAAGCUGCCGAGAGUAAAUGGGGCGGGUAGAUGGAGGGAAAGGCAACGUU
Heliobacterium_modes.3    UCCGCCGCGAGGCGGAAUCUGAAGGAAGCCAGCGGCAAACCUCCGGCCCGAGGACCACGAACCCCAGGUGAGGCUAGCGGCAGUUGGAUGAGCUUGCCGAACAAAGCGAAGUCC--UGUCACCGAAGCUGCCGAGAGUAAAUGGGGCGGGUAGAUGGAGGGAAAGGCAACGUU
Heliobacterium_modes.4    UCCGCCGCGAGGCGGAAUCUGAAGGAAGCCAGCGGCAAACCUCCGGCCCGAGGACCACGAACCCCAGGUGAGGCUAGCGGCAGUUGGAUGAGCUUGCCGAACAAAGCGAAGUCC--UGUCACCGAAGCUGCCGAGAGUAAAUGGGGCGGGUAGAUGGAGGGAAAGGCAACGUU
Heliobacterium_modes.5    UCCGCCGCGAGGCGGAAUCUGAAGGAAGCCAGCGGCAAACCUCCGGCCCGAGGACCACGAACCCCAGGUGAGGCUAGCGGCAGUUGGAUGAGCUUGCCGAACAAAGCGAAGUCC--UGUCACCGAAGCUGCCGAGAGUAAAUGGGGCGGGUAGAUGGAGGGAAAGGCAACGUU
Heliobacterium_modes.6    UCCGCCGCGAGGCGGAAUCUGAAGGAAGCCAGCGGCAAACCUCCGGCCCGAGGACCACGAACCCCAGGUGAGGCUAGCGGCAGUUGGAUGAGCUUGCCGAACAAAGCGAAGUCC--UGUCACCGAAGCUGCCGAGAGUAAAUGGGGCGGGUAGAUGGAGGGAAAGGCAACGUU
Heliobacterium_modes.7    UCCGCCGCGAGGCGGAAUCUGAAGGAAGCCAGCGGCAAACCUCCGGCCCGAGGACCACGAACCCCAGGUGAGGCUAGCGGCAGUUGGAUGAGCUUGCCGAACAAAGCGAAGUCC--UGUCACCGAAGCUGCCGAGAGUAAAUGGGGCGGGUAGAUGGAGGGAAAGGCAACGUU
Heliobacterium_modes.8    UCCGCCGCGAGGCGGAAUCUGAAGGAAGCCAGCGGCAAACCUCCGGCCCGAGGACCACGAACCCCAGGUGAGGCUAGCGGCAGUUGGAUGAGCUUGCCGAACAAAGCGAAGUCC--UGUCACCGAAGCUGCCGAGAGUAAAUGGGGCGGGUAGAUGGAGGGAAAGGCAACGUU
Heliobacterium_modes.9    UCCGCCGCGAGGCGGAAUCUGAAGGAAGCCAGCGGCAAACCUCCGGCCCGAGGACCACGAACCCCAGGUGAGGCUAGCGGCAGUUGGAUGAGCUUGCCGAACAAAGCGAAGUCC--UGUCACCGAAGCUGCCGAGAGUAAAUGGGGCGGGUAGAUGGAGGGAAAGGCAACGUU
Heliobacterium_modes.10   UCCGCCGCGAGGCGGAAUCUGAAGGAAGCCAGCGGCAAACCUCCGGCCCGAGGACCACGAACCCCAGGUGAGGCUAGCGGCAGUUGGAUGAGCUUGCCGAACAAAGCGAAGUCC--UGUCACCGAAGCUGCCGAGAGUAAAUGGGGCGGGUAGAUGGAGGGAAAGGCAACGUU
Heliobacterium_modes.11   UCCGCCGCGAGGCGGAAUCUGAAGGAAGCCAGCGGCAAACCUCCGGCCCGAGGACCACGAACCCCAGGUGAGGCUAGCGGCAGUUGGAUGAGCUUGCCGAACAAAGCGAAGUCC--UGUCACCGAAGCUGCCGAGAGUAAAUGGGGCGGGUAGAUGGAGGGAAAGGCAACGUU
Heliobacterium_modes.12   UCCGCCGCGAGGCGGAAUCUGAAGGAAGCCAGCGGCAAACCUCCGGCCCGAGGACCACGAACCCCAGGUGAGGCUAGCGGCAGUUGGAUGAGCUUGCCGAACAAAGCGAAGUCC--UGUCACCGAAGCUGCCGAGAGUAAAUGGGGCGGGUAGAUGGAGGGAAAGGCAACGUU
Heliobacterium_modes.13   UCCGCCGCGAGGCGGAAUCUGAAGGAAGCCAGCGGCAAACCUCCGGCCCGAGGACCACGAACCCCAGGUGAGGCUAGCGGCAGUUGGAUGAGCUUGCCGAACAAAGCGAAGUCC--UGUCACCGAAGCUGCCGAGAGUAAAUGGGGCGGGUAGAUGGAGGGAAAGGCAACGUU
Heliobacterium_modes.14   UCCGCCGCGAGGCGGAAUCUGAAGGAAGCCAGCGGCAAACCUCCGGCCCGAGGACCACGAACCCCAGGUGAGGCUAGCGGCAGUUGGAUGAGCUUGCCGAACAAAGCGAAGUCC--UGUCACCGAAGCUGCCGAGAGUAAAUGGGGCGGGUAGAUGGAGGGAAAGGCAACGUU
Heliobacterium_modes.16   UCCGCCGCGAGGCGGAAUCUGAAGGAAGCCAGCGGCAAACCUCCGGCCCGAGGACCACGAACCCCAGGUGAGGCUAGCGGCAGUUGGAUGAGCUUGCCGAACAAAGCGAAGUCC--UGUCACCGAAGCUGCCGAGAGUAAAUGGGGCGGGUAGAUGGAGGGAAAGGCAACGUU
Heliobacterium_modes.17   UCCGCCGCGAGGCGGAAUCUGAAGGAAGCCAGCGGCAAACCUCCGGCCCGAGGACCACGAACCCCAGGUGAGGCUAGCGGCAGUUGGAUGAGCUUGCCGAACAAAGCGAAGUCC--UGUCACCGAAGCUGCCGAGAGUAAAUGGGGCGGGUAGAUGGAGGGAAAGGCAACGUU
Heliobacterium_modes.18   UCCGCCGCGAGGCGGAAUCUGAAGGAAGCCAGCGGCAAACCUCCGGCCCGAGGACCACGAACCCCAGGUGAGGCUAGCGGCAGUUGGAUGAGCUUGCCGAACAAAGCGAAGUCC--UGUCACCGAAGCUGCCGAGAGUAAAUGGGGCGGGUAGAUGGAGGGAAAGGCAACGUU
Lachnospiraceae_bact.2    UUUGUCGUGAGGCAAAAUCUGAAAGAAGCUGUAAGCAAACCUCUGGUCUGACGGACAGAAAUCACAUAUAAGGCUAGGUUCUGAUAGAUAAGCUUGCAAAAUAAAGCAAAAUCUUAACUAUCACUUUAGGAACAGAGUAAAUGUGGCAGAUAUAUGGAGGGAAAGUUUGCACC
Lachnospiraceae_bact.4    UUUGUCGUGAGGCAAAAUCUGAAAGAAGCUGUAAGCAAACCUCUGGUCUGACGGACAGAAAUCACAUAUAAGGCUAGGUUCUGAUAGAUAAGCUUGCAAAAUAAAGCAAAAUCUUAACUAUCACUUUAGGAACAGAGUAAAUGUGGCAGAUAUAUGGAGGGAAAGUUUGCACC
Lachnospiraceae_bact.7    UUUGUCGUGAGGCAAAAUCUGAAAGAAGCUGUAAGCAAACCUCUGGUCUGACGGACAGAAAUCACAUAUAAGGCUAGGUUCUGAUAGAUAAGCUUGCAAAAUAAAGCAAAAUCUUAACUAUCACUUUAGGAACAGAGUAAAUGUGGCAGAUAUAUGGAGGGAAAGUUUGCACC
Lachnospiraceae_bact.10   UCCAUCGUGAGGUGGAAUCUGAAGAAAGUUGUAAGCAAAUCUCUGGUCCGACGGACAGAAAUCACAUAUAAGGCUAGGCUGUGAGAGAUAAGUUGGCCAAAAGCAACGAAGUCUUAACUAUCACUUUAGCAGCAGAGUAGAUGUGGCGGAUAUAUGGAGAGAAAGAGCGUGAA
Lachnospiraceae_bact.16   UCCAUCGUGAGGUGGAAUCUGAAGAAAGUUGUAAGCAAAUCUCUGGUCCGACGGACAGAAAUCACAUAUAAGGCUAGGCUGUGAGAGAUAAGUUGGCCAAAAGCAACGAAGUCUUAACUAUCACUUUAGCAGCAGAGUAGAUGUGGCGGAUAUAUGGAGAGAAAGAGCGUGAA
Lachnospiraceae_bact.18   UCUACCGUGAGGUGGAAUCUGAAGGAAGCUGUAGGCAAAUCUCUGGUCCGACGGACAGAAAUCGCAUAUAAGGCUAGGCUUCGAGUGAUAAGCUGGCAAAGAACAGCGAAGUCUUAACUACCACGUUAGAAGCAGAGUAAAUGCGGCGGAUAUAUGGAGAGAAAGCGUGCACC
Lachnospiraceae_bact.19   UUUGUCGUGAGGCAAAAUCUGAAAGAAGCUGUAAGCAAACCUCUGGUCUGACGGACAGAAAUCACAUAUAAGGCUAGGUUCUGAUAGAUAAGCUUGCAAAAUAAAGCAAAAUCUUAACUAUCACUUUAGGAACAGAGUAAAUGUGGCAGAUAUAUGGAGGGAAAGUUUGCACC
Lachnospiraceae_bact.21   UUUGUCGUGAGGCAAAAUCUGAAAGAAGCUGUAAGCAAACCUCUGGUCUGACGGACAGAAAUCACAUAUAAGGCUAGGUUCUGAUAGAUAAGCUUGCAAAAUAAAGCAAAAUCUUAACUAUCACUUUAGGAACAGAGUAAAUGUGGCAGAUAUAUGGAGGGAAAGUUUGCACC
Lachnospiraceae_bact.22   UCCAUCGUGAGGUGGAAUCUGAAGAAAGUUGUAAGCAAAUCUCUGGUCCGACGGACAGAAAUCACAUAUAAGGCUAGGCUGUGAGAGAUAAGUUGGCCAAAAGCAACGAAGUCUUAACUAUCACUUUAGCAGCAGAGUAGAUGUGGCGGAUAUAUGGAGAGAAAGAGCGUGAA
Lachnospiraceae_bact.23   UUCAUCGCGAGAUGGAAUCUGAAGGAAACUCAGGGCAAAUCUCUGGUCUGACGAACAGAAAUCUCAUAUGAGGUCAUGCAUGA--GGGCAAGACUGCAUCACAAGUUGAAACCCUGCUACACGGAA-UCAUGUAUGAUAAAUGAGACAGAUGGAUGGAGAGGAAGAAACGUGU
Lachnospiraceae_bact.25   UUUGUCGUGAGGCAAAAUCUGAAAGAAGCUGUAAGCAAACCUCUGGUCUGACGGACAGAAAUCACAUAUAAGGCUAGGUUCUGAUAGAUAAGCUUGCAAAAUAAAGCAAAAUCUUAACUAUCACUUUAGGAACAGAGUAAAUGUGGCAGAUAUAUGGAGGGAAAGUUUGCACC
Butyrivibrio_proteoc.1    UCCAUCGCGAGACGGAAUCUGAAGGAAACCCAGGGCAAAUCUCCGGUCUGACGUACAGAAAUCUCAUACGAGGUUAUGCAUGA--GGGUAAGGCUGCCAUACAAGUCGAAGCCCUACUACACGGAA-UCAUGCAUGAUAAAUGAGGCAGAUGGAUGGAGAGGAAGAAACGUGU
Dorea_formicigeneran.1    UCUACUGUGAGGUGGAAUCUGAAGGAAGCUGUAAGCGAAUCUCUGGUCCGACGGACAGAAAUCGCAUAUAAGGCUAGGCUUCGAGUGAUAAGCUGGCAAAGAACAGCGAAGUCUUAACUACCACGUUAGAAGCAGAGUAAAUGCGGCGGAUAUAUGGAGAGAAAGCGUGCACC
Dorea_formicigeneran.2    UCUACCGUGAGGUGGAAUCUGAAGGAAGCUGUAAGCAAAUCUCUGGUCCGACGGACAGAAAUCGCAUAUAAGGCUAGGCUUCGAGUGAUAAGCUGGCAAAGAACAGCGAAGUCUUAACUACCACGUUAGAAGCAGAGUAAAUGCGGCGGAUAUAUGGAGAGAAAGCGUGCACC
Dorea_formicigeneran.6    UCUACUGUGAGGUGGAAUCUGAAGGAAGCUGUAAGCGAAUCUCUGGUCCGACGGACAGAAAUCGCAUAUAAGGCUAGGCUUCGAGUGAUAAGCUGGCAAAGAACAGCGAAGUCUUAACUACCACGUUAGAAGCAGAGUAAAUGCGGCGGAUAUAUGGAGAGAAAGCGUGCACC
Dorea_formicigeneran.7    UCUACCGUGAGGUGGAAUCUGAAGGAAGCUGUAAGCAAAUCUCUGGUCCGACGGACAGAAAUCGCAUAUAAGGCUAGGCUUCGAGUGAUAAGCUGGCAAAGAACAGCGAAGUCUUAACUACCACGUUAGAAGCAGAGUAAAUGCGGCGGAUAUAUGGAGAGAAAGCGUGCACC
Dorea_formicigeneran.8    UCUACUGUGAGGUGGAAUCUGAAGGAAGCUGUAAGCGAAUCUCUGGUCCGACGGACAGAAAUCGCAUAUAAGGCUAGGCUUCGAGUGAUAAGCUGGCAAAGAACAGCGAAGUCUUAACUACCACGUUAGAAGCAGAGUAAAUGCGGCGGAUAUAUGGAGAGAAAGCGUGCACC
Marvinbryantia_forma.2    UCCAUCGUGAGGUGGAAUCUGAAGGAAGCUGUAGGCAAAUCUCUGGUCCGACGGACAGAAAUCGCAUAUAAGGCUAGGCUACGAGAGAUAAGCUGGCAGAAAGCAACGAAGUCUUAUAUCACGUUAUAGUAGCAGAGUAAAUGCGGCGGAUAUAUGGAGAGAAAGCGUGCACC
Marvinbryantia_forma.4    UCCAUCGCGAGGUGGAAUCUGAAGGAAGCUGUAGGCAAAUCUCUGGUCCGACGGACAGAAAUCGCAUAUAAGGCUAGGCUACGAGAGAUAAGCUGGCAGAAAGCAACGAAGUCUUAACUAUCACGUUAGUAGCAGAGUAAAUGCGGCGGAUAUAUGGAGAGAAAGCGUGCACC
Marvinbryantia_forma.5    UCCAUCGUGAGGUGGAAUCUGAAGGAAGCUGUAGGCAAAUCUCUGGUCCGACGGACAGAAAUCGCAUAUAAGGCUAGGCUACGAGAGAUAAGCUGGCAGAAAGCAACGAAGUCUUAUAUCACGUUAUAGUAGCAGAGUAAAUGCGGCGGAUAUAUGGAGAGAAAGCGUGCACC
Oribacterium.1            UCGAGGGUGACCUCGAAUCUGAAGGAAACUCAGGGCAAAUCUCUGGUCUGACGAACAGAAAUCUCAUAUGAGGCUAUGCAUGA--GGAUAAGACUGCAAUACAAGCCAAAGUCCUACUACACGGAA-UCAUGCAUGAUAGAUGAGGCAGAUAUAUGGAGAGGAAGAAACGUGU
Oribacterium.2            UCGAGGGUGACCUCGAAUCUGAAGGAAACUCAGGGCAAAUCUCUGGUCUGACGGACAGAAAUCUCAUAUGAGGUUAUGCAUGA--GGAUAAGACUGCAAGACAAGCCAAAGUCCUACUACACGGAA-UCAUGCAUGAUAGAUGAGGCAGAUAUAUGGAGGGGAAGAAACGUGU
Roseburia_intestinal.2    UCUACUGUGAGGUGGAAUCUGAAGGAAGCUGUAAGCGAAUCUCUGGUCCGACGGACAGAAAUCGCAUAUAAGGCUAGGCUUCGAGUGAUAAGCUGGCAAAGAACAGUGAAGUCUUAACUACCACGUUAGAAGCAGAGUAAAUGCGGCGGAUAUAUGGAGAGAAAGCGUGCACC
Roseburia_inulinivor.1    UCUACUGUGAGGUGGAAUCUGAAGGAAGCUGUAAGCGAAUCUCUGGUCCGACGGACAGAAAUCGCAUAUAAGGCUAGGCUUCGAGUGAUAAGCUGGCAAAGAACAGUGAAGUCUUAACUACCACGUUAGAAGCAGAGUAAAUGCGGCGGAUAUAUGGAGAGAAAGCGUGCACC
Roseburia_intestinal.3    UCUACUGUGAGGUGGAAUCUGAAGGAAGCUGUAAGCGAAUCUCUGGUCCGACGGACAGAAAUCGCAUAUAAGGCUAGGCUUCGAGUGAUAAGCUGGCAAAGAACAGUGAAGUCUUAACUACCACGUUAGAAGCAGAGUAAAUGCGGCGGAUAUAUGGAGAGAAAGCGUGCACC
Roseburia_intestinal.4    UCUAUCGUGAGGUGGAAUCUGAAGGAAGCUGUAAGCAAAUCUCUGGUCUGACGUACAGAAAUCACAUAUAAGGCUAGGCUGCGAGAGAUAAGUUGGCUAAAAGCAACGAAGUCUUAACUAUCACUUUAGUAGCAGAGUAAAUGUGGCGGAUAUAUGGAGAGAAAGCGUGCACC
Roseburia_inulinivor.2    UCCAUCGUGAGGUGGAAUCUGAAGGAAACCACGGGCAAAUCUUUGGUCUGACGAAUAGAAAUCUCAUAUAAGGUUAUGCAUGA--GAGUAAGGCUGCCAACCAAGUCAAAGCUCUACUAUACGGAA-UCAUGCGUGAUAAAUGAGGCAGAUGGAUGGAGAGGAAGAAACGUGU
Roseburia_inulinivor.3    UUCAUCGUGAGAUGGAAUCUGAAGGAAACUCAGGGCAAAUCUCUGGUCUGACGAACAGAAAUCUCAUAUGAGGUCAUGCAUGA--GGGUAAGACUGCACCACAAGCUGAAACCAUACUACACGGAA-UCAUGUAUGAUAAAUGAGGCAGAUGGAUGGAGAGGAAGAAACGUGU
Desulfosporosinus_or.2    CUCGCCGCGAGGCGAGAUCUAAAGAAAGCGGGCGGCAAACCUCCGGACCGAGGACCACGAACCCCAGGUGAGGCUGGGGUAGU-UGGACGAGCUUGCAUUACAAAGCAAAGUCCUUGCUAUCGAAG-ACUAUCCUAGUAAAUGGGGCGGGUAGAUGGAGGGAAAGACAAUGUU
Desulfosporosinus_or.3    UCUGUUGCGAAGCAGAAUCUAGAGGAAGCCAGCGGCAAAUCUCUGGCCCGAGGACCACGAAUCCUAGGCGAGGCUAGAACAGU-UGGAUGAGCUUGCAAACCAAAGCAAAGUCCUUGCUAUCGAAG-GCUGUUUUAGUAAAUGGGGCGGGUAGAUGGAGAGAAAGACAACGUU
Desulfotomaculum_kuz.1    UCCAUCGCGAGGUGGAAUCGGAUCGGCGCCGGCGGCAAAACCACGGCCCGAUGAACAAGAACCCCAUAAGAGGCUAGACCGUU-CGGAUGAGCUGGCGAAACACAGCGAAAUCCG-GCUGCCAAGG-GACGGUAGAGUAGAUGGGGCGGGCG--CGGGGUGAAGGAGGCCUGC
Desulfotomaculum_car.1    UCCGUCGUUAGGUGGAAUCUGAAGGAAGUCGGCGGCAAACCUCCGGCCCGAGGACCACGAACCCCAGGUGAGGCCAGAGCAGU-UGGAUGAGCUUGCUUAACAAAGCGAAGUCC--GCUACCGAAG-GCUGCUAGAUUAAAUGGGGCGGGUAGAUGGAGGGAAAGAUAAUGUU
Desulfotomaculum_kuz.2    UCCAUCGCGAGGUGGAAUCCGAAGGAAGCCGGAGGCAAAACCACGGCCCGAUGAACAAGAACCCCAUAAGAGGCUAAGCCGUU-CGGAUGAGCUGGCGUGACACAGCGAAAUCCG-GCUGCCAAGG-GACGGCGGAGUAUAUGGGGCGGGCA--CGGGGUGAAGGUUAACGCU
Desulfotomaculum_nig.2    UCCGUCGUUAGGUGGAAUCUGAAGGAAGUCGGCGGCAAACCUCCGGCCCGAGGACCACGACCCCCAGGUGAGGCCGCAGCAGU-UGGAUGAGCUUGCUUAACAAAGCGAAGUCC--GCUACCGAAG-ACUGCUGAGUUAAAUGAGGCGGGUAGAUGGAGGGAAAGAUAAUGUU
Syntrophobotulus_gly.1    UCCAUCGUGAGGUGGAAUCUGAAGAAAGGAUUAGGCAAAACUCUGGCUUG-----------UUACAUCUGAGGCUAAAUGCAA--GGAUAAGGUUGCCAUACAAACCAAAGUCCUACUGCACGGAA-UUGCAUUUAGUAGAUGGAAUGAGUACUAAGAGGGAAAGAACGUGUG
Peptostreptococcus_s.1    AUCACCGUGAGGUGAUGGCGAGAAGAAGCAAUA-GCGAAAUCGUAGCCUGACGUACAGAAACCUAAUACAAGGCUUACAUAAA--GGAAGAGUGGGCAUAAAGUCACAAAGUCCAAGCAAACGUAA-CUUAUGUAAGUAAAUUAGGCAGGUA--GACGAGGAAAGA--CUGAC
Peptostreptococcus_a.1    AUCACCGUGAGGUGAUGGCGAGAAGAAGCAAUA-GCAAAAUCGUAGCCUGACGUACAGAAACCUAAUACAAGGCUUACAUAAA--GGAUGAGUGGGCCAUUAGUCACAAAGUCCAAGCAAACGUAA-CUUAUGUAAGUAAAUUAGGCAGGUA--GACGAGGAAAGA--CUGAC
Peptostreptococcus_a.2    AUCACCGUGAGGUGAUGGCGAGAAGAAGCAAUA-GCAAAAUCGUAGCCUGACGUACAGAAACCUAAUACAAGGCUUGUAUAAU--GGAUAAGUGGGCUCAAAGUCACGAAGUCCAAGCAAACGUAA-CUUAUGUAAGUAAAUUAGGCAAAAAACUUUCUCGUAAGUGUAACAU
Acetivibrio_cellulol.2    UCCAUCGUGAGGUGGAAUCUGAAGGAAGGUGUAGGCAAAUCUCUGGUCUGACGAACAGAAAUCACAUAUAAGGCAUGAUAUGU-UGGAUAAGGCUGCAACACAAGCUAAAGUCCUACUACUCGAAA-ACAUAUUAUGUAGAUGUGGCAGAUGGAUGGAGUGAAAGAUUACGUU
Ruminococcus_torques.1    UCCAUCGUGAGGUGGAAUCUGAAGAAAGUUGUAAGCAAAUCUCUGGUCCGACGGACAGAAAUCACAUAUAAGGCUAGGCUGUGAGAGAUAAGUUGGCCAAAAGCAACGAAGUCUUAACUAUCACUUUAGCAGCAGAGUAGAUGUGGCGGAUAUAUGGAGAGAAAGAGCGUGAA
uncultured_Ruminococ.3    UCCAUCGUGAGGUGGAAUCUGAAGAAAGUUGUAAGCAAAUCUCUGGUCCGACGGACAGAAAUCACAUAUAAGGCUAGGCUGUGAGAGAUAAGUUGGCCAAAAGCAACGAAGUCUUAACUAUCACUUUAGCAGCAGAGUAGAUGUGGCGGAUAUAUGGAGAGAAAGAGCGUGAA
uncultured_Ruminococ.5    UCCAUCGUGAGGUGGAAUCUGAAGAAAGUUGUAAGCAAAUCUCUGGUCCGACGGACAGAAAUCACAUAUAAGGCUAGGCUGUGAGAGAUAAGUUGGCCAAAAGCAACGAAGUCUUAACUAUCACUUUAGCAGCAGAGUAGAUGUGGCGGAUAUAUGGAGAGAAAGAGCGUGAA
Ammonifex_degensii_K.1    UCCGCCGCGAGGCGGAAUCCGAAGGAAGCCGGCGGCAAACCUCCGGCCCGAGGACCACGAACCCCAGGCGAGGCUAGGGCAGC-UGGAUGAGCUUGCAAAACAAAGCGAAGUCCUGGCCACCGAAG-GCUGCCAGAGUAGAUGGGGCGGGUAGAUGGAGGGAAAGACAGCGCC
Ammonifex_degensii_K.2    UCCGCCGCGAGGCGGAAUCCGAAGGAAGCCGGCGGCAAACCUCCGGCCCGAGGACCACGAACCCCAGGCGAGGCUAGGGCAGC-UGGAUGAGCUUGCAAAACAAAGCGAAGUCCUGGCCACCGAAG-GCUGCCAGAGUAAAUGGGGCGGGUAGAUGGAGGGAAAGACAGCGCC
Ammonifex_degensii_K.3    UCCGCCGCGAGGCGGAAUCCGAAGGAAGCCGGCGGCAAACCUCCGGCCCGAGGACCACGAACCCCAGGCGAGGCUAGGGCAGC-UGGAUGAGCUUGCAAAACAAAGCGAAGUCCUGGCCACCGAAG-GCUGCCAGAGUAGAUGGGGCGGGUAGAUGGAGGGAAAGACAGCGCC
Moorella_thermoaceti.2    CCCAUCGCGAGGUGGAAUCCGAAGGAAGCUGGAGACAAGGCCACGGCCCGAUGAACAGGAACCCCAUACGAGGCUGUACCGCC-CGGAUGAGCUGGCACAACAAAGCGAAAUCC--GGGCUACGAAGGGCGGUAGAGUAUAUGGGGCGGGCG--CGGGGUAUAGGUUAGCGAU
Thermoanaerobacter_e.1    UCCAUCGUGAGGUGGAAUCUGAAGGAAGCUUAAGGCAAAAUCUCGGUCUGAUGAACAAGAACCAGAUAAGAGGCUGAUUGGGA-UGGAUGAGUUUGCGUAACAAAACGAAGUCCC-ACUACCCGAA-UCCCAUACAGUAAAUCUGGCAGAUAUAUGAGAUGAAAGUUAUCGUU
Thermoanaerobacter_p.1    UCCAUCGUGAGGUGGAAUCUGAAGGAAGCGGCAGGCAAAAUCUCGGUCUGAUGAACAAGAACCAGAUAGGAGGCUGAAUGGGG-CGGAUGAGUUUGCAUUACAAAACGAAGUCCC-ACUACCCGAA-CCCCAUACAGUAAAUCUGGCAGAUAUAUGAGAUGAAGGUUAUCGUU
Thermoanaerobacter_w.1    UCCAUCGUGAGGUGGAAUCUGAAGGAAGCUUAAGGCAAAAUCUCGGUCUGAUGAACAAGAACCAGAUAAGAGGCUGAUUGGGA-UGGAUGAGUUUGCACAUCAAAACAAAGUCCC-ACUACCCGAA-UCCCAUACAGUAAAUCUGGCAGAUAUAUGAGAUGAAAGCAAUCGUU
Thermoanaerobacter_e.2    UCCAUCGUGAGGUGGAAUCUGAAGGAAGCUUAAGGCAAAAUCUCGGUCUGAUGAACAAGAACCAGAUAAGAGGCUGAAUGGGG-UGGAUGAGUUUGCGUAACAAAACGAAGUCCC-ACUACCCGAA-CCCCAUACAGUAAAUCUGGCAGAUAUAUGAGAUGAAAGUUAUCGUU
Thermoanaerobacter.1      UCCAUCGUGAGGUGGAAUCUGAAGGAAGCUUAAGGCAAAAUCUCGGUCUGAUGAACAAGAACCAGAUAAGAGGCUGAUUGGGA-UGGAUGAGUUUGCGUAACAAAACGAAGUCCC-ACUACCCGAA-UCCCAUACAGUAAAUCUGGCAGAUAUAUGAGAUGAAAGUUAUCGUU
Thermoanaerobacter_b.1    UCCAUCGUGAGGUGGAAUCUGAAGGAAGCUUAAGGCAAAAUCUCGGUCUGAUGAACAAGAACCAGAUAAGAGGCUGAUUGGGA-UGGAUGAGUUUGCGUAACAAAACGAAGUCCC-ACUACCCGAA-UCCCAUACAGUAAAUCUGGCAGAUAUAUGAGAUGAAAGUUAUCGUU
Thermoanaerobacter_w.2    UCCAUCGUGAGGUGGAAUCUGAAGGAAGCUUAAGGCAAAAUCUCGGUCUGAUGAACAAGAACCAGAUAAGAGGCUGAUUGGGA-UGGAUGAGUUUGCACAUCAAAACAAAGUCCC-ACUACCCGAA-UCCCAUACAGUAAAUCUGGCAGAUAUAUGAGAUGAAAGCAAUCGUU
Thermoanaerobacter_p.3    UCCAUCGUGAGGUGGAAUCUGAAGGAAGCUUAAGGCAAAAUCUCGGUCUGAUGAACAAGAACCAGAUAAGAGGCUGAUUGGGA-UGGAUGAGUUUGCGUAACAAAACGAAGUCCC-ACUACCCGAA-UCCCAUACAGUAAAUCUGGCAGAUAUAUGAGAUGAAAGUUAUCGUU
Thermoanaerobacter_e.3    UCCAUCGUGAGGUGGAAUCUGAAGGAAGCUUAAGGCAAAAUCUCGGUCUGAUGAACAAGAACCAGAUAAGAGGCUGAAUGGGG-UGGAUGAGUUUGCGUAACAAAACGAAGUCCC-ACUACCCGAA-UCCCAUACAGUAAAUCUGGCAGAUAUAUGAGAUGAAAGUUAUCGUU
Thermoanaerobacter_w.3    UCCAUCAUGAGGUGGAAUCUGAAGGAAGCUUAAGGCAAAAUCUCGGUCUGAUGAACAAGAACCAGAUAAGAGGCUGAUUGGGA-UGGACGAGUUUGCACAUCAAAACAAAGUCCC-ACUACCCGAA-UCCCAUACAGUAAAUCUGGCAGAUAUAUGAGAUGAAAGCUAUCGUU
Thermoanaerobacter_e.4    UCCAUCGUGAGGUGGAAUCUGAAGGAAGCUUAAGGCAAAAUCUCGGUCUGAUGAACAAGAACCAGAUAAGAGGCUGAAUGGGG-UGGAUGAGUUUGCGUAACAAAACGAAGUCCC-ACUACCCGAA-UCCCAUACAGUAAAUCUGGCAGAUAUAUGAGAUGAAAGUUAUCGUU
Thermoanaerobacter_e.5    UCCAUCGUGAGGUGGAAUCUGAAGGAAGCUUAAGGCAAAAUCUCGGUCUGAUGAACAAGAACCAGAUAAGAGGCUGAAUGGGG-UGGAUGAGUUUGCGUAACAAAACGAAGCCCC-ACUACCCGAA-UCCCAUACAGUAAAUCUGGCAGAUAUAUGAGAUGAAAGUUAUCGUU
Thermoanaerobacter_b.2    UCCAUCGUGAGGUGGAAUCUGAAGGAAGCUUAAGGCAAAAUCUCGGUCUGAUGAAUAAGAACCAGAUAAGAGGCUGAUUGGGA-UGGAUGAGUUUGCGUAACAAAACGAAGUCCC-ACUACCCGAA-UCCCAUACAGUAAAUCUGGCAGAUAUAUGAGAUGAAAGUUAUCGUU
Thermoanaerobacter_p.4    UCCAUCGUGAGGUGGAAUCUGAAGGAAGCUUAAGGCAAAAUCUCGGUCUGAUGAACAAGAACCAGAUAAGAGGCUGAUUGGGA-UGGAUGAGUUUGCGUAACAAAACGAAGUCCC-ACUACCCGAA-UCCCAUAUAGUAAAUCUGGCAGAUAUAUGAGAUGAAAGUUAUCGUU
Thermoanaerobacter_p.5    UCCAUCGUGAGGUGGAAUCUGAAGGAAGCUUAAGGCAAAAUCUCGGUCUGAUGAACAAGAACCAGAUAAGAGGCUGAUUGGGA-UGGAUGAGUUUGCGUAACAAAACGAAGUCCC-ACUACCCGAA-UCCCAUACAGUAAAUCUGGCAGAUAUAUGAGAUGAAAGUUAUCGUU
Thermoanaerobacter_i.1    UCCAUCGUGAGGUGGAAUCUGAAGGAAGCUUAAGGCAAAAUCUCGGUCUGAUGAACAAGAACCAGAUAAGAGGCUGAUUGGGA-UGGAUGAGUUUGCGUAACAAAACGAAGUCCC-ACUACCCGAA-UCCCAUACAGUAAAUCUGGCAGAUAUAUGAGAUGAAAGUUAUCGUU
Thermoanaerobacter_e.6    UCCAUCGUGAGGUGGAAUCUGAAGGAAGCUUAAGGCAAAAUCUCGGUCUGAUGAACAAGAACCAGAUAAGAGGCUGAUUGGGA-UGGAUGAGUUUGCGUAACAAAACGAAGUCCC-ACUACCCGAA-UCCCAUACAGUAAAUCUGGCAGAUAUAUGAGAUGAAAGUUAUCGUU
Thermoanaerobacter.2      UCCAUCGUGAGGUGGAAUCUGAAGGAAGCUUAAGGCAAAAUCUCGGUCUGAUGAACAAGAACCAGAUAAGAGGCUGAUUGGGA-UGGAUGAGUUUGCGUAACAAAACGAAGUCCC-ACUACCCGAA-UCCCAUACAGUAAAUCUGGCAGAUAUAUGAGAUGAAAGUUAUCGUU
Thermoanaerobacter_b.3    UCCAUCGUGAGGUGGAAUCUGAAGGAAGCUUAAGGCAAAAUCUCGGUCUGAUGAACAAGAACCAGAUAAGAGGCUGAUUGGGA-UGGAUGAGUUUGCGUAACAAAACGAAGUCCC-ACUACCCGAA-UCCCAUACAGUAAAUCUGGCAGAUAUAUGAGAUGAAAGCUAUCGUU
Thermoanaerobacter.3      UCCAUCGUGAGGUGGAAUCUGAAGGAAGCUUAAGGCAAAAUCUCGGUCUGAUGAACAAGAACCAGAUAAGAGGCUGAUUGGGA-UGGAUGAGUUUGCGUAACAAAACGAAGUCCC-ACUACCCGAA-UCCCAUACAGUAAAUCUGGCAGAUAUAUGAGAUGAAAGUUAUCGUU
Thermoanaerobacter_b.4    UCCAUCGUGAGGUGGAAUCUGAAGGAAGCUUAAGGCAAAAUCUCGGUCUGAUGAACAAGAACCAGAUAAGAGGCUGAUUGGGA-UGGAUGAGUUUGCGUAACAAAACGAAGUCCC-ACUACCCGAA-UCCCAUACAGUAAAUCUGGCAGAUAUAUGAGAUGAAAGUUAUCGUU
Thermoanaerobacter_e.7    UCCAUCGUGAGGUGGAAUCUGAAGGAAGCUUAAGGCAAAAUCUCGGUCUGAUGAACAAGAACCAGAUAGGAGGCUGAAUGGGG-CUGAUGAAUUUGCAUUACAAAACGAAGUCCC-ACUACCCGAA-UCCCAUACAGUAAAUCUGGCAGAUAGAUGAGAAAAAAGUUAUCGUU
Thermoanaerobacter_e.8    UCCAUCGUGAGGUGGAAUCUGAAGGAAGCUUAAGGCAAAAUCUCGGUCUGAUGAACAAGAACCAGAUAAGAGGCUGAAUGGGG-UGGAUGAGUUUGCGUAACAAAACGAAGUCCC-ACUACCCGAA-CCCCAUACAGUAAAUCUGGCAGAUAUAUGAGAUGAAAGUUAUCGUU
Thermoanaerobacter.4      UCCAUCGUGAGGUGGAAUCUGAAGGAAGCUUAAGGCAAAAUCUCGGUCUGAUGAACAAGAACCAGAUAAGAGGCUGAUUGGGA-UGGAUGAGUUUGCGUAACAAAACGAAGUCCC-ACUACCCGAA-UCCCAUACAGUAAAUCUGGCAGAUAUAUGAGAUGAAAGUUAUCGUU
Thermoanaerobacter_i.2    UCCAUCGUGAGGUGGAAUCUGAAGGAAGCUUAAGGCAAAAUCUCGGUCUGAUGAACAAGAACCAGAUAAGAGGCUGAUUGGGA-UGGAUGAGUUUGCGUAACAAAACGAAGUCCC-ACUACCCGAA-UCCCAUACAGUAAAUCUGGCAGAUAUAUGAGAUGAAAGUUAUCGUU
Thermoanaerobacter_b.5    UCCAUCGUGAGGUGGAAUCUGAAGGAAGCUUAAGGCAAAAUCUCGGUCUGAUGAACAAGAACCAGAUAAGAGGCUGAUUGGGA-UGGAUGAGUUUGCGUAACAAAACGAAGUCCC-ACUACCCGAA-UCCCAUAUAGUAAAUCUGGCAGAUAUAUGAGAUGAAAGUUAUCGUU
Thermoanaerobacter_p.6    UCCAUCGUGAGGUGGAAUCUGAAGGAAGCUUAAGGCAAAAUCUCGGUCUGAUGAAUAAGAACCAGAUAAGAGGCUGAUUGGGA-UGGAUGAGUUUGCGUAACAAAACGAAGUCCC-ACUACCCGAA-UCCCAUACAGUAAAUCUGGCAGAUAUAUGAGAUGAAAGUUAUCGUU
Thermoanaerobacter_i.3    UCCAUCGUGAGGUGGAAUCUGAAGGAAGCUUAAGGCAAAAUCUCGGUCUGAUGAACAAGAACCAGAUAAGAGGCUGAUUGGGA-UGGAUGAGUUUGCGUAACAAAACGAAGUCCC-ACUACCCGAA-UCCCAUACAGUAAAUCUGGCAGAUAUAUGAGAUGAAAGUUAUCGUU
Thermoanaerobacter.5      UCCAUCGUGAGGUGGAAUCUGAAGGAAGCUUAAGGCAAAAUCUCGGUCUGAUGAACAAGAACCAGAUAAGAGGCUGAUUGGGA-UGGAUGAGUUUGCGUAACAAAACGAAGUCCC-ACUACCCGAA-UCCCAUACAGUAAAUCUGGCAGAUAUAUGAGAUGAAAGUUAUCGUU
Thermoanaerobacter_p.7    UCCAUCGUGAGGUGGAAUCUGAAGGAAGCUUAAGGCAAAAUCUCGGUCUGAUGAACAAGAACCAGAUAAGAGGCUGAUUGGGA-UGGAUGAGUUUGCGUAACAAAACGAAGUCCC-ACUACCCGAA-UCCCAUAUAGUAAAUCUGGCAGAUAUAUGAGAUGAAAGUUAUCGUU
Thermoanaerobacter_e.9    UCCAUCGUGAGGUGGAAUCUGAAGGAAGCUUAAGGCAAAAUCUCGGUCUGAUGAACAAGAACCAGAUAAGAGGCUGAUUGGGA-UGGAUGAGUUUGCGUAACAAAACGAAGUCCC-ACUACCCGAA-UCCCAUACAGUAAAUCUGGCAGAUAUAUGAGAUGAAAGUUAUCGUU
Thermoanaerobacter_w.4    UCCAUCGUGAGGUGGAAUCUGAAGGAAGCUUAAGGCAAAAUCUCGGUCUGAUGAACAAGAACCAGAUAAGAGGCUGAUUGGGA-UGGAUGAGUUUGCACAUCAAAACAAAGUCCC-ACUACCCGAA-UCCCAUACAGUAAAUCUGGCAGAUAUAUGAGAUGAAAGCAAUCGUU
Thermoanaerobacter_w.5    UCCAUCGUGAGGUGGAAUCUGAAGGAAGCUUAAGGCAAAAUCUCGGUCUGAUGAACAAGAACCAGAUAAGAGGCUGAUUGGGA-UGGAUGAGUUUGCGUAACAAAACGAAGUCCC-ACUACCCGAA-UCCCAUACAGUAAAUCUGGCAGAUAUAUGAGAUGAAAGUUAUCGUU
Thermoanaerobacter.6      UCCAUCGUGAGGUGGAAUCUGAAGGAAGCUUAAGGCAAAAUCUCGGUCUGAUGAACAAGAACCAGAUAAGAGGCUGAUUGGGA-UGGAUGAGUUUGCGUAACAAAACGAAGUCCC-ACUACCCGAA-UCCCAUACAGUAAAUCUGGCAGAUAUAUGAGAUGAAAGUUAUCGUU
Thermoanaerobacter_e.12   UCCAUCGUGAGGUGGAAUCUGAAGGAAGCUUAAGGCAAAAUCUCGGUCUGAUGAACAAGAACCAGAUAAGAGGCUGAAUGGGG-UGGAUGAGUUUGCGUAACAAAACGAAGUCCC-ACUACCCGAA-UCCCAUACAGUAAAUCUGGCAGAUAUAUGAGAUGAAAGUUAUCGUU
Thermoanaerobacter_e.13   UCCAUCGUGAGGUGGAAUCUGAAGGAAGCUUAAGGCAAAAUCUCGGUCUGAUGAACAAGAACCAGAUAAGAGGCUGAUUGGGA-UGGAUGAGUUUGCGUAACAAAACGAAGUCCC-ACUACCCGAA-UCCCAUACAGUAAAUCUGGCAGAUAUAUGAGAUGA-AGUUAUCGUU
Thermoanaerobacter_w.6    UCCAUCGUGAGGUGGAAUCUGAAGGAAGCUUAAGGCAAAAUCUCGGUCUGAUGAACAAGAACCAGAUAAGAGGCUGAUUGGGA-UGGAUGAGUUUGCACAUCAAAACAAAGUCCC-ACUACCCGAA-UCCCAUACAGUAAAUCUGGCAGAUAUAUGAGAUGAAAGCAAUCGUU
Thermoanaerobacter_w.7    UCCAUCGUGAGGUGGAAUCUGAAGGAAGCUUAAGGCAAAAUCUCGGUCUGAUGAACAAGAACCAGAUAAGAGGCUGAUUGGGA-UGGAUGAGUUUGCGUAACAAAACGAAGUCCC-ACUACCCGAA-UCCCAUACAGUAAAUCUGGCAGAUAUAUGAGAUGAAAGUUAUCGUU
Thermoanaerobacter.7      UCCAUCGUGAGGUGGAAUCUGAAGGAAGCUUAAGGCAAAAUCUCGGUCUGAUGAACAAGAACCAGAUAAGAGGCUGAUUGGGA-UGGAUGAGUUUGCGUAACAAAACGAAGUCCC-ACUACCCGAA-UCCCAUACAGUAAAUCUGGCAGAUAUAUGAGAUGAAAGUUAUCGUU
Thermoanaerobacter_e.14   UCCAUCGUGAGGUGGAAUCUGAAGGAAGCUUAAGGCAAAAUCUCGGUCUGAUGAACAAGAACUAGAUAAGAGGCUGAUUGGGA-UGGAUGAGUUUGCGUAACAAAACGAAGUCCC-ACUACCCGAA-UCCCAUACAGUAAAUCUGGCAGAUAUAUGAGAUGAAAGUUAUCGUU
Thermoanaerobacter.8      UCCAUCGUGAGGUGGAAUCUGAAGGAAGCUUAAGGCAAAAUCUCGGUCUGAUGAACAAGAACCAGAUAAGAGGCUGAUUGGGA-UGGAUGAGUUUGCGUAACAAAACGAAGUCCC-ACUACCCGAA-UCCCAUACAGUAAAUCUGGCAGAUAUAUGAGAUGAAAGUUAUCGUU
Thermoanaerobacter_e.15   UCCAUCGUGAGGUGGAAUCUGAAGGAAGCUUAAGGCAAAAUCUCGGUCUGAUGAACAAGAACCAGAUAAGAGGCUGAUUGGGA-UGGAUGAGUUUGCGUAACAAAACGAAAUCCC-ACUACCCGAA-UCCCAUACAGUAAAUCUGGCAGAUAUAUGAGAUGAAAGUUAUCGUU
Thermoanaerobacter_w.8    UCCAUCGUGAGGUGGAAUCUGAAGGAAGCUUAAGGCAAAAUCUCGGUCUGAUGAACAAGAACCAGAUAAGAGGCUGAUUGGGA-UGGAUGAGUUUGCACAUCAAAACAAAGUCCC-ACUACCCGAA-UCCCAUACAGUAAAUCUGGCAGAUAUAUGAGAUGAAAGCAAUCGUU
Thermoanaerobacter.9      UCCAUCGUGAGGUGGAAUCUGAAGGAAGCUUAAGGCAAAAUCUCGGUCUGAUGAACAAGAACCAGAUAAGAGGCUGAUUGGGA-UGGAUGAGUUUGCGUAACAAAACGAAGUCCC-ACUACCCGAA-UCCCAUACAGUAAAUCUGGCAGAUAUAUGAGAUGAAAGUUAUCGUU
Thermoanaerobacter_w.9    UCCAUCGUGAGGUGGAAUCUGAAGGAAGCUUAAGGCAAAAUCUCGGUCUGAUGAACAAGAACCAGAUAAGAGGCUGAUUGGGA-UGGAUGAGUUUGCGUAACAAAACGAAGUCCC-ACUACCCGAA-UCCCAUACAGUAAAUCUGGCAGAUAUAUGAGAUGAAAGUUAUCGUU
Thermoanaerobacter.10     UCCAUCGUGAGGUGGAAUCUGAAGGAAGCUUAAGGCAAAAUCUCGGUCUGAUGAACAAGAACCAGAUAAGAGGCUGAUUGGGA-UGGAUGAGUUUGCGUAACAAAACGAAGUCCC-ACUACCCGAA-UCCCAUACAGUAAAUCUGGCAGAUAUAUGAGAUGAAAGUUAUCGUU
Thermoanaerobacter_i.4    UCCAUCGUGAGGUGGAAUCUGAAGGAAGCUUAAGGCAAAAUCUCGGUCUGAUGAACAAGAACCAGAUAAGAGGCUGAUUGGGA-UGGAUGAGUUUGCGUAACAAAACGAAGUCCC-ACUACCCGAA-UCCCAUACAGUAAAUCUGGCAGAUAUAUGAGAUGAAAGUUAUCGUU
Thermoanaerobacter_w.10   UCCAUCGUGAGGUGGAAUCUGAAGGAAGCUUAAGGCAAAAUCUCGGUCUGAUGAACAAGAACCAGAUAAGAGGCUGAUUGGGA-UGGAUGAGUUUGCACAUCAAAACAAAGUCCC-ACUACCCGAA-UCCCAUACAGUAAAUCUGGCAGAUAUAUGAGAUGAAAGCAAUCGUU
Thermoanaerobacter_b.6    UCCAUCGUGAGGUGGAAUCUGAAGGAAGCUUAAGGCAAAAUCUCGGUCUGAUGAACAAGAACCAGAUAAGAGGCUGAUUGGGA-UGGAUGAGUUUGCGUAACAAAACGAAGUCCC-ACUACCCGAA-UCCCAUACAGUAAAUCUGGCAGAUAUAUGAGAUGAAAGUUAUCGUU
Thermoanaerobacter.11     UCCAUCGUGAGGUGGAAUCUGAAGGAAGCUUAAGGCAAAAUCUCGGUCUGAUGAACAAGAACCAGAUAAGAGGCUGAUUGGGA-UGGAUGAGUUUGCGUAACAAAACGAAGUCCC-ACUACCCGAA-UCCCAUACAGUAAAUCUGGCAGAUAUAUGAGAUGAAAGUUAUCGUU
Thermoanaerobacter_b.7    UCCAUCGUGAGGUGGAAUCUGAAGGAAGCUUAAGGCAAAAUCUCGGUCUGAUGAACAAGAACCAGAUAAGAGGCUGAUUGGGA-UGGAUGAGUUUGCGUAACAAAACGAAGUCCC-ACUACCCGAA-UCCCAUACAGUAAAUCUGGCAGAUAUAUGAGAUGAAAGUUAUCGUU
Thermoanaerobacter_p.8    UCCAUCGUGAGGUGGAAUCUGAAGGAAGCUUAAGGCAAAAUCUCGGUCUGAUGAAUAAGAACCAGAUAAGAGGCUGAUUGGGA-UGGAUGAGUUUGCGUAACAAAACGAAGUCCC-ACUACCCGAA-UCCCAUACAGUAAAUCUGGCAGAUAUAUGAGAUGAAAGUUAUCGUU
Thermoanaerobacter_e.16   UCCAUCGUGAGGUGGAAUCUGAAGGAAGCUUAAGGCAAAAUCUCGGUCUGAUGAACAAGAACCAGAUAAGAGGCUGAUUGGGA-UGGAUGAGUUUGCGUAACAAAACGAAGUCCC-ACUACCCGAA-UCCCAUACAGUAAAUCUGGCAGAUAUAUGAGAUGAAAGUUAUCGUU
Thermoanaerobacter.12     UCCAUCGUGAGGUGGAAUCUGAAGGAAGCUUAAGGCAAAAUCUCGGUCUGAUGAACAAGAACCAGAUAAGAGGCUGAUUGGGA-UGGAUGAGUUUGCGUAACAAAACGAAGUCCC-ACUACCCGAA-UCCCAUACAGUAAAUCUGGCAGAUAUAUGAGAUGAAAGUUAUCGUU
Thermoanaerobacter_i.5    UCCAUCGUGAGGUGGAAUCUGAAGGAAGCUUAAGGCAAAAUCUCGGUCUGAUGAACAAGAACCAGAUAAGAGGCUGAUUGGGA-UGGAUGAGUUUGCGUAACAAAACGAAGUCCC-ACUACCCGAA-UCCCAUACAGUAAAUCUGGCAGAUAUAUGAGAUGAAAGUUAUCGUU
Thermoanaerobacter_e.17   UCCAUCGUGAGGUGGAAUCUGAAGGAAGCUUAAGGCAAAAUCUCGGUCUGAUGAACAAGAACCAGAUAAGAGGCUGAUUGGGA-UGGAUGAGUUUGCGUAACAAAACGAAGUCCC-ACUACCCGAA-UCCCAUACAGUAAAUCUGGCAGAUAGAUGAGAUGAAAGUUAUCGUU
Thermoanaerobacter.13     UCCAUCGUGAGGUGGAAUCUGAAGGAAGCUUAAGGCAAAAUCUCGGUCUGAUGAACAAGAACCAGAUAAGAGGCUGAUUGGGA-UGGAUGAGUUUGCGUAACAAAACGAAGUCCC-ACUACCCGAA-UCCCAUAUAGUAAAUCUGGCAGAUAUAUGAGAUGAAAGUUAUCGUU
Thermoanaerobacter.14     UCCAUCGUGAGGUGGAAUCUGAAGGAAGCUUAAGGCAAAAUCUCGGUCUGAUGAACAAGAACCAGAUAAGAGGCUGAUUGGGA-UGGAUGAGUUUGCGUAACAAAACGAAGUCCC-ACUACCCGAA-UCCCAUACAGUAAAUCUGGCAGAUAUAUGAGAUGAAAGUUAUCGUU
Thermoanaerobacter.15     UCCAUCGUGAGGUGGAAUCUGAAGGAAGCUUAAGGCAAAAUCUCGGUCUGAUGAACAAGAACCAGAUAAGAGGCUGAUUGGGA-UGGAUGAGUUUGCGUAACAAAACGAAGUCCC-ACUACCCGAA-UCCCAUAUAGUAAAUCUGGCAGAUAUAUGAGAUGAAAGUUAUCGUU
Thermoanaerobacter_w.11   UCCAUCGUGAGGUGGAAUCUGAAGGAAGCUUAAGGCAAAAUCUCGGUCUGAUGAACAAGAACCAGAUAAGAGGCUGAUUGGGA-UGGAUGAGUUUGCACAUCAAAACAAAGUCCC-ACUACCCGAA-UCCCAUACAGUAAAUCUGGCAGAUAUAUGAGAUGAAAGCAAUCGUU
Thermoanaerobacter.16     UCCAUCGUGAGGUGGAAUCUGAAGGAAGCUUAAGGCAAAAUCUCGGUCUGAUGAACAAGAACCAGAUAAGAGGCUGAUUGGGA-UGGAUGAGUUUGCGUAACAAAACGAAGUCCC-ACUACCCGAA-UCCCAUACAGUAAAUCUGGCAGAUAUAUGAGAUGAAAGUUAUCGUU
Thermoanaerobacter_w.12   UCCAUCGUGAGGUGGAAUCUGAAGGAAGCUUAAGGCAAAAUCUCGGUCUGAUGAACAAGAACCAGAUAAGAGGCUGAUUGGGA-UGGAUGAGUUUGCGUAACAAAACGAAGUCCC-ACUACCCGAA-UCCCAUACAGUAAAUCUGGCAGAUAUAUGAGAUGAAAGUUAUCGUU
Thermoanaerobacter_w.13   UCCAUCGUGAGGUGGAAUCUGAAGGAAGCUUAAGGCAAAAUCUCGGUCUGAUGAACAAGAACCAGAUAAGAGGCUGAUUGGGA-UGGAUGAGUUUGCACAUCAAAACAAAGUCCC-ACUACCCGAA-UCCCAUACAGUAAAUCUGGCAGAUAUAUGAGAUGAAAGCUAUCGUU
Thermoanaerobacter_e.18   UCCAUCGUGAGGUGGAAUCUGAAGGAAGCUUAAGGCAAAAUCUCGGUCUGAUGAACAAGAACCAGAUAAGAGGCUGAUUGGGA-UGGAUGAGUUUGCGUAACAAAACGAAGUCCC-ACUACCCGAA-UCCCAUACAGUAAAUCUGGCAGAUAUAUGAGAUGAAAGUUAUCGUU
Thermoanaerobacter.17     UCCAUCGUGAGGUGGAAUCUGAAGGAAGCUUAAGGCAAAAUCUCGGUCUGAUGAACAAGAACCAGAUAAGAGGCUGAUUGGGA-UGGAUGAGUUUGCGUAACAAAACGAAGUCCC-ACUACCCGAA-UCCCAUACAGUAAAUCUGGCAGAUAUAUGAGAUGAAAGUUAUCGUU
Thermoanaerobacter.18     UCCAUCGUGAGGUGGAAUCUGAAGGAAGCUUAAGGCAAAAUCUCGGUCUGAUGAACAAGAACCAGAUAAGAGGCUGAUUGGGA-UGGAUGAGUUUGCGUAACAAAACGAAGUCCC-ACUACCCGAA-UCCCAUACAGUAAAUCUGGCAGAUAUAUGAGAUGAAAGUUAUCGUU
Thermoanaerobacter_e.19   UCCAUCGUGAGGUGGAAUCUGAAGGAAGCUUAAGGCAAAAUCUCGGUCUGAUGAACAAGAACCAGAUAAGAGGCUGAUUGGGA-UGGAUGAGUUUGCGUAACAAAACGAAGUCCC-ACUACCCGAA-UCCCAUACAGUAAAUCUGGCAGAUAGAUGAGAUGAAAGUUAUCGUU
Thermoanaerobacter_b.8    UCCAUCGUGAGGUGGAAUCUGAAGGAAGCUUAAGGCAAAAUCUCGGUCUGAUGAACAAGAACCAGAUAAGAGGCUGAUUGGGA-UGGAUGAGUUUGCGUAACAAAACGAAGUCCC-ACUACCCGAA-UCCCAUACAGUAAAUCUGGCAGAUAUAUGAGAUGAAAGUUAUCGUU
Thermoanaerobacter_b.9    UCCAUCGUGAGGUGGAAUCUGAAGGAAGCGGCAGGCAAAAUCUCGGUCUGAUGAACAAGAACCAGAUAGGAGGCUGAAUGGGG-CGGAUGAGUUUGCAUUACAAAACGAAGUCCC-ACUACCCGAA-CCCCAUACAGUAAAUCUGGCAGAUAUAUGAGAUGAAGGUUAUCGUU
Thermoanaerobacter_i.6    UCCAUCGUGAGGUGGAAUCUGAAGGAAGCUUAAGGCAAAAUCUCGGUCUGAUGAACAAGAACCAGAUAAGAGGCUGAUUGGGA-UGGAUGAGUUUGCGUAACAAAACGAAGUCCC-ACUACCCGAA-UCCCAUACAGUAAAUCUGGCAGAUAUAUGAGAUGAAAGUUAUCGUU
Thermoanaerobacter.19     UCCAUCGUGAGGUGGAAUCUGAAGGAAGCUUAAGGCAAAAUCUCGGUCUGAUGAACAAGAACCAGAUAAGAGGCUGAUUGGGA-UGGAUGAGUUUGCGUAACAAAACGAAGUCCC-ACUACCCGAA-UCCCAUACAGUAAAUCUGGCAGAUAUAUGAGAUGAAAGUUAUCGUU
Thermoanaerobacter_b.10   UCCAUCGUGAGGUGGAAUCUGAAGGAAGCUUAAGGCAAAAUCUCGGUCUGAUGAACAAGAACCAGAUAAGAGGCUGAUUGGGA-UGGAUGAGUUUGCGUAACAAAACGAAGUCCC-ACUACCCGAA-UCCCAUACAGUAAAUCUGGCAGAUAUAUGAGAUGAAAGUUAUCGUU
Thermoanaerobacter_e.20   UCCAUCGUGAGGUGGAAUCUGAAGGAAGCUUAAGGCAAAAUCUCGGUCUGAUGAACAAGAACCAGAUAAGAGGCUGAUUGGGA-UGGAUGAGUUUGCGUAACAAAACGAAGUCCC-ACUACCCGAA-UCCCAUACAGUAAAUCUGGCAGAUAGAUGAGAUGAAAGUUAUCGUU
Thermoanaerobacter_e.21   UCCAUCGUGAGGUGGAAUCUGAAGGAAGCUUAAGGCAAAAUCUCGGUCUGAUGAACAAGAACCAGAUAAGAGGCUGAAUGGGG-UGGAUGAGUUUGCGUAACAAAACGAAGUCCC-ACUACCCGAA-UCCCAUACAGUAAAUCUGGCAGAUAUAUGAGAUGAAAGUUAUCGUU
Thermoanaerobacter_w.15   UCCAUCGUGAGGUGGAAUCUGAAGGAAGCUUAAGGCAAAAUCUCGGUCUGAUGAACAAGAACCAGAUAAGAGGCUGAUUGGGA-UGGAUGAGUUUGCACAUCAAAACAAAGUCCC-ACUACCCGAA-UCCCAUACAGUAAAUCUGGCAGAUAUAUGAGAUGAAAGCAAUCGUU
Thermoanaerobacter_e.22   UCCAUCGUGAGGUGGAAUCUGAAGGAAGCUUAAGGCAAAAUCUCGGUCUGAUGAACAAGAACCAGAUAAGAGGCUGAUUGGGA-UGGAUGAGUUUGCGUAACAAAACGAAGUCCC-ACUACCCGAA-UCCCAUACAGUAAAUCUGGCAGAUAUAUGAGAUGAAAGUUAUCGUU
Thermoanaerobacter_i.7    UCCAUCGUGAGGUGGAAUCUGAAGGAAGCUUAAGGCAAAAUCUCGGUCUGAUGAACAAGAACCAGAUAAGAGGCUGAUUGGGA-UGGAUGAGUUUGCGUAACAAAACGAAGUCCC-ACUACCCGAA-UCCCAUACAGUAAAUCUGGCAGAUAUAUGAGAUGAAAGUUAUCGUU
Thermoanaerobacter_b.11   UCCAUCGUGAGGUGGAAUCUGAAGGAAGCUUAAGGCAAAAUCUCGGUCUGAUGAACAAGAACCAGAUAAGAGGCUGAUUGGGA-UGGAUGAGUUUGCGUAACAAAACGAAGUCCC-ACUACCCGAA-UCCCAUACAGUAAAUCUGGCAGAUAUAUGAGAUGAAAGUUAUCGUU
Thermoanaerobacter_e.23   UCCAUCGUGAGGUGGAAUCUGAAGGAAGCUUAAGGCAAAAUCUCGGUCUGAUGAACAAGAACCAGAUAAGAGGCUGAAUGGGG-UGGAUGAGUUUGCGUAACAAAACGAAGUCCC-ACUACCCGAA-CCCCAUACAGUAAAUCUGGCAGAUAUAUGAGAUGAAAGUUAUCGUU
Thermoanaerobacter.20     UCCAUCGUGAGGUGGAAUCUGAAGGAAGCUUAAGGCAAAAUCUCGGUCUGAUGAACAAGAACCAGAUAAGAGGCUGAUUGGGA-UGGAUGAGUUUGCGUAACAAAACGAAGUCCC-ACUACCCGAA-UCCCAUACAGUAAAUCUGGCAGAUAUAUGAGAUGAAAGUUAUCGUU
Thermoanaerobacter_e.24   UCCAUUGUGAAGUGGAAUCUGAAGGAAGCCGAAGGUAAAGUUCCAAACCGACGGACAGAAAUUGCAUAUAAGGCUAUACGGGG-CGGAUGAGACUGCGAGACAAGUCAAAGUCCU-ACUGUCCGAA-CCUUGCGGAGUAAAUGUAACGGUUACAUGGGGUGAAGGUUAUCGGU
Thermoanaerobacter_b.12   UCCAUCGUGAGGUGGAAUCUGAAGGAAGCUUAAGGCAAAAUCUCGGUCUGAUGAAUAAGAACCAGAUAAGAGGCUGAUUGGGA-UGGAUGAGUUUGCGUAACAAAACGAAGUCCC-ACUACCCGAA-UCCCAUACAGUAAAUCUGGCAGAUAUAUGAGAUGAAAGUUAUCGUU
Thermoanaerobacter_w.16   UCCAUCGUGAGGUGGAAUCUGAAGGAAGCUUAAGGCAAAAUCUCGGUCUGAUGAACAAGAACCAGAUAAGAGGCUGAUUGGGA-UGGAUGAGUUUGCACAUCAAAACAAAGUCCC-ACUACCCGAA-UCCCAUACAGUAAAUCUGGCAGAUAUAUGAGAUGAAAGCAAUCGUU
Thermoanaerobacter_p.9    UCCAUCGUGAGGUGGAAUCUGAAGGAAGCUUAAGGCAAAAUCUCGGUCUGAUGAACAAGAACCAGAUAAGAGGCUGAUUGGGA-UGGAUGAGUUUGCGUAACAAAACGAAGUCCC-ACUACCCGAA-UCCCAUACAGUAAAUCUGGCAGAUAUAUGAGAUGAAAGUUAUCGUU
Thermoanaerobacter_w.17   UCCAUCGUGAGGUGGAAUCUGAAGGAAGCUUAAGGCAAAAUCUCGGUCUGAUGAACAAGAACCAGAUAAGAGGCUGAUUGGGA-UGGAUGAGUUUGCACAUCAAAACAAAGUCCC-ACUACCCGAA-UCCCAUACAGUAAAUCUGGCAGAUAUAUGAGAUGAAAGCUAUUGUU
Thermoanaerobacter_e.25   UCCAUCGUGAGGUGGAAUCUGAAGGAAGCUUAAGGCAAAAUCUCGGUCUGAUGAACAAGAACCAGAUAAGAGGCUGAUUGGGA-UGGAUGAGUUUGCGUAACAAAACGAAGUCCC-ACUACCCGAA-UCCCAUACAGUAAAUCUGGCAGAUAUAUGAGAUGAAAGUUUAUCGU
Thermoanaerobacter_p.10   UCCAUCGUGAGGUGGAAUCUGAAGGAAGCUUAAGGCAAAAUCUCGGUCUGAUGAACAAGAACCAGAUAAGAGGCUGAUUGGGA-UGGAUGAGUUUGCGUAACAAAACGAAGUCCC-ACUACCCGAA-UCCCAUACAGUAAAUCUGGCAGAUAUAUGAGAUGAAAGUUAUCGUU
Thermoanaerobacter_i.8    UCCAUCGUGAGGUGGAAUCUGAAGGAAGCUUAAGGCAAAAUCUCGGUCUGAUGAACAAGAACCAGAUAAGAGGCUGAUUGGGA-UGGAUGAGUUUGCGUAACAAAACGAAGUCCC-ACUACCCGAA-UCCCAUACAGUAAAUCUGGCAGAUAUAUGAGAUGAAAGUUAUCGUU
Thermoanaerobacter_i.9    UCCAUCGUGAGGUGGAAUCUGAAGGAAGCUUAAGGCAAAAUCUCGGUCUGAUGAACAAGAACCAGAUAAGAGGCUGAUUGGGA-UGGAUGAGUUUGCGUAACAAAACGAAGUCCC-ACUACCCGAA-UCCCAUACAGUAAAUCUGGCAGAUAUAUGAGAUGAAAGUUAUCGUU
Thermoanaerobacter_e.28   UCCAUCGUGAGGUGGAAUCUGAAGGAAGCUUAAGGCAAAAUCUCGGUCUGAUGAACAAGAACCAGAUAAGAGGCUGAAUGGGG-UGGAUGAGUUUGCGUAACAAAACGAAGUCCC-ACUACCCGAA-UCCCAUACAGUAAAUCUGGCAGAUAUAUGAGAUGAAAGUUAUCGUU
Thermoanaerobacter_e.29   UCCAUCGUGAGGUGGAAUCUGAAGGAAGCUUAAGGCAAAAUCUCGGUCUGAUGAACAAGAACCAGAUAAGAGGCUGAAUGGGG-UGGAUGAGUUUGCGUAACAAAACGAAGUCCC-ACUACCCGAA-UCCCAUACAGUAAAUCUGGCAGAUAUAUGAGAUGAAAGUUAUCGUU
Thermoanaerobacter_b.13   UCCAUCGUGAGGUGGAAUCUGAAGGAAGCUUAAGGCAAAAUCUCGGUCUGAUGAACAAGAACCAGAUAAGAGGCUGAUUGGGA-UGGAUGAGUUUGCGUAACAAAACGAAGUCCC-ACUACCCGAA-UCCCAUACAGUAAAUCUGGCAGAUAUAUGAGAUGAAAGUUAUCGUU
Thermoanaerobacter_e.30   UCCAUCGUGAGGUGGAAUCUGAAGGAAGCUUAAGGCAAAAUCUCGGUCUGAUGAAUAAAAACCAGAUAGGAGGCUGAAUGGGG-CUGAUGAAUUUGCAUUACAAAACGAAGUCCC-ACUACUCGAA-UCUCAUACAGUAAAUCUGGCAGAUAGAUGAGAAAAAAGUUAUCGUU
Thermoanaerobacter.21     UCCAUCGUGAGGUGGAAUCUGAAGGAAGCUUAAGGCAAAAUCUCGGUCUGAUGAACAAGAACCAGAUAAGAGGCUGAUUGGGA-UGGAUGAGUUUGCGUAACAAAACGAAGUCCC-ACUACCCGAA-UCCCAUACAGUAAAUCUGGCAGAUAUAUGAGAUGAAAGUUAUCGUU
Thermoanaerobacter_w.18   UCCAUCGUGAGGUGGAAUCUGAAGGAAGCUUAAGGCAAAAUCUCGGUCUGAUGAACAAGAACCAGAUAAGAGGCUGAUUGGGA-UGGAUGAGUUUGCGUAACAAAACGAAGUCCC-ACUACCCGAA-UCCCAUCCAGUAUAUCUGGCAGAUAUGUGAGAUGAAAGUUAUCGUU
Thermoanaerobacter_w.19   UCCAUCGUGAGGUGGAAUCUGAAGGAAGCUUAAGGCAAAAUCUCGGUCUGAUGAACAAGAACCAGAUAAGAGGCUGAUUGGGA-UGGACGAGUUUGCGUAACAAAACGAAGUCCC-ACUACCCGAA-UCCCAUCCAGUAUAUCUGGCAGAUAUGUGAGAUGAAAGUUAUCGUU
Thermoanaerobacter_e.31   UCCAUCGUGAGGUGGAAUCUGAAGGAAGCUUAAGGCAAAAUCUCGGUCUGAUGAACAAGAACCAGAUAAGAGGCUGAUUGGGA-UGGAUGAGUUUGCGUAACAAAACGAAGUCCC-ACUACCCGAA-UCCCAUACAGUAAAUCUGGCAGAUAUAUGAGAUGAAAGUUAUCGUU
Thermoanaerobacter_i.10   UCCAUCGUGAGGUGGAAUCUGAAGGAAGCUUAAGGCAAAAUCUCGGUCUGAUGAACAAGAACCAGAUAAGAGGCUGAUUGGGA-UGGAUGAGUUUGCGUAACAAAACGAAGUCCC-ACUACCCGAA-UCCCAUACAGUAAAUCUGGCAGAUAUAUGAGAUGAAAGUUAUCGUU
Thermoanaerobacter_w.20   UCCAUCGUGAGGUGGAAUCUGAAGGAAGCUUAAGGCAAAAUCUCGGUCUGAUGAACAAGAACCAGAUAAGAGGCUGAUUGGGA-UGGAUGAGUUUGCGUAACAAAACGAAGUCCC-ACUACCCGAA-UCCCAUACAGUAAAUCUGGCAGAUAUAUGAGAUGAAAGUUAUCGUU
Thermoanaerobacter_w.21   UCCAUCGUGAGGUGGAAUCUGAAGGAAGCUUAAGGCAAAAUCUCGGUCUGAUGAACAAGAACCAGAUAAGAGGCUGAUUGGGA-UGGAUGAGUUUGCGUAACAAAACGAAGUCCC-ACUACCCGAA-UCCCAUACAGUAAAUCUGGCAGAUAUAUGAGAUGAAAGUUAUCGUU
Thermoanaerobacter_e.32   UCCAUCGUGAGGUGGAAUCUGAAGGAAGCUUAAGGCAAAAUCUCGGUCUGAUGAACAAGAACCAGAUAAGAGGCUGAUUGGGA-UGGAUGAGUUUGCGUAACAAAACGAAGUCCC-ACUACCCGAA-UCCCAUACAGUAAAUCUGGCAGAUAUAUGAGAUGAAAGUUAUCGUU
Thermoanaerobacter_e.33   UCCAUCGUGAGGUGGAAUCUGAAGGAAGCUUAAGGCAAAAUCUCGGUCUGAUGAACAAGAACCAGAUAAGAGGCUGAAUGGGG-UGGAUGAGUUUGCGUAACAAAACGAAGUCCC-ACUACCCGAA-UCCCAUACAGUAAAUCUGGCAGAUAUAUGAGAUGAAAGUUAUCGUU
Thermoanaerobacter_p.11   UCCAUCGUGAGGUGGAAUCUGAAGGAAGCUUAAGGCAAAAUCUCGGUCUGAUGAACAAGAACCAGAUAAGAGGCUGAUUGGGA-UGGAUGAGUUUGCGUAACAAAACGAAGUCCC-ACUACCCGAA-UCCCAUACAGUAAAUCUGGCAGAUAUAUGAGAUGAAAGUUAUCGUU
Thermoanaerobacter.22     UCCAUCGUGAGGUGGAAUCUGAAGGAAGCUUAAGGCAAAAUCUCGGUCUGAUGAACAAGAACCAGAUAAGAGGCUGAUUGGGA-UGGAUGAGUUUGCGUAACAAAACGAAGUCCC-ACUACCCGAA-UCCCAUACAGUAAAUCUGGCAGAUAUAUGAGAUGAAAGUUAUCGUU
Thermoanaerobacter_p.12   UCCAUCGUGAGGUGGAAUCUGAAGGAAGCUUAAGGCAAAAUCUCGGUCUGAUGAACAAGAACCAGAUAAGAGGCUGAUUGGGA-UGGAUGAGUUUGCGUAACAAAACGAAGUCCC-ACUACCCGAA-UCCCAUACAGUAAAUCUGGCAGAUAUAUGAGAUGAAAGUUAUCGUU
Thermoanaerobacter_w.22   UCCAUCGUGAGGUGGAAUCUGAAGGAAGCUUAAGGCAAAAUCUCGGUCUGAUGAACAAGAACCAGAUAAGAGGCUGAUUGGGA-UGGAUGAGUUUGCGUAACAAAACGAAGUCCC-ACUACCCGAA-UCCCAUACAGUAAAUCUGGCAGAUAUAUGAGAUGAAAGUUAUCGUU
Thermoanaerobacter.23     UCCAUCGUGAGGUGGAAUCUGAAGGAAGUCGGCAGCAGAAUUCCGGGCUGAUGAACAAAAACCACAUAUGAGGUUACUUGGAG-UGGACGAAUUUGUACAUCAAAACGAAAUCCC-ACUGCUUGAG-CUCCGAGCAUUAAAAGUGGCGGGUAUAUGGGAGGAAAGUUAUCGUU
Thermoanaerobacter.24     UCCAUCGUGAGGUGGAAUCUGAAGGAAGCUUAAGGCAAAAUCUCGGUCUGAUGAACAAGAACCAGAUAAGAGGCUGAUUGGGA-UGGAUGAGUUUGCGUAACAAAACGAAGUCCC-ACUACCCGAA-UCCCAUAUAGUAAAUCUGGCAGAUAUAUGAGAUGAAAGUUAUCGUU
Thermoanaerobacter_i.11   UCCAUCGUGAGGUGGAAUCUGAAGGAAGCUUAAGGCAAAAUCUCGGUCUGAUGAACAAGAACCAGAUAAGAGGCUGAUUGGGA-UGGAUGAGUUUGCGUAACAAAACGAAGUCCC-ACUACCCGAA-UCCCAUACAGUAAAUCUGGCAGAUAUAUGAGAUGAAAGUUAUCGUU
Thermoanaerobacter_e.34   UCCAUCGUGAGGUGGAAUCUGAAGGAAGCUUAAGGCAAAAUCUCGGUCUGAUGAACAAGAACCAGAUAAGAGGCUGAAUGGGG-UGGAUGAGUUUGCGUAACAAAACGAAGUCCC-ACUACCCGAA-UCCCAUACAGUAAAUCUGGCAGAUAUAUGAGAUGAAAGUUAUCGUU
Thermoanaerobacter_e.35   UCCAUCGUGAGGUGGAAUCUGAAGGAAGCUUAAGGCAAAAUCUCGGUCUGAUGAACAAGAACCAGAUAAGAGGCUGAAUGGGG-UGGAUGAGUUUGCGUAACAAAACGAAGUCCC-ACUACCCGAA-UCCCAUACAGUAAAUCUGGCAGAUAUAUGAGAUGAAAGUUAUCGUU
Thermoanaerobacter.25     UCCAUCGUGAGGUGGAAUCUGAAGGAAGCUUAAGGCAAAAUCUCGGUCUGAUGAACAAGAACCAGAUAAGAGGCUGAUUGGGA-UGGAUGAGUUUGCGUAACAAAACGAAGUCCC-ACUACCCGAA-UCCCAUACAGUAAAUCUGGCAGAUAUAUGAGAUGAAAGUUAUCGUU
Thermoanaerobacter_i.12   UCCAUCGUGAGGUGGAAUCUGAAGGAAGCUUAAGGCAAAAUCUCGGUCUGAUGAACAAGAACCAGAUAAGAGGCUGAUUGGGA-UGGAUGAGUUUGCGUAACAAAACGAAGUCCC-ACUACCCGAA-UCCCAUACAGUAAAUCUGGCAGAUAUAUGAGAUGAAAGUUAUCGUU
Thermoanaerobacter_p.13   UCCAUCGUGAGGUGGAAUCUGAAGGAAGCUUAAGGCAAAAUCUCGGUCUGAUGAACAAGAACCAGAUAAGAGGCUGAUUGGGA-UGGAUGAGUUUGCGUAACAAAACGAAGUCCC-ACUACCCGAA-UCCCAUACAGUAAAUCUGGCAGAUAUAUGAGAUGAAAGCUAUCGUU
Thermoanaerobacter_w.23   UCCAUCGUGAGGUGGAAUCUGAAGGAAGCUUAAGGCAAAAUCUCGGUCUGAUGAACAAGAACCAGAUAAGAGGCUGAUUGGGA-UGGAUGAGUUUGCACAUCAAAACAAAGUCCC-ACUACCCGAA-UCCCAUACAGUAAAUCUGGCAGAUAUAUGAGAUGAAAGCAAUCGUU
Thermoanaerobacter_w.24   UCCAUCGUGAGGUGGAAUCUGAAGGAAGCUUAAGGCAAAAUCUCGGUCUGAUGAACAAGAACCAGAUAAGAGGCUGAUUGGGA-UGGAUGAGUUUGCGUAACAAAACGAAGUCCC-ACUACCCGAA-UCCCAUACAGUAAAUCUGGCAGAUAUAUGAGAUGAAAGUUAUCGUU
Thermoanaerobacter_p.14   UCCAUCGUGAGGUGGAAUCUGAAGGAAGCUUAAGGCAAAAUCUCGGUCUGAUGAACAAGAACCAGAUAAGAGGCUGAUUGGGA-UGGAUGAGUUUGCGUAACAAAACGAAGUCCC-ACUACCCGAA-UCCCAUACAGUAAAUCUGGCAGAUAUAUGAGAUGAAAGUUAUCGUU
Thermoanaerobacter_p.15   UCCAUCGUGAGGUGGAAUCUGAAGGAAGCUUAAGGCAAAAUCUCGGUCUGAUGAACAAGAACCAGAUAAGAGGCUGAUUGGGA-UGGAUGAGUUUGCGUAACAAAACGAAGUCCC-ACUACCCGAA-UCCCAUACAGUAAAUCUGGCAGAUAUAUGAGAUGAAAGUUAUCGUU
Thermoanaerobacter.26     UCCAUCGUGAGGUGGAAUCUGAAGGAAGCUUAAGGCAAAAUCUCGGUCUGAUGAACAAGAACCAGAUAAGAGGCUGAUUGGGA-UGGAUGAGUUUGCGUAACAAAACGAAGUCCC-ACUACCCGAA-UCCCAUACAGUAAAUCUGGCAGAUAUAUGAGAUGAAAGUUAUCGUU
Thermoanaerobacter.27     UCCAUCGUGAGGUGGAAUCUGAAGGAAGCUUAAGGCAAAAUCUCGGUCUGAUGAACAAGAACCAGAUAAGAGGCUGAUUGGGA-UGGAUGAGUUUGCGUAACAAAACGAAGUCCC-ACUACCCGAA-UCCCAUACAGUAAAUCUGGCAGAUAUAUGAGAUGAAAGUUAUCGUU
Thermoanaerobacter.28     UCCAUCGUGAGGUGGAAUCUGAAGGAAGUCGGCAGCAGAAUUCCGGGCUGAUGAACAAAAACCACAUAUGAGGUUACUUGGAG-UGGACGAAUUUGUACAUCAAAACGAAAUCCC-ACUGCUUGAG-CUCCGAGCAUUAAAAGUGGCGGGUAUAUGGGAGGAAAGUUAUCGUU
Thermoanaerobacter.29     UCCAUCGUGAGGUGGAAUCUGAAGGAAGUCGGCAGCAGAAUUCCGGGCUGAUGAACAAAAACCACAUAUGAGGUUACUUGGAG-UGGACGAAUUUGUACAUCAAAACGAAAUCCC-ACUGCUUGAG-CUCCGAGCAUUAAAAGUGGCGGGUAUAUGGGAGGAAAGUUAUCGUU
Thermoanaerobacter_e.36   UCCAUCGUGAGGUGGAAUCUGAAGGAAGCUUAAGGCAAAAUCUCGGUCUGAUGAACAAGAACCAGAUAAGAGGCUGAUUGGGA-UGGAUGAGUUUGCGUAACAAAACGAAGUCCC-ACUACCCGAA-UCCCAUACAGUAAAUCUGGCAGAUAUAUGAGAUGAAAGUUAUCGUU
Thermoanaerobacter_e.37   UCCAUCGUGAGGUGGAAUCUGAAGGAAGCUUAAGGCAAAAUCUCGGUCUGAUGAACAAGAACCAGAUAGGAGGCUGAAUGGGG-UGGAUGAGUUUGCGUAACAAAACGAAGUCCC-ACUACCCGAA-UCCCAUACAGUAAAUCUGGCAGAUAUAUGAGAUGAAAGUUAUCGUC
Thermoanaerobacter_p.16   UCCAUCGUGAGGUGGAAUCUGAAGGAAGCUUAAGGCAAAAUCUCGGUCUGAUGAACAAGAACCAGAUAAGAGGCUGAUUGGGA-UGGAUGAGUUUGCGUAACAAAACGAAGUCCC-ACUACCCGAA-UCCCAUACAGUAAAUCUGGCAGAUAUAUGAGAUGAAAGUUAUCGUU
Thermoanaerobacter.30     UCCAUCGUGAGGUGGAAUCUGAAGGAAGCUUAAGGCAAAAUCUCGGUCUGAUGAACAAGAACCAGAUAAGAGGCUGAUUGGGA-UGGAUGAGUUUGCGUAACAAAACGAAGUCCC-ACUACCCGAA-UCCCAUACAGUAAAUCUGGCAGAUAUAUGAGAUGAAAGUUAUCGUU
Thermoanaerobacter_e.38   UCCAUCGUGAGGUGGAAUCUGAAGGAAGCUUAAGGCAAAAUCUCGGUCUGAUGAACAAGAACCAGAUAAGAGGCUGAUUGGGA-UGGAUGAGUUUGCGUAACAAAACGAAGUCCC-ACUACCCGAA-UCCCAUACAGUAAAUCUGGCAGAUAUAUGAGAUGAAAGUUAUCGUU
Thermoanaerobacter_i.13   UCCAUCGUGAGGUGGAAUCUGAAGGAAGCUUAAGGCAAAAUCUCGGUCUGAUGAACAAGAACCAGAUAAGAGGCUGAUUGGGA-UGGAUGAGUUUGCGUAACAAAACGAAGUCCC-ACUACCCGAA-UCCCAUACAGUAAAUCUGGCAGAUAUAUGAGAUGAAAGUUAUCGUU
Thermoanaerobacter_b.14   UCCAUCGUGAGGUGGAAUCUGAAGGAAGCUUAAGGCAAAAUCUCGGUCUGAUGAACAAGAACCAGAUAAGAGGCUGAUUGGGA-UGGAUGAGUUUGCGUAACAAAACGAAGUCCC-ACUACCCGAA-UCCCAUAUAGUAAAUCUGGCAGAUAUAUGAGAUGAAAGUUAUCGUU
Thermoanaerobacteriu.1    UCCAUCGUGAGGUGGAAUCUGAAGGAAGCGGUAGGCAAAAUCUCGGUCUGAGGAAUACAAACCAGAUAAGAGGCUGAAUGGGG-CGGAUGAGUUUGCCUUACAAAACAAAGUCCC-ACUACCCGAA-UCCCAUACAGUAAAUCUGGCAGAUAUAUGAGAUGAAGGUUAUCGUU
Thermoanaerobacteriu.2    UCCAUCGUGAGGUGGAAUCUGAAGGAAGCGGUAGGCAAAAUCUCGGUCUGAGGAAUACGAACCAGAUAAGAGGCUGAAUGGGG-CGGACGAGUUUGCUGAACAAAACGAAGUCCC-ACUACCCGAA-CCCCAUACAGUAAAUCUGGCAGAUAGACGAGAUGAAGGUUAUCGUU
Thermoanaerobacteriu.3    UCCAUCGUGAGGUGGAAUCUGAAGGAAGCAGUAGGCAAAAUCUCAGUCUGAUGAACAAAAACCAGAUAAGAGGCUGAAUGGGG-CGGACGAGUUUGCUGAACAAAACGGAGUCCC-ACUACCCGAA-CCCCAUACAGUAAAUCUGGCAGAUAUAUGAGAUGAAGGUUAUCGUU
Thermoanaerobacteriu.4    UCCAUCGUGAGGUGGAAUCUGAAGGAAGCGGUAGGCAAAAUCUCGGUCUGAGGAAUACGAACCAGAUAAGAGGCUGAAUGGGG-CGGACGAGUUUGCUGAACAAAACGAAGUCCC-ACUACCCGAA-CCCCAUACAGUAAAUCUGGCAGAUAGACGAGAUGAAGGUUAUCGUU
Thermoanaerobacteriu.6    UCCAUCGUGAGGUGGAAUCUGAAGGAAGCGGUAGGCAAAAUCUCGGUCUGAGGAAUACGAACCAGAUAAGAGGCUGAAUGGGG-CGGACGAGUUUGCUGAACAAAACGAAGUCCC-ACUACCCGAA-CCCCAUACAGUAAAUCUGGCAGAUAGACGAGAUGAAGGUUAUCGUU
Thermoanaerobacteriu.9    UCCAUCGUGAGGUGGAAUCUGAAGGAAGCGGUAGGCAAAAUCUCGGUCUGAUGAACAAAAACCAGAUAAGAGGCUGAAUGGGG-CGGACGAGUUUGCAAGUCAAAACGAAGUCCC-ACUACCCGAA-CCCCAUACAGUAAAUCUGGCAGAUAUAUGAGAUGAAGGUUAUCGCU
Thermoanaerobacteriu.10   UCCAUCGUGAGGUGGAAUCUGAAGGAAGCGGUAGGCAAAAUCUCGGUCUGAGGAAUACGAACCAGAUAAGAGGCUGAAUGGGG-CGGACGAGUUUGCUGAACAAAACGAAGUCCC-ACUACCCGAA-CCCCAUACAGUAAAUCUGGCAGAUAGACGAGAUGAAGGUUAUCGUU
Thermoanaerobacteriu.11   UCCAUCGUGAGGUGGAAUCUGAAGGAAGCGGUAGGCAAACUCUCGGUCUGAUGAACAAAAACCAGAUAAGAGGCUGAAUAGGG-CGGACGAGUUUGCAAGUCAAAACGAAGUCCC-ACUACCCGAA-CCCCAUACAGUAAAUCUGGCAGAUAUAUGAGAUGAAGGUUAUCGUU
Thermosediminibacter.1    CCCACCGU-AGGUGGGUGCCGAAGGAAGCCGGCGGCAAAGCCACGGCCUGAUGAACAAGAACCCCAUAAGAGGCUGGACCGCU-CGGAUGAGCUGGCAUAACACAGCGAAAUCCG-GCUGCCGAGG-GGCGGUAGAGUAUAUGGGGCAGGCG--CGGGGCGGAGGAAGGGCAC
Erysipelotrichaceae_.1    CAUAUCGUGAGAUAUGGGAGAGAGGAAGCAAUA-GCGAAAUCGUGGCCUAAUGAUCGAGCGGCUGAUAAAAGGCGGUAUUGAU--GGAUGAGGUGGCUAAAGACACUAAAGUCCAAGAAAUCGUAA-AUCAAUAGUGUAAAUCAGAUAGGUA--AACGAGGAAAGGUAUGUGA
Erysipelotrichaceae_.2    CGUAUCGUGAGGUAUGGAAGAGAGGAAGCAAUA-GCGAAAUCGUGGCUUAAUGAACAUUAGGCUGAUAUAAGGCGACAUUAGU--GAAUGAGAUGGCAACAAGCAUCAAAGUCCAAAUAACCGUAA-CCUAAUGGCGUAAAUCAGAUAAGUA--AACGAGGAAAGGAAACUAA
Abiotrophia_defectiv.2    UCGAGGGUGACCUCGAAUCUGAAGGAAACUCAGGGCAAAUCUCUGGUCUGACGAACAGAAAUCUCAUAUGAGGUUAUGCAUGA--GGAUAAGGCUGCAAUGCAAGUCGAAGUCCUACUACACGGAA-UCAUGCAUGAUAAAUGAGGCAGAUGGAUGGAGAGGAAGAAACGUGU
Abiotrophia_defectiv.3    UCGAGGGUGACCUCGAAUCUGAAGGAAACUCAGGGCAAAUCUCCGGUCUGACGAACAGAAAUCUCAUAUGAGGUUAUGCAUGA--GGAUAAGACUGCUUUUCAAGUUGAAGUCCUACUACACGGAA-UCAUGCAUGAUAAAUGAGGCAGAUGGAUGGAGAGGAAGAAACGUGU
Carnobacterium.1          UCCAUUGUGAAGUGGAAUCUGAAGGAAGCCGGACGCAAACACUCGCACUGACGAACAGAAACCUCAUAUAAGGCUGAUGGAGA-GGGACGAGCUUGCUAAACAAAGCAAAGUCCU-ACUGCACGAA-UCUUCUACAGUAAAUGAGGCAGUGACAUGAGUGGAAGGUUAUCAUU
Carnobacterium.2          UCCAUUGUGAAGUGGAAUCUGAAGGAAGCCGGACGCAAACACUCGCACUGACGAACAGAAACCUCAUAUAAGGCUGAUGGAGA-GGGACGAGCUUGCUAAACAAAGCAAAGUCCU-ACUGCACGAA-UCUUCUACAGUAAAUGAGGCAGUGACAUGAGUGGAAGGUUAUCAUU
Enterococcus_faecium.1    GCAUCCGUGAGGAUGUAGCUGAAGGAAGCGUGUAUCAAACUCUUGGCUCGACGAACAGAAAUCUGAUAUAAGGCUCGAUAAGU--GGAUGAGGUUCCUAUACAAACCAAAGUCCAAAUGUGCGUAA-ACUUAUCGGGUAAAUCAGGCGAGUA--AAAGACGAAAGUUAGUUGU
Enterococcus_faecium.2    UCUAUCGUGAGGUGGAAUCUGACGGAAGUCCUAGACGAAACAUCAAAUCGAUGAACAAGAAGUGGCUAAAAGGCUGGAACGGU-GGGAUGAGAUUGCCUAACAAAUCGAAGUCCG-ACCACUCGAA-ACCGUCACAGUAAAGCCAACGGUU---UGAUGCGAAAGCUACUGCU
Enterococcus_faecium.3    GCAUCCGUGAGGAUGUAGCUGAAGGAAGCGUGUAUCAAACUCUUGGCUCGACGAACAGAAAUCUGAUAUAAGGCUCGAUAAGU--GGAUGAGGUUCCUAUACAAACCAAAGUCCAAAUGUGCGUAA-ACUUAUCGGGUAAAUCAGGCGAGUA--AAAGACGAAAGUUAGUUGU
Tetragenococcus_halo.2    UCCGUCGUGAGGCGGAAUCUGAAGGAAGCUGGAGGCAAACACUCGCACUGACGAACAGGAAUCUCAUAGAAGGCUGAUUGGGA-CGGACGAGCUUGCAAAACAAAGCAAAGUCCU-ACUGCCCGAA-UCCCAUACAGUAAAUGAGGCGGUGACGUGAGUGGAAAGUUAUCGCA
Tetragenococcus_halo.3    UCCGUCGUGAGGCGGAAUCUGAAGGAAGCUGGAGGCAAACACUCGCACUGACGAACAGGAAUCUCAUAGAAGGCUGAUUGGGA-CGGACGAGCUUGCAAAACAAAGCAAAGUCCU-ACUGCCCGAA-UCCCAUACAGUAAAUGAGGCGGUGACGUGAGUGGAAAGUUAUCGCA
Tetragenococcus_halo.5    UCCGUCGUGAGGCGGAAUCUGAAGGAAGCUGGAGGCAAACACUCGCACUGACGAACAGGAAUCUCAUAGAAGGCUGAUUGGGA-CGGACGAGCUUGCAAAACAAAGCAAAGUCCU-ACUGCCCGAA-UCCCAUACAGUAAAUGAGGCGGUGACGUGAGUGGAAAGUUAUCGCA
Tetragenococcus_halo.9    UCCGUCGUGAGGCGGAAUCUGAAGGAAGCUGGAGGCAAACACUCGCACUGACGAACAGGAAUCUCAUAGAAGGCUGAUUGGGA-CGGACGAGCUUGCAAAACAAAGCAAAGUCCU-ACUGCCCGAA-UCCCAUACAGUAAAUGAGGCGGUGACGUGAGUGGAAAGUUAUCGCA
Tetragenococcus_halo.11   UCCACUGCGAAGUGGAAUCUGAAGGAAGCUGGAGGCAAACACUCGCACUGACGAACAGGAAUCUCAUAGAAGGCUGAUUGGGA-CGGACGAGCUUGCAAAACAAAGCAAAGUCCU-ACUGCCCGAA-UCCCAUACAGUAAAUGAGGCGGUGACGUGAGUGGAAAGUUAUCACA
Tetragenococcus_halo.12   UCCGUCGUGAGGCGGAAUCUGAAGGAAGCUGGAGGCAAACACUCGCACUGACGAACAGGAAUCUCAUAGAAGGCUGAUUGGGA-CGGACGAGCUUGCAAAACAAAGCAAAGUCCU-ACUGCCCGAA-UCCCAUACAGUAAAUGAGGCGGUGACGUGAGUGGAAAGUUAUCGCA
Tetragenococcus_halo.16   UCCACUGCGAAGUGGAAUCUGAAGGAAGCUGGAGGCAAACACUCGCGCUGACGAACAGAAACCUCAUAGAAGGCUGGAUUGGG-AGGAUGAGCUUGCCAAACAAAGCAAAGUCCU-ACUGCCCGAA-CCCCAUACAGUAAAUGAGGCAGCGGCAUGAGUGGAAGGUUAUCACU
Tetragenococcus_halo.17   UCCGUCGUGAGGCGGAAUCUGAAGGAAGCUGGAGGCAAACACUCGCACUGACGAACAGGAAUCUCAUAGAAGGCUGAUUGGGA-CGGACGAGCUUGCAAAACAAAGCAAAGUCCU-ACUGCCCGAA-UCCCAUACAGUAAAUGAGGCGGUGACGUGAGUGGAAAGUUAUCGCA
Tetragenococcus_halo.19   UCCGUCGUGAGGCGGAAUCUGAAGGAAGCUGGAGGCAAACACUCGCACUGACGAACAGGAAUCUCAUAGAAGGCUGAUUGGGA-CGGACGAGCUUGCAAAACAAAGCAAAGUCCU-ACUGCCCGAA-UCCCAUACAGUAAAUGAGGCGGUGACGUGAGUGGAAAGUUAUCGCA
Lactobacillus_reuter.1    UCCACUGCGAGGUGGAAUCUGAAGGAAGUCUAAGGCAAAGUACUGCACCGAUGAACAAGAAGUAGCUAUAAGGCUGGAACUAA-CGGAUAAGACUGCAUGACAAGUUAAAGUCCCACUACUCGAAG-UUACUUUCAGUAAAGCUACCGGUGACAUGGUACGAAAGUUAAUAUC
Lactobacillus_reuter.2    UCCACUGUGAGGUGGAAUCUGAAGGAAGUCUAAGGCAAAGUACUGCACCGAUGAACAAGAAGUAGCUAUAAGGCUGGAACUAA-CGGAUAAGACUGCAUGACAAGUUAAAGUCCCACUACUCGAAG-UUACUUUCAGUAAAGCUAUCGGUGACAUGGUACGAAAGUUAAUAUC
Lactobacillus_pentos.1    UCUAUCGUGAGGUAGAAUCUGAAGGAAAUCCUAGACGAAACAUCGAAUCGAUGAACAAGAAGUGGCUAAAAGGCUGGAACGGU-GGGAUGAGAUUACCUAACAAAUCGAAGUCCG-ACCACUCGAA-ACCGUCACAGUAAAGCCAACGGUU---UGAUGCGAAAGCUACUGCU
Lactobacillus_reuter.3    UCCACUGUGAGGUGGAAUCUGAAGGAAGUCUAAGGCAAAGUACUGCACCGAUGAACAAGAAGUAGCUAUAAGGCUGGAACUAA-CGGAUAAGACUGCAUGACAAGUUAAAGUCCCACUACUCGAAG-UUACUUUCAGUAAAGCUACCGGUGACAUGGUACGAAAGUUAAUAUC
Lactobacillus_reuter.4    UCCACUGUGAGGUGGAAUCUGAAGGAAGUCUAAGGCAAAGUACUGCACCGAUGAACAAGAAGUAGCUAUAAGGCUGGAACUAA-CGGAUAAGACUGCACGACAAGUUAAAGUCCCACUACUCGAAG-UUACUUUCAGUAAAGCUACCGGUGACAUGGUGCGAAAGUUAAUAUC
Lactobacillus_reuter.5    UCCACUGUGAGGUUGAAUCUGAAGGAAGUCUAAGGCAAAGUACUGCACCGAUGAACAAGAAGUAGCUAUAAGGCUGGAACUAA-CGGAUAAGACUGCAUGACAAGUUAAAGUCCCACUACUCGAAG-UUACUUUCAGUAAAGCUACCGGUGACAUGGUACGAAAGUUAAUAUC
Lactobacillus_reuter.6    UCCACUGCGAGGUGGAAUCUGAAGGAAGUCUAAGGCAAAGUACUGCACCGAUGAACAAGAAGUAGCUAUAAGGCUGGAACUAA-CGGAUAAGACUGCAUGACAAGUUAAAGUCCCACUACUCGAAG-UUACUUUCAGUAAAGCUACCGGUGACAUGGUACGAAAGUUAAUAUC
Lactobacillus_reuter.7    UCCACUGCGAGGUGGAAUCUGAAGGAAGUCUAAGGCAAAGUACUGCACCGAUGAACAAGAAGUAGCUAUAAGGCUGGAACUAA-CGGAUAAGACUGCAUGACAAGUUAAAGUCCCACUACUCGAAG-UUACUUUCAGUAAAGCUACCGGUGACAUGGUACGAAAGUUAAUAUC
Lactobacillus_reuter.8    UCCACCGUGAGGUGGAAUCUGAAGGAAGUCUAAGGCAAAGUACUGCAUCGAUGAACAAGAAGUAGCUAUAAGGCUGAAUUAAC-UGGAUAAGGCUGCUAGACAAGUUGAAGUCCUACUACUC-GAA-GUUGGUUCAGUAAAGCUAACGAUGACAUGGUACGAAAGCAAUAUUC
L.casei.1                 UCCAUCGUGAGGUGGAAUCUGAAGGAAGCCUG-AGCAAAAUACCGCACCGAUGAACAAGAAGCAGCUAUAAGGCCGCAAUGAC-UGGACGAGAUUGCUCAACAAAUUGAAGUCCUA-CUACUCGAA-GUCAUAACGGUAGAGCUGACGGUGAUGUGGUAUGAAAGUUACACUC
Lactobacillus_reuter.9    UCCACUGCGAGGUGGAAUCUGAAGGAAGUCUAAGGCAAAGUACUGCACCGAUGAACAAGAAGUAGCUAUAAGGCUGGAACUAA-CGGAUAAGACUGCAUGACAAGUUAAAGUCCCACUACUCGAAG-UUACUUUCAGUAAAGCUACCGGUGACAUGGUACGAAAGUUAAUAUC
Lactobacillus_reuter.10   UCCACUGUGAGGUGGAAUCUGAAGGAAGUCUAAGGCAAAGUACUGCACCGAUGAACAAGAAGUAGCUAUAAGGCUGGAACUAA-CGGAUAAGACUGCAUGACAAGUUAAAGUCCCACUACUCGAAG-UUACUUUCAGUAAAGCUACCGGUGACAUGGUACGAAAGUUAAUAUC
Lactobacillus_reuter.11   UCCACUGUGAGGUGGAAUCUGAAGGAAGUCUAAGGCAAAGUACUGCACCGAUGAACAAGAAGUAGCUAUAAGGCUGGAACUAA-CGGAUAAGACUGCAUGACAAGUUAAAGUCCCACUACUCGAAG-UUACUUUCAGUAAAGCUACCGGUGACAUGGUACGAAAGUUAAUAUC
Lactobacillus_rumini.1    UUCAUCGUGAGAUGGAAUCUGAAGGAAACUCAGGGCAAAUCUCUGGUCUGACGGACAGAAAUCUUAUAUGAGGUUAUGCAUGA--GGGUAAGGUUGCAUAUCAAAUCGAAGCCCUACUACACGGAA-UCAUGCAUGAUAAAUGAGGCAGAUGGAUGGAGAGGAAGAAACGUGU
Lactobacillus_reuter.12   UCCACUGUGAGGUUGAAUCUGAAGGAAGUCUAAGGCAAAGUACUGCACCGAUGAACAAGAAGUAGCUAUAAGGCUGGAACUAA-CGGAUAAGACUGCAUGACAAGUUAAAGUCCCACUACUCGAAG-UUACUUUCAGUAAAGCUACCGGUGACAUGGUACGAAAGUUAAUAUC
Lactobacillus_reuter.13   UCCACCGUGAGGUGGAAUCUGGAGGAAAUCUAAGGCAAAGUACUGCAUCGAUGAACAAGAAGUAGCUAUAAGGCUGAAUUAAC-UGGAUAAGGCUGCUAGACAAGUUGAAGUCCUACUACUC-GAA-GUUGGUUCAGUAAAGCUAACGAUGACAUGGUACGAAAGCUAAUAUU
Lactobacillus_reuter.14   UCCACUGCGAGGUGGAAUCUGAAGGAAGUCUAAGGCAAAGUACUGCACCGAUGAACAAGAAGUAGCUAUAAGGCUGGAACUAA-CGGAUAAGACUGCAUGACAAGUUAAAGUCCCACUACUCGAAG-UUACUUUCAGUAAAGCUACCGGUGACAUGGUACGAAAGUUAAUAUC
L.casei.2                 UCCAUCGUGAGGUGGAAUCUGAAGGAAGCCUG-AGCAAAAUACCGCACCGAUGAACAAGAAGCAGCUAUAAGGCCGCAAUGAC-UGGACGAGAUUGCUCAACAAAUUGAAGUCCUA-CUACUCGAA-GUCAUAACGGUAGAGCUGACGGUGAUGUGGUAUGAAAGUUACACUC
Lactobacillus_pentos.2    UCCAUCGUGAGGCGGAGUCUGAAGGAAGCCUAAAGUAAAGUACCGAACCGAUGUACAAGAAGUGGCUAUAAGGCUGAUGAGGC-UGGAUGAGGUUGCCGAACAAACCGAAGUCCUACUACUCGAAG-UCGAAGUCAGUAAAGCCAACGGUUGCAUGGUACGAAAGCUAUCAUU
Lactobacillus_reuter.15   UCCACUGUGAGGUGGAAUCUGAAGGAAGUCUAAGGCAAAGUACUGCACCGAUGAACAAGAAGUAGCUAUAAGGCUGGAACUAA-CGGAUAAGACUGCAUGACAAGUUAAAGUCCCACUACUCGAAG-UUACUUUCAGUAAAGCUAUCGGUGACAUGGUACGAAAGUUAAUAUC
Lactobacillus_reuter.16   UCCACCGUGAGGUGGAAUCUGAAGGAAGUCUAAGGCAAAGUACUGCAUCGAUGAACAAGAAGUAGCUAUAAGGCUGAAUUAAC-UGGAUAAGGCUGCUAGACAAGUUGAAGUCCUACUACUC-GAA-GUUGGUUCAGUAAAGCUAACGAUGACAUGGUACGAAAGCAAUAUUC
Lactobacillus_reuter.17   UCCACUGUGAGGUGGAAUCUGAAGGAAGUCUAAGGCAAAGUACUGCACCGAUGAACAAGAAGUAGCUAUAAGGCUGGAACUAA-CGGAUAAGACUGCAUGACAAGUUAAAGUCCCACUACUCGAAG-UUACUUUCAGUAAAGCUAUCGGUGACAUGGUACGAAAGUUAAUAUC
Lactobacillus_vagina.1    UCCACUGCGAGGUGGAAUCUGAAGGAAGUCUAAGGCAAAGUACUGCACCGAUGAACAAGAAGUAGCUAUAAGGCUGGAACUAA-CGGAUAAGACUGCAUGACAAGUUAAAGUCCCACUACUCGAAG-UUACUUUCAGUAAAGCUACCGGUGACAUGGUACGAAAGUUAAUAUC
Lactobacillus_reuter.18   UCCACUGUGAGGUGGAAUCUGAAGGAAGUCUAAGGCAAAGUACUGCACCGAUGAACAAGAAGUAGCUAUAAGGCUGGAACUAA-CGGAUAAGACUGCAUGACAAGUUAAAGUCCCACUACUCGAAG-UUACUUUCAGUAAAGCUACCGGUGACAUGGUACGAAAGUUAAUAUC
Lactobacillus_saliva.1    UCCAUCGUGAGGUGGAAUCUGAAGGAAGCUCGA-GCAAACCACUGCACUGAUGAACAAAAAUCGACUGUAAGGCCAAGGGGAG-AGGAUAAGGUUGCUGUACAAACUGAAGUCCUACUACUCGAAA-CAAACCUUGGUAAAGUCGGCAGUGACAUGGUGGGAAAGUUAUCGUC
Lactobacillus_reuter.19   UCCACUGUGAGGUGGAAUCUGAAGGAAGUCUAAGGCAAAGUACUGCACCGAUGAACAAGAAGUAGCUAUAAGGCUGGAACUAA-CGGAUAAGACUGCAUGACAAGUUAAAGUCCCACUACUCGAAG-UUACUUUCAGUAAAGCUACCGGUGACAUGGUACGAAAGUUAAUAUC
Lactobacillus_reuter.20   UCCACUGUGAGGUGGAAUCUGAAGGAAGUCUAAGGCAAAGUACUGCACCGAUGAACAAGAAGUAGCUAUAAGGCUGGAACUAA-CGGAUAAGACUGCAUGACAAGUUAAAGUCCCACUACUCGAAG-UUACUUUCAGUAAAGCUAUCGGUGACAUGGUACGAAAGUUAAUAUC
Lactobacillus_reuter.21   UCCACCGUGAGGUGGAAUCUGAAGGAAGUCUAAGGCAAAGUACUGCAUCGAUGAACAAGAAGUAGCUAUAAGGCUGAAAUUAA-CGGAUAAGGCUGCUAGACAAGUUGAAGUCCUACUACUCGAAG-UUGGUUUCAGUAAAGCUAACGAUGACAUGGUACGAAAGCAAUAUUC
Lactobacillus_reuter.22   UCCACUGUGAGGUGGAAUCUGAAGGAAGUCUAAGGCAAAGUACUGCACCGAUGAACAAGAAGUAGCUAUAAGGCUGGAACUAA-CGGAUAAGACUGCAUGACAAGUUAAAGUCCCACUACUCGAAG-UUACUUUCAGUAAAGCUACCGGUGACAUGGUACGAAAGUUAAUAUC
Lactobacillus_reuter.23   UCCACUGUGAGGUGGAAUCUGAAGGAAGUCUAAGGCAAAGUACUGCACCGAUGAACAAGAAGUAGCUAUAAGGCUGGAACUAA-CGGAUAAGACUGCAUGACAAGUUAAAGUCCCACUACUCGAAG-UUACUUUCAGUAAAGCUACCGGUGACAUGGUACGAAAGUUAAUAUC
Lactobacillus_oris_P.1    UCCACCGUGAGGUGGAAUCUGAAGGAAGUCUAAGGCAAAGUACUGCACCGAUGAACAAGAAGUAGCUAUAAGGCUGGGAGUAA-CGGAUAAGGUUGCUGCACAAACUAAAGUCCUAUUACUCGAAG-UUGCUUUCAGUAAAGCUAACGGUGACAUGGUACGAAAGUAAUAUUC
Lactobacillus_pentos.3    UUUAUCGUGAGGUGAAAACUGAAGGAAGCCUGAAGCAAAGUACUGCACCGAUGAACAAGAAGCAGCUAUAAGGCCGGAGUAAC-UGGAUAAGGUGGCCAAACACACUGAAGUCCUA-CUACCCGAA-GUUACGACAGUAAAGCUGACGGUGACAUGGUACGAAAGUUGACGUU
L.reuteri.1               UCCACUGUGAGGUGGAAUCUGAAGGAAGUCUAAGGCAAAGUACUGCACCGAUGAACAAGAAGUAGCUAUAAGGCUGGAACUAA-CGGAUAAGACUGCAUGACAAGUUGAAGUCCUACUACUCGAAG-UUACUUUCAGUAAAGCUACCGGUGACAUGGUACGAAAGUUAAUAUC
Lactobacillus_reuter.24   UCCACUGUGAGGUGGAAUCUGAAGGAAGUCUAAGGCAAAGUACUGCACCGAUGAACAAGAAGUAGCUAUAAGGCUGGAACUAA-CGGAUAAGACUGCAUGACAAGUUGAAGUCCUACUACUCGAAG-UUACUUUCAGUAAAGCUACCGGUGACAUGGUACGAAAGUUAAUAUC
Lactobacillus_reuter.25   UCCACUGCGAGGUGGAAUCUGAAGGAAGUCUAAGGCAAAGUACUGCACCGAUGAACAAGAAGUAGCUAUAAGGCUGGAACUAA-CGGAUAAGACUGCAUGACAAGUUAAAGUCCCACUACUCGAAG-UUACUUUCAGUAAAGCUACCGGUGACAUGGUACGAAAGUUAAUAUC
Lactobacillus_reuter.26   UCCACUGCGAGGUGGAAUCUGAAGGAAGUCUAAGGCAAAGUACUGCACCGAUGAACAAGAAGUAGCUAUAAGGCUGGAACUAA-CGGAUAAGACUGCAUGACAAGUUAAAGUCCCACUACUCGAAG-UUACUUUCAGUAAAGCUACCGGUGACAUGGUACGAAAGUUAAUAUC
Lactobacillus_reuter.27   UCCACUGUGAGGUGGAAUCUGAAGGAAGUCUAAGGCAAAGUACUGCACCGAUGAACAAGAAGUAGCUAUAAGGCUGGAACUAA-CGGAUAAGACUGCAUGACAAGUUAAAGUCCCACUACUCGAAG-UUACUUUCAGUAAAGCUAUCGGUGACAUGGUACGAAAGUUAAUAUC
Lactobacillus_reuter.28   UCCACUGUGAGGUGGAAUCUGAAGGAAGUCUAAGGCAAAGUACUGCACCGAUGAACAAGAAGUAGCUAUAAGGCUGGAACUAA-CGGAUAAGACUGCAUGACAAGUUAAAGUCCCACUACUCGAAG-UUACUUUCAGUAAAGCUACCGGUGACAUGGUACGAAAGUUAAUAUC
Lactobacillus_reuter.29   UCCACCGUGAGGUGAAAUCUGAAGGAAGUCUAAGGCAAAGUACUGCAUCGAUGAACAAGAAGUAGCUAUAAGGCUGAAUUAAC-UGGAUAAGGCUGCUAGACAAGUUGAAGUCCUACUACUC-GAA-GUUGGUUCAGUAAAGCUAACGAUGACAUGGUACGAAAGCAAUAUUC
Lactobacillus_reuter.30   UCCACUGUGAGGUGGAAUCUGAAGGAAGUCUAAGGCAAAGUACUGCACCGAUGAACAAGAAGUAGCUAUAAGGCUGGAACUAA-CGGAUAAGACUGCAUGACAAGUUAAAGUCCCACUACUCGAAG-UUACUUUCAGUAAAGCUACCGGUGACAUGGUACGAAAGUUAAUAUC
L.reuteri.2               UCCACUGCGAGGUGGAAUCUGAAGGAAGUCUAAGGCAAAGUACUGCACCGAUGAACAAGAAGUAGCUAUAAGGCUGGAACUAA-CGGAUAAGACUGCAUGACAAGUUAAAGUCCCACUACUCGAAG-UUACUUUCAGUAAAGCUACCGGUGACAUGGUACGAAAGUUAAUAUC
Lactobacillus_brevis.1    UCUAUCGUGAGGUAGAAUCUGAAGGAAGUCCUAGACGAAACAUCGAAUCGAUGAACAAGAAGUGGCUAAAAGGCUGGAACGGU-GGGAUGAGAUUACCUAACAAAUCGAAGUCCG-ACCACUCGAA-ACCGUCACAGUAAAGCCAACGGUU---UGAUGCGAAAGCUACUGCU
Lactobacillus_reuter.31   UCCACUGUGAGGUGGAAUCUGAAGGAAGUCUAAGGCAAAGUACUGCACCGAUGAACAAGAAGUAGCUAUAAGGCUGGAACUAA-CGGAUAAGACUGCAUGACAAGUUAAAGUCCCACUACUCGAAG-UUACUUUCAGUAAAGCUAUCGGUGACAUGGUACGAAAGUUAAUAUC
Lactobacillus_reuter.32   UCCACUGUGAGGUGGAAUCUGAAGGAAGUCUAAGGCAAAGUACUGCACCGAUGAACAAGAAGUAGCUAUAAGGCUGGAACUAA-CGGAUAAGACUGCAUGACAAGUUAAAGUCCCACUACUCGAAG-UUACUUUCAGUAAAGCUACCGGUGACAUGGUACGAAAGUUAAUAUC
Lactobacillus_reuter.33   UCCACUGUGAGGUGGAAUCUGAAGGAAGUCUAAGGCAAAGUACUGCACCGAUGAACAAGAAGUAGCUAUAAGGCUGGAACUAA-CGGAUAAGACUGCAUGACAAGUUAAAGUCCCACUACUCGAAG-UUACUUUCAGUAAAGCUACCGGUGACAUGGUACGAAAGUUAAUAUC
Lactobacillus_reuter.34   UCCACUGCGAGGUGGAAUCUGAAGGAAGUCUAAGGCAAAGUACUGCACCGAUGAACAAGAAGUAGCUAUAAGGCUGGAACUAA-CGGAUAAGACUGCAUGACAAGUUAAAGUCCCACUACUCGAAG-UUACUUUCAGUAAAGCUACCGGUGACAUGGUACGAAAGUUAAUAUC
Lactobacillus_casei_.1    UCCAUCGUGAGGUGGAAUCUGAAGAAAGCCAGAAGCAAAAUACUGCACUGAUGAACAAGAAGCGGCAACAAGGCCGAAGUGAC-UGGAUGAGGUUGCCAAGCAAACUAAAGUCCUACUAA-UCGAA-UUCACAACGGUAAAGCUGACGGUGACAUGGUAUGAAAGCUGAUAGC
Lactobacillus_reuter.35   UCCACUGUGAGGUGGAAUCUGAAGGAAGUCUAAGGCAAAGUACUGCACCGAUGAACAAGAAGUAGCUAUAAGGCUGGAACUAA-CGGAUAAGACUGCAUGACAAGUUAAAGUCCCACUACUCGAAG-UUACUUUCAGUAAAGCUAUCGGUGACAUGGUACGAAAGUUAAUAUC
Lactobacillus_reuter.36   UCCACUGUGAGGUGGAAUCUGAAGGAAGUCUAAGGCAAAGUACUGCACCGAUGAACAAGAAGUAGCUAUAAGGCUGGAACUAA-CGGAUAAGACUGCAUGACAAGUUAAAGUCCCACUACUCGAAG-UUACUUUCAGUAAAGCUAUCGGUGACAUGGUACGAAAGUUAAUAUC
Lactobacillus_reuter.37   UCCACUGCGAGGUGGAAUCUGAAGGAAGUCUAAGGCAAAGUACUGCACCGAUGAACAAGAAGUAGCUAUAAGGCUGGAACUAA-CGGAUAAGACUGCAUGACAAGUUAAAGUCCCACUACUCGAAG-UUACUUUCAGUAAAGCUACCGGUGACAUGGUACGAAAGUUAAUAUC
Lactobacillus_reuter.38   UCCACUGUGAGGUGGAAUCUGAAGGAAGUCUAAGGCAAAGUACUGCACCGAUGAACAAGAAGUAGCUAUAAGGCUGGAACUAA-CGGAUAAGACUGCAUGACAAGUUAAAGUCCCACUACUCGAAG-UUACUUUCAGUAAAGCUAUCGGUGACAUGGUACGAAAGUUAAUAUC
Lactobacillus_reuter.39   UCCACUGCGAGGUGGAAUCUGAAGGAAGUCUAAGGCAAAGUACUGCACCGAUGAACAAGAAGUAGCUAUAAGGCUGGAACUAA-CGGAUAAGACUGCAUGACAAGUUAAAGUCCCACUACUCGAAG-UUACUUUCAGUAAAGCUACCGGUGACAUGGUACGAAAGUUAAUAUC
Lactobacillus_reuter.40   UCCACUGUGAGGUGGAAUCUGAAGGAAGUCUAAGGCAAAGUACUGCACCGAUGAACAAGAAGUAGCUAUAAGGCUGGAACUAA-CGGAUAAGACUGCAUGACAAGUUGAAGUCCUACUACUCGAAG-UUACUUUCAGUAAAGCUACCGGUGACAUGGUACGAAAGUUAAUAUC
Lactobacillus_saliva.2    UCCAUCGUGAGGUGGAAUCUGAAGGAAGCUCGA-GCAAACCACUGCACUGAUGAACAAAAAUCGACUGUAAGGCCAAGGGGAG-AGGAUAAGGUUGCUGUACAAACUGAAGUCCUACUACUCGAAA-CAAACCUUGGUAAAGUCGGCAGUGACAUGGUGGGAAAGUUAUCGUC
Lactobacillus_reuter.41   UCCACUGUGAGGUGGAAUCUGAAGGAAGUCUAAGGCAAAGUACUGCACCGAUGAACAAGAAGUAGCUAUAAGGCUGGAACUAA-CGGAUAAGACUGCAUGACAAGUUAAAGUCCCACUACUCGAAG-UUACUUUCAGUAAAGCUACCGGUGACAUGGUACGAAAGUUAAUAUC
Lactobacillus_reuter.42   UCCACUGCGAGGUGGAAUCUGAAGGAAGUCUAAGGCAAAGUACUGCACCGAUGAACAAGAAGUAGCUAUAAGGCUGGAACUAA-CGGAUAAGACUGCAUGACAAGUUAAAGUCCCACUACUCGAAG-UUACUUUCAGUAAAGCUACCGGUGACAUGGUACGAAAGUUAAUAUC
Lactobacillus_vagina.2    UCCACUGUGAGGUGGAAUCUGAAGGAAGUCUAAGGCAAAGUACUGCACCGAUGAACAAGAAGUAGCUAUAAGGCUGAGGGUAA-CGGAUAAGGUUGCUUAACAAACUGAAGUCCUACUACUCGAAG-UUACUCUCAGUAAAGCUGACGGUGACAUGGUACGAAAGUAAUAUUC
Lactobacillus_reuter.43   UCCACUGCGAGGUGGAAUCUGAAGGAAGUCUAAGGCAAAGUACUGCACCGAUGAACAAGAAGUAGCUAUAAGGCUGGAACUAA-CGGAUAAGACUGCAUGACAAGUUAAAGUCCCACUACUCGAAG-UUACUUUCAGUAAAGCUACCGGUGACAUGGUACGAAAGUUAAUAUC
Lactobacillus_saliva.3    UCCAUCGUGAGGUGGAAUCUGAAGGAAGCUCGA-GCAAACCACUGCACUGAUGAACAAAAAUCGACUGUAAGGCCAAGGGGAG-AGGAUAAGGUUGCUGUACAAACUGAAGUCCUACUACUCGAAA-CAAACCUUGGUAAAGUCGGCAGUGACAUGGUGGGAAAGUUAUCGUC
Lactobacillus_reuter.44   UCCACUGCGAGGUGGAAUCUGAAGGAAGUCUAAGGCAAAGUACUGCACCGAUGAACAAGAAGUAGCUAUAAGGCUGGAACUAA-CGGAUAAGACUGCAUGACAAGUUAAAGUCCCACUACUCGAAG-UUACUUUCAGUAAAGCUACCGGUGACAUGGUACGAAAGUUAAUAUC
Lactobacillus_reuter.45   UCCACCGUGAGGUGGAAUCUGAAGGAAGUCUAAGGCAAAGUACUGCAUCGAUGAACAAGAAAUAGCUAUAAGGCUGAAUUAAC-UGGAUAAGGCUGCUAGACAAGUUGAAGUCCUACUACUC-GAA-GUUGGUUCAGUAAAGCUAACGAUGACAUGGUACGAAAGCAAUAUUC
Lactobacillus_reuter.46   UCCACUGUGAGGUGGAAUCUGAAGGAAGUCUAAGGCAAAGUACUGCACCGAUGAACAAGAAGUAGCUAUAAGGCUGGAACUAA-CGGAUAAGACUGCAUGACAAGUUAAAGUCCCACUACUCGAAG-UUACUUUCAGUAAAGCUACCGGUGACAUGGUACGAAAGUUAAUAUC
Lactobacillus_reuter.47   UCCACUGCGAGGUGGAAUCUGAAGGAAGUCUAAGGCAAAGUACUGCACCGAUGAACAAGAAGUAGCUAUAAGGCUGGAACUAA-CGGAUAAGACUGCAUGACAAGUUAAAGUCCCACUACUCGAAG-UUACUUUCAGUAAAGCUACCGGUGACAUGGUACGAAAGUUAAUAUC
Lactobacillus_reuter.48   UCCACUGUGAGGUGGAAUCUGAAGGAAGUCUAAGGCAAAGUACUGCACCGAUGAACAAGAAGUAGCUAUAAGGCUGGAACUAA-CGGAUAAGACUGCAUGACAAGUUAAAGUCCCACUACUCGAAG-UUACUUUCAGUAAAGCUAUCGGUGACAUGGUACGAAAGUUAAUAUC
Lactobacillus_reuter.49   UCCACUGCGAGGUGGAAUCUGAAGGAAGUCUAAGGCAAAGUACUGCACCGAUGAACAAGAAGUAGCUAUAAGGCUGGAACUAA-CGGAUAAGACUGCAUGACAAGUUAAAGUCCCACUACUCGAAG-UUACUUUCAGUAAAGCUACCGGUGACAUGGUACGAAAGUUAAUAUC
Lactobacillus_reuter.50   UCCACUGUGAGGUGGAAUCUGAAGGAAGUCUAAGGCAAAGUACUGCACCGAUGAACAAGAAGUAGCUAUAAGGCUGGAACUAA-CGGAUAAGACUGCAUGACAAGUUGAAGUCCUACUACUCGAAG-UUACUUUCAGUAAAGCUACCGGUGACAUGGUACGAAAGUUAAUAUC
Lactobacillus_reuter.51   UCCACUGUGAGGUGGAAUCUGAAGGAAGUCUAAGGCAAAGUACUGCACCGAUGAACAAGAAGUAGCUAUAAGGCUGGAACUAA-CGGAUAAGACUGCAUGACAAGUUAAAGUCCCACUACUCGAAG-UUACUUUCAGUAAAGCUACCGGUGACAUGGUACGAAAGUUAAUAUC
Lactobacillus_reuter.52   UCCACUGUGAGGUGGAAUCUGAAGGAAGUCUAAGGCAAAGUACUGCACCGAUGAACAAGAAGUAGCUAUAAGGCUGGAACUAA-CGGAUAAGACUGCAUGACAAGUUAAAGUCCCACUACUCGAAG-UUACUUUCAGUAAAGCUACCGGUGACAUGGUACGAAAGUUAAUAUC
Lactobacillus_reuter.53   UCCACCGUGAGGUGGAAUCUGAAGGAAGUCUAAGGCAAAGUACUGCAUCGAUGAACAAGAAGUAGCUAUAAGGCUGAAUUAAC-UGGAUAAGGCUGCUAGACAAGUUGAAGUCCUACUACUC-GAA-GUUGGUUCAGUAAAGCUAACGAUGACAUGGUACGAAAGCAAUAUUC
Lactobacillus_reuter.54   UCCACUGCGAGGUGGAAUCUGAAGGAAGUCUAAGGCAAAGUACUGCACCGAUGAACAAGAAGUAGCUAUAAGGCUGGAACUAA-CGGAUAAGACUGCAUGACAAGUUAAAGUCCCACUACUCGAAG-UUACUUUCAGUAAAGCUACCGGUGACAUGGUACGAAAGUUAAUAUC
L.reuteri.3               UCCACUGUGAGGUGGAAUCUGAAGGAAGUCUAAGGCAAAGUACUGCACCGAUGAACAAGAAGUAGCUAUAAGGCUGGAACUAA-CGGAUAAGACUGCAUGACAAGUUAAAGUCCCACUACUCGAAG-UUACUUUCAGUAAAGCUACCGGUGACAUGGUACGAAAGUUAAUAUC
Lactobacillus_reuter.56   UCCACUGUGAGGUGGAAUCUGAAGGAAGUCUAAGGCAAAGUACUGCACCGAUGAACAAGAAGUAGCUAUAAGGCUGGAACUAA-CGGAUAAGACUGCAUGACAAGUUAAAGUCCCACUACUCGAAG-UUACUUUCAGUAAAGCUACCGGUGACAUGGUACGAAAGUUAAUAUC
Lactobacillus_planta.1    UCUAUCGUGAGGUAGAAUCUGAAGGAAGUCCUAGACGAAACAUCGAAUCGAUGAACAAGAAGUGGCUAAAAGGCUGGAACUGU-GGGAUGAGAUUACCUAACAAAUCGAAGUCCG-ACCACUCGAA-ACCGUCACAGUAAAGCCAACGGUU---UGAUGCGAAAGCUACUGCU
Lactobacillus_reuter.57   UCCACUGCGAGGUGGAAUCUGAAGGAAGUCUAAGGCAAAGUACUGCACCGAUGAACAAGAAGUAGCUAUAAGGCUGGAACUAA-CGGAUAAGACUGCAUGACAAGUUAAAGUCCCACUACUCGAAG-UUACUUUCAGUAAAGCUACCGGUGACAUGGUACGAAAGUUAAUAUC
Lactobacillus_reuter.58   UCCACUGUGAGGUGGAAUCUGAAGGAAGUCUAAGGCAAAGUACUGCACCGAUGAACAAGAAGUAGCUAUAAGGCUGGAACUAA-CGGAUAAGACUGCAUGACAAGUUAAAGUCCCACUACUCGAAG-UUACUUUCAGUAAAGCUAUCGGUGACAUGGUACGAAAGUUAAUAUC
L.casei.3                 UCCAUCGUGAGGUGGAAUCUGAAGGAAGCCUG-AGCAAAAUACCGCACCGAUGAACAAGAAGCAGCUAUAAGGCCGCAAUGAC-UGGACGAGAUUGCUCAACAAAUUGAAGUCCUA-CUACUCGAA-GUCAUAACGGUAGAGCUGACGGUGAUGUGGUAUGAAAGUUACACUC
Lactobacillus_reuter.59   UCCACUGCGAGGUGGAAUCUGAAGGAAGUCUAAGGCAAAGUACUGCACCGAUGAACAAGAAGUAGCUAUAAGGCUGGAACUAA-CGGAUAAGACUGCAUGACAAGUUAAAGUCCCACUACUCGAAG-UUACUUUCAGUAAAGCUACCGGUGACAUGGUACGAAAGUUAAUAUC
Lactobacillus_reuter.60   UCCACCGUGAGGUGGAAUCUGAAGGAAGUCUAAGGCAAAGUACUGCAUCGAUGAACAAGAAGUAGCUAUAAGGCUGAAUUAAC-UGGAUAAGGCUGCUAGACAAGUUGAAGUCCUACUACUC-GAA-GUUGGUUCAGUAAAGCUAACGAUGACAUGGUACGAAAGCAAUAUUC
Lactobacillus_reuter.61   UCCACUGUGAGGUGGAAUCUGAAGGAAGUCUAAGGCAAAGUACUGCACCGAUGAACAAGAAGUAGCUAUAAGGCUGGAACUAA-CGGAUAAGACUGCAUGACAAGUUAAAGUCCCACUACUCGAAG-UUACUUUCAGUAAAGCUACCGGUGACAUGGUACGAAAGUUAAUAUC
Lactobacillus_reuter.62   UCCACUGUGAGGUGGAAUCUGAAGGAAGUCUAAGGCAAAGUACUGCACCGAUGAACAAGAAGUAGCUAUAAGGCUGGAACUAA-CGGAUAAGACUGCAUGACAAGUUAAAGUCCCACUACUCGAAG-UUACUUUCAGUAAAGCUACCGGUGACAUGGUACGAAAGUUAAUAUC
Lactobacillus_acidip.1    UCUAUCGUGAGGUAGAAUCUGAAGGAAGUCCUAGACGAAACAUCGAAUCGAUGAACAAGAAGUGGCUAAAAGGCUGGAACGGU-GGGAUGAGAUUGCUUAACAAAUCGAAGUCCG-ACCACUCGAA-ACCGUCACAGUAAAGCCAACGGUU---UGAUGCGAAAGCUACUGCU
Lactobacillus_reuter.64   UCCACUGUGAGGUGGAAUCUGAAGGAAGUCUAAGGCAAAGUACUGCACCGAUGAACAAGAAGUAGCUAUAAGGCUGGAACUAA-CGGAUAAGACUGCAUGACAAGUUGAAGUCCUACUACUCGAAG-UUACUUUCAGUAAAGCUACCGGUGACAUGGUACGAAAGUUAAUAUC
Lactobacillus_reuter.65   UCCACUGUGAGGUGGAAUCUGAAGGAAGUCUAAGGCAAAGUACUGCACCGAUGAACAAGAAGUAGCUAUAAGGCUGGAACUAA-CGGAUAAGACUGCAUGACAAGUUAAAGUCCCACUACUCGAAG-UUACUUUCAGUAAAGCUAUCGGUGACAUGGUACGAAAGUUAAUAUC
Lactobacillus_reuter.66   UCCACUGUGAGGUGGAAUCUGAAGGAAGUCUAAGGCAAAGUACUGCACCGAUGAACAAGAAGUAGCUAUAAGGCUGGAACUAA-CGGAUAAGACUGCAUGACAAGUUAAAGUCCCACUACUCGAAG-UUACUUUCAGUAAAGCUAUCGGUGACAUGGUACGAAAGUUAAUAUC
L.reuteri.4               UCCACCGUGAGGUGGAAUCUGAAGGAAGUCUAAGGCAAAGUACUGCAUCGAUGAACAAGAAGUAGCUAUAAGGCUGAAUUAAC-UGGAUAAAGCUGCUAGACAAGUCGAAGUCCUACUA-CUCGAG-GUUGGUUCAGUAAAGCUAACGAUGACAUGGUACGAAAGCUAAUAUU
Lactobacillus_reuter.67   UCCACUGCGAGGUGGAAUCUGAAGGAAGUCUAAGGCAAAGUACUGCACCGAUGAACAAGAAGUAGCUAUAAGGCUGGAACUAA-CGGAUAAGACUGCAUGACAAGUUAAAGUCCCACUACUCGAAG-UUACUUUCAGUAAAGCUACCGGUGACAUGGUACGAAAGUUAAUAUC
Lactobacillus_reuter.68   UCCACUGUGAGGUGGAAUCUGAAGGAAGUCUAAGGCAAAGUACUGCACCGAUGAACAAGAAGUAGCUAUAAGGCUGGAACUAA-CGGAUAAGACUGCAUGACAAGUUAAAGUCCCACUACUCGAAG-UUACUUUCAGUAAAGCUAUCGGUGACAUGGUACGAAAGUUAAUAUC
Lactobacillus_reuter.69   UCCACCGUGAGGUGGAAUCUGAAGGAAGUCUAAGGCAAAGUACUGCAUCGAUGAACAAGAAGUAGCUAUAAGGCUGAAUUAAC-UGGAUAAGGCUGCUAGACAAGUUGAAGUCCUACUACUC-GAA-GUUGGUUCAGUAAAGCUAACGAUGACAUGGUACGAAAGCUAAUAUU
Lactobacillus_coryni.1    UCCAUCGCGAGGUGGAAUCUGAAGGAAGCCUGAAGCAAAGUACCGCACCGAUGAACAAGAAGCAGCUAUAAGGCCGAGAUGAC-UGGAUAAGGUGGCUACACACACUAAAGUCCUA-CUACUCGAA-GUCAUGACGGUAAAGCUGACGGUGACAUGUUACGAAAGUUGACGUU
Lactobacillus_reuter.70   UCCACUGUGAGGUGGAAUCUGAAGGAAGUCUAAGGCAAAGUACUGCACCGAUGAACAAGAAGUAGCUAUAAGGCUGGAACUAA-CGGAUAAGACUGCAUGACAAGUUAAAGUCCCACUACUCGAAG-UUACUUUCAGUAAAGCUAUCGGUGACAUGGUACGAAAGUUAAUAUC
Lactobacillus_reuter.71   UCCACUGUGAGGUGGAAUCUGAAGGAAGUCUAAGGCAAAGUACUGCACCGAUGAACAAGAAGUAGCUAUAAGGCUGGAACUAA-CGGAUAAGACUGCACGACAAGUUAAAGUCCCACUACUCGAAG-UUACUUUCAGUAAAGCUACCGGUGACAUGGUGCGAAAGUUAAUAUC
Lactobacillus_reuter.72   UCCACUGUGAGGUGGAAUCUGAAGGAAGUCUAAGGCAAAGUACUGCACCGAUGAACAAGAAGUAGCUAUAAGGCUGGAACUAA-CGGAUAAGACUGCAUGACAAGUUAAAGUCCCACUACUCGAAG-UUACUUUCAGUAAAGCUAUCGGUGACAUGGUACGAAAGUUAAUAUC
Lactobacillus_reuter.73   UCCGUCGUGAGACGGAAUCUGAAGGAAGUCUAAGGCAAAAUACUGCACCGAUGAACAAGAAGUAGCUAUAAGGCUGAGGGUAA-CGGAUAAGGUUGCAAACCAAGCUGAGGUCCUACUACUCGAAG-UUACUCUUAGUAAAGCUAACGGUGACAUGGUAUGAAAGUUAAUAUC
Lactobacillus_reuter.74   UCCACUGUGAGGUGGAAUCUGAAGGAAGUCUAAGGCAAAGUACUGCACCGAUGAACAAGAAGUAGCUAUAAGGCUGGAACUAA-CGGAUAAGACUGCAUGACAAGUUAAAGUCCCACUACUCGAAG-UUACUUUCAGUAAAGCUACCGGUGACAUGGUACGAAAGUUAAUAUC
Lactobacillus_reuter.75   UCCACUGCGAGGUGGAAUCUGAAGGAAGUCUAAGGCAAAGUACUGCACCGAUGAACAAGAAGUAGCUAUAAGGCUGGAACUAA-CGGAUAAGACUGCAUGACAAGUUAAAGUCCCACUACUCGAAG-UUACUUUCAGUAAAGCUACCGGUGACAUGGUACGAAAGUUAAUAUC
Lactobacillus_reuter.76   UCCACCGUGAGGUGGAAUCUGAAGGAAGUCUAAGGCAAAGUACUGCAUCGAUGAACAAGAAGUAGCUAUAAGGCUGAAUUAAC-UGGAUAAGGCUGCUAGACAAGUUGAAGUCCUACUACUC-GAA-GUUGGUUCAGUAAAGCUAACGAUGACAUGGUACGAAAGUUAAUAUC
Lactobacillus_reuter.77   UCCACUGUGAGGUGGAAUCUGAAGGAAGUCUAAGGCAAAGUACUGCACCGAUGAACAAGAAGUAGCUAUAAGGCUGGAACUAA-CGGAUAAGACUGCAUGACAAGUUAAAGUCCCACUACUCGAAG-UUACUUUCAGUAAAGCUACCGGUGACAUGGUACGAAAGUUAAUAUC
Lactobacillus_reuter.78   UCCACCGUGAGGUGGAAUCUGAAGGAAGUCUAAGGCAAAGUACUGCAUCGAUGAACAAGAAGUAGCUAUAAGGCUGAAUUAAC-UGGAUAAGGCUGCUAGACAAGUUGAAGUCCUACUACUC-GAA-GUUGGUUCAGUAAAGCUAACGAUGACAUGGUACGAAAGCAAUAUUC
Lactobacillus_reuter.79   UCCACUGUGAGGUGGAAUCUGAAGGAAGUCUAAGGCAAAGUACUGCACCGAUGAACAAGAAGUAGCUAUAAGGCUGGAACUAA-CGGAUAAGACUGCACGACAAGUUAAAGUCCCACUACUCGAAG-UUACUUUCAGUAAAGCUACCGGUGACAUGGUGCGAAAGUUAAUAUC
Lactobacillus_reuter.80   UCCACUGUGAGGUGGAAUCUGAAGGAAGUCUAAGGCAAAGUACUGCACCGAUGAACAAGAAGUAGCUAUAAGGCUGGAACUAA-CGGAUAAGACUGCAUGACAAGUUAAAGUCCCACUACUCGAAG-UUACUUUCAGUAAAGCUACCGGUGACAUGGUACGAAAGUUAAUAUC
Lactobacillus_reuter.81   UCCACUGUGAGGUGGAAUCUGAAGGAAGUCUAAGGCAAAGUGCUGCAUCGAUGAACAAGAAGUAGCUAUAAGGCUGAAUUAAC-UGGAUAAGGUUGCUAGACAAGUUGAAGUCCUACUACUC-GAA-GUUGGUUCAGUAAAGCUAACGAUGACAUGGUACGAAAGCAAUAUUC
Lactobacillus_reuter.82   UCCACUGCGAGGUGGAAUCUGAAGGAAGUCUAAGGCAAAGUACUGCACCGAUGAACAAGAAGUAGCUAUAAGGCUGGAACUAA-CGGAUAAGACUGCAUGACAAGUUAAAGUCCCACUACUCGAAG-UUACUUUCAGUAAAGCUACCGGUGACAUGGUACGAAAGUUAAUAUC
Lactobacillus_reuter.83   UCCACUGCGAGGUGGAAUCUGAAGGAAGUCUAAGGCAAAGUACUGCACCGAUGAACAAGAAGUAGCUAUAAGGCUGGAACUAA-CGGAUAAGACUGCAUGACAAGUUAAAGUCCCACUACUCGAAG-UUACUUUCAGUAAAGCUACCGGUGACAUGGUACGAAAGUUAAUAUC
Lactobacillus_reuter.85   UCCACCGUGAGGUGGAAUCUGAAGGAAGUCUAAGGCAAAGUACUGCAUCGAUGAACAAGAAGUAGCUAUAAGGCUGAAUUAAC-UGGAUAAGGCUGCUAGACAAGUUGAAGUCCUACUACUC-GAA-GUUGGUUCAGUAAAGCUAACGAUGACAUGGUACGAAAGCAAUAUUC
L.reuteri.5               UCCACUGCGAGGUGGAAUCUGAAGGAAGUCUAAAGCAAAGUACUGCACCGAUGAACAAGAAGCAGCUAUAAGGCUGAAAUUAU-CGGAUGAAACUGCAGUUCAAGUCGAAGUCCUACUACUCGAAG-CUAAUUUCAGUAAAGCUAACGGUGACAUGGUACGAAAGUUAAUAUU
Lactobacillus_reuter.86   UCCACUGUGAGGUUGAAUCUGAAGGAAGUCUAAGGCAAAGUACUGCACCGAUGAACAAGAAGUAGCUAUAAGGCUGGAACUAA-CGGAUAAGACUGCAUGACAAGUUAAAGUCCCACUACUCGAAG-UUACUUUCAGUAAAGCUACCGGUGACAUGGUACGAAAGUUAAUAUC
Lactobacillus_reuter.87   UCCACCGUGAGGUGGAAUCUGAAGGAAGUCUAAGGCAAAGUACUGCAUCGAUGAACAAGAAGUAGCUAUAAGGCUGAAUUAAC-UGGAUAAGGCUGCUAGACAAGUUGAAGUCCUACUACUC-GAA-GUUGGUUCAGUAAAGCUAACGAUGACAUGGUACGAAAGCAAUAUUC
Lactobacillus_reuter.88   UCCACUGUGAGGUGGAAUCUGAAGGAAGUCUAAGGCAAAGUACUGCACCGAUGAACAAGAAGUAGCUAUAAGGCUGGAACUAA-CGGAUAAGACUGCAUGACAAGUUGAAGUCCUACUACUCGAAG-UUACUUUCAGUAAAGCUACCGGUGACAUGGUACGAAAGUUAAUAUC
Lactobacillus_rumini.2    UUCAUCGUGAGAUGGAAUCUGAAGGAAACUCAGGGCAAAUCUCUGGUCUGACGGACAGAAAUCUUAUAUGAGGUUAUGCAUGA--GGGUAAGGUUGCAUAUCAAAUCGAAGCCCUACUACACGGAA-UCAUGCAUGAUAAAUGAGGCAGAUGGAUGGAGAGGAAGAAACGUGU
Lactobacillus_acidip.2    UCUAUCGUGAGGUAGAAUCUGAAGGGAGUCUUAGACAAAGCAUCGAAUCGAUGUACAAGAAGUGGCUAGAAGGCUGGAACGGU-GGGAUGAGGUUGCUCAACAAACCGAAGUCCG-ACCACUCGAA-ACCGUCACAGUAAAGCCAACGGUU---UGAUGUGAAAGCUACUGUU
Streptococcus_pneumo.3    ACUAUCGUGAGGUAGCAGGGAGAGGAAGGGAUA-GCGAAAUCGUGGCUCUACGAACAGGAACGUGAUAUAAGGCGUAUAUAGC--GGAUAAGGGGGCCUCAAACUCUAAAGUCCAAGUAGUCGUAA-CCUAUAUGCGUAAAUCACGAGAGUA--AACGAGGAAAGAU-GUACG
Streptococcus_agalac.1    ACUAUCGUGAGGUAGCGGGGAGAGGAAGGGAUA-GCGAAAUCGUGGCUCUACGAACAGAAACGUGAUAGAAGGCGUAUAUAGC--GGAUGAGGGGGCUAUAAACUCUAAAGUCCAUGUAGUCGUAA-CCUAUAUACGUAAAUCACGAGAGUA--AACGAGGAAAGAU-GUCCG
S.agalactiae.1            ACUAUCGUGAGGUAGCGGGGAGAGGAAGGGAUA-GCGAAAUCGUGGCUCUACGAACAGAAACGUGAUAGAAGGCGUAUAUAGC--GGAUGAGGGGGCUAUAAACUCUAAAGUCCAUGUAGUCGUAA-CCUAUAUACGUAAAUCACGAGAGUA--AACGAGGAAAGAU-GUCCG
Streptococcus_agalac.2    ACUAUCGUGAGGUAGCGGGGAGAGGAAGGGAUA-GCGAAAUCGUGGCUCUACGAACAGAAACGUGAUAGAAGGCGUAUAUAGC--GGAUGAGGGGGCUAUAAACUCUAAAGUCCAUGUAGUCGUAA-CCUAUAUACGUAAAUCACGAGAGUA--AACGAGGAAAGAU-GUCCG
Streptococcus_pneumo.54   ACUAUCGUGAGGUAGCAGGGAGAGGAAGGGAUA-GCGAAAUCGUGGCUCUACGAACAGGAACGUGAUAUAAGGCGUAUAUAGC--GGAUAAGGGGGCCUCAAACUCUAAAGUCCAAGUAGUCGUAA-CCUAUAUGCGUAAAUCACGAGAGUA--AACGAGGAAAGAU-GUACG
Streptococcus_agalac.3    ACUAUCGUGAGGUAGCGGGGAGAGGAAGGGAUA-GCGAAAUCGUGGCUCUACGAACAGAAACGUGAUAGAAGGCGUAUAUAGC--GGAUGAGGGGGCUAUAAACUCUAAAGUCCAUGUAGUCGUAA-CCUAUAUACGUAAAUCACGAGAGUA--AACGAGGAAAGAU-GUCCG
Streptococcus_agalac.4    ACUAUCGUGAGGUAGCGGGGAGAGGAAGGGAUA-GCGAAAUCGUGGCUCUACGAACAGAAACGUGAUAGAAGGCGUAUAUAGC--GGAUGAGGGGGCUAUAAACUCUAAAGUCCAUGUAGUCGUAA-CCUAUAUACGUAAAUCACGAGAGUA--AACGAGGAAAGAU-GUCCG
Streptococcus_pneumo.101  ACUAUCGUGAGGUAGCAGGGAGAGGAAGGGAUA-GCGAAAUCGUGGCUCUACGAACAGGAACGUGAUAUAAGGCGUAUAUAGC--GGAUAAGGGGGCCUCAAACUCUAAAGUCCAAGUAGUCGUAA-CCUAUAUGCGUAAAUCACGAGAGUA--AACGAGGAAAGAU-GUACG
S.agalactiae.2            ACUAUCGUGAGGUAGCGGGGAGAGGAAGGGAUA-GCGAAAUCGUGGCUCUACGAACAGAAACGUGAUAGAAGGCGUAUAUAGC--GGAUGAGGGGGCUAUAAACUCUAAAGUCCAUGUAGUCGUAA-CCUAUAUACGUAAAUCACGAGAGUA--AACGAGGAAAGAU-GUCCG
Streptococcus_agalac.5    ACUAUCGUGAGGUAGCGGGGAGAGGAAGGGAUA-GCGAAAUCGUGGCUCUACGAACAGAAACGUGAUAGAAGGCGUAUAUAGC--GGAUGAGGGGGCUAUAAACUCUAAAGUCCAUGUAGUCGUAA-CCUAUAUACGUAAAUCACGAGAGUA--AACGAGGAAAGAU-GUCCG
Streptococcus_pneumo.128  ACUAUCGUGAGGUAGCAGGGAGAGGAAGGGAUA-GCGAAAUCGUGGCUCUACGAACAGGAACGUGAUAUAAGGCGUAUAUAGC--GGAUAAGGGGGCCUCAAACUCUAAAGUCCAAGUAGUCGUAA-CCUAUAUGCGUAAAUCACGAGAGUA--AACGAGGAAAGAU-GUACG
Streptococcus_pneumo.129  ACUAUCGUGAGGUAGCAGGGAGAGGAAGGGAUA-GCGAAAUCGUGGCUCUACGAACAGGAACGUGAUAUAAGGCGUAUAUAGC--GGAUAAGGGGGCCUCAAACUCUAAAGUCCAAGUAGUCGUAA-CCUAUAUGCGUAAAUCACGAGAGUA--AACGAGGAAAGAU-GUACG
Streptococcus_mitis_.2    ACUAUCGUGAGGUAGCGGGGAGAGGAAGGGAUA-GCGAAAUCGUGGCUCUACGAACAGGAACGUGAUAUAAGGCGUAUAUAGC--GGAUAAGGGGGCCUGAAACUCUAAAGUCCAAGUAGUCGUAA-CCUAUAUGCGUAAAUCACGAGAGUA--AACGAGGAAAGAU-GUACG
Streptococcus_pneumo.137  ACUAUCGUGAGGUAGCAGGGAGAGGAAGGGAUA-GCGAAAUCGUGGCUCUACGAACAGGAACGUGAUAUAAGGCGUAUAUAGC--GGAUAAGGGGGCCUCAAACUCUAAAGUCCAAGUAGUCGUAA-CCUAUAUGCGUAAAUCACGAGAGUA--AACGAGGAAAGAU-GUACG
Streptococcus_agalac.6    ACUAUCGUGAGGUAGCGGGGAGAGGAAGGGAUA-GCGAAAUCGUGGCUCUACGAACAGAAACGUGAUAGAAGGCGUAUAUAGC--GGAUGAGGGGGCUAUAAACUCUAAAGUCCAUGUAGUCGUAA-CCUAUAUACGUAAAUCACGAGAGUA--AACGAGGAAAGAU-GUCCG
S.agalactiae.4            ACUAUCGUGAGGUAGCGGGGAGAGGAAGGGAUA-GCGAAAUCGUGGCUCUACGAACAGAAACGUGAUAGAAGGCGUAUAUAGC--GGAUGAGGGGGCUAUAAACUCUAAAGUCCAUGUAGUCGUAA-CCUAUAUACGUAAAUCACGAGAGUA--AACGAGGAAAGAU-GUCCG
Streptococcus_pneumo.215  ACUAUCGUGAGGUAGCAGGGAGAGGAAGGGAUA-GCGAAAUCGUGGCUCUACGAACAGGAACGUGAUAUAAGGCGUAUAUAGC--GGAUAAGGGGGCCUCAAACUCUAAAGUCCAAGUAGUCGUAA-CCUAUAUGCGUAAAUCACGAGAGUA--AACGAGGAAAGAU-GUACG
Streptococcus_pneumo.243  ACUAUCGUGAGGUAGCAGGGAGAGGAAGGGAUA-GCGAAAUCGUGGCUCUACGAACAGGAACGUGAUAUAAGGCGUAUAUAGC--GGAUAAGGGGGCCUCAAACUCUAAAGUCCAAGUAGUCGUAA-CCUAUAUGCGUAAAUCACGAGAGUA--AACGAGGAAAGAU-GUACG
Streptococcus_pneumo.246  ACUAUCGUGAGGUAGCAGGGAGAGGAAGGGAUA-GCGAAAUCGUGGCUCUACGAACAGGAACGUGAUAUAAGGCGUAUAUAGC--GGAUAAGGGGGCCUCAAACUCUAAAGUCCAAGUAGUCGUAA-CCUAUAUGCGUAAAUCACGAGAGUA--AACGAGGAAAGAU-GUACG
Streptococcus_sobrin.31   UCCGUGGUGACGCGGAAUCUGAAGGAAGCUGGAGGCAAAACACCGGUCCGAGGAACACGAAUCUCAUACAAGGCUAGUACGAC-UGGAUGAGUUUGCAACACAAAACAAAGUCCUUUCUGUCGAAG-GUCAUACUAGUAAAUGAGGCGGAUAGAUGGUGUGAAAGUGCAUGUG
Streptococcus_pneumo.249  ACUAUCGUGAGGUAGCAGGGAGAGGAAGGGAUA-GCGAAAUCGUGGCUCUACGAACAGGAACGUGAUAUAAGGCGUAUAUAGC--GGAUAAGGGGGCCUCAAACUCUAAAGUCCAAGUAGUCGUAA-CCUAUAUGCGUAAAUCACGAGAGUA--AACGAGGAAAGAU-GUACG
Streptococcus_pneumo.252  ACUAUCGUGAGGUAGCAGGGAGAGGAAGGGAUA-GCGAAAUCGUGGCUCUACGAACAGGAACGUGAUAUAAGGCGUAUAUAGC--GGAUAAGGGGGCCUCAAACUCUAAAGUCCAAGUAGUCGUAA-CCUAUAUGCGUAAAUCACGAGAGUA--AACGAGGAAAGAU-GUACG
S.agalactiae.5            ACUAUCGUGAGGUAGCGGGGAGAGGAAGGGAUA-GCGAAAUCGUGGCUCUACGAACAGAAACGUGAUAGAAGGCGUAUAUAGC--GGAUGAGGGGGCUAUAAACUCUAAAGUCCAUGUAGUCGUAA-CCUAUAUACGUAAAUCACGAGAGUA--AACGAGGAAAGAU-GUCCG
S.agalactiae.6            ACUAUCGUGAGGUAGCGGGGAGAGGAAGGGAUA-GCGAAAUCGUGGCUCUACGAACAGAAACGUGAUAGAAGGCGUAUAUAGC--GGAUGAGGGGGCUAUAAACUCUAAAGUCCAUGUAGUCGUAA-CCUAUAUACGUAAAUCACGAGAGUA--AACGAGGAAAGAU-GUCCG
Streptococcus_agalac.9    ACUAUCGUGAGGUAGCGGGGAGAGGAAGGGAUA-GCGAAAUCGUGGCUCUACGAACAGAAACGUGAUAGAAGGCGUAUAUAGC--GGAUGAGGGGGCUAUAAACUCUAAAGUCCAUGUAGUCGUAA-CCUAUAUACGUAAAUCACGAGAGUA--AACGAGGAAAGAU-GUCCG
Streptococcus_pneumo.266  ACUAUCGUGAGGUAGCAGGGAGAGGAAGGGAUA-GCGAAAUCGUGGCUCUACGAACAGGAACGUGAUAUAAGGCGUAUAUAGC--GGAUAAGGGGGCCUCAAACUCUAAAGUCCAAGUAGUCGUAA-CCUAUAUGCGUAAAUCACGAGAGUA--AACGAGGAAAGAU-GUACG
S.agalactiae.7            ACUAUCGUGAGGUAGCGGGGAGAGGAAGGGAUA-GCGAAAUCGUGGCUCUACGAACAGAAACGUGAUAGAAGGCGUAUAUAGC--GGAUGAGGGGGCUAUAAACUCUAAAGUCCAUGUAGUCGUAA-CCUAUAUACGUAAAUCACGAGAGUA--AACGAGGAAAGAU-GUCCG
Streptococcus_infant.1    ACUAUCGUGAGGUAGCGGGGAGAGGAAGGGAUA-GCGAAAUCGUGGCACUACGAACAGAAACGUGAUAGAAGGCAUAUAUAGC--GGACAAGGUGGCUAAGAACAUUAAAGUCCAAGUAGUCGUAA-CCUAUAUGCGUAAAUCACGAGUGUA--AAUGAGGAAAGAU-GUACG
Streptococcus_agalac.10   ACUAUCGUGAGGUAGCGGGGAGAGGAAGGGAUA-GCGAAAUCGUGGCUCUACGAACAGAAACGUGAUAGAAGGCGUAUAUAGC--GGAUGAGGGGGCUAUAAACUCUAAAGUCCAUGUAGUCGUAA-CCUAUAUACGUAAAUCACGAGAGUA--AACGAGGAAAGAU-GUCCG
Streptococcus_agalac.11   ACUAUCGUGAGGUAGCGGGGAGAGGAAGGGAUA-GCGAAAUCGUGGCUCUACGAACAGAAACGUGAUAGAAGGCGUAUAUAGC--GGAUGAGGGGGCUAUAAACUCUAAAGUCCAUGUAGUCGUAA-CCUAUAUACGUAAAUCACGAGAGUA--AACGAGGAAAGAU-GUCCG
Streptococcus_agalac.12   ACUAUCGUGAGGUAGCGGGGAGAGGAAGGGAUA-GCGAAAUCGUGGCUCUACGAACAGAAACGUGAUAGAAGGCGUAUAUAGC--GGAUGAGGGGGCUAUAAACUCUAAAGUCCAUGUAGUCGUAA-CCUAUAUACGUAAAUCACGAGAGUA--AACGAGGAAAGAU-GUCCG
Streptococcus_pneumo.313  ACUAUCGUGAGGUAGCAGGGAGAGGAAGGGAUA-GCGAAAUCGUGGCUCUACGAACAGGAACGUGAUAUAAGGCGUAUAUAGC--GGAUAAGGGGGCCUCAAACUCUAAAGUCCAAGUAGUCGUAA-CCUAUAUGCGUAAAUCACGAGAGUA--AACGAGGAAAGAU-GUACG
Streptococcus_pneumo.327  ACUAUCGUGAGGUAGCAGGGAGAGGAAGGGAUA-GCGAAAUCGUGGCUCUACGAACAGGAACGUGAUAUAAGGCGUAUAUAGC--GGAUAAGGGGGCCUCAAACUCUAAAGUCCAAGUAGUCGUAA-CCUAUAUGCGUAAAUCACGAGAGUA--AACGAGGAAAGAU-GUACG
Streptococcus_pneumo.332  ACUAUCGUGAGGUAGCAGGGAGAGGAAGGGAUA-GCGAAAUCGUGGCUCUACGAACAGGAACGUGAUAUAAGGCGUAUAUAGC--GGAUAAGGGGGCCUCAAACUCUAAAGUCCAAGUAGUCGUAA-CCUAUAUGCGUAAAUCACGAGAGUA--AACGAGGAAAGAU-GUACG
Streptococcus_pneumo.341  ACUAUCGUGAGGUAGCAGGGAGAGGAAGGGAUA-GCGAAAUCGUGGCUCUACGAACAGGAACGUGAUAUAAGGCGUAUAUAGC--GGAUAAGGGGGCCUCAAACUCUAAAGUCCAAGUAGUCGUAA-CCUAUAUGCGUAAAUCACGAGAGUA--AACGAGGAAAGAU-GUACG
Streptococcus_agalac.14   ACUAUCGUGAGGUAGCGGGGAGAGGAAGGGAUA-GCGAAAUCGUGGCUCUACGAACAGAAACGUGAUAGAAGGCGUAUAUAGC--GGAUGAGGGGGCUAUAAACUCUAAAGUCCAUGUAGUCGUAA-CCUAUAUACGUAAAUCACGAGAGUA--AACGAGGAAAGAU-GUCCG
Streptococcus_pneumo.374  ACUAUCGUGAGGUAGCAGGGAGAGGAAGGGAUA-GCGAAAUCGUGGCUCUACGAACAGGAACGUGAUAUAAGGCGUAUAUAGC--GGAUAAGGGGGCCUCAAACUCUAAAGUCCAAGUAGUCGUAA-CCUAUAUGCGUAAAUCACGAGAGUA--AACGAGGAAAGAU-GUACG
Streptococcus_agalac.15   ACUAUCGUGAGGUAGCGGGGAGAGGAAGGGAUA-GCGAAAUCGUGGCUCUACGAACAGAAACGUGAUAGAAGGCGUAUAUAGC--GGAUGAGGGGGCUAUAAACUCUAAAGUCCAUGUAGUCGUAA-CCUAUAUACGUAAAUCACGAGAGUA--AACGAGGAAAGAU-GUCCG
Streptococcus_mitis_.4    ACUAUCGUGAGGUAGCGGGGAGAGGAAGGGAUA-GCGAAAUCGUGGCUCUACGAACAGGAACGUGAUAUAAGGCGUAUAUAGC--GGAUAAGGGGGCCUGAAACUCUAAAGUCCAAGUAGUCGUAA-CCUAUAUGCGUAAAUCACGAGAGUA--AACGAGGAAAGAU-GUACG
Streptococcus_angino.1    ACUAUCGCGAGGUAGCAAGGAGAGGAAGGGAUA-GCGAAAUCGUGGCUCUACGAACAGAAACGUGAUACAAGGCGUAUAUAGG--GGAAGAGGGGGCUUGAAACCCUAAAGUCCAAGUAGUCGUAA-CCUAUGUGCGUAAAUCACGAGAGUA--AACGAGGAAAGAU-GUACG
Selenomonas_sputigen.1    UUCGUCGUGAGGCGAAAUCUGAAGGAAGUCGGCGGCAAACCUCUGGCCUGACGAACAGGAACCGCAUAGGAGGCUAUCGUUGG--GGAUAAGGCCGCACUACAGGUCGAAGUCCUACUACACGGAA-CCAAUGGUGGUAGAUGCGGCAGGUAGAUGGAGGGAAAGAAACGUGU
Selenomonas_sputigen.2    UUCGUCGUGAGGCGAAAUCUGAAGGAAGUCGGCGGCAAACCUCUGGCCUGACGAACAGGAACCGCAUAGGAGGCUAUCGUUGG--GGAUAAGGCCGCACUACAGGUCGAAGUCCUACUACACGGAA-CCAAUGGUGGUAGAUGCGGCAGGUAGAUGGAGGGAAAGAAACGUGU
Thermosinus_carboxyd.1    CCAACCGUGAGGUAGGGUCUGAAGGAAGCCGGAGGCAAAACCGCGGCCUGAUGAACAAGAACCCCAUACGAGGCUAGACCGUU-CGGAUGAGCUGGCGUAACACAGCUAAAUCCG-GCUGCCAAAG-GACGGUAGAGUAAAUGGGGCAGGCG--UGCGGGGAAAAUCAGCGUU
Thermosinus_carboxyd.3    CCUACCGCGAGGUGAGGUCUGAAGGAGGCCGGAGGCAAAACCGCGGCCUGAUGAACAAGACCCCCAUACGAGGCUGGUCCGUU-CGGAUGAGCUGGCGCUACACAGCAAAAUCCG-GCUGUCAAAG-UACGGUAGAGUAAAUGGGGCAGGCG--CGGGGCGAAGGUCAGUGUU
Thermosinus_carboxyd.4    CCCAUUGCGAGAUGGGAUCCUAAGGAAGUCGGCGGCAAAUCUUCGUUCUGAGGGAAACGAACCGCAAAUGAGGCUAGGGGCAGUUGGUUGAGCUUGCGUUACAAAGCAAAGUCCUUGCUACCGAAGGUUGCCCAGAGUAACUGCGGCAGGUAGAUGGAGAGAAAGACACUGCU
Haloplasma_contracti.1    UCCAUCGUGAGGUGCGAACUGAAGGAAGUGUGUAGUGAAAUCUUGGCUCGAUGAACAAAAACUAGAUACAAGGCAUGAUAAAC--GGAUAAGAUUACUAAACAAAUUGAAGUCCAAAUGAGCGUAA-CUUUAUCAUGUAAAUCUAGCGAGUA--UGAGAGGAAAGUUAUAUGU
Haloplasma_contracti.2    UCCAUCGCGAGGUGGAAUCUGAAGGAAGCGCUAGGCAAAACUCUGGUCCGAGGGAUACGAAUCACAUAUAAGGCUAGCAUAGU-UGGAUAAGUCUGCUAAACAAGAUGAAGUCCAACGGUUCGAAG-ACUAUGAGAGUAAAUGUGGCGGAUAGAUGGAGUGAAAGUGUUAUGC
Haloplasma_contracti.3    UCCAUCGUGAGGUGGAGUCUUUUGGAAGACGGAGGCAUAGUCUUGGCUCGACGAACAGAAACCACAUAGAAGGCUGUAUAAAC-UGGAUGAGUUUGCUAAACAAAACAAACUCCU-ACUACCCGAG-GUUUAUGCAGUAAAUGUGGCGAGUAGAUUAUAUGAAAGUAUUAACA
Blastopirellula_mari.1    GUCGUCGUGAGGCGGCGUCUGAAGGAAGCGUGGAGCGAAUUCGCGGCCUGACGUACAGGAAUCGGAUAGUAGGCGAUGUCGAC-GGGACGAGCCGCCAAUGCACGGCGAAGUCCUAUCCAUCGGAA-AUCGACGUCGUAGAUCCGGCGGGCG--UGCGAAGACAGUUAUGAAC
Gemmata_obscuriglobu.1    CCCGUCGCGAGGCGGAAUCUGAAGGAAGCCGAAGCCCCAGUCGGGAGCCGACGAACAGGAACCGGAUAUCAGGCCGGCGUGGC-GGGGUCAGCGGGCAACGGACCGCGAAGCCCUCUCACUCGGAC-GCCACGCGGGUAAAUCCGGCGGUCG--CUCGACGAAGGCAACUUAC
Gemmata_obscuriglobu.2    CCCGUCGCGAGGCGGAAUCUGAAGGAAGCCGAAGCCCCAGUCGGGAGCCGACGAACAGGAACCGGAUAUCAGGCCGGCGUGGC-GGGGUCAGCGGGCAACGGACCGCGAAGCCCUCUCACUCGGAC-GCCACGCGGGUAAAUCCGGCGGUCG--CUCGACGAAGGCAACUUAC
Gemmata_obscuriglobu.3    CCCGUCGCGAGGCGGAAUCUGAAGGAAGCCGAAGCCCCAGUCGGGAGCCGACGAACAGGAACCGGAUAUCAGGCCGGCGUGGC-GGGGUCAGCGGGCAACGGACCGCGAAGCCCUCUCACUCGGAC-GCCACGCGGGUAAAUCCGGCGGUCG--CUCGACGAAGGCAACUUAC
Bradyrhizobium_japon.1    GUCAUCGUGAGGUGGGGUCUGAAGAAAGCGUGGAGCAAAGCCGCGGCCCGAUGGACAAACACCGGAUACGAGGCCUACCCGGC-CGGACGAGCGAGCAAUUGAUCGCGAAGUCCG-GUCAUCAAAG-GUCGGGGUGGUAAAUUCGGCGGGCG--UGCGGUGAAGGCGGUCGGU
Bradyrhizobium.1          GUCAUCGCGAGGUGGGGUCUGAAGACAGCGUGGAGCAAAGCCGCGGCCCGAUGAACAAACAGCGGAUGCGAGGCCUACCCGUC-CGGACGAGCGAGCCGCCAAUCGCGAAGUCCCGGUCAUCAAGG-GGCGGGGUGGUAAAUCCGACGGGUA--UGCGGUGAAGGCGGUCGGU
Bradyrhizobium.2          GUCAUCGCGAGGUGGGGUCUGAAGACAGCGUGGAGCAAAGCCGCGGCCCGAUGAACAAACAGCGGAUGCGAGGCCUACCCGUC-CGGACGAGCGAGCUGCCAAUCGCGAAGUCCCGGUCAUCAAGG-GGCGGGGUGGUAAAUCCGACGGGUA--UGCGGUGAAGGCGGUCGGU
Ochrobactrum_anthrop.1    GUUGUCGUAAGGCGGGGUCUGAAGGAAGCUGUAAGCAAAGUGCCGGCCUGACGAACAGGAAGCGCAUAAGAGGCAGUCGCAUC-AGGGCAAGGGGGCCCAUUUACCCAAAGCCCUAUCACCCGGAU-GAUGCGGCUGUAGAUGCGACAGGUAUAUGGCAUGAAGGUCACGCGU
Ochrobactrum_anthrop.2    GUUGUCGUAAGGCGGGGUCUGAAGGAAGCUGUAAGCAAAGUGCCGGCCUGACGAACAGGAAGCGCAUAAGAGGCAGUCGCAUC-AGGGCAAGGGGGCCCAUUUACCCAAAGCCCUAUCACCCGGAU-GAUGCGGCUGUAGAUGCGACAGGUAUAUGGCAUGAAGGUCACGCGU
Ochrobactrum_anthrop.3    GUUGUCGUAAGGCGGGGUCUGAAGGAAGCUGUAAGCAAAGUGCCGGCCUGACGAACAGGAAGCGCAUAAGAGGCAGUCGCAUC-AGGGCAAGGGGGCCCAUUUACCCAAAGCCCUAUCACCCGGAU-GAUGCGGCUGUAGAUGCGACAGGUAUAUGGCAUGAAGGUCACGCGU
Ochrobactrum_anthrop.4    GUUGUCGUAAGGCGGGGUCUGAAGGAAGCUGUAAGCAAAGUGCCGGCCUGACGAACAGGAAGCGCAUAAGAGGCAGUCGCAUC-AGGGCAAGGGGGCCCAUUUACCCAAAGCCCUAUCACCCGGAU-GAUGCGGCUGUAGAUGCGACAGGUAUAUGGCAUGAAGGUCACGCGU
Ochrobactrum_anthrop.5    GUUGUCGUAAGGCGGGGUCUGAAGGAAGCUGUAAGCAAAGUGCCGGCCUGACGAACAGGAAGCGCAUAAGAGGCAGUCGCAUC-AGGGCAAGGGGGCCCAUUUACCCAAAGCCCUAUCACCCGGAU-GAUGCGGCUGUAGAUGCGACAGGUAUAUGGCAUGAAGGUCACGCGU
Rhizobium_etli_CIAT_.1    GUGAGGGUGACCGAGCGUGGGGAGGAAGCGUGGAUCGAAACUGCGGGCCGAUGGACAAGAACCGGAUAUGAGGCGGUGCCGCC-AGGGCGAGCGGGCAACGAACCGCGAAGCUCUUGUGACCAAGA-GGCGGUGGCGU-AAUCCCGCGGUCG--UGCAGGGAAAGGAGUGCGU
S.meliloti.1              GGCGCCGCGAGGCCGUGUGGGGAGGAAGUCCGAGGCGAACCGCAGCACCGACGAAAGUGAACCCCCGAGCAGGCCGGAUCGAC-CGGGUGAGCGUGCCUACAAACGCGACGCCCAAUCCAACCGAG-GUCGAUACGGUAGUGGGGGCGGGAG--CGGCGGGACAUCCAGUGUU
Sinorhizobium_fredii.1    GUCGUCGCGAGGCGGGGUCUGAAGGAAGCUGUAAGCAAAGUGCCGGCCUGACGAACAGGAAGCGCAUAUAAGGCGUCCGCAUC-CGGGCGAGGGAGCCAAAGUGCCCGAAGCCCUAUCACCCGGAG-GGUGCGGGCGUAGAUGCGACAGGUAUAUGGCACGAAGGUCACGCGC
S.meliloti.2              GGCGCCGCGAGGCCGUGUGGGGAGGAAGUCCGAGGCGAACCGCAGCACCGACGAAAGUGAACCCCCGAGCAGGCCGGAUCGAC-CGGGUGAGCGUGCCUACAAACGCGACGCCCAAUCCAACCGAG-GUCGAUACGGUAGUGGGGGCGGGAG--CGGCGGGACAUCCAGUGUU
Sinorhizobium_fredii.2    GUCGUCGCGAGGCGGGGUCUGAAGGAAGCUGUAAGCAAAGUGCCGGCCUGACGAACAGGAAGCGCAUAUAAGGCGUCCGCAUC-CGGGCGAGGGAGCCAAAGUGCCCGAAGCCCUAUCACCCGGAG-GGUGCGGGCGUAGAUGCGACAGGUAUAUGGCACGAAGGUCGCGCGU
Sinorhizobium_melilo.7    GGCGCCGCGAGGCCGUGUGGGGAGGAAGUCCGAGGCGAACCGCAGCACCGACGAAAGUGAACCCCCGAGCAGGCCGGAUCGAC-CGGGUGAGCGUGCCUACAAACGCGACGCCCAAUCCAACCGAG-GUCGAUACGGUAGUGGGGGCGGGAG--CGGCGGGACAUCCAGUGUU
Azospirillum_amazone.1    AUGAGGGCGACCGAGUGUGGGGAGGAAGCGUGGAUCGAAGCUGCGGGCCGAUGAACAAGAACCGGAUAGAAGGCGGUGUUUUC-CGGGCGAGCGGGCGUGGAGUCGCGAAGCUC-CGUGAUCAAGG-GGAAACGGCGUAAAUCCGGCGAUCG--UGCAGUGAAGGAUGCGUUC
Burkholderiales_bact.1    GUAGUGGCAACACUAGGUCUGGAGGAAGCCGAUAGCAAAAUGCAUGUUUAACGAACAGGAAGCGGAUAUGAGGCGGUUCAGAC--GGAUGUGGGGGCACGACUCCUCAAUAUCCUAUCAUACAGGA-GUCUGAGACGUAGAUCCGAUGGAC---AGGCAGGAAAGAAGUGUGU
B.petrii.1                GCAAGGGCGACCGACCGUGGGGAGGAAGCGUGGAGCUAAACCGUGAGCCGAUGAACAAGAAUCGGAUACGAGGCACUGCCGGC-AGGGCGAGCGGGCAAGAAGCCGCGAAGCUC--UGUGGCCAAG-GUAGGUGGUGUAUAUCCGGCGGUUG--UGCGGUGAAGGAUGUGUUC
Burkholderia.1            GUCGUCGCGAGGCGGGGUCUGAAGGAAGCGUGUAGCAAAGCCACGACUUGACGAACAGAAACCAGAUAUGAGGCCUACCCGGC-CGGACGAGCGAGCAAAUGAUCGCGAAGUCCA-ACCAUCAAGG-GCUGGGGUGGUAAAUCUGGCAGGUG--UGUGGUGAAGGCGUUGUGC
Burkholderia_xenovor.1    AUGAGGGCGACCGAAUGUGGGGAGGAAGCGUGGAGCGAAACUGCGAGCCGAUGAACAAGAACCGGAUAGAAGGCGUUGCCGCC-AGGGCGAGCGCGCAAAGAAGCGUAAAGCUC--CGUGAUCAAG-GGAGAUGGCGUAGAUCCGGCGGUUG--UGCAGUGAAGGAUGCGUUC
Burkholderia_xenovor.2    GAGAGGGUGACCGAUCGUGGGAAGGAAGUGUGGAGUGAAGCCGCGAGCCGAUGAACAAGAACCGGAUAGAAGGCGGUGCGAUC-AGGGCGAGCAGCCAAACAACUGCAAAGCUC--CGUGGUCAAG-GGUCGCGGCGUAAAUCCGGCGGUUG--UGCGGUGAAGAUUGCGUUC
Burkholderia_gramini.1    GUGAGGGCGACCGAGCGUGGGGAGGAAGCGUGGAGCGAAACCGCGAGCCGAUGAACAAGAACCGGAUAUGAGGCGGUGCGAUC-AGGGCGAGCGUGCAAAGAAGCGCGAAGCUCGUGG---UCAAG-GAUCGCAACGUAAAUGCGGCGGUUG--UGCGGUGAAGGAUGCGUUC
Burkholderia_xenovor.3    AUGAGGGUGACCGAGUGUGGGAAGGAAGCGUGGAGCGCAACUGCGAGCCGAUGGACAAGAACCGGAUAGAAGGCGGUGCCGGC-AGGGCGAGCGGGCAGAAAACCGCGAAGCUC--CGUGAUCAAG-GCAGGUGUCGUAAAUCCGGCGGUUG--UGCAGUGAAGGAUGCGUUC
Burkholderia_gramini.2    GUGAGGGCGACCGAGCGUGGGGAGGAAGCGUGGAGCGAAACCGCGAGCCGAUGAACAAGAACCGGAUAUGAGGCGGUGCGAUC-AGGGCGAGCGUGCAAAGAAGCGCGAAGCUCGUGG---UCAAG-GAUCGCAACGUAAAUGCGGCGGUUG--UGCGGUGAAGGAUGCGUUC
Burkholderia_gramini.3    GUGAGGGCGACCGAGCGUGGGGAGGAAGCGUGGAGCGAAACCGCGAGCCGAUGAACAAGAACCGGAUAUGAGGCGGUGCGAUC-AGGGCGAGCGUGCAAAGAAGCGCGAAGCUCGUGG---UCAAG-GAUCGCAACGUAAAUGCGGCGGUUG--UGCGGUGAAGGAUGCGUUC
Burkholderia_cenocep.1    AUGAGGGCGACCGAAUGUGGAGAGGAAGCGUGGAGCUAAAUCGUGAGCCGAUGGACAAGAACUGCAUAGAAGGCGCUGCGUGC-AGGGCGAGCGGGCAACGCACCGCGAAGCUC--CGUGACCAAG-GCGAGCAGCGUAAAUGCGGCGGUUG--UGCGAUGAAGGAUGCGCUC
Burkholderia_cenocep.2    AUGAGGGCGACCGAAUGUGGAGAGGAAGCGUGGAGCUAAAUCGUGAGCCGAUGGACAAGAACUGCAUAGAAGGCGCUGCGUGC-AGGGCGAGCGGGCAACGCACCGCGAAGCUC--CGUGACCAAG-GCGAGCAGCGUAAAUGCGGCGGUUG--UGCGAUGAAGGAUGCGCUC
Burkholderia_cenocep.3    AUGAGGGCGACCGAAUGUGGAGAGGAAGCGUGGAGCUAAAUCGUGAGCCGAUGGACAAGAACUGCAUAGAAGGCGCUGCGUGC-AGGGCGAGCGGGCAACGCACCGCGAAGCUC--CGUGACCAAG-GCGAGCAGCGUAAAUGCGGCGGUUG--UGCGAUGAAGGAUGCGCUC
Burkholderia_cenocep.4    AUGAGGGCGACCGAAUGUGGAGAGGAAGCGUGGAGCUAAAUCGUGAGCCGAUGGACAAGAACUGCAUAGAAGGCGCUGCGUGC-AGGGCGAGCGGGCAACGCACCGCGAAGCUC--CGUGACCAAG-GCGAGCAGCGUAAAUGCGGCGGUUG--UGCGAUGAAGGAUGCGCUC
Burkholderia_cenocep.5    AUGAGGGCGACCGAAUGUGGAGAGGAAGCGUGGAGCUAAAUCGUGAGCCGAUGGACAAGAACUGCAUAGAAGGCGCUGCGUGC-AGGGCGAGCGGGCAACGCACCGCGAAGCUC--CGUGACCAAG-GCGAGCAGCGUAAAUGCGGCGGUUG--UGCGAUGAAGGAUGCGCUC
Burkholderia_cenocep.6    AUGAGGGCGACCGAAUGUGGAGAGGAAGCGUGGAGCUAAAUCGUGAGCCGAUGGACAAGAACUGCAUAGAAGGCGCUGCGUGC-AGGGCGAGCGGGCAACGCACCGCGAAGCUC--CGUGACCAAG-GCGAGCAGCGUAAAUGCGGCGGUUG--UGCGAUGAAGGAUGCGCUC
Burkholderia_cenocep.7    AUGAGGGCGACCGAAUGUGGAGAGGAAGCGUGGAGCUAAAUCGUGAGCCGAUGGACAAGAACUGCAUAGAAGGCGCUGCGUGC-AGGGCGAGCGGGCAACGCACCGCGAAGCUC--CGUGACCAAG-GCGAGCAGCGUAAAUGCGGCGGUUG--UGCGAUGAAGGAUGCGCUC
Burkholderia_vietnam.1    GUCGUCGUGAGGCGGGGUCUGAAGGAAGCGUGUAGCAAAGCCACGACCUGACGAACAGAAACCAGAUAUGAGGCCUACCCGGC-CGGACGAGCGAGCAAUGGAUCGCGAAGUCCA-ACCAUCAAGG-GCCGGGGUGGUAAAUCUGGCAGGUG--UGUGGUGAAGGCGUUGGGC
Burkholderia_cenocep.8    AUGAGGGCGACCGAAUGUGGAGAGGAAGCGUGGAGCUAAAUCGUGAGCCGAUGGACAAGAACUGCAUAGAAGGCGCUGCGUGC-AGGGCGAGCGGGCAACGCACCGCGAAGCUC--CGUGACCAAG-GCGAGCAGCGUAAAUGCGGCGGUUG--UGCGAUGAAGGAUGCGCUC
Burkholderia_vietnam.2    AUGAGGGCGACCGAGUGUGGGGAGGAAGCGUGGAGCUAAAUCGCGAGCCGAUGGACAAGAACUGCAUAGAAGGCACUGCCGAG-CGGGCGAGCGGGCAAGAGACCGCGAAGCUCUCGUGAUCAAGA-CGAGGCGGCGUAAAUGCAGCGGUUG--UGCGAUGAAGGAUGCGUUC
Burkholderia_cenocep.9    AUGAGGGCGACCGAAUGUGGAGAGGAAGCGUGGAGCUAAAUCGUGAGCCGAUGGACAAGAACUGCAUAGAAGGCGCUGCGUGC-AGGGCGAGCGGGCAACGCACCGCGAAGCUC--CGUGACCAAG-GCGAGCAGCGUAAAUGCGGCGGUUG--UGCGAUGAAGGAUGCGCUC
Burkholderia_cenocep.10   AUGAGGGCGACCGAAUGUGGAGAGGAAGCGUGGAGCUAAAUCGUGAGCCGAUGGACAAGAACUGCAUAGAAGGCGCUGCGUGC-AGGGCGAGCGGGCAACGCACCGCGAAGCUC--CGUGACCAAG-GCGAGCAGCGUAAAUGCGGCGGUUG--UGCGAUGAAGGAUGCGCUC
Burkholderia_cenocep.11   AUGAGGGCGACCGAAUGUGGAGAGGAAGCGUGGAGCUAAAUCGUGAGCCGAUGGACAAGAACUGCAUAGAAGGCGCUGCGUGC-AGGGCGAGCGGGCAACGCACCGCGAAGCUC--CGUGACCAAG-GCGAGCAGCGUAAAUGCGGCGGUUG--UGCGAUGAAGGAUGCGCUC
Burkholderia_cenocep.12   AUGAGGGCGACCGAAUGUGGAGAGGAAGCGUGGAGCUAAAUCGUGAGCCGAUGGACAAGAACUGCAUAGAAGGCGCUGCGUGC-AGGGCGAGCGGGCAACGCACCGCGAAGCUC--CGUGACCAAG-GCGAGCAGCGUAAAUGCGGCGGUUG--UGCGAUGAAGGAUGCGCUC
Burkholderia_cenocep.13   AUGAGGGCGACCGAAUGUGGAGAGGAAGCGUGGAGCUAAAUCGUGAGCCGAUGGACAAGAACUGCAUAGAAGGCGCUGCGUGC-AGGGCGAGCGGGCAACGCACCGCGAAGCUC--CGUGACCAAG-GCGAGCAGCGUAAAUGCGGCGGUUG--UGCGAUGAAGGAUGCGCUC
Burkholderia_cenocep.14   AUGAGGGCGACCGAAUGUGGAGAGGAAGCGUGGAGCUAAAUCGUGAGCCGAUGGACAAGAACUGCAUAGAAGGCGCUGCGUGC-AGGGCGAGCGGGCAACGCACCGCGAAGCUC--CGUGACCAAG-GCGAGCAGCGUAAAUGCGGCGGUUG--UGCGAUGAAGGAUGCGCUC
Burkholderia_cenocep.15   AUGAGGGCGACCGAAUGUGGAGAGGAAGCGUGGAGCUAAAUCGUGAGCCGAUGGACAAGAACUGCAUAGAAGGCGCUGCGUGC-AGGGCGAGCGGGCAACGCACCGCGAAGCUC--CGUGACCAAG-GCGAGCAGCGUAAAUGCGGCGGUUG--UGCGAUGAAGGAUGCGCUC
Burkholderia_cenocep.16   AUGAGGGCGACCGAAUGUGGAGAGGAAGCGUGGAGCUAAAUCGUGAGCCGAUGGACAAGAACUGCAUAGAAGGCGCUGCGUGC-AGGGCGAGCGGGCAACGCACCGCGAAGCUC--CGUGACCAAG-GCGAGCAGCGUAAAUGCGGCGGUUG--UGCGAUGAAGGAUGCGCUC
Burkholderia_oklahom.1    AUGAGGGCGACCGAAUGUGGGGAGGAAGCGUGGAGCUAAAUCGUGAGCCGAUGAACAAGAACUGCAUAGAAGGCGCUGCCGGC-AGGGCGAACGGGCCCAUAACCGCGAAGCUC--CGUGACCAAG-GCAAGCGGCGUAGAUGCGGCGGUUG--UGCGAUGAAGGAUGCGUUC
Burkholderia_oklahom.2    AUGAGGGCGACCGAAUGUGGGGAGGAAGCGUGGAGCUAAAUCGUGAGCCGAUGAACAAGAACUGCAUAGAAGGCGCUGCCGGC-AGGGCGAACGGGCCCAUAACCGCGAAGCUC--CGUGACCAAG-GCAAGCGGCGUAGAUGCGGCGGUUG--UGCGAUGAAGGAUGCGUUC
Ralstonia_syzygii_R2.1    AUGAGGGCGACCGAGUGUGGGAAGGAAGCGUGGAGCUAAAUCGCGAGCCGAUGGACAAGAACUGCAUAGAAGGCGUCGCCGGC-AGGGCGAGCGGGCAAUGAACCGCGAAGCUC--CGUGACCAAG-GCAAGCGGCGUA-AUGCGGCGGUUG--UGCGAUGAAGGAUGCGUUC
Ralstonia_syzygii_R2.2    AUGAGGGCGACCGAGUGUGGGAAGGAAGCGUGGAGCUAAAUCGCGAGCCGAUGGACAAGAACUGCAUAGAAGGCGUCGCCGGC-AGGGCGAGCGGGCAAUGAACCGCGAAGCUC--CGUGACCAAG-GCAAGCGGCGUAAAUGCGGCGGUUG--UGCGAUGAAGGAUGCGUUC
Polaromonas.1             AUGAGGGUGACCGAAUGUGGGGAGGAAGCGUGGAGCUAAAUCGUGAGCCGAUGGACAAAAAUCGCAUAGAAGGCGCUCCAAGC-AGGGCGAGCGGGCAUCGAUCCGCGAAGCUC--UGUGACCAAG-GCGAGGGGCGUAGAUGCGGCGGUUG--UACGAUGAAGGAUGCGUUC
Sutterella_wadsworth.3    GGGAAGGCAACGACCUCGAUGGAGGAAGCCGAUAGCAAAGCACCAGCCUGACGAACAGGAAUCGGAUGUGAGGCGUGUAUCUC--GGGAGAGUCGGCGACGAUCGAUUAACCCGACUGUUACGGAA-GGGAUGCACGUAUAUCCGGCAGGUA--GGGGGCGAAGCACAUGUGU
Candidatus_Accumulib.1    AGCGCUGUGAGCGGCUGCC-------AGCCGGAGCGAAAAGUGCGAGGCGACGGACAGAAACUGCAUAGAAGGCCUGGUCUGC--GGGCGAGUUGGCACCCCAUGACGAAGCCC--CGGAUACG---GCGGACAAGGUAAAUGCAGCGCUUG--UGCACGGAAACAUCGCGUU
Candidatus_Accumulib.2    GUCGCCGCGAGGCGGGGUCUGAAGGAAGCCCAAUCCAAAGCUGCGGGGCGAUGAACAAAAACCGGAUAUCAGGCGUGAUGUAC-UGGACGAGCGGGCACGUGACGGCGAAGUCCCAUGCGCUUGGA-GUGCAUUUUGUAGAUCCGGCGUCUA--UGCAGCGAAGGCAACGAGU
Candidatus_Accumulib.3    AAGGUCGUGAGGACUUGUCUGGAGGAAGCCGGAGCGAAAAGUGCGAGGCGACGGACAGAAACUGCAUAGAAGGCCUGGUCUGC--GGGCGAGUUGGCACCCCAUGACGAAGCCC--CGGAUACG---GCGGACAAGGCAAAUGCAGCGCUUG--UGCACGGAAACAUCGCGUU
Candidatus_Accumulib.4    AAGGUCGUGAGGACUUGUCUGGAGGAAGCCGGAGCGAAAAGUGCGAGGCGACGGACAGAAACUGCAUAGAAGGCCUGGUCUGC--GGGCGAGUUGGCACCCCAUGACGAAGCCC--CGGAUACG---GCGGACAAGGUAAAUGCAGCGCUUG--UGCACGGAAACAUCGCGUU
Nitrosomonas_europae.1    AAGCCCGUGAGGGAUUGUCUGGAGGAAGCCGGAGGCAAAGGUGCGAGGCGACGGACAGAAACCGCAUAGAAGGCCGAGGCAGG-CAGGCGAGCUGGCACAUGACAGCGAAGCCCCGGUACG------CCGGCCACGGUAAAUGCGGCGCUUG--UGCACCGACAGUUCGCGUU
Nitrosomonas_europae.2    AAGCCCGUGAGGGAUUGUCUGGAGGAAGCCGGAGGCAAAGGUGCGAGGCGACGGACAGAAACCGCAUAGAAGGCCGAGGCAGG-CAGGCGAGCUGGCACAUGACAGCGAAGCCCCGGUACG------CCGGCCACGGUAAAUGCGGCGCUUG--UGCACCGACAGUUCGCGUU
delta_proteobacteriu.1    GUACCAGAAAUGGGCUGUCCGGAGGAAGCAUGAGGCGAACCCAUGUACGUACGAACAGGAACCAACUAUAUGGCAGCGGGGAG-GAGGUGAGCAGGCGUGAGAGAGCAAGACCUUAUCCGGUGGAC-CGAACCGAAGUGAAGUUGGACGGGA--UAUGGGGAGGGCUGCGUCU
delta_proteobacteriu.2    GGAACCGCGAGGGACCGUCCGGAGGAAGCCGGAGGCAAAGCUAUGAGCCGACGAACAGAAAUGGCAUACAAGGCCCAGCUUCC--GGGCAAGUCAGCACAACAUGACGAAGCCCGG----UUCA---GGAGGUAGGGUAAAUGCCGCGGUUG--UGUAGCGACAGAUCACGUU
delta_proteobacteriu.3    GUACCAGAAAUGGGCUGUCCGGAGGAAGCAUGAGGCGAACCCAUGUACGUACGAACAGGAACCAACUAUAUGGCAGCGGGGAG-GAGGUGAGCAGGCGUGAAAGAGCGAGACCUUAUCCGGUGGAC-CGAACCGAAGUGAAGUUGGACGGGA--UAUGGGGAGGGCUGCGUCU
Desulfobacter_postga.1    GGAACCGCGAGGAACCGUCUGAAGGAAGUUGGAGGCAAAACUAUGAGCCGACGAACAGAAACAGCAUAUAAGGCCUGGUCUCC--GGGUAAGCCAGCACAACAUGUCGAAGCCCGAUUCA-------GGAGACAGGGUAAAUGCUGCGGUUG--UGUAGUGACAGUUCACGUU
uncultured_Desulfoba.1    AUCUUCGUGAGAAGUUGUCUGAAGGAAGCCUAAGGCAAAGCUAUGAGCCGACGAACAGAAACAGCAUAUAAGGCCCGGUCUCC--GGGUGAGUUAGCACCACAUAACGAAGCCCGAUUCG-------GGAGAUAGGGUAAAUGCUGCGGUUG--UGUAGUGAAAGUUCACGUU
uncultured_Desulfoba.2    GGAAUCGUGAGGUUCUGUCUGAAGGCAACCCUAGGCAAAGCUAUGAGCCGACGAACAGAAACAGCAUAUAAGGCCCAGUCUCC--GGGUGAGUUAGCACGACAUAACAAAGCCCGA----UUCG---GGAGAUAGGGUAAAUGCUGCGGUUG--UGUAGCGAAAGUUCACGUU
uncultured_Desulfoba.3    GGAAUCGUGAGGUUCUGUCUGAAGGCAACCCUAGGCAAAGCUAUGAGCCGACGAACAGAAACAGCAUAUAAGGCCCAGUCUCC--GGGUGAGUUAGCACCACAUAACAAAGCCCGAUUCG-------GGAGAUAGGGUAAAUGCUGCGGUUG--UGUAGCAAAAGUUCACGUU
uncultured_Desulfoba.4    GGAAUCGUGAGGUUCUGUCUGAAGGCAACCCUAGGCAAAGCUAUGAGCCGACGAACAGAAACAGCAUAUAAGGCCCAGUCUCC--GGGUGAGUUAGCACCACAUAACAAAGCCCGAUUCG-------GGAGAUAGGGUAAAUGCUGCGGUUG--UGUAGCAAAAGUUCACGUU
D.multivorans.1           GCUGUCGCGAGGCAGGGUCUGAAGGAAGCCGGAGGCAAACCCCGGACUCGACGAACAGGAACCGGAUAGAAGGCCGGCGCGGC-AGGAUAACCCGGCAUUGGACGGGAAGGCCCUACCAUUCGGAU-GUCGCGUUGGUAAAUCCGGCGAGGG--CCGGGGGAAAGCGUCAUGU
Desulfurivibrio_alka.1    GUUCCCGCGAGGGACCGUCCGGAGGAAGCCGGAGGCAAAGCUAUGAGCCGACGAACAGAAAUGGCAUACAAGGCCCAGCUUCC--GGGCAAGUCAGCACAACAUGACGAAGCCCGG----UUCA---GGAGGUAGGGUAAAUGCCGCGGUUG--UGUAGCUACAGAUCACGUU
Geobacter.1               UCCGGGGUGACCCGGAAUCUGAAGGAAGCCGAAGGCAAAACCCCGGCCCGACGAACAGAAAUCGCAUAUGAGGCAGCCACAUC-CGGGCGAGAAGGCAACUAUCUUCAAAGCCCUACAUCCAGGAG-GGUGCGGCUGUAGAUGCGGCGGGUGUAUGGGGUGAAGGUCACGCGC
G.sulfurreducens.1        GCCUCCGCGAGGAGGGGUCUGAAGGAAGCCCGAGGCAAAGCUAUGAGCCGACGAACAGAAACAGCAUACAAGGCCGGGGUGUC-CGGGCAAGUCAGCACAACAUGACGAAGUCC--ACGGAUUCAG-GAUGCCAAGGUAAAUGCUGCGGUUG--UGUAGCCACAGUUCACGUU
Geobacter_uraniiredu.1    UCCGGGGCGACCCGGAAUCUGAAGGAAGCUGUAGGCAAAGUCCUGGCCCGACGAACAGGAAUCGCAUAUGAGGCAGCCACAUC-UGGGCGAGAAGGCAAACAGAUUCAAAGCCCUACCAUCCAGAAAGAUGUGGAAGUAGAUGCGGCGGGUAUAUGGGAUGAAGGUCACGCGC
Geobacter_uraniiredu.2    UCCGGGGCGACCCGGAAUCUGAAGGAAGCUGUAGGCAAAGUCCUGGCCCGACGAACAGGAAUCGCAUAUGAGGCAGCCACAUC-UGGGCGAGAAGGCAAACAGAUUCAAAGCCCUACCAUCCAGAAAGAUGUGGAAGUAGAUGCGGCGGGUAUAUGGGAUGAAGGUCACGCGC
Geobacter_uraniiredu.3    UCCGGGGCGACCCGGAAUCUGAAGGAAGCUGUAGGCAAAGUCCUGGCCCGACGAACAGGAAUCGCAUAUGAGGCAGCCACAUC-UGGGCGAGAAGGCAAACAGAUUCAAAGCCCUACCAUCCAGAAAGAUGUGGAAGUAGAUGCGGCGGGUAUAUGGGAUGAAGGUCACGCGC
Geobacter.6               UCCGGGGUGACCCGGAAUCUGAAGGAAGCCGAAGGCAAAACCCCGGCCCGACGAACAGAAAUCGCAUAUGAGGCAGCCACAUC-CGGGCGAGAAGGCAACUAUCUUCAAAGCCCUACAUCCAGGAG-GGUGCGGCUGUAGAUGCGGCGGGUGUAUGGGGUGAAGGUCACGCGC
Geobacter.7               UCCGUCGCGAGGCGGAAUCUGAAGGAAGCCGAAGGCAAAAUCCCGGCCCGACGAACAGAAAUCGCAUAUAAGGCAGCCACAAC-CGGGCAAGCAGGCACGUGUCUGUAAAGCCCUACCAUCCAGAG-GGCGUGGAAGUAGAUGCGGCGGGUAUAUGGGAGGAAGGUCACGCGA
Geobacter.8               UCCGGGGUGACCCGGAAUCUGAAGGAAGCCGAAGGCAAAACCCCGGCCCGACGAACAGAAAUCGCAUAUGAGGCAGCCACAUC-CGGGCGAGAAGGCAACUAUCUUCAAAGCCCUACAUCCAGGAG-GGUGCGGCUGUAGAUGCGGCGGGUGUAUGGGGUGAAGGUCACGCGC
Geobacter_uraniiredu.4    UCCGGGGCGACCCGGAAUCUGAAGGAAGCUGUAGGCAAAGUCCUGGCCCGACGAACAGGAAUCGCAUAUGAGGCAGCCACAUC-UGGGCGAGAAGGCAAACAGAUUCAAAGCCCUACCAUCCAGAAAGAUGUGGAAGUAGAUGCGGCGGGUAUAUGGGAUGAAGGUCACGCGC
G.sulfurreducens.2        GCCUCCGCGAGGAGGGGUCUGAAGGAAGCCCGAGGCAAAGCUAUGAGCCGACGAACAGAAACAGCAUACAAGGCCGGGGUGUC-CGGGCAAGUCAGCACAACAUGACGAAGUCC--ACGGAUUCAG-GAUGCCAAGGUAAAUGCUGCGGUUG--UGUAGCCACAGUUCACGUU
Geobacter.11              UCCGGGGUGACCCGGAAUCUGAAGGAAGCCGAAGGCAAAACCCCGGCCCGACGAACAGAAAUCGCAUAUGAGGCAGCCACAUC-CGGGCGAGAAGGCAACUAUCUUCAAAGCCCUACAUCCAGGAG-GGUGCGGCUGUAGAUGCGGCGGGUGUAUGGGGUGAAGGUCACGCGC
Geobacter_uraniiredu.5    UCCGGGGCGACCCGGAAUCUGAAGGAAGCUGUAGGCAAAGUCCUGGCCCGACGAACAGGAAUCGCAUAUGAGGCAGCCACAUC-UGGGCGAGAAGGCAAACAGAUUCAAAGCCCUACCAUCCAGAAAGAUGUGGAAGUAGAUGCGGCGGGUAUAUGGGAUGAAGGUCACGCGC
Geobacter_uraniiredu.6    UCCGGGGCGACCCGGAAUCUGAAGGAAGCUGUAGGCAAAGUCCUGGCCCGACGAACAGGAAUCGCAUAUGAGGCAGCCACAUC-UGGGCGAGAAGGCAAACAGAUUCAAAGCCCUACCAUCCAGAAAGAUGUGGAAGUAGAUGCGGCGGGUAUAUGGGAUGAAGGUCACGCGC
Geobacter_uraniiredu.7    UCCGGGGCGACCCGGAAUCUGAAGGAAGCUGUAAGCAAAGUCCCGGCCCGACGAACAGGAAUCGCAUAUGAGGCAGCCACAUC-UGGGCGAGAGGGCUAAGAGACUCAAAACCCUUCCAUCCGGAA-GGUGUGGAAGUAGAUGCGGCGGGUGUAUGGGAUGAAGGUCACGCGA
Geobacter_uraniiredu.8    UCCGGGGCGACCCGGAAUCUGAAGGAAGCUGUAGGCAAAGUCCUGGCCCGACGAACAGGAAUCGCAUAUGAGGCAGCCACAUC-UGGGCGAGAAGGCAAACAGAUUCAAAGCCCUACCAUCCAGAAAGAUGUGGAAGUAGAUGCGGCGGGUAUAUGGGAUGAAGGUCACGCGC
Geobacter_uraniiredu.9    UCCGGGGCGACCCGGAAUCUGAAGGAAGCUGUAGGCAAAGUCCUGGCCCGACGAACAGGAAUCGCAUAUGAGGCAGCCACAUC-UGGGCGAGAAGGCAAACAGAUUCAAAGCCCUACCAUCCAGAAAGAUGUGGAAGUAGAUGCGGCGGGUAUAUGGGAUGAAGGUCACGCGC
Geobacter.17              UCCGGGGUGACCCGGAAUCUGAAGGAAGCCGAAGGCAAAACCCCGGCCCGACGAACAGAAAUCGCAUAUGAGGCAGCCACAUC-CGGGCGAGAAGGCAACUAUCUUCAAAGCCCUACAUCCAGGAG-GGUGCGGCUGUAGAUGCGGCGGGUGUAUGGGGUGAAGGUCACGCGC
Geobacter_uraniiredu.10   UCCGGGGCGACCCGGAAUCUGAAGGAAGCUGUAGGCAAAGUCCUGGCCCGACGAACAGGAAUCGCAUAUGAGGCAGCCACAUC-UGGGCGAGAAGGCAAACAGAUUCAAAGCCCUACCAUCCAGAAAGAUGUGGAAGUAGAUGCGGCGGGUAUAUGGGAUGAAGGUCACGCGC
Pelobacter_carbinoli.1    UCCACCGCGAGGUGGAAUCUGAAGGAAGCUGUAGGCAAACUUCCGGCCCGACGAACAGGAAUCGCAUACGAGGCAGUGCCAUC-CGGGCGAGAAGGCCAUAGUCUUCAAAGCCCUACAUCCUGGAG-GGUCGUGCUGUAUAUGCGGCGGGUAUGUGGAAGGAAGGUCACGCGU
Pelobacter_carbinoli.2    UCCACCGCGAGGUGGAAUCUGAAGGAAGCUGUAGGCAAACUUCCGGCCCGACGAACAGGAAUCGCAUACGAGGCAGUGCCAUC-CGGGCGAGAAGGCCAUAGUCUUCAAAGCCCUAUCAUCCGGGAGGGUGGUGCUGUAUAUGCGGCGGGUAUGUGGAAGGAAGGUCACGCGU
Pelobacter_carbinoli.3    UCCACCGCGAGGUGGAAUCUGAAGGAAGCUGUAGGCAAACUUCCGGCCCGACGAACAGGAAUCGCAUACGAGGCAGUGCCAUC-CGGGCGAGAAGGCCAUAGUCUUCAAAGCCCUAUCAUCCGGGAGGGUGGUGCUGUAUAUGCGGCGGGUAUGUGGAAGGAAGGUCACGCGU
Pelobacter_carbinoli.5    UCCACCGCGAGGUGGAAUCUGAAGGAAGCUGUAGGCAAACUUCCGGCCCGACGAACAGGAAUCGCAUACGAGGCAGUGCCAUC-CGGGCGAGAAGGCCAUAGUCUUCAAAGCCCUAUCAUCCGGGAGGGUGGUGCUGUAUAUGCGGCGGGUAUGUGGAAGGAAGGUCACGCGU
Plesiocystis_pacific.1    CCGAGGGCGACUGAGGGUCUGAAAGAAGCGUGAAACGAACCAGCGGGUCGACGCACAGAAACCGGAUCAGAGGCGGGGCGCCG-AGGGCGAGCGUGCGAGUGAACGCGAAGCUC--CGUGGCCGAAACGGCGUCACGUGCAUCCGGCGAUCG--CGCUGGGAAGGCCGGUGUC
Plesiocystis_pacific.2    CCGAGGGCGACUGAGGGUCUGAAAGAAGCGUGAAACGAACCAGCGGGUCGACGCACAGAAACCGGAUCAGAGGCGGGGCGCCG-AGGGCGAGCGUGCGAGUGAACGCGAAGCUC--CGUGGCCGAAACGGCGUCACGUGCAUCCGGCGAUCG--CGCUGGGAAGGCCGGUGUC
Plesiocystis_pacific.3    CCGAGGGCGACUGAGGGUCUGAAAGAAGCGUGAAACGAACCAGCGGGUCGACGCACAGAAACCGGAUCAGAGGCGGGGCGCCG-AGGGCGAGCGUGCGAGUGAACGCGAAGCUC--CGUGGCCGAAACGGCGUCACGUGCAUCCGGCGAUCG--CGCUGGGAAGGCCGGUGUC
Plesiocystis_pacific.4    CCGAGGGCGACUGAGGGUCUGAAAGAAGCGUGAAACGAACCAGCGGGUCGACGCACAGAAACCGGAUCAGAGGCGGGGCGCCG-AGGGCGAGCGUGCGAGUGAACGCGAAGCUC--CGUGGCCGAAACGGCGUCACGUGCAUCCGGCGAUCG--CGCUGGGAAGGCCGGUGUC
Plesiocystis_pacific.5    CCAAGGGCGACUGAGGGUCUGAAAGAAGCGUGAAACGAACCAGCGGGUCGACGCACAGAAACCGGAUCAGAGGCGGGGCGCCG-GGGGCGAGCGUGCCAGAGAACGCGAAGCUC--CGUGGCCGAAACGGCGUCACGUGCAUCCGGCGAUCG--CGCUGGGAAGGCCGGUGUC
gamma_proteobacteriu.1    GUCAUCGCGAGGUGAGGUCUAAAGGAAGCCCACGGCAAAAUCGCGGGGCGAUGAACAAAAACCGGAUAUGAGGUGUGACAUGACGGGGCGUAUGGGCACGUGACCAUCAAGCCCCAUCUGCAAUUGCUUGUGUUUUAUAAAUCCGGCGCCUA--CGCGAGGAACGUUAACUGU
gamma_proteobacteriu.3    GUCAUCGCGAGGUGAGGUCUAAAGGAAGCCCACGGCAAAAUCGCGGGGCGAUGAACAAAAACCGGAUAUGAGGUGUGACAUGACGGGGCGUAUGGGCACGUGACCAUCAAGCCCCAUCUGCAAUUGCUUGUGUUUUAUAAAUCCGGCGCCUA--CGCGAGGAACGUUAACUGU
gamma_proteobacteriu.4    GUCAUCGCGAGGUGAGGUCUAAAGGAAGCCCACGGCAAAAUCGCGGGGCGAUGAACAAAAACCGGAUAUGAGGUGUGACAUGACGGGGCGUAUGGGCACGUGACCAUCAAGCCCCAUCUGCAAUUGCUUGUGUUUUAUAAAUCCGGCGCCUA--CGCGAGGAACGUUAACUGU
gamma_proteobacteriu.5    GUCAUCGCGAGGUGAGGUCUAAAGGAAGCCCACGGCAAAAUCGCGGGGCGAUGAACAAAAACCGGAUAUGAGGUGUGACAUGACGGGGCGUAUGGGCACGUGACCAUCAAGCCCCAUCUGCAAUUGCUUGUGUUUUAUAAAUCCGGCGCCUA--CGCGAGGAACGUUAACUGU
gamma_proteobacteriu.6    GUCAUCGCGAGGUGAGGUCUAAAGGAAGCCCACGGCAAAAUCGCGGGGCGAUGAACAAAAACCGGAUAUGAGGUGUGACAUGACGGGGCGUAUGGGCACGUGACCAUCAAGCCCCAUCUGCAAUUGCUUGUGUUUUAUAAAUCCGGCGCCUA--CGCGAGGAACGUUAACUGU
gamma_proteobacteriu.7    GUCAUCGCGAGGUGAGGUCUAAAGGAAGCCCACGGCAAAAUCGCGGGGCGAUGAACAAAAACCGGAUAUGAGGUGUGACAUGACGGGGCGUAUGGGCACGUGACCAUCAAGCCCCAUCUGCAAUUGCUUGUGUUUUAUAAAUCCGGCGCCUA--CGCGAGGAACGUUAACUGU
gamma_proteobacteriu.8    GUCAUCGCGAGGUGAGGUCUAAAGGAAGCCCACGGCAAAAUCGCGGGGCGAUGAACAAAAACCGGAUAUGAGGUGUGACAUGACGGGGCGUAUGGGCACGUGACCAUCAAGCCCCAUCUGCAAUUGCUUGUGUUUUAUAAAUCCGGCGCCUA--CGCGAGGAACGUUAACUGU
gamma_proteobacteriu.9    GUCAUCGCGAGGUGAGGUCUAAAGGAAGCCCACGGCAAAAUCGCGGGGCGAUGAACAAAAACCGGAUAUGAGGUGUGACAUGACGGGGCGUAUGGGCACGUGACCAUCAAGCCCCAUCUGCAAUUGCUUGUGUUUUAUAAAUCCGGCGCCUA--CGCGAGGAACGUUAACUGU
gamma_proteobacteriu.10   GUCAUCGCGAGGUGAGGUCUAAAGGAAGCCCACGGCAAAAUCGCGGGGCGAUGAACAAAAACCGGAUAUGAGGUGUGACAUGACGGGGCGUAUGGGCACGUGACCAUCAAGCCCCAUCUGCAAUUGCUUGUGUUUUAUAAAUCCGGCGCCUA--CGCGAGGAACGUUAACUGU
Acidithiobacillus_fe.3    GUCGUCGCGAGGCGGGGUCUGGAGGAAGCCCAAUCCGAAGCUGCGGGGCGAUGAACAAAAACCGGAUAUGAGGCGUGAUGCAUC-GGGCGAGCGGGCACGUGACCGCGAAGCCCCAUGCGAAUGGG-GUGCAUUUUGUAAAUCCGGCGUCUA--UGCAGUGAAGGUAACGUGU
Marinobacter.1            CGUCUCCGGAACGCCGGCCGGAAGUAAGCCGCUAGCAAAGCUGCGAGCUGAUGAACAAGAACAUCAUAUGAGGCGUAGGCCGG--AGGCGAGUUGGCACAAGCCGACGGGGCCUGCCGUGAUCU-A-ACGGCCACCGUAAAUGAUGCAGUUG--CGCAGUGACAGUGCAUGUU
Marinobacter.2            GUCAUCGCGAGGUGGGGUCUGAAGGAAGCCCAAUCCAAAGCGGCGGGACGACGAACAGGAACCCGAUACGAGGUGUGGUACAU-CGGGCGAGCGGGCACGUGACCGCGAAGCCCCUUGCGACUGGG-GUGUACUUUAUAAAUCGGGCGUUCA--CGUCGUGAAAGCUCUGUGC
Marinobacter_aquaeol.1    GUCAUCGCGAGGUGGGGUCUGGAGGAAGCCCAACGCAAAUUGUCGGGGCGACGAACAGGAACUGGAUAUGAGGUGUGACGUAC-UGGGCGAGCUGGCACGUGACAGCGAAGCCCCACCGCAACGGG-GUGCGUUUUAUAAAUCCAGCGUCUA--CGCCAGGAAAGUCUAGGGU
Marinobacter.4            CAACCCGCGAGGCGCGGUCUGGAGGAAGCCGCUGGCAAAGCUGCGAGCUGAUGAAUAAGAACAUCAUAUGAGGCGUAAGCCGG--AGGUGAGUUGGCACAAGACGACGAAGCCG--GUGAUCUG---ACGGCCACCGUAAAUGAUGCAGUUG--UGCGGUGAAAGUUCAUGCU
Marinobacter_algicol.1    AUCAUUGUGAGGUGGGGUCUGAAGGAAGCCCAAUCCAAAGCUGCGGGGCGACGAACAGGAACCUGAUACGAGGUGUGGUACAU-CGGGCGAGCGGGCACGUGACCGCGAAGCCCCAUGCGACCGGG-GUGUGCUUUAUAAAUCAGGCGUCCA--CGCAGCGACAGUUUUGUGU
Marinobacter.5            CAACCCGCGAGGCGCGGUCUGGAGGAAGCCGCUAGCAAAGCUGCGAGCUGAUGAACAAGAACAUCAUAUGAGGCGUAGGCCGG--AGGCGAGUUGGCACAAGCCGACGGGGCCU--GUGAUCUG---ACGGCCACCGUAAAUGAUGCAGUUG--UGCAGUGAAAGUUCAUGUU
Pseudoalteromonas_tu.1    UAAAUCGCGAGAGAUAGUCUGGAGGAAGCCGCUAGCAAAUCUGCGAGCUGAUGAACAAAAACAUCAUAUGAGGCGUAGGCUGG--AGACGAGCUAGCACAAGAUAGCGAAGUCA--UGUGAUCUA--ACGGCCACCGUAAAUGAUGCAGUUG--UGCAGAGAAAGUCAAUGCA
Pseudoalteromonas_tu.2    UAAAUCGUGAGAGAUAACCCGGAAAAAGCCGCAUUCUUUAUAAUAAAUAGAUGAACAAAAACAUCAUAUUAGGCGUAGGCUGA--AGACGAGCUAGUACAAGAUAGCGAAGUCA--UGGGAUCUA--ACGGCCACCGAAAAUGAUGCAGUUG--UGCAAUGAAAGUUAAUGCU
Pseudoalteromonas.1       UAAAUCGCGAGAGAUAGUCUGGAGGAAGCCGCUAGCAAAUCCGUGAGCUGAUGAACAAAAACAUCAUAUGAGGCGUAGGCUGG--AGACGAGCUAGCACAAGAUAGCGAAGUCA--UGUGAUCUA--ACGGCCACCGUAAAUGAUGCAGUUG--UGCAGAGAAAGUCGAUGCA
Shewanella_benthica_.1    UUAUCCGUGAGGAUUGGUCCGAAGGAAGCCGCUAGCAAAUUUGCGAGCUGAUGAACAAGAACAUCAUAUGAGGCGUAGGCUAG--AGGUGAGUUGGCACAAGACGACGAAACCA--CGUGAUCUA--AUGGCCACCGUAAAUGAUGCAGCAG--UGCAAAGAAAGUUCAUGUU
Shewanella_oneidensi.1    UUAUCCGCGAGGAUUGGUUUAAAGGAAGCCGCUAGCAAAUUUGCGAGCUGAUGAACAAGAACAUCAUAUGAGGCGUAGGCUAG--AGGUGAGUUGGCACAAGACGACGAAACCA--GGUGAUCUA--AUGGCCACCGUAAAUGAUGCAGCAG--UGCAAAGAAAGUUCAUGUU
Shewanella_baltica_O.2    UUAUCCGCGAGGAUUGGUCUGAAGGAAGCCGCUAGCAAAUUUGCGAGCUGAUGAACAAGAACAUCAUAUGAGGCGUAGGCUAG--AGGUGAGUUGGCACAAGACGACGAAACCA--CGUGAUCUA--AUGGCCACCGUAAAUGAUGCAGCAG--UGCAAAGAAAGUUCAUGUU
Shewanella_baltica_B.1    UUAUCCGCGAGGAUUGGUUUGAAGGAAGCCGCUAGCAAAUUUGCGAGCUGAUGAACAAGAACAUCAUAUGAGGCGUAGGCUAG--AGGUUAGUUGGCACAAGACGACGAAACCA--CGUGAUCUA--AUGGCCACCGUAAAUGAUGCAGCAG--UGCAAAGAAAGUUCAUGUU
Shewanella_baltica_O.3    UUAUCCGCGAGGAUUGGUCUGAAGGAAGCCGCUAGCAAAUUUGCGAGCUGAUGAACAAGAACAUCAUAUGAGGCGUAGGCUAG--AGGUGAGUUGGCACAAGACGACGAAACCA--CGUGAUCUA--AUGGCCACCGUAAAUGAUGCAGCAG--UGCAAAGAAAGUUCAUGUU
Shewanella_baltica_O.4    UUAUCCGCGAGGAUUGGUCUGAAGGAAGCCGCUAGCAAAUUUGCGAGCUGAUGAACAAGAACAUCAUAUGAGGCGUAGGCUAG--AGGUGAGUUGGCACAAGACGACGAAACCA--UGUGAUCUA--AUGGCCACCGUAAAUGAUGCUGCUG--UGCAAAGAAAGUUCAUGUU
Shewanella_baltica_O.5    UUAUCCGCGAGGAUUGCUCUGAAGGAAGCCGCUAGCAAAUUUAUGAGCUGAUAAACAAGAACAUCACAUGAGGCGUAGACUAG--AGGUGAGUUGGCAGAGCCCCACGCAGUAUC-ACGUGAUCAA-AUAGCCACCAUAAAUGAUGCCGCAG--UGCAGAGAAAGUUCAUGUU
Shewanella_baltica_O.6    UUAUCCGCGAGGAUUGGUCUGAAGGAAGCCGCUAGCAAAUUUGCGAGCUGAUGAACAAGAACAUCAUAUGAGGCGUAGGCUAG--AGGUGAGUUGGCACAAGACGACGAAACCA--CGUGAUCUA--AUGGCCACCGUAAAUGAUGCAGCAG--UGCAAAGAAAGUUCAUGUU
Shewanella_baltica_O.7    UUAUCCGCGAGGAUUGGUCUGAAGGAAGCCGCUAGCAAAUUUGCGAGCUGAUGAACAAGAACAUCAUAUGAGGCGUAGGCUAG--AGGUGAGUUGGCACAAGACGACGAAACCA--CGUGAUCUA--AUGGCCACCGUAAAUGAUGCAGCAG--UGCAAAGAAAGUUCAUGUU
Shewanella_benthica_.2    UUAUCCGUGAGGGUUGGUCUGAAGGAAGCCGCUAGCAAAUUUGCGAGCUGAUGAACAAAAAUAUCAUAUGAGGCGUAGGCUAG--AGGUGAGUUGGCACAAGACGACGAAACCA--CGUGAUCUA--AUGGCCACCGUAAAUGAUGCAGCAG--UGCAAAGAAAGUUCAUGUU
Shewanella_baltica_O.8    UUAUCCGCGAGGAUUGGUUUGAAGGAAGCCGCUAGCAAAUUUGCGAGCUGAUGAACAAGAACAUCAUAUGAGGCGUAGGCUAG--AGGUUAGUUGGCACAAGACGACGAAACCA--CGUGAUCUA--AUGGCCACCGUAAAUGAUGCAGCAG--UGCAAAGAAAGUUCAUGUU
Shewanella_baltica_O.9    UUAUCCGCGAGGAUUGGUCUGAAGGAAGCCGCUAGCAAAUUUGCGAGCUGAUGAACAAGAACAUCAUAUGAGGCGUAGGCUAG--AGGUGAGUUGGCACAAGACGACGAAACCA--CGUGAUCUA--AUGGCCACCGUAAAUGAUGCAGCAG--UGCAAAGAAAGUUCAUGUU
Shewanella_putrefaci.2    UUAUCCGCGAGGAUUGGUCUGAAGGAAGCCGCUAGCAAAUUUGCGAGCUGAUGAACAAGAACAUCAUAUGAGGCGUAGGCUAG--AGGUGAGUUGGCACAAGACGACGAAACCA--CGUGAUCUA--AUGGCCACCGUAAAUGAUGCAGCAG--UGCAAAGAAAGUUCAUGUU
Shewanella_baltica_O.11   UUAUCCGCGAGGAUUGGUUUGAAGGAAGCCGCUAGCAAAUUUGCGAGCUGAUGAACAAGAACAUCAUAUGAGGCGUAGGCUAG--AGGUGAGUUGGCAGGAGACGACGAAACCA--CGUGAUCUA--AUGGCCACCGUAAAUGAUGUAGCAG--UGCAAAGAAAGUUCAUGUU
Shewanella_baltica_O.12   UUAUCCGCGAGGAUUGGUCUGAAGGAAGCCGCUAGCAAAUUUGCGAGCUGAUGAACAAGAACAUCAUAUGAGGCGUAGGCUAG--AGGUGAGUUGGCAGGAGACGACGAAACCA--CGUGAUCUA--AUGGCCACCGUAAAUGAUGCAGCAG--UGCAAAGAAAGUUCAUGUU
Allochromatium_vinos.1    AGCCCCGCGAGGGUCUGUCCGGAGGAAGCCUGAGGCAAAGGUGCGAGCCGACGAACAGAAAUCGCAUAGAAGGCUCAGUCCCC--GGGCGAGUCAGCACAAGGUGACGAAGCCC--GCCAGGUGCA-GGGGAUAGGGUAAAUGCGGCGGUUG--UGCACUGAAAGUUCAUGUC
Allochromatium_vinos.2    AUGAGGGUGACCGAGUGUGGGGAGGAAGCGCGGAGCGAAGCGGCGAGCCGAUGGACAAGAACCGGAUAGAAGGCGUUGCCGGC-AGGGCGAGCGGGCACGAAUCCGCGAAGCUC--CGUGAUCAAA-GCAGGUGGCGUAAAUCCGGCGGUUG--UGCAGUGAAGGAUGCGUUC
Nitrosococcus_haloph.1    GUCAUUGUGAGGUGGGGUCUGAAGGAAGCGUGGAGCAAAGAUACGAGCCGACGGACAGGAACUGGAUAGUAGGCGCCAAGGCC--GGACGAGUUGGCGUGAGACGACGAAGUCC--AUUCACCAAG-GGCCGGAACGUAAAUCCAGCGGUUG--UGUAUCGAAAGUCAGUAUA
Thiorhodococcus_drew.1    CGAGCCGCGAGGCGAGGUCUGAAGGAAGCCUGGAGCAAAUCUGCGAGCCUACGAACAGAAACGUCAUAGAAGGCCGAGCCCGG--GGGCGAGCUAGCCACAGAUAGCGAAGCCC--GUGAUCCGAC-GUGGGUACGGUAAAUGGCGAGGUUG--UGCAGAGAAAGUUCAUGUC
Thiorhodococcus_drew.2    AAACCCGCGAGGGGAUGUCUGGAGGAAGCCCGAGGCAAAAGUGCGAGCCGACGGACAGAAACCGCAUAGAAGGCUUGGCCCCU--GGGCGAGUCAGCACGAGAUGACGAAGCCCCAGGUGCA-----GGGGGUAGGGUAAAUGCGGCGGUUG--UGCACUGAAAGUUCACGUU
Ectothiorhodospira.1      UCCACCGCAAGGUGGAAUCUGAAGGAAGCCUGCGGCAAACCGCCGAGCCGAGGAACACGAAUCUCAUACGAGGCGGGUUGCGU-GGAGUGAGUGUGCUGAAGAACACAAAGCUCCCCAACACGGCA-GCGCAGCACGUAUAUGAGGCGGCUACAUGGCGGGAAAGACGUGCGU
Nitrococcus_mobilis_.1    GAUCCCGCGAGGGAUGGUCUGAAGGAAGCCCGAGGCAAACCUGCGAGCUGACGAACAGAAAUUUCAUAGAAGGCGUAGCCGCU--GGGCGAGUCAGCACAAGAUGACGAAGCCCCAGUAC-------GAUGGUAGCGUAAAUGGGGCCGUUG--UGCAGGGAAAGUUGUCGCU
Thiorhodospira_sibir.1    GCGAUUUUGAAGCCGCAGCAGCCCGAAGGGCGAGCCCCAGGGAUGGGGCGAGU-----AAAUCGCAUAUAAGGCUCAGUCCCC--GGGCGAGUCAGCACAAGGUGACGAAGCCCCAGG----UGCA-GGGGAUCGGGUAAAUGCGGCGGUUA--UGGACUGAAAGUUAUGUUC
Dickeya_zeae_Ech1591.1    GUCGUCGUGAGGCGGAGUCUGAAGGAAGCGUGGAGCAAAACCAUGACCUGACGAACAGAAACCCGAUAUGAGGCUUACCCGUC-UGGCAGAGCAAGCACGUGAUUGCGAAGGCCUAACCAUCAAGA-GGCGGGGUGGUAAAUCGGGCAGGUG--UGUGGUGAAAGCUGAGCUU
Dickeya_zeae_Ech1591.2    GUCGUCGUGAGGCGGAGUCUGAAGGAAGCGUGGAGCAAAACCAUGACCUGACGAACAGAAACCCGAUAUGAGGCUUACCCGUC-UGGCAGAGCAAGCACGUGAUUGCGAAGGCCUAACCAUCAAGA-GGCGGGGUGGUAAAUCGGGCAGGUG--UGUGGUGAAAGCUGAGCUU
E.cloacae.1               UUACCCGUGAGGGGCGGUCUGAAGGAAGCCGCUAGCAAAUUUGCGAGCUGAUGAACAAGAACAUCAUAUGAGGCGUAGGCUGA--AGGUGAGUUGGCACAAGACGACGAAACCA--CGUGAUCUA--ACGGCCACCGUAAAUGAUGCAGCAG--UGCAAAGAAAGUUCAUGUC
E.cloacae.2               UUACCCGUGAGGGGCGGUCUGAAGGAAGCCGCUAGCAAAUUUGCGAGCUGAUGAACAAGAACAUCAUAUGAGGCGUAGGCUGA--AGGUGAGUUGGCACAAGACGACGAAACCA--CGUGAUCUA--ACGGCCACCGUAAAUGAUGCAGCAG--UGCAAAGAAAGUUCAUGUC
E.cloacae.3               UUACCCGUGAGGGGCGGUCUGAAGGAAGCCGCUAGCAAAUUUGCGAGCUGAUGAACAAGAACAUCAUAUGAGGCGUAGGCUGA--AGGUGAGUUGGCACAAGACGACGAAACCA--CGUGAUCUA--ACGGCCACCGUAAAUGAUGCAGCAG--UGCAAAGAAAGUUCAUGUC
Escherichia.1             GCCGUCGUGAGGCGGGAUCUGAAGGAAGCGUGGAGCAAAACCAUGACCUGACGAACAGAAAUCCGAUAUGAGGCCUACCCGGC-UGGCGGAGCAAGCCAUUGAUUGCAAAGGCCUAACCAUCAAGA-GCCGGGGGGGUAGAUUGGGCAGGUG--UGUGGUGAAAGCGCUGAGC
Escherichia_coli_M60.1    GUCGUCGUGAGGCGGGAUCUGAAGGAAGCGUGGAGCAAAACCAUGACCUGACGAACAGAAAUCCGAUAUGAGGCCUACCCGGC-UGGCGGAGCAAUCCAUUGAUUGCAAAGGCCUAACCAUCAAGA-GCCGGGGUGGUAGAUUGGGCAGGUG--UGUGGUGAAAGCGCUGAGC
E.coli.3                  UAAAUCGCGAGAGAUAGUCUGAAGGAAGCCGCUAGCAAAUCUGUGAGCUGAUGAACAAAAACAUCAUAUGAGGCGUAGGCUGG--AGACGAGCUAGCACAAGAUAGCGAAGUCA--UGUGAUCUA--ACGGCCACCGUAAAUGAUGCAGUUG--UGCAGAGAAAGUCGAUGCA
Escherichia.3             GUCGUCGUGAGGCGGGGUCUGAAGGAAGCGUGAAGCAAAUCCAUGACCUGACGAACAGAAAUCCGAUACGAGGCCUACCCGGU-UGGCGGAGCAAGCAAAGAAUUGCGAAGGCCUAACCAUCAAGA-ACCGGGGCGGUAAAUCGGACAGGUG--UGUGGUGAAGGCGGCUGAA
K.pneumoniae.1            UUACCCGUGAGGGGCGGUCUGAAGGAAGCCGCUAGCAAAUUUGCGAGCUGAUGAACAAGAACAUCAUAUGAGGCGUAGGCUGA--AGGUGAGUUGGCACAAGACGACGAAACCA--CGUGAUCUA--ACGGCCACCGUAAAUGAUGCAGCAG--UGCAAAGAAAGUUCAUGUC
K.pneumoniae.2            AGCUCCGCGAGGAACUGUCUGGAGGAAGCCGGACGCAAAGCUGCGAGCUGAUGAACAAAAACAUCAUAUGAGGCGUAGGCUGA--AGGCGAGUUGGCACAAGACAACGAAGCCA--UGUGAUCUA--ACGGCCACCGUAAAUGAUGCAGCAG--UGCAGUGACAGUACAUGCU
K.pneumoniae.3            AGCUCCGCGAGGAACUGUCUGGAGGAAGCCGGACGCAAAGCUGCGAGCUGAUGAACAAAAACAUCAUAUGAGGCGUAGGCUGA--AGGCGAGUUGGCACAAGACAACGAAGCCA--UGUGAUCUA--ACGGCCACCGUAAAUGAUGCAGCAG--UGCAGUGACAGUACAUGCU
K.pneumoniae.4            UAAAUCGUGAGAGAUAGUCUGGAGGAAGCCGCUAGCAAAUCUGCGAGCUGAUGAACAAGAACAUCAUAUGAGGCGUAGGCUGA--AGGUGAGUUGGCACAAGACAACGAAACCC--UGUGAUCUA--ACGGCCACCGUAAAUGAUGCAGCAG--UGCAGAGACAGUCCAUGCU
Proteus.1                 UUAUCCGCGAGGAUUGGUCUGAAGGAAGCCGCUAGCAAAUUUGCGAGCUGAUGAACAAGAACAUCAUAUGAGGCGUAGGCUAG--AGGUGAGUUGGCACAAGACGACGAAACCA--CGUGAUCUA--AUGGCCACCGUAAAUGAUGCAGCAG--UGCAAAGAAAGUUCAUGCU
P.rettgeri.1              AGCUCCGCGAGGAACUGUCUGGAGGAAGCCGGACGCAAAGCUGCGAGCUGAUGAACAAAAACAUCAUAUGAGGCGUAGGCUGA--AGGCGAGUUGGCACAAGACAACGAAGCCA--UGUGAUCUA--ACGGCCACCGUAAAUGAUGCAGCAG--UGCAGUGACAGUACAUGCU
S.enterica.1              AGCUCCGCGAGGAGUUGUCUGGAGGAAGCCGGACGCAAAGCUGCGAGCUGAUGAACAAAAACAUCAUAUGAGGCGUAGGCUGA--AGGCGAGUUGGCACAAGACAACGAAGCCA--UGUGAUCUA--ACGACCACCGUAAAUGAUGCAGCAG--UGCAGUGACAGUACAUGCU
S.enterica.2              UUAAUCGCGAGGUUUGGUCUGGAGGAAGCCGCUAGCAAAUUUGCGAGCUGAUGAACAAGAACAUCAUAUGAGGCGUAGGCUAG--AGGUGAGUUGGCACAAGACGACGAAACCA--CGUGAUCUA--AUGGCCACCGUAAAUGAUGCAGCAG--UGCAAAGAAAGUUCAUGUU
S.marcescens.1            AGCUCCGCGAGGAACUGUCUGGAGGAAGCCGGACGCAAAGCUGCGAGCUGAUGAACAAAAACAUCAUAUGAGGCGUAGGCUGA--AGGCGAGUUGGCACAAGACAACGAAGCCA--UGUGAUCUA--ACGGCCACCGUAAAUGAUGCAGCAG--UGCAGUGACAGUACAUGCU
S.marcescens.2            AGCUCCGCGAGGAACUGUCUGGAGGAAGCCGGACGCAAAGCUGCGAGCUGAUGAACAAAAACAUCAUAUGAGGCGUAGGCUGA--AGGCGAGUUGGCACAAGACAACGAAGCCA--UGUGAUCUA--ACGGCCACCGUAAAUGAUGCAGCAG--UGCAGUGACAGUACAUGCU
S.marcescens.3            UAAAUCGCGAGAGAUAGUCUGAAGGAAGCCGCUAGCAAAUCUGUGAGCUGAUGAACAAAAACAUCAUAUGAGGCGUAGGCUGG--AGACGAGCUAGCACAAGAUAGCGAAGUCA--UGUGAUCUA--ACGGCCACCGUAAAUGAUGCAGUUG--UGCAGAGAAAGUCGAUGCA
S.glossinidius.3          GUGAGGGUGACUGAUCGUGGGAAGGAAGCGUGGAGCUAAAUCGCGAGCCGAUGAACAAGAACCGCAUAGAAGGCGUUGCCAAGUAGGGCGAGCGGGCCAGAAACCGCGAAGCUC--GGUGAUCAAGGCGAGGUGGCGUAGAUGCGGCGGUUG--UGCGAUGAAGGAUACGUUC
Yersinia_bercovieri_.1    GUCGUCGUGAGGCGGGGUCUGAAGGAAGCGUGGAGCAAAACCAUGACCUGACGGACAGAAACCCGAUAUAAGGCCUACCCGAC-UGGCGGAGCAAGCAUGUGAUUGCGAAGGCCUAACCAUCAAGA-GCCGGGGUGGUAGAUUGGGCAGGUG--UGUGGUGAAAGCGCUGAGC
Yersinia_bercovieri_.2    GUCGUCGUGAGGCGGGGUCUGAAGGAAGCGUGGAGCAAAACCAUGACCUGACGGACAGAAACCCGAUAUAAGGCCUACCCGAC-UGGCGGAGCAAGCAUGUGAUUGCGAAGGCCUAACCAUCAAGA-GCCGGGGUGGUAGAUUGGGCAGGUG--UGUGGUGAAAGCGCUGAGC
Yersinia_bercovieri_.3    GUCGUCGUGAGGCGGGGUCUGAAGGAAGCGUGGAGCAAAACCAUGACCUGACGGACAGAAACCCGAUAUAAGGCCUACCCGAC-UGGCGGAGCAAGCAUGUGAUUGCGAAGGCCUAACCAUCAAGA-GCCGGGGUGGUAGAUUGGGCAGGUG--UGUGGUGAAAGCGCUGAGC
Methylomonas_methani.5    AUUGUCGCGAGGCAGGGUCUGAAAGAAGCCGAACCCAAAGCUGCGGGGCGAUGAACAAGAACCGGAUAUGAGGCGUGAUACAU-CGGGCGAGCGGGCACGUGACCGCGAAGCCCCAUACGAUCGGG-GUGUAUUUUGUAAAUUCGGCGUUCG--CGCAGCGAAAGAAACGUGU
Halomonas.4               UCCGUCGCGAGGCGGAAUCUGAAGGAAGCUGGAGGCAAACUCCUGGCCUGACAAACAAGAACCGCAUAUGAGGCAGCCACAUU-UAGGCGAGAAGGCCAUGAAACUUGAAGCCCUAGCU--AAGAA-GAUGUAAUAGUAGAUCCGGCGGGUAGGUGGGUGGAAUGUCGCGCGU
Marinomonas_mediterr.1    UUGACCGUGAGGUCUAGUCUGGAGGAAGCCGGACGCAAAACUGCGAGCUGAUGAACAAGAGCAUCAUAUGAGGCGUAGGCUGG--AGGCGAGUUGGCACAAGACGACGAAGCCAUAAUCUA------ACGGCCACCGUAAAUGAUGCAACAG--UGCAGUGAAGGUUCAUGCU
A.pittii.1                AGCUCCGCGAGGAACUGUCUGGAGGAAGCCGGACGCAAAGCUGCGAGCUGAUGAACAAAAACAUCAUAUGAGGCGUAGGCUGA--AGGCGAGUUGGCACAAGACAACGAAGCCA--UGUGAUCUA--ACGGCCACCGUAAAUGAUGCAGCAG--UGCAGUGACAGUACAUGCU
A.vinelandii.1            GUGAGGGCGACCGAGCGUGGGGAGGAAGCGCGGAGCUAAAUCGUGAGCCGAUGAACAAGAACCGCAUAGAAGGCGCUGCCGGC-AGGGCAAGCGGGCCAAUAACCGCGAAGCUC--UGUGACCAAG-GCAGGCGGCGUAGAUGCGGCGGUUG--UGCGGUGAAGGAUGCGUUC
A.vinelandii.2            GUAAGGGUGACCGAGCGUGGGGAGGAAGCGUGGAGCGAAACUGCGAGCCGAUGGACAAGAACCGGAUAUGAGGCGCUGCCGGC-AGGGCGAGUGGGCGAGAAACCGCGAAGCUC--CGUGGCCAAG-GUAGGUGGCGUAAAUCCUGCGGUUG--UGCAGUGAAGGAUGCGUUC
A.vinelandii.4            GUGAGGGCGACCGAGCGUGGGGAGGAAGCGCGGAGCUAAAUCGUGAGCCGAUGAACAAGAACCGCAUAGAAGGCGCUGCCGGC-AGGGCAAGCGGGCCAGUAACCGCGAAGCUC--UGUGACCAAG-GCAGGCGGCGUAGAUGCGGCGGUUG--UGCGGUGAAGGAUGCGUUC
A.vinelandii.5            GUGAGGGCGACCGAGCGUGGGGAGGAAGCGCGGAGCUAAAUCGUGAGCCGAUGAACAAGAACCGCAUAGAAGGCGCUGCCGGC-AGGGCAAGCGGGCCAGUAACCGCGAAGCUC--UGUGACCAAG-GCAGGCGGCGUAGAUGCGGCGGUUG--UGCGGUGAAGGAUGCGUUC
A.vinelandii.6            GUGAGGGCGACCGAGCGUGGGGAGGAAGCGCGGAGCUAAAUCGUGAGCCGAUGAACAAGAACCGCAUAGAAGGCGCUCCGAGC-AGGGCAAGCGGGCCAGUAACCGCGAAGCUC--UGUGACCAAG-GCGAGGGGCGUAGAUGCGGCGGUUG--UGCGGUGAAGGAUGCGUUC
P.aeruginosa.1            UUACCCGUGAGGGGCGGUCUGAAGGAAGCCGCUAGCAAAUUUGCGAGCUGAUGAACAAGAACAUCAUAUGAGGCGUAGGCUGA--AGGUGAGUUGGCACAAGACGACGAAACCA--CGUGAUCUA--ACGGCCACCGUAAAUGAUGCAGCAG--UGCAAAGAAAGUUCAUGUC
P.aeruginosa.2            AGCUCCGCGAGGAACUGUCUGGAGGAAGCCGGACGCAAAGCUGCGAGCUGAUGAACAAAAACAUCAUAUGAGGCGUAGGCUGA--AGGCGAGUUGGCACAAGACAACGAAGCCA--UGUGAUCUA--ACGGCCACCGUAAAUGAUGCAGCAG--UGCAGUGACAGUACAUGCU
Pseudomonas_syringae.1    AGAAGGGCGACCGACUGUGGGGAGGAAGCGUGGAGCUAAACCGCGAGCCGAGGUACACAAAUCGCAUUCGAGGCGGAUCCGGACAGGGCGAGCAGCCAAGUGACUGCAAAGCUC--UGUGGCCUAAUGCCGGGUACGUAAAUGCGGCGGUUG--UGCGGUGAAGGAUGCGUUC
Pseudomonas_syringae.2    AGAAGGGCGACCGACUGUGGGGAGGAAGCGUGGAGCUAAACCGCGAGCCGAGGUACACAAAUCGCAUUCGAGGCGGAUCCGGACAGGGCGAGCAGCCAAGUGACUGCAAAGCUC--UGUGGCCUAAUGCCGGGUACGUAAAUGCGGCGGUUG--UGCGGUGAAGGAUGCGUUC
P.putida.4                AGCUCCGCGAGGAACUGUCUGGAGGAAGCCGGACGCAAAGCUGCGAGCUGAUGAACAAAAACAUCAUAUGAGGCGUAGGCUGA--AGGCGAGUUGGCACAAGACAACGAAGCCA--UGUGAUCUA--ACGGCCACCGUAAAUGAUGCAGCAG--UGCAGUGACAGUACAUGCU
Pseudomonas_fluoresc.1    AUGAGGGUGACCGAGUGUGGGGAGGAAGCGUGGAUCGAAGCCGCGAGCCGAUGUACAAGAAUCGGAUACAAGGCGGAGUCGAC-UGGGCGAGCUGGCACGAAACCGCGAAGCUC-UGUGGUCAAAG-GUCGGCUACGUAAAUCCGGCGGUUG--UGCGGUGAAGGAUGCGUUC
P.aeruginosa.3            AGCUCCGCGAGGAACUGUCUGGAGGAAGCCGGACGCAAAGCUGCGAGCUGAUGAACAAAAACAUCAUAUGAGGCGUAGGCUGA--AGGCGAGUUGGCACAAGACAACGAAGCCA--UGUGAUCUA--ACGGCCACCGUAAAUGAUGCAGCAG--UGCAGUGACAGUACAUGCU
P.aeruginosa.4            AGCUCCGCGAGGAACUGUCUGGAGGAAGCCGGACGCAAAGCUGCGAGCUGAUGAACAAAAACAUCAUAUGAGGCGUAGGCUGA--AGGCGAGUUGGCACAAGACAACGAAGCCA--UGUGAUCUA--ACGGCCACCGUAAAUGAUGCAGCAG--UGCAGUGACAGUACAUGCU
Pseudomonas_syringae.6    AGAAGGGCGACCGACUGUGGGGAGGAAGCGUGGAGCUAAACCGCGAGCCGAGGUACACAAAUCGCAUUCGAGGCGGAUCCGGACAGGGCGAGCAGCCAAGUGACUGCAAAGCUC--UGUGGCCUAAUGCCGGGUACGUAAAUGCGGCGGUUG--UGCGGUGAAGGAUGCGUUC
Pseudomonas_syringae.9    AGAAGGGCGACCGACUGUGGGGAGGAAGCGUGGAGCUAAACCGCGAGCCGAGGUACACAAAUCGCAUUCGAGGCGGAUCCGGACAGGGCGAGCAGCCAAGUGACUGCAAAGCUC--UGUGGCCUAAUGCCGGGUACGUAAAUGCGGCGGUUG--UGCGGUGAAGGAUGCGUUC
Pseudomonas_syringae.12   AGAAGGGCGACCGACUGUGGGGAGGAAGCGUGGAGCUAAACCGCGAGCCGAGGUACACAAAUCGCAUUCGAGGCGGAUCCGGACAGGGCGAGCAGCCAAGUGACUGCAAAGCUC--UGUGGCCUAAUGCCGGGUACGUAAAUGCGGCGGUUG--UGCGGUGAAGGAUGCGUUC
P.profundum.2             UUUUCCGCGAGGAACGGUCUGAAGGAAGCCGCUAGCAAAACUGCGAGCUGAUGAACAAGAACAUCAUAUGAGGCGUAGGUCAG--AGGCGAGUUGGCACAAGACGACGAAGCCAUGAUUUA------AUGACCACCGUAAAUGAUGCAGUUG--CGCAGUGAAAGUCCAUGUC
P.profundum.7             UUUUCAGUGAGGGAUGAUCUAAAGGAAGUCGCUAGCAAAACUGCGAACUGAUGAACAAGAGCAUCAUAUGAGGCGUAGGUCAG--AGGCAAGUUGGCACAAGACAACGAAGCCAUGAUUUA------AUGAUCACCGUAAAUGAUGCCGUUG--UGUAGGGGCUGAGGGUUAG
Vibrio_metschnikovii.1    UUCAUCGUGAGGUGAAAUCUGAAGGAAGCAAAUGGCAAAACGUGGUGAUGACGAACAGAAAUCUGAUAGUAGGCUGUGUCGAC-UGGGUAACCUAGCAAUAGAUAGAAUAGCCCCGUCGACGAGAA-GUCGAUGCAGUAAAUCAGGAAUGA---CCACGAGAAAGAACAACGU
Vibrio_metschnikovii.2    UUCAUCGUGAGGUGAAAUCUGAAGGAAGCAAAUGGCAAAACGUGGUGAUGACGAACAGAAAUCUGAUAGUAGGCUGUGUCGAC-UGGGUAACCUAGCAAUAGAUAGAAUAGCCCCGUCGACGAGAA-GUCGAUGCAGUAAAUCAGGCAUGA---CCACGAGAAAGAACAACGU
V.cholerae.1              UUAAUCGCGAGGUUUGGUCUGGAGGAAGCCGCUAGCAAAUUUGCGAGCUGAUGAACAAGAACAUCAUAUGAGGCGUAGGCUGA--AGGCGAGUUGGCACAAGACAACGAAGCCA--UGUGAUCUA--ACGGCCACCGUAAAUGAUGCAGCAG--UGCAGUGACAGUACAUGCU
Vibrio_cholerae_HE-0.1    UUCAUCGUGAGGUGAAAUCUGAAGGAAGCAAAUGGCAAAACGUGGUGAUGACGAACAGAAAUCUGAUAGUAGGCUGUGUCGAC-UGGGUAACCUAGCAAUAGAUAGAAUAGCCCCGUCGACGAGAA-GUCGAUGCAGUAAAUCAGGCAUGA---CCACGAGAAAGAACAACGU
Vibrio_metschnikovii.3    UUCAUCGUGAGGUGAAAUCUGAAGGAAGCAAAUGGCAAAACGUGGUGAUGACGAACAGAAAUCUGAUAGUAGGCUGUGUCGAC-UGGGUAACCUAGCAAUAGAUAGAAUAGCCCCGUCGACGAGAA-GUCGAUGCAGUAAAUCAGGCAUGA---CCACGAGAAAGAACAACGU
Vibrio_metschnikovii.4    UUCAUCGUGAGGUGAAAUCUGAAGGAAGCAAAUGGCAAAACGUGGUGAUGACGAACAGAAAUCUGAUAGUAGGCUGUGUCGAC-UGGGUAACCUAGCAAUAGAUAGAAUAGCCCCGUCGACGAGAA-GUCGAUGCAGUAAAUCAGGCAUGA---CCACGAGAAAGAACAACGU
Vibrio_metschnikovii.5    UUCAUCGUGAGGUGAAAUCUGAAGGAAGCAAAUGGCAAAACGUGGUGAUGACGAACAGAAAUCUGAUAGUAGGCUGUGUCGAC-UGGGUAACCUAGCAAUAGAUAGAAUAGCCCCGUCGACGAGAA-GUCGAUGCAGUAAAUCAGGCAUGA---CCACGAGAAAGAACAACGU
Vibrio_metschnikovii.6    UUCAUCGUGAGGUGAAAUCUGAAGGAAGCAAAUGGCAAAACGUGGUGAUGACGAACAGAAAUCUGAUAGUAGGCUGUGUCGAC-UGGGUAACCUAGCAAUAGAUAGAAUAGCCCCGUCGACGAGAA-GUCGAUGCAGUAAAUCAGGCAUGA---CCACGAGAAAGAACAACGU
V.cholerae.2              UUAUCCGCGAGGAUUGGUCUGAAGGAAGCCGCUAGCAAAUUUGCGAGCUGAUGAACAAGAACAUCAUAUGAGGCGUAGGCUAG--AGGUGAGUUGGCACAAGACGACGAAACCA--CGUGAUCUA--AUGGCCACCGUAAAUGAUGCAGCAG--UGCAAAGAAAGUUCAUGUU
Vibrio_metschnikovii.7    UUCAUCGUGAGGUGAAAUCUGAAGGAAGCAAAUGGCAAAACGUGGUGAUGACGAACAGAAAUCUGAUAGUAGGCUGUGUCGAC-UGGGUAACCUAGCAAUAGAUAGAAUAGCCCCGUCGACGAGAA-GUCGAUGCAGUAAAUCAGGCAUGA---CCACGAGAAAGAACAACGU
Vibrio_metschnikovii.8    UUCAUCGUGAGGUGAAAUCUGAAGGAAGCAAAUGGCAAAACGUGGUGAUGACGAACAGAAAUCUGAUAGUAGGCUGUGUCGAC-UGGGUAACCUAGCAAUAGAUAGAAUAGCCCCGUCGACGAGAA-GUCGAUGCAGUAAAUCAGGCAUGA---CCACGAGAAAGAACAACGU
Pseudoxanthomonas_sp.1    ACGAGGGCGACCGAGUGUGGGAAGGAAGCGUGGAGCGCAGCUGCGAGCCGAUGAACAAGAACCGGAUAGAAGGCGCUGCCGGC-AGGGCGAGCGGGCGAGAAACCGCGAAGCUC--CGUGAUCAAG-GCAGGUGGCGUAGAUCCGGCGGUUG--UGCAGCGAAGGAUGCGUUC
Pseudoxanthomonas_sp.2    AUGAGGGCGACCGAGUGUGGGGAGGAAGCGUGGAGCGCAGCUGCGAGCCGAUGAACAAGAACCGGAUAGAAGGCGCUGCCGGC-AGGGCGAGCGGGCCAAUGACCGCGAAGCUC--CGUGAUCAAG-GCAGGUGGCGUAGAUCCGGCGGUUG--UGCAGCGAAGGAUGUGUUC
Magnetococcus.2           CUCAUCGUGAGGUGGGAUCUGAAGGAAGCCGAAGGUAAAGCGCGAAUCCGACGGACUGGAAUCGCAUACGAGGCAGCCAUAUC-UGGGCGAGGGGGCCAUGAUACCCAAAGCCCUCUCAUGCAGAA-GAUAGGGAAGUAUCUGUGGCGGGUAUAUGGAAUGAAGGUCUCGUGU
Magnetococcus.4           UCCAUCGUGAGAUGGAAUCUGAAGGAAGCUGCUGGCAAAGUUCCGGCCCGACGAACAGGAAUCGCAUACGAGGCAGCCAUAUC-UGGGCGAGGGAGCCAUGAUACCCAAAGCCCUCUCAUCCAGAA-GAUAGGGAAGUAUAUGCGGCGGGUAUAUGGAAUGAAGGUUCGUGUC
Spirochaeta.1             AAGCAUGUGAGUGCUUGUGUGAAGGAAGCCGACGGCAAAGUCCCGAGCCAACGAACAGAAACCGGAUACAAGGCCGGUUGACA--GGAUGAGUCCGCGAAAAAGGACGAAAUCCCCGCGA-------AGUCAACAGGUAAAUCCAGUGGCCGCAUGGGAUGAAAGUUAUUGCC
Petrotoga_mobilis_SJ.1    UCCAUCGUGAGGUGGAAUCUGAAGGAAGCCCAAGGCAAAGUCCCGGUCCGAUGAAUAAGAACCAGAUACAAGGCUAAGUGAAG-UGGACGAGUUUGCUUUACAAAACGAAGUCCUACUACCCAGAA-CUUCACGGAGUAAAUCUGGCGGAUAGAUGGGAUGAAAGUUAUUGCA
Petrotoga_mobilis_SJ.2    UCCAUCGUGAGGUGGAAUCUGAAGGAAGCCCAAGACAAAGUCCCGGUCCGAUGAACAAGAACCAGAUACAAGGCUAAGUGGAG-UGGACGAGUUUGCCUAACAAAACGAAGUCCCACUAUCCAGAA-CUUCACGGAGUAGAUCUGGCGGAUAUAUGGGAUGAAAGUUAUUGCA
Petrotoga_mobilis_SJ.3    UCCACCGUGAGGUGGAAUCUGAAGGAAGCCAAAGGCAAAGUCCCGGUUCGAUGAACAAGAACCAGAUACAAGGCUAAGUGAAG-UGGACGAGUUUGCCACUCAAAACGAAGUCCCACUACCCAGAA-CUUCACGGAGUAGAUCUGGCGAAUAGAUGGGAUGAAAGUUAUUGCA
Petrotoga_mobilis_SJ.4    UCCAUCGUGAGGUGGAAUCUGAAGGAAGCCCAAGGCAAAGUCUCGGUCCGAUGAACAAGAACCAGAUACAAGGCUAAGUGAAG-UGGACGAGUUUGCAUUACAAAACGAAGUCCCACUAUCCAGAA-CUUCACAGAGUAAAUCUGGCGGAUAGAUGGGAUGAAAGUUAUUGCA
Petrotoga_mobilis_SJ.5    CCCACCGUGAGGUGGAAUCUGAAGGAAGCUGGAGGCAAAAUCCCGGCCUGAUGAACAAGAACUGCAUACAAGGCUGAAUGAAG-UGGAUGAGUUUACUGAACAAAACGAAGUCCC-ACUGCCCGAA-UUUCAUACAGUAAAUGUGGCGGGUAGCUGAAAUGAAAGCUAUCGUA
Petrotoga_mobilis_SJ.6    UCCAUCGUGAGGUGGAAUCUGAAGGAAGCCCAAGGCAAAGUCCCGGUCCGAUGAACAAGAACCAGAUACAAGGCUAAGUGGAG-UGGACAAGUUUGCAUAACAAAACGAAGUCCCACUAUCCAGAA-CUUCACGGAGUAAAUCUGGCGGAUAGAUGGGAUGAAAGUUAUUGCA
Petrotoga_mobilis_SJ.7    UCCAUCGUGAGGUGGAAUCUGAAGGAAGCCCAAGGCAAAGUCCCGGUCCGAUGAACAAGAACCAGAUAUAAGGCUAAGUGAAG-UGGACGAGUUUGCCACUCAAAACGAAGUCCCACUACCCUGAA-CUUCACGGAGUAGAUCUGGCGGAUAGAUGGGAUGAAAGUUAUUGCA
NC10_bacterium_Dutch.1    GUCACCGUGAGGUGGGGUCUGAAGGAAGUCCAAUCCAAACGCGCGGGGCGAUGAACAGGAACCGGAUAGGAGGUGUGCCACCC-GGGACGAGCGGGCACGUGACCGCGAAGUCCCACUGCAACGGG-GCGUGCUUUAU-AAUCCGGCGUCUA--CGCAUGGAACGCUCUGUGU
NC10_bacterium_Dutch.2    AGUCCCGCGAGAGGCUGUCCGAAGGAAGCCGGCGGCAAAGCUGCGAGCCGAGGAACACGAACGCCAUAGAAGGCCGAAUCCCC-GGGGCGAGUCAGCACAACAUGACAAAGCCCUGGUUC---G---GGGGACACGGUAAAUGGCGCGGUUG--UGCAGCCAUAGUGCAUGUC
uncul.bacte.AD12-.1       UCAGCCGUGAGGGUGGGUCUGAAGGAAGCCGCUAGCAAAACUGCGAGCUGAUGAACAAGAACAUCAUAUGAGGCGUAGGCUGA--AGGCGAGUUGGCACAAGACGACGAAGCCA--UGUGAUCUA--ACGGCCACCGUAAAUGAUGCAGUUG--CGCAUGGAAAGUUCAUGUU
uncul.bacte.AD12-.2       UCAGCCGUGAGGGUGGGUCUGAAGGAAGCCGCUAGCAAAACUGCGAGCUGAUGAGCAAGAACAUCAUAUGAGGCGUAGGCUGA--AGGCGAGUUGGCACAAGACGACGAAGCCA--UGUGAUCUA--ACGGCCACCGUAAAUGAUGCAGUUG--CGCAGGGAAAGUUCAUGUU
Batrachochytrium_den.1    CUUAUCGUGAGUUAAGUACUGAAGGAAGCGUGUAUCAAAGUCUUGGCUCGAGGAAUAGAAAUCUGAUACAAGGCUCUAUAGGU--GGAUAAGGCUCCAAAACAAGUCAAAGUCCAAAUGUGCGUAA-UCCUAUAGAGUAAAUCGGGCGAGUA--AAAGAGGAAAGAUAGUUGU
L.salmonis.1              UUUUCCGUGAGGGAUACACUGAAGUAAGUGAGACUACGUGGUUGGUUCUGACGAACAGAAACUGGAUAUGAGGCUAUUAAAUC--GGAUGAGCAAACACAUCAUUGUGACGUCCAAUUAUGAGCAU-GAUUGAAAAGUAGAUUCAGCAGAUA--UUAACCAAAGGGUAUUUGC
L.salmonis.2              UCUUUCGUGAGGAAGAAUCUGAAGGAAGCCUUAAGCAAAAGUCCGUGUUGACGAACAGAAAUCAGAUAUAAGGCAUGUUUAGG--GGAUAAUCCGGCAAUGAACGGAGAAGUCCAUUCUUCCAUAA-CCUAAAUGUGUAAAUCUGGCAACA---UGGACAGGAAGAAUAAUAA
R.prolixus.1              GUCAUCGCGAGGUGGGGUCUGAAGGAAGCGUGGAGCAAAGCCAUGACCUGACGAACAGAAACCUGAUACAAGGCUCAUCCGAU-CGGCAGAGCGAGCAUAUGAUCGCGAAGGCCUAACCAUCAAGG-GUCGAGUGAGUAAAUCAGGCAGGUG--UGUGGUGAAGGGGUCGGGC
R.prolixus.3              GUCAUCGCGAGGUGGGGUCUGAAGGAAGCGUGGAGCAAAGCCAUGACCUGACGAACAGAAACCUGAUACAAGGCUCAUCCGAU-CGGCAGAGCGAGCAUAUGAUCGCGAAGGCCUAACCAUCAAGG-GUCGAGUGAGUAAAUCAGGCAGGUG--UGUGGUGAAGGGGUCGGGC
R.prolixus.4              GUCAUCGCGAGGUGGGGUCUGAAGGAAGCGUGGAGCAAAGCCAUGACCUGACGAACAGAAACCUGAUACAAGGCUCAUCCGAU-CGGCAGAGCGAGCAUAUGAUCGCGAAGGCCUAACCAUCAACG-GUCGAGUGAGUAAAUCAGGCAGGUG--UGUGGUGAAGGGGUCGGGC
R.prolixus.5              GUCAUCGCGAGGUGGGGUCUGAAGGAAGCGUGGAGCAAAGCCAUGACCUGACGAACAGAAACCUGAUACAAGGCUCAUCCGAU-CGGCAGAGCGAGCAUAUGAUCGCGAAGGCCUAACCAUCAAGG-GUCGAGUGAGUAAAUCAGGCAGGUG--UGUGGUGAAGGCGUCGGGC
X.Silurana.1              ACGAGGGCGACCGAGUGUGGGAAGGAAGCGUGGAGCUAAAUUGCGAGCCGAUGCACAAGAAUCGCAUAGAAGGCGUUCCAAGC-AGGGCGAGCGGGCCAGAAACCGCGAAGCUC--UGUGACCAAG-GCGAGGGGCGUAGAUGUGGCGGUUG--UGCAAUGAAGGUUGCGUUC
X.Silurana.2              ACGAGGGCGACCGAGUGUGGGAAGGAAGCGUGGAGCUAAAUUGCGAGCCGAUGAACAAGAAUCGCAUAGAAGGCGUUCCAAGC-AGGGCGAGCGGGCCAGAAACCGCGAAGCUC--UGUGACCAAG-GCGAGGGGCGUAGAUGCGGCGGUUG--UGCAAUGAAGGUUGCGUUC
X.Silurana.3              ACGAGGGCGACCGAGUGUGGGAAGGAAGCGUGGAGCUAAAUUGCGAGCCGAUGCACAAGAAUCGCAUAGAAGGCGUUCCAAGC-AGGGCGAGCGGGCCAGAAACCGCGAAGCUC--UGUGACCAAG-GCGAGGGGCGUAGAUGUGGCGGUUG--UGCAAUGAAGGUUGCGUUC
X.Silurana.4              ACGAGGGCGACCGAGUGUGGGAAGGAAGCGUGGAGCUAAAUUGCGAGCCGAUGAAUAAGAAUCGCAUAGAAGGCGUUCCAAGC-AGGGCGAGCGGGUGCACUACCGCGAAGCUC--UGUGACCAAG-GCGAGGGGCGUAAAUGUGGCGGUUG--UGCAAUGAAGGUUGCGUUC
C.savignyi.1              GUAACCGUGAGGUUAGGUCUGGAGGAAGCCGGACGCAAACCUGCGAGCUGAUGAACAAAAACAUCAUAUGAGGCGUAGGCUGA--AGGCGAGUUGGCACAAGACAACGAAGCCA--GGUGAUCUA--ACGGCCACCGUAAAUGAUACAGUUG--UGCAGCGAAAGUUCAUGCU
uncult._organism.15       UCCAUCGUGAGAUGGAAUCUGAAGGAAACUCAGGGCAAAUCUCUGGUCUGACGAACAGAAAUCUCAUAUGAGGUCAUGCAUGU--GGGUAAGACAGCAACCCAUGUUAAAGCCCUACUACACGGAA-UCAUGCAUGAUAAAUGAGGCAGAUGGAUGGAGAGGAAGAAACGUGU
metag._sequence.1         GUCGCCGCGAGGCGGGGUCUGAAGGAAGCCCAAUCCAAAGCUGCGGGGCGAUGAACAAAAACCGGAUAUCAGGCGUGAUGUAC-UGGACGAGCGGGCACGUGACGGCGAAGUCCCAUGCGCUUGGA-GUGCAUUUUGUAGAUCCGGCGUCUA--UGCAGCGAAGGCAACGAGU
metag._sequence.2         UCCAUCGUGAGAUGGAAUCUGAAGGAAACUCAGGGCAAAUCUCUGGUCUGACGAACAGAAAUCUCAUAUGAGGUCAUGCAUGU--GGGUAAGACAGCAACCCAUGUUAAAGCCCUACUACACGGAA-UAAUGCAUGAUAAAUGAGGCAGAUGGAUGGAGAGGAAGAAACGUGU
metag._sequence.3         GUCGUCGUGAGGCGAGGUGCGGAGGAAGCCCAAUCCAAAGGUGCGGGGCGAUGAACAAGAACCGGAUAUGAGGCGUGAUGCAUCGGGGCGAGCGGGCACGUGACCGCGAAGCCCCAUCUGCGGUUGGGUGCAUUUUGUAAAUCCGGCGUCUA--UGCAGCGAAGGUAACGAGU
metag._sequence.4         UAAAUCGCGAGAGAUAGUCUAGAGGAAGCCGCUAGCAAAUCUGUGAGCUGAUGAACAAAAACAUCAUAUGAGGCGUAGGCUGG--AGACGAGCUAGCACAAGAUAGCGAAGUCA--UGUGAUCUA--ACGGCCACCGUAAAUGAUGCAGUUG--UGCAGAGAAAGUCGAUGCA
metag._sequence.7         AUGAUCGUGAGGUCAUGGCUGGAGGAAGCUCAAGGCGAAAUCGCGGGGCGAUGAACAAGAACCGGAUAUGAGGUGUGAUCUAGG-GGGCCAGCGGGCACGUGACUGUUAAGCCCCAUGCAACGGGC-CUAGGUUUUAUAAAUCCGGCGUCUA--CGCGAGGAAAGUUAAGUGU
metag._sequence.8         UCCAUGGCGAGGUGGAAUCUGAAGGAAACUGGCGGCAAAGUCCUGGCCUGACGGACAGAAACUACAUAUAAGGCCAAGUUGUC-CGGAUAAGGUUGCACACCAAACCAAAGUCCUACUGCUCGG-A-GACAACAUGGUAAAUGUAGCAGGUAGAUGGGAUGAAAGUUAUCGUU
metag._sequence.9         GUCAUUGCAAGGUGGCCGCCGAAAG--GGCGGAGGCAAACACUUGGCCGCAGGAAUACGAACGAGCAGUGAGGCAGGAAGUCG-CGGGCGAGCGUGCGAGUAAACGCAAAGCCC--AGCCAUCGAA-CGGCUUUCUGUAGAGCUCGGCGGCG--UGAGUGGAAGGACCGGGCG
metag._sequence.11        AAGGUCGUGAGGACUUGUCUGGAGGAAGCCGGAGCGAAAAGUGCGAGGCGACGGACAGAAACUGCAUAGAAGGCCUGGUCUGC--GGGCGAGUUGGCACCCCAUGACGAAGCCC--CGGAUACG---GCGGACAAGGUAAAUGCAGCGCUUG--UGCACGGAAACAUCGCGUU
metag._sequence.12        AGCGCUGUGAGCGGCUGCC-------AGCCGGAGCGAAAAGUGCGAGGCGACGGACAGAAACUGCAUAGAAGGCCUGGUCUGC--GGGCUAGUUGGCACCCCAUGACGAAGCCC--CGGAUACG---GCGGACAAGGUAAAUGCAGCGCUUG--UGCACGGAAACAUCGCGUU
metag._sequence.14        GUCGUCGCGAGGCGGGGUCUGGAGGAAGUCCAAUCCAAAGCUGCGGGGCGAUGAACAAAAACCGGAUAUGAGGCGUGAUGCAUCGGGGCGAGCGGGCACGUGACCGCAAAGCCCCAUCUGCGGUUGGGUGCAUUUUGUAAAUUCGGCGUCUA--UGCAGCGAAGGUAACGUGU
metag._sequence.15        GUCGCCGCGAGGCGGGGUCUGAAGGAAGCCCAAUCCAAAGCUGCAGGGCGAUGAACGAAAGCCGGAUAUCAGGCGUGAUGUACU-GGACGAGCGGGCACGUGACCGCGAAGUCCCAUGCGGUUGGG-GUGCAUUUUCUAAAUCCGGCGUCUA--UGCAGCGAAGGUAACGAGU
metag._sequence.18        UUAUCCGUGAGGAUAGGACUGCAGGAAGCGAGCUACAAACUCUGGUACUGACGAACAGGAAUCUGAUACGAGGCUAUGCGGUA--GGGUAAGCAAACACACCAUUGUAACGCCCGCAAUUGGAGAC-UACCAAAAAGUAGAUCAGGCAGUAA--UUAGAGGAAAGAAGAUGUA
metag._sequence.19        UCCAUCGUGAGGUGGAAUCUGAAGAAAACCACGAGCAAAUCUCUGGUCUGAUGAACAGAAAUCUCAUAUAAGGUUAUGCAUGA--GGGUAAGGCUGCAAGCCAAGUUAAAGCCCUACUACAUGGAA-UCAUGCGUGAUAAAUGAGGCAGAUGAAUGGAGAGGGAGAAACGUGU
metag._sequence.23        AAGGUCGUGAGGACUUGUCUGGAGGAAGCCGGAGCGAAAAGUGCGAGGCGACGGACAGAAACUGCAUAGAAGGCCUGGUCUGC--GGGCGAGUUGGCACCCCAUGACGAAGCCC--CGGAUACG---GCGGACAAGGCAAAUGCAGCGCUUG--UGCACGGAAACAUCGCGUU
metag._sequence.25        UCCAUCGUGAGGUGGAAUCUGAAGGAAACUCAGGGCAAAUCUCUGGUCUGACGGACAGAAAUCUCAUAUGAGGUUAUGCAUGA--GGAUAAGGUUGCAUAGCAAAUCGAAGUCCUACUACACGGAA-UCAUGCAUGAUAGAUGAGGCAGAUGGAUGGAGAGGAAGAAACGUGU
metag._sequence.26        AGCGCUGUGAGCGGCUGCC-------AGCCGGAGCGAAAAGUGCGAGGCGACGGACAGAAACUGCAUAGAAGGCCUGGUCUGC--GGGCGAGUUGGCACCCCAUGACGAAGCCC--CGGAUACG---GCGGACAAGGUAAAUGCAGCGCUUG--UGCACGGAAACAUCGCGUU
metag._sequence.28        AGCGCUGUGAGCGGCUGCC-------AGCCGGAGCGAAAAGUGCGAGGCGACGGACAGAAACUGCAUAGAAGGCCUGGUCUGC--GGGCGAGUUGGCACCCCAUGACGAAGCCC--CGGAUACG---GCGGACAAGGUAAAUGCAGCGCUUG--UGCACGGAAACAUCGCGUU
metag._sequence.29        AUGAUCGUGAGGUCAUGUCUGGAGGAUGCUCAAGGCGAAAUCGAGGGGCGGUGAACUGAAACCGGAUUGAGUGUGUGAUCUAGG-GGGCCAGCGGGCACGUGACUGUUAAGCCCCAUGCAACGGGC-UUAGGUUUUAUAAAUCCGGCGUCUU--CGCGAGGAAAGUUAAGUGU
metag._sequence.30        AAGGUCGUGAGGACUUGUCUGGAGGAAGCCGGAGCGAAAAGUGCGAGGCGACGGACAGAAACUGCAUAGAAGGCCUGGUCUGC--GGGCGAGUUGGCACCCCAUGACGAAGCCC--CGGAUACG---GCGGACAAGGUAAAUGCAGCGCUUG--UGCACGGAAACAUCGCGUU
metag._sequence.32        GUCGUCGCGAGGCGGGGUCUGGAGGAAGCCCAAUCCAAAGCUGCGGGGCGAUGAACAAGAACCGGAUAUCAGGCGUGAUGCAUCGGGGCGAGCGGGCACGUGACCGCAAAGCCCCAUCUGCGGUUGGGUGCAUUUUGUAAAUUCGGCGUCUA--UGCAGCGAAGGUAACGUGU
metag._sequence.35        GUCGUCGUGAGGCGAGGUGCGGAGGAAGCCCAAUCCAAAGCUGCGGGGCGAUGAACAAAAACCGGAUAUGAGGCGUGAUGCAUCGGGGCGAGCGGGCACGUGACCGCGAAGCCCCAUCUGCGGUUGGGUGCAUUUUGUAAAUCCGGCGUCUA--UGCAGCGAAGGUAACGAGU
metag._sequence.36        UAAAUCGCGAGAGAUAGUCUGAAGGAAGCCGCUAGCAAAUCUGUGAGCUGAUGACCAAAAACAUCAUAUGAGGCGUAGGCUGG--AGACGAGCUAGCACAAGAUAGCGAAGUCA--UGUGAUCUA--ACGGCCACCGUAAAUGAUGCAGUUG--UGCAGAGAAAGUCGAUGCA
metag._sequence.37        UCUAUCGUAAGGUAGAAUCUGAAGGAAGCUGUAAGCGAACUCUUGGUCCGACGGACAGAAAUCACAUAUGAGGCUAGGUUCCGCUUGGUAAGUCUGCCAAAUAAGACAAAGCCGAAGUUGCCGUUUUAGGAACCGAGUAAAUGUGGCGGAUAUAUGAGAGGAAAGAGCGUGCA
metag._sequence.38        AGCGCUGUGAGCGGCUGCC-------AGCCGGAGCGAAGAGUGCGAGGCGACGGACAGAAACAGCAUAGAAGGCCUGGUCUGC--GGGCGAGUUGGCACCCCAUGACGAAGCCC--CGGAUACG---GCGGACAAGGUAAAUGCAGCGCUUA--CGCACGGAAACAUCGCGUU
metag._sequence.43        UCUAUCGUAAGGUAGAAUCUGAAGGAAGCUGUAAGCGAACUCUUGGUCCGACGGACAGAAAUCACAUAUGAGGCUAGGUUCCGCUUGGUAAGUCUGCCAAAUAAGACAAAGCCGAAGUUGCCGUUUUAGGAACCGAGUAAAUGUGGCGGAUAUAUGAGAGGAAAGAGCGUGCA
metag._sequence.44        UUCGCCGCGAGGCGGGGUCUGAAGGAAGCCCAAUCCAAAGCUGCGGGGCGAUGAACAAAAACCGGAUAUCAGGCGUGAUGUACCGGGACGAGCGGGCACGUGACCGCGAAGUCCCAUCUGCCGUUGGGUGCAUUUUGUAAAUCCGGCGUCUA--UGCCGCGAAGGUAACGAGU
metag._sequence.45        UUAAUCGCAAGGUUUGGUCUGGAGGAAGCCGCUAGCAAAUUUGCGAGCUGAUGAACAAGAACAUCAUAUGAGGCGUAGGCUAG--AGGUGAGUUGGCACAUGACGACGAAACCA--CGUGAUCUA--AUGGCCACCGUAAAUGAUGCAGCAG--UGCAAAGAAAGUUCAUGUU
metag._sequence.46        GUCGCCGCGAGGCGGGGUCUGAAGGAAGCCCAAUCCAAAGCUGCAGGGCGAUGAACGAAAGCCGGACAUCAGGCGUGAUGUACU-GGACGAGCGGGCACGUGACCGCGAAGUCCCAUGCGGUUGGG-GUGCAUUUUGUAAAUCCGGCGUCUA--UGCAGCGAAGGUAACGAGU
metag._sequence.47        UAAUCCGUGAGGAUUGGUCUGAAGUAAGCGAGACACAAAGGUUGGUACUGACGA---CCAAUUGAAUAAGAGGCUUGUAAAAU-CGGAUAAGUUGCCACAUCACAACAACGUCCAG--GCAUAGA-UAUUUUACAAGUAGAUUCAGCAGUGA--UUAACCGAAGGACAAUUAC
metag._sequence.50        UUGACCGUGAGGUCUGGUCUGGAGGAAGCCGGACGCAAAACUGCGAGCUGAUGAACAAAAACAUCAUAUGAGGCGUAGGCUGA--AGGCGAGAUGGCACAAGACAUCGAAGCCG--CGUGAUCCA--ACGGCCACCGUAAAUGAUGCAGUUG--CGCAGGGACAGUUCAUGCU
fresh.sedim.metag.2       GUUACCGUGAGGUAGGGUCUGAAGGUAGCGCGGAGCAAACCCACGACCUGACGAACAGAAACCAGAUAUGAGGCCUAACGCUG--GGACGAGCGGGCGUAUGACUGCGAAGUCCAGCCAUCAAG---CGGCGGGAGGUAGAUCUGGCGGGUG--CGUGGGGAAGGCGGUCAAA
micro.mat.metag.1         GUCGUCGCGAGGCAGGGUCCGAAGGCAGUGUGGAGCAAACCCGCGACCCGAUGGACAAGAACCGGAUACGAGGCGGUACAGGU-GGGACGAGCGGGCGGAUGACCGCGAAGUCCGGGCCAUCAAGG-GCCUGUGCCGUAGAUCCGGCGGGGG--UGCGGGGAAGGCGUCGGAC
micro.mat.metag.2         GCGCCCGUGAGGGCGAAGCUGAAAGAAGGCUGUAGCAAAGGCACGACCGUAGGAACACGAAACGGCAGAGAGGCAGGGCGCGG-GCGAUGAGCGUGCUAGGUAACGCAAAAUCCCCGUCACCGAAAGACGCGUCAAGUAGAGCCGUGCGGCA--CGGGCCGAAAGUUCAUGCA
fresh.sedim.metag.3       GUCGUCGCGAGGCGGGGUGCGGAGGAAGUCCAAGGCGAAAUCGCGGGGCGAUGGACAAAAACCGGAUAUGAGGCGUGAUGCAUC-GGGCGAGCGGGCACGUGACCGCGAAGCCCGAGCUGCGGUGG-GUGCAUUUUGUAAAUCCGGCGCCUA--UGCGAGGAAGGAUUCGUGU
compost_metag.1           UCCGUGGUGACGCGGAAUCUGAAGGAAGCGGGCGGCAAACUUCCGGUCUGAGGGACACGAACUUCAUAGAAGGCUAGGUAUCAUUGGAUGAGUUUGCCAAACAAAACAAAGUCC-UUCUGCCGAAGGUGAUACAAAGUAAAUGAAGCAGAUAGAUGGAAGGAAAGAUCGCACU
marine_metag.4            UUAUCCGCGAGGAUUGGUCUGAAGGAAGCCGCUAGCAAAUUUGCGAGCUGAUGAACAAGAACAUCAUAUGAGGCGUAGGCUAG--AGGUGAGUUGGCACAAGACGACGAAACCA--CGUGAUCUA--AUGGCCACCGUAAAUGAUGCAGCAG--UGCAAAGAAAGUUCAUGUU
marine_metag.5            GGUCCCGCGAGGGGCGGCCUGGAGGAAGCCUGAGGCAAAGGUGCGAGCCGACGGACAGAAAUCGCAUAGAAGGCCUGGUCCCC--GGGUGAGUCAGCACAAGAUGACGAAACCCCAGGUGCA-----GGGGACAGGGUAAAUGCGGCGGUUG--UGCACCGAAAGUUCAUGUC
mine.drain.metag.1        GUUGUCGCGAGGCAGGGUCUGAAGGAAGCUGAAUCCAAAGCUGCGGGGCGAUGAACAAAAACCGGAUAUGAGGCGUGGUGCAUC-GGACGAGCGGGCACGUGACCGCGAAGUCCCAGGUAGUUGAG-AUGCACUUUGUAAAUCCGGCGCUCG--CGCAGCGAAAGUGACGUGU
micro.mat.metag.3         GUCGUCGCGAGGCGGGGUCCGCAGGCAGUGUGCAGCGAACCCGCGACCCGAUGGACAAGAACCGGAGACGAGGCGGUACAGGU-GGGACGAGCGGGCGGA-UUCCGCGAAGUCC-GGCCACUAAGG-GCCUGUGCCGUAGAUCCGGCGGGGG--UGCGGGGAAGGCGUCGGAC
micro.mat.metag.4         UCCAUCGUGAGGUGGAAUCUGAAGGAAGCGUAAGACAAACCUCGGACUUGACGAACAGAAAUCGGAUAGAAGGCCCUGCAGCG--GGGUAACCCAGCAAUGGAUGGGGAGGCCCUAUCGUCCGGAA-CGCUGCGGGGUAGAUCCGGCGAGCA--CCGAGGGAAAGAGGGAUGA
bioreactor_metag.3        UCCGUCGCGAGGCGGAAUCUGAAGGAAGCCGGAGGCAAACGCUUGACCUGAGGUACACGAACCCAAUUUGAGGCUGUUUCAGU-CGGACGAGUCAGCUAGGCAUGACAAAAUCCAAGCCGCCAAGA-GCUGAGGCAGUAAAUUGGGCGGGUACAUGAGCGGAAAGAUGACGUU
marine_metag.13           UAAAUCGUGAGAGAUAGUCUGGAGGAAGCCGCUAGCAAAUCUGCGAGCUGAUGAACAAGAACAUCAUAUGAGGCGUAGGCUGA--AGGUGAGUUGGCACAAGACAACGAAACCC--UGUGAUCUA--ACGGCCACCGUAAAUGAUGCAGCAG--UGCAGAGACAGUCCAUGUU
marine_metag.16           UUAUCCGCGAGGAUUGGUUUGAAGGAAGCCGCUAGCAAAUUUGCGAGCUGAUGAACAAGAACAUCAUAUGAGGCGUAGGCUAG--AGGUGAGUUGGCACAAGACGACGAAACCA--CGUGAUCUA--AUGGCCACCGUAAAUGAUGCAGCAG--UGCAAAGAAAGUUCAUGUU
hyper.lake.metag.1        AAACUCGUGAGGGUUUGUGUGAAGGAAGCCCGAGGCAAAUCUAUGAGCCUACGGACAGAAACGUCAUAUAAGGCGUAGUCGAG--AGAUGAGCUAGCCAAGGGUAGCGAAGUCAGGUUUA-------AUCGAUAGCGUAAAUGGCGAGGUUG--UAUAGAGAAAGUUCACGUU
marine_metag.18           GUGAGGGUGACCGAGCGUGGGGAGGCAGGCUAUCUGAAAACUGCCAGCUGAUGAACAAGAACAUCAUACGAGGCGCACAGAGU-GGGGUGAGUGAGCACAACAUCACGAAAUCCUC---AUUCG---GCUCUGUGCGUAAAUGAUGCGGUUG--GGCAGUGGAGGUUUCAGGA
marine_metag.19           GUUACCGUAAGGUAAGGUGGGAAGGAAGCCGAAGGCAAAACCUUGGUCUGAGGAACACGAACCACAUAGGAGGCGAAAAGCUG-UGGGCGAGAGGGCGUUGGUACUCGAAACCCAUACCAUUCAGA-CAGCGAUUCGUAGAUGUGGCAGAUAUAUGAGGUGAAGGUCAUGCGU
fresh.sedim.metag.8       GUCUCCGCAAGGAGACGGCGCGAAAGGGCGGGAGGCCAACGCUCGACCGAAGGAACACAAAUGGGCAGUGAGGCCGGAUGUCG-GGGGCGAGUGUGCUAGCGAACACGAAGCCCGAGCCACUGG---CGACAUUCGGUAGCGCCCAGAGGCG--CGAGCGGAUAGAACAGACA
marine_metag.23           UAAAUCGUGAGAGAUAGUCUGGAGGAAGCCGCUAGCAAAUCUGCGAGCUGAUGAACAAGAACAUCAUAUGAGGCGUAGGCUGA--AGGUGAGUUGGCACAAGACAACGAAACCA--UGUGAUCUA--ACGGCCACCGUAAAUGAUGCAGCAG--UGCAGAGACAGUCCAUGUU
compost_metag.2           UCCGUGGUGACGCGGAAUCUGAAGGAAGCGGGCGGCAAACCUCCGGUCUGAGGAACACGAACUUCAUAUUAGGCUAGGUACCAUUGGAUGAGUUUGCAUUACAAAACAAAGUCCUUACUGCCGAAGGUGGUACAGAGUAAAUGAAGCAGAUAGGUGGAGGGAAAGACUGUACU
marine_metag.24           UCCGUCGCGAGGCGGAAUCUGAAGGAAGCUGUAGGCAAACUCCCGGCCCGACGAACAGGAACCGCAUACGAGGCAGCCACAUC-UGGGCGAGAGGGCCAUGAAACUCGAAGCCCUACUAUCUAGAA-GAUGUGGAAGUAGAUGCGGCGGGUAGAUGGGAGGAAGGUCGCGCGC
marine_metag.26           UAAAUCGUGAGAGAUAGUCUGGAGGAAGCCGCUAGCAAAUCUGCGAGCUGAUGAACAAGAACAUCAUAUGAGGCGUAGGCUGA--AGGUGAGUUGGCACAAGACAACGAAACCC--UGUGAUCUA--ACGGCCACCGUAAAUGAUGCAGCAG--UGCAGAGACAGUCCAUGUU
marine_metag.27           UCCAUCGUGAGGUGGAAUCUGAAGGAAGCUGAAGGCAAAUUAAGGUGAUGACGAACAGGAAGCAGAUAGUAGGCUGUUAUGAC-UGGGUAACCCAGCCAUAAGUGGAAUAACCCAUUCGACCAGAA-GUCAUAGCAGUAUAUCUGACAUGA---CCUUAAGAAGGACUACAUC
micro.mat.metag.5         GGCGUCGCGAGGCGUCGUGGGAAGGAAGCUGCAGGCAAAGUUCCGGCCCGACGAACAGGAACCGUAUACGAGGCGCAUCGCCG-GGGACGAGAGGGCUAAGCGACUCGAAGUCCGACCACCCGGAC-CGGCGGGGCGUAUAUGCGGCGGGUAUGUGGAACGAAAGUCACGCGC
micro.mat.metag.6         UUCAUCGCCACCUGGACA--------UCUUCUCGUCAAAGCUGCGAGGCUACGAACAGAAACGUCAUACAAGGCCGGACCGGU-CAGGCGAGCACGCCCAUCAGUGCGAAGCCG--UCCCCAGUCG-ACCGAUCAGGUAAAUGGCGAGCUUG--UGCAGCGAAACAUCACGCU
marine_metag.29           UAAAUCGUGAGAGAUAGUCUGGAGGAAGCCGCUAGCAAAUCUGCGAGCUGAUGAACAAGAACAUCAUAUGAGGCGUAGGCUGA--AGGUGAGUUGGCACAAGACAACGAAACCC--UGUGAUCUA--ACGGCCACCGUAAAUGAUGCAGCAG--UGCAGAGACAGUCCAUGUU
micro.mat.metag.7         UUCCGGGUGACCGGAAGUCUGAAAGAAGCGGGACACAAGAGUCAGUACGGACGAACAGAAACUACAUAAGAGGCAUAGCUUUG-UGGGUGAGUAACCACAUCUUUGCGAAGCCC--AGCCAAUAAA-CAUUGCUAUGUAGAUGUAGCCGCGA--UAGACUCAAGGAUAAACGA
fresh.sedim.metag.11      UGAGGAGUGAUCUUCGCAGUGAAGGAAGCAGGACGUAAAAUCCGGUACUGACGAACAGGAACGGCAUAAGAGGCUAUAUAAAG-UGGAUAAGCGUGCACAGCAACGUAACGUCCAUAGUAACAAAA-UUUUAUAUAGUAGAUGUCGCAGUGA--UUGGAGGAAGGAAACGGCU
marine_metag.32           UAAAUCGUGAGAGAUAGUCUGGAGGAAGCCGCUAGCAAAUCUGCGAGCUGAUGAACAAGAACAUCAUAUGAGGCGUAGGCUGA--AGGUGAGUUGGCACAAGACAACAAAACCA--UGUGAUCUA--ACGGCCACCGUAAAUGAUGCAGCAG--UGCAGAGACAGUGCAUGUC
compost_metag.3           CUUAUCGCGAGAUAAGGGCUGGAGGAAGCGUGGAAUAAAAUCUUGGCUCGACGAACAGAAAUCUGAUACAAGGCUCUACAAAG--GGAUAAGACUCCAUAACAAGUUAAAGUCCAAAUGUGCGUAA-CUUUGCAGAGUAAAUCAGGCGAGUA--AAAGAGGAAAGAUAGUUGU
fresh.sedim.metag.13      UUUACCGUGAGGCAAGCAGUGAAGGAAGCGAGACACAAAACCCGGUACUGACGAACAGAAACCGAAUAUGAGGCAUAUAUACU-UGGGUGAGCAAGCACACCAUUGCUAAGCCCAGUUUACAAAAAGGGUAUAUAUGUAGAUUCGGCAGGUA--UUGGAGGAAGGAAAAUGCU
micro.mat.metag.8         GUGCGGGUGACCGUUCGUCUGAAGGAAGCCCGUUGCAAAUCCACGAGCCGACGAACAGGAAUCGUAUAGGAGGCCGAGUGCCU--GGGUGAGGUGGCCAAGCGCACCGAAACCC--ACCAAAGGA--GGGCUUACGGUAAAUACGGCGGUUG--CGGGGAGACAGAUCGUGUU
fresh.sedim.metag.15      AAGGCCGCGAGGAAUUGUCCGCAGGAAGCCCGAGGCAAAGAUGCGAGCCGACGAACAGAAACUGCAUAGAAGGCUUAGUCCUG--GGGCGAGUUGGCACUUGACAACGAAGUCCGGGUACA------CGGGAUAGGGUAAAUGCAGCGGUUG--UGCAUCGACAGAUCAUGAA
fresh.sedim.metag.16      UCCCGGGUGACCGGGAAUCUGAAGGAAGCCGUAGGCAAACAUUUGUUGUGACGCACAGAAACCGGAUAUAAGGCCUGUUCUCC-UGGGUAACUGACCACUGAAUCAGGAAGCCCUAUCAUUCGGAAAGGAGGGGGGGUAAAUCCGGCGCAA---UGAAUGGAAAGAUUACUAC
marine_metag.35           UAAAUCGUGAGAGAUAGUCUGGAGGAAGCCGCUAGCAAAUCUGCGAGCUGAUGAACAAGAACAUCAUAUGAGGCGUAGGCUGA--AGGUGAGUUGGCACAAGACAACGAAACCC--UGUGAUCUA--ACGGCCACCGUAAAUGAUGCAGCAG--UGCAGAGACAGUCCAUGUU
marine_metag.38           GCCGCCGCGAGGCGGGGUCUGAAGGAAGCGGCAGGCCAAGCUCCGGCCCGAGGAACACGAACCGCAUACGAGGCGACGGCGCG-AGGGCGAGCGGGCCAUGAGACGCGAAGCCCUGUCACACGGAU-CGCGCCGGCGUAGAUGCGGCGGGUGGAUGGAGCGAAGGUCAUCGAG
bioreactor_metag.9        CACAUCGUGAGGUGUGGGAGAGAAGAAGCAAUA-GCGAAAUCGUAGCCUGACGAACAGAAAUCUGAUACAAGGCUUGUAUGGC--GGAUAAGCUGGCUGUAAGCAGUGAAGUCCAAGCAAUCGUAA-CCCAUGCAGGUAAAUCAGGCAGGUA--GACGAGGAAAGA--UUGAC
bioreactor_metag.10       UCCGCCGCGAGACGGAAUCCGAAAGAAGCUGGAGGCAAAAUUUCGGGCCGACGAACAGAAAUCUCAUAUAAGGCCGACAGGGG-CGGACGAGUUUGCGCAACAAGACGAAGUCCU-GCUACCCGAA-CCCCACACGGUAAAUGAGGCGGCUACACGGAAGGAAGGUUAUCGUU
micro.mat.metag.9         GUCGCCGCGAGGCGUCGUGGGAAGGAAGCGGCAGGCAAAACGAUGACCUGAGGAACACGAACCGCAUAGGAGGCGGACGUUCG-GGGACGAGCGGGCAGAGAGACGCGAAGUCCAGCGACCCGGAC-CGGACGGACGUAGAUGCGGCGGGU---UAUCGGGAAGGCCACACGU
fresh.sedim.metag.17      GGUGCCGCGAGGCACUGCACGAAAGCAGUCCGGAGCGAAGGCACGACCGUAGGAACACGAACAGGCAGCGAGGCCCGAUGCGG-GCGAUGAGCGUGCGAGAGAACGCGAAAUCCCUGUCACCGAAAGACGCAUCGGGUAGAGCCUGACGGCG--CGGGCCGAAAGUUCAUGCA
mine.drain.metag.4        GUGAGGGCGACCGAGCGUGGAGAGGAAGCGCGGAGCUAAACCGUGGGCCGAUGAACAAGAACCGGAUAGAAGGCGCUGCCGGC-AGGGCGAGCGGGCAAGAAACCGCGAAGCUC--CGUGACCAAG-GCAGGCGGCGUCAAUGCGGCGGUCG--UGCGGUGAAGGAUGCGUUC
bioreactor_metag.11       UCCAUCGCGAGGUGGAAUCUGAAGGAAGCUGGAGGCAAAUGCUCGACCCGAGGUACACGAACCCAAUUGGAGGCUGCUUUAGU-CGGACGAGUCU-CUUCCCCCGACAAAGUCCA-GCCACCAAAG-GCUAGAGCAGUAGAUUGGGCGGGUACAUGAGCGGAAAGAUGACGUU
compost_metag.4           UCCGUGGCGACGCGGAAUCUGAAGGAAGCUGGAGGCAAAACACCGGUCCGAGGAACACGAAUCUCAUAUAAGGCUAGGUAUGAUUGAAUGAGUUUGCU--ACAAAACAAAGUUC--UCUGUCGAAGGUCAUAUCAAGUAAAUGAGGCGGAUAGAUGGUGUGAAAGUCAUGCGC
marine_metag.44           GAAGCCGCGAGGCGACGUCUGGAGGAAGCGGUGAGCAAAACUGCGAGCUGAUGAACAAGAACGUCAUAUCAGGCGUAGGCCGG--AGGCGAGAUGGCACAAGACAUCGAAGCCGUGAUUC----A--ACGGCCACCGUAAAUGGCGCAGUUG--UGCAGUGAAAGUUCAUGUC
micro.mat.metag.10        UCCGUCGCGAGACGGAAUCUGAAGGAAGCGGAAGGCAAACUCCCGGCCCGAGGCACACGAACCGCAUACGAGGCGUCUGAUCG-GGGGCGAGGGGGCGCAUAGACCCAAAGCCCUGCCAUCCGGAC-CGGCCAGGCGUAUAUGCGGCGGGUAUGUGGGAGGAAAGUCGCGCGU
bioreactor_metag.12       UCUAUCGCGAGAUAGAAUUUGGAAGAGAUUGUAAGAAAAAUUCCGAACCGAAGAACACGAACCACAUAAGAGGCUAUGUAAGC-GGGAC-AGUUUGCAAGAC-AAACAAAGUCCU-ACUACCCGAA-GCUUACGCAGUAGAUGUAACGGUCACAUGGGAUGAAAGUUAUCGUU
fresh.sedim.metag.19      GUCGUCGCGAGGCGGCGUCUGAAGGAAGCGUGGAGCGAACACGCGAGCCGAUGGACAAGAACCGGAUA---GGCG-UGAGCGU-UGGACGAGCGGGCAAAUGGCCGCGAAGUCCUAUCCAUCAAAG-GCGCGAAGCGUAAAUCCGGCGGUUG--UGCGUGGAAGGCGUCGAAC
fresh.sedim.metag.20      GGGAUCGCGAGGUCUCGUGGGAAGGAAGCCUCAGUCAAAGCUGUGAGCCGACGAACAGAAAGAUCAUAUCAGGCUGACGGAGC--GGACAAGCUGGCACCACACAGCCAAGUCCUGUUCA-------ACUCCGGAGGUAAAUGAUCCGGCUG--CGCAGCAAGAGUUCACGUC
micro.mat.metag.12        GUCGUCGUGAGGCGGGGUCUGAAGGAAGCCCAAUGCGAAAGCACGGGGCGACGAACAGAAACCGGAUAUGAGGUGUGACAGGCU-GGACCACCGGGCACGUGACUGGGAAGUCCCAUCCCAUUGGG-GCCUGUUUUAUAAAUCCGGCGUCUA--CGUGCGGAAGGUUACGUGU
fresh.sedim.metag.21      ACCGCCGCGAGGCGGGGUCUGAAGGAAGCAUGGAUCAAACGUGCGAGUCGAUGGACAAAUACCGGAUAUAAGGCGCCAGCGCC--GGACGAAGGGGCAACUUACCGCGAAGUCCAUCCAUCAAG---GGUGCGAACGUAGAUCCGGCGACUG--UGCACGGAAGGCGGCUGAG
compost_metag.6           UCCAUGGUGACGUGGAAUCUGAAGGAAGCCCCAGGCAAACCUCUGGUCUGACGAACAGAAAUCAUAUAAGAGGCACCGUAUGA--GGAUAAGGCUGCAAAAGAAGUUGAAGUCCUAGCUACUUU---ACAUGCGUUGUAUAUAUGGCAGAUAGAUGGAGGGAAAGAGUUCGCA
marine_metag.48           UCCUUCGCGAGGAGGAAUCUGAAGGAAGCGUGAGGCAAACUAUUGAUGUGACGGACAGGAACAUGAUAUAAGGCUUACCACUU--GGGCAAUUGAGCACUAGAUCAAGAAGCCCAAUCAAACGUAA-AAGUGGGUAGUAAAUCAUGCACAU---UAAUAGGGAGGGAUAAGGC
marine_metag.49           CAACCUGCGAGGGACGGUCUAAAGGAAGCCUGACGCAAAACUGCGAGCUGAUGAACAAGAACAUCAUAUGAGGCGUAGGCUGG--AGGCGAGUUGGCACAAGACAACGAAGCCG--UGUGAUCUA--ACGGCCACCGUAAAUGAUGCAGUUG--CGCAGGGACAGUUCAUGCU
marine_metag.50           GGAAGGGCGACCGACCGUGGGAAGGAAGGCUAGGAGAAAGCCACCAGCCAAUGAACGAGAACGACAUACGAGGCCGACAGGGU-GGGCGGAGCUGGCACAACACAGCGAAGGCCUC-----AUUCA-GCCCUGGAGGUAAAUGGCGUGGUUG--GGUGGCGGAGGUUCCUGCU
micro.mat.metag.13        UUUAGAGCAAUCUAUGCAGUGAAGGAAGCGGG-CACAAUAGACGGUACUGAGGUAUACAAGGCGUAUAUGAGGCCACUUGGGU-AGGGUAAGGUAGCACAUCAUACCAAAGCCUAACC--AACAAU-ACUCAGAUGGUAGAUACGACAGGCA--UUGUCUAAAGGAUAAGCUC
compost_metag.7           CCGACCGUGAGGGGAGCGCUGAAAGAAGCGGGUAGCGAACCCGUGAGCCGACGAACAGAAACCGGAUAGGAGGCGCUGCCGGC-AGGGCGAGCGUGCAGUGGAACGCGAAGCUC--CACGACCAAA-GCGAGCGGCGUAGAUCCGGCGGCUG--UGCGGGGAAGGCCAUCGUU
micro.mat.metag.14        GGCGUCGCGAGGCGUCGUGGGAAGGAAGCUGCAGGCAAAGUUCCGGCCCGACGAACAGGAACCGUAUACGAGGCGCAUCGCCG-GGGACGAGAGGGCCAAGCGACUCGAAGUCCGACCACCCGGAC-CGGCGGGGCGUAUAUGCGGCGGGUAUGUGGAACGAAAGUCACGCGC
groundwater_metag.1       AUGAGGGCGACCGAGUGUGGGGAGGAAGCGCGGAGCGAAGCUGCGAGCCGAUGAACAAGAACCGGAUAGAAGGCGACGCGACC-AGGGCGAGCGGGCAAAAAGCCGCAAAGCUC--CGUGAUCAAG-GGUCGCGGCGUAAAUCCGGCGGUUG--UGCAGUGAAGGAUGCGUUC
marine_metag.57           UAAAUCGUGAGAGAUAGUCUGGAGGAAGCCGCUAGCAAAUCUGCGAGCUGAUGAACAAGAACAUCAUAUGAGGCGUAGGCUGA--AGGUGAGUUGGCACAAGACAACGAAACCC--UGUGAUCUA--ACGGCCACCGUAAAUGAUGCAGCAG--UGCAGAGACAGUCCAUGUU
bioreactor_metag.16       GUUCCGGCGACGGAGGGUCUGAAAGAAGCGUGGAGCAAACGUACGAGCCGAUGUACAAGAACCGGAUGUGAGGCAUACGGUGC-AGGGCGAGGUGGCAAAUGACAGCGAAGCCCUAUCCGUCAAAG-GCACCGGUUGUAAAUCCGGCGGUUG--CGCGCGGAAGGCGUCGAGC
marine_metag.59           UUAUCCGCGAGGAUUGGUCUGAAGGAAGCCGCUAGCAAAUUUGCGAGCUGAUGAACAAGAACAUCAUAUGAGGCGUAGGCUAG--AGGUGAGUUGGCACAAGACGACGAAACCA--CGUGAUCUA--AUGGCCACCGUAAAUGAUGCAGCAG--UGCAAAGAAAGUUCAUGUU
bioreactor_metag.17       GGAACCGUGAGGGACCGUCUGAAGGAAGCGUCGAGCAAAGCUGUGACCUGACGGACAGAAACCGAAUAUGAGGCGUUAGCAUC-GACGCGAGCAGGCAAGUGACUGCAAAGCGUUAGCCGUCAAGC-GAUGCGUACGUAAAUUCGGCAGGUG--UGCAGCGAAAGUAAUUGAA
bioreactor_metag.18       UCCGUCGCGAGGCGGAUUCUGAAGGAAGCUGGAGGCAAACGCUUGACCCGAGGUACACGAAUCCAAUUUGAGGCUGUUUCAGU-CGGACGAGUCAGCCAGACAUGACAAAAUCCGGGCCGCCAAGA-GCUGAGGCAGUAAAUUGGGCGGGUACAUGAGCGGAAAGAUGACGUU
micro.mat.metag.17        GCCGCCGCAAGGCGGGGUCUGAAGGAAGCUGGAGGCAAAGCUGCGGCCCGACGAACAGCAACCGCAUACGAGGCGGCGUCGCG-UGGGCGAGAGGGCCAAGAGACUCGAAGCCCUGUCAUCCGGAA-CGCGGCGGCGUAGAUGCGGCGGGUAUGUGCAGCGAAGGUCACGCGU
marine_metag.63           UUUACUGUGAAGUAGAAUCUGAAGGAAGCUGAAGACGAAGUUAGGAGGUAACGAACAGGAAGUAGAUACAAGGCUUAUAUGAA--GGGGAAGUUAGCAUUGAGUAAUGAAACCCUAUUGAUCGUAG-UUUAUAUGAGUAAAUCUAAUGCCUC--CCUAAUGAAAGAAUUAUGU
marine_metag.65           GGAACCGCGAGGUUCUGCACGAAAGAAGGCCGUAGCAAAGGCACGACCGUAAGAACAUGAAACGGCAGCGAGGCAUGGCGUGG-GCGAUGAGAAUGCGAGCAUCCGCGAAAUCCAAGUCACCGAAAGACACGUUGUGUAGAGCCGUGCGGCA--CGGGCCGAAAGUUCGUACA
fresh.sedim.metag.27      AAGCCCGCGAGGGAUUGUCCGGAGGAAGCCCAAGGCAAAGGUGCGAGCCGACGAACAGAAAUCGCAUAGAAGGCCCGGCUCCG--GGGCGAGUCAGCACCACAUGACGAAGCCCUGGUGUCC-----AGGCGUAGGGUAAAUGCGGCGGUUG--UGCACUGACAGCUCAUGAA
termi.gut.metag.1         UCCAUCGCGAGGUGGAAUCUGAAGGAAGCCGGAGGCAAAAUCCCGGGCCGACGAACAGAAAUCGCAUAUAAGGCAUUGCAAGG-CGGACGAGUUUGCUAGGCAAAACGAAGUCCCCACUGCCCGAA-CCUUGCAGUGUAAAUGCGGCGGCUGGAUGGGAUGAAGGUUAUCGGA
human.gut.metag.1         UCCAUCGUGAGGUGGAAUCUGAAGAAAGUUGUAAGCAAAUCUCUGGUCCGACGGACAGAAAUCACAUAUAAGGCUAGGCUGUGAGAGAUAAGUUGGCCAAAAGCAACGAAGUCUUAACUAUCACUUUAGCAGCAGAGUAGAUGUGGCGGAUAUAUGGAGAGAAAGAGCGUGAA
human.gut.metag.2         UCCAUCGUGAGGUGGAAUCUGAAGAACCCAAUGGGCAAAACUCUGGCCUGACGAACAGAAAUCGCAUAUAAGGCCGUCAGCGA--GGGUAAGUUUGCAUAACAAAACAAAGCCCUACUACACGGAA-UCGCUUUCGGUAAAUGCGGCAGGUA--AAGAGGGAAAGAAUGUGUG
epibiont_metag.1          GAUCUCGUGAGGGGUUGUCUGAAGGAAGCCGGAGGCAAAGCUAUGAGCCGACGAACAGAAACGGUAUACGAGGCCCAGUUUCC--GGGUAAGUCAGCACAACAUGACAAAGCCCGGUUUA-------GGAGAUAGGGUAAAUGCCGCGGUUG--UGUAGCGAAAGAUCACGUU
human.gut.metag.7         UUUAUCGUGAGGUAUGCACUGAAGGAAGCAGAACGCAAAAGUCUGUACCGACGAACAGAAAGUACAUAAGAGGCAUAACAAUA-AGGAUGAGUAUCCACAGCAAUACGAAGUCCUAUAAAUCAGAU-UAUUGUUAUGUAGAUGUACCGGCGA--UAGACGGAAGGAAAAAGCA
termi.gut.metag.3         UCCAUCGCGAGGUGGAAUCUGAAGGAAGCCGGAGGCAAAGUCCCGGGCCGACGAACAGAAACCGCAUAUAAGGCAUUGCAAGG-CGGACGAGUUUGCCGCCCAAAACGAAGUCCCUACUGCCCGAA-CCUUGCAGUGUAGAUGCGGCGGCUAGAUGGGAUGAAGGUUAUCGGC
human.gut.metag.8         UCCAUCGUGAGGUGGAAUCUGAAGGAAACUCAGGGCAAAUCUCUGGUCUGACGGACAGAAAUCUCAUACGAGGUUAUGCAUGA--GGGUAAGGUUGCAUAUCAAAUCAAAGCCCUACUACACGGAA-UCAUGCAUGAUAGAUGAGGCAGAUGGAUGGAGAGGAAGAAACGUGU
human.gut.metag.10        UCCACCGUGAGGUGGAAUCUGAAGGAAGCGGUAAGCAAAUCUCCGGUCCGACGGACAGAAAUCACAUAUAAGGCUAGGCUACGAGAGAUAAGUUGGCAAAGAACAACGAAAUCUUAACUAUCACUUUAGUAGCAGAGUAAAUGUGGCGGAUAUAUGGAGAGAAAGACGAGCAC
human.gut.metag.11        UCCAUCGUGAGGUGGAAUCUGAAGAACCCAAUGGGCAAAACUCUGGCCUGACGAACAGAAAUCGCAUAUAAGGCCGUCAGCGA--GGGUAAGUUUGCAUAACAAAACAAAGCCCUACUACACGGAA-UCGCUUUCGGUAAAUGCGGCAGGUA--AAGAGGGAAAGAAUGUGUG
human.gut.metag.13        UCCAUCGUGAGGUGGAAUCUGAAGAACCCAAUGGGCAAAACUCUGGCCUGACGAACAGAAAUCGCAUAUAAGGCCGUCAGCGA--GGGUAAGUUUGCAUAACAAAACAAAGCCCUACUACACGGAA-UCGCUUUCGGUAAAUGCGGCAGGUA--AAGAGGGAAAGAAUGUGUG
walla.gut.metag.1         UUCGUCGCGAGGUGGAAUCUGAAAGAAGCCUGUGGCAAACAUGUGCUCUGCCGAACGGAACCUUCAUACAAGGGCUCAGUUCG-UGGGCAAGUUUGCCUAAUAAACUAAAGUCCUAUUAUUCGGAA-CGGAUAGGGCU-GAUAGAACGGGGGCGGUAGUUGAUGGAUGGGCUU
human.gut.metag.19        UCCAUCGUGAGAUGGAAUCUGAAGGAAACUCAGGGCAAAUCUCUGGUCUGACGAACAGAAAUCUCAUAUGAGGUCAUGCAUGU--GGGUAAGGCAGCAAGCCAUGUUGAAGCCCUACUACACGGAA-UCAUGCAUGAUAAAUGAGGCAGAUGGAUGGAGAGGAAGAAACGUGU
human.gut.metag.21        UCCAUCGUGAGGUGGAAUCUGAAGGAAGCCGCAGGCAAAGUUCUGAGCCGACGAACAGAAAUCGCAUACAAGGCGGGGCAGAG-CGGACGAGACUGCAACACAAGUCAAAGUCCUA-CUACCCGGA-CUCUGCCACGUAAAUGCGGCGGCUACAUGGAAUGAAGGCUAUUGUA
human.gut.metag.23        GCAAUCGUGAGGUUGUGGCUGAAGGAAGUCGGACGCAAACUCCUGAACUGACGAACAGAAACUAGAUACAAGGCUGAUUAGGU-CGGAUAAGUCUUCAUCACAAGACAAAGUCCU-ACUGCCCGAA-ACCUAUACAGUAAAUCUAGCAGUUACAUGGGAGGAAAGUUUUCACU
human.gut.metag.24        UUUAUCGUGAGGUAUGCACUGAAGGAAGCAGAACGCAAAAGUCUGUACCGACGAACAGAAAGUACAUAAGAGGCAUAACAAUA-AGGAUGAGUAUCCACAGCAAUACGAAGUCCUAUAAAUCAGAU-UAUUGUUAUGUAGAUGUACCGGCGA--UAGACGGAAGGAAAAAGCA
termi.gut.metag.4         UCCGCCGCGAGGCGGAAUCUGAAGGAAGCCGGAGGCAAAGUUCCAAGCCGACGAACAGGAACCGCAUAUGAGGCAUGGCAAGG-CGGACGAGUUUGCCGAACAAAACGAAGUCCCCACUGCCCGAA-CCUUGCAGUGUAGAUGCGGCGGCCGCAUGGAAUGAAGGUUAUCGGA
human.gut.metag.26        UUCAUCGUGAGGUGAAAUCUGAAGGAAGCUGUAAGCAAACCUCUGGUCCGACGGACAGAAAUCACAUAUAAGGCUAGGCUACGAGAGACAAGUCGGCAUAAAGCAACGAAGUCUUAACUAUCACAUUAGUAGCAGAGUAAAUGUGGCGGAUAUAUGGAGGGAAAGCGUGCACC
human.gut.metag.27        UCCAUCGUGAGGUGGAAUCUGAAGAACCCAAUGGGCAAAACUCUGGCCUGGCGAACAGAAAUCGCAUAUAAGGCCGUCAGCGA--GGGUAAGGUUGCAUAACAAAACAAAGCCCUACUACACGGAA-UCGCUUUCGGUAAAUGCGGCAGGUA--AAGAGGGAAAGAAUGUGUG
walla.gut.metag.3         UCCAUCGCGAGGUGGAAUCUGAAGAAAGUCGGCGGCAAAACUCUGGCCUGACGAACAGAAAUCACAUA-GAGGCUGUAUGCAU--GGAUAAGACUGCCAUAUAAGUCAAAGUCCUACUACUCGGAA-AUGUAUGCAGUAAAUGUGGCAGGUAGAUGGAGUGACAGAACGUGUG
human.gut.metag.28        UCCAUCGUGAGAUGGAAUCUGAAGGAAACUCAGGGCAAAUCUCUGGUCUGACGAACAGAAAUCUCAUAUGAGGUCAUGCAUGU--GGGUAAGGCAGCAAGCCAUGUUGAAGCCCUACUACCCGGAA-UCAUGCG-GAU-AAUGAGGCCGAUGGAUGGAGAGGAAGAAACGUGU
human.gut.metag.29        UCCAUUGUGAGAUGGAAUCUGAAGGAAGCCUGAGGCAAACCAUUGGUCCGACGGACAGAAAUCAUGUAUAAGGCUUACAGUUC--GGAUAAGACUGCUGAACAAGUUGAAGUCCUAGCUAACAGA--GGACUGGUAGUAGACAUGGCGGAUAGGUGAUGAGAAAGAUAGCGUA
walla.gut.metag.4         UCCAUUGCGAGAUGGAAUCUGAAGGAAGCUGUAAGCAAACCUCUGGUCUGACGGACAGAAAUCACAUAUAAGGCUAGGUUCCGAGAGAUAAGUUGGCAAAAAGCAACGAAGUCUUAACUACUUUUGUAGGAACAAAGUAAAUGUGGCAGAUAUAUGGAGGGAAAGAGCGCGCA
human.gut.metag.31        UCCAUCGUGAGGUGGAAUCUGAAGGAAGCUGUAGGCAAACCUUUGGUCCGACGGACAGAAAUCACAUAUAAGGCUGGGUUCCGAGAGAUAAGCCUGCAAAAGAGGGCAAAGUCUUAACUAUCACAUUAGGAACAAAGUAGAUGUGGCGGAUAUAUGAAGGGAAAGAGCACGCA
human.gut.metag.37        UCCUCGGUGACUUGGAAUCCGAAGGAAGCUGGCGGCAAAAUCUCGACCUUACGGACAGGAACUGCAUAAAAGGCUGUACAUGG-AGGACAAAGCUGCAAAUCAAGUUUAAGUCCUAACUAUCCGAAUCCAAGUAUGGUAAAUGCAGAGGACACAUGAGAUGAAAGCGUACUUC
walla.gut.metag.6         UCCAUCGCAAGGCGGAAUCUGAAGGAAGCUGUAAGCAAACCUCUGGUCUGACGAACAGAAAUCACAUAUAAGGCUGGGUUCCGAGAGAUAAGUUGGCUCAAAGCAACGAAGUCUUAACUACUUUUGUAGGAACAAAGUAAAUGUGGCAGAUAUAUGGAGGAAAAGCGUGCACC
termi.gut.metag.5         UCCAUCGCGAGGUGGAAUCUGAAGGAUCCCAGAGGCAAAAUCCCGGGCCGACGAACAGAAAUCGCAUAUAAGGCAUUGCAAGG-CGGACGAGUUUGCUAAGCAAAACGAAGUCCCCACUGCCCGAA-CCUUGCAGUGUAAAUGCGGCGGCUGGAUGGGAUGAAGGUUAUCGGA
human.gut.metag.40        UCCAUCGUGAGGUGGAAUCUGAAGAACCCAAUGGGCAAAACUCUGGCCUGACGAACAGAAAUCGCAUAUAAGGCCGUCAGCGA--GGGUAAGUUUGCAUAACAAAACAAAGCCCUACUACACGGAA-UCGCUUUCGGUAAAUGCGGCAGGUA--AAGAGGGAAAGAAUGUGUG
termi.gut.metag.6         UCCACCGCGAGAUGGAAUCUGAAGGAAGCCGGAGGCAAAGUUCCGGGCCGACGAACAGAAACCGCAUAUAAGGCGUUGCAAGG-CGGAUAAGUUUCCAAAACAAAACAAAGUCCUUACUGCCCGAA-CCUUGCGAUGUAAAUGCGGCGGCUAUAAGGAAUGAAGGUUACCGAC
human.gut.metag.43        UUUAUCGUGAGGUAUGCACUGAAGGAAGCAGAACGCAAAAGUCUGUACCGACGAACAGAAAGUACAUAAGAGGCAUAACAAUA-AGGAUGAGUAUCCACAGCAAUACGAAGUCCUAUAAAUCAGAU-UAUUGUUAUGUAGAUGUACCGGCGA--UAGACGGAAGGAAAAAGCA
human.gut.metag.44        UCUAUCGUAAGGUAGAAUCUGAAGGAAGCUGUAAGCAAACUCUUGGUCUGACGGACAGAAAUCACAUAUGAGGCUAGGUUCCGCUUGGUAAGUCUGCUAAAUAAGACAAAGCCGAAGUUGCCGUUUUAGGAACCGAGUAAAUGUGGCGGAUAUAUGAGAGGAAAGCGUGCACC
human.gut.metag.45        UCCAUCGUGAGGUGGAAUCUGAAGAACCCAAUGGGCAAAACUCUGGCCUGACGAACAGAAAUCGCAUAUAAGGCCGUCAGCGA--GGGUAAGUUUGCAUAACAAAACAAAGCCCUACUACACGGAA-UCGCUUUCGGUAAAUGCGGCAGGUA--AAGAGGGAAAGAAUGUGUG
walla.gut.metag.8         CGCAUCGUGAGGUGUGAGAGAGAAGAAGCAAUA-GCGAAAUCGUAGCCUAACAAACAGGAACCUAAUAAGAGGCC-ACCAUGG-CGGAUGAGCGGGCUUAGAGUCGCGAAGUCCAAGCAACCGUAACCUAUGGGAGGUAAAUUAGGCAGGUA--GAUGAGGAAAGA--UUGGC
human.gut.metag.48        GCAAUCGUGAGGUUGUGGCUGAAGGAAGUCGGACGCAAACUCCUGAACUGACGAACAGAAACUAGAUACAAGGCUGAUUAGGU-CGGAUAAGUCUUCAUCACAAGACAAAGUCCU-ACUGCCCGAA-ACCUAUACAGUAAAUCUAGCAGUUACAUAGGAGGAAAGUUUUCACU
human.gut.metag.49        UCCAUCGUGAGACGGAAUCCGAAGGAAACCACGGGCAAAUCUCUGGUCUGACGAACAGAAAUCUCAUAUAAGGUUAUGCAUGA--GGGUAAGGCUGCUAUCCAAGUCAAAGCCCUACUACACGGAA-UCAUGCGUGAUAAAUAAGGCAGAUGGAUGGAGAGGAAGAAACGUGU
human.gut.metag.51        UCCAUCGUGAGGUGGAAUCUGAAGAACCCAAUGGGCAAAACUCUGGCCUGGCGAACAGAAAUCGCAUAUAAGGCCGUCAGCGA--GGGUAAGGUUGCAUAACAGAACAAAGCCCUAUACACGGGAA-UCGCUUUCGGU-AAUGCGGCAGGUC--AAGAGGGAAAGACUGUGUG
termi.gut.metag.8         UCCAUCGCGAGGUGGAAUCUGAAGGAUCCCAGAGGCAAAGUUCCGGGCCGACGAACAGAAACCGCAUAUAAGGCAUUGCAAGG-CGGACGAGUUUGCUAAGCAAAACGAAAUCCUUACUGCCCGAA-CCUUGCAUUGUAGAUGCGGCGGCUAUAUGGGAUGAAGGUUAUCGGC
human.gut.metag.53        UCCACCGUGAGGUGGAAUCUGAAGGAAGCUGUAAGCAAAUCUCCGGUCCGACGGACAGAAAUCACAUAUAAGGCUAGGCUACGAGAGAUAAGUUGGCAAAGAACAACGAAAUCUUAACUAUCACUUUAGUAGCAGAGUAAAUGUGGCGGAUAUAUGGAGAGAAAGCGAGCACC
human.gut.metag.55        UCCAUCGAGAGGCGGAGUCUGAAGGAAGCUGGAGGCAAACUCCCGAACCGACGAACAGAAAUCACAUAGUAGACCGUAGAGGA-AGGACGAGUGUGCAUAACAACACAAGAUCCU-GCUGCCCGAA-UCCCGUGCGGUAAAUGUGGCGGUUAUGUGGAAGAAAAAAAGGCGGC
human.gut.metag.56        UCCAUCGCGAGGUGGAAUCUGAAGGAAGCUGUAAGCAAAUCUCUGGUCCGACGGACAGAAAUCACAUAGAAGGCUAGGCUGCGAGAGAUAAGUUGGCUGAAAGCAACAAAGUCUUAACUAUCACCUUAGUAGCAGAGUAAAUGUGGCGGAUAUAUGGAGAGAAAGCGUGCACC
termi.gut.metag.9         UCCAUCGCGAGGUGGAAUCUGAAGGAAGCCGGAGGCAAAGUUCCGGGCCGACGAACAGAAACCGCAUAUAAGGCAUGGCAAGG-CGGACGAGUUUGCCUAACAAAACAAAGUCCUUACUGCCCGAA-CCUUGCAGUGUAAAUGCGGCGGCUAUAUGGGAUGAAGGUUACCGGC
mouse.gut.metag.33        UCCGUCGUGAGACGGAAUCUGAAGGAAGUCUAAGGCAAAAUACUGCACCGAUGAACAAGAAGUAGCUAUAAGGCUGAGGGUAA-CGGAUAAGGUUGCAAACCAAACUGAAGUCCUACUACUCGAAG-UUACUCUUAGUAAAGCUAACGGUGACAUGGUAUGAAAGUUAAUAUC
epibiont_metag.2          GUAUUGGUGACAAUGCUUCUGGAGGAAUCCGGUAACGAAGGUGCGGGGUGACGAACAGGAAUCGGGUAUAAGGCGCAUGCGCU-GGGACGAGUCUGCACAACAAGAUAAAGUCCUAUCCAUCAUAG-GGCGUAUCCGUAAACCCGGCAUUCA--CGCACUGAAAGACAUGUGU
human.gut.metag.61        UCCAUCGUGAGGUGGAAUCUGAAGGAACUCACGGGCCAAUCUUUGGUCUGACGAACAGAAAUCUCCUAUGAGGUCGUGCCUGU--GGGUUAGACAGCGACCCCUGUUUUAGCCCUUCUACACGGAA-UCAUGCGUGAUUAAUGAGGCGGCUUGGUUGGGAGGAAGAAACUGUG
human.gut.metag.62        GGGAAGGCAACGACCUCGAUGGAGGAAGCCGAUAGCAAAGCACCAGCCUGACGAACAGGAAUCGGAUGUGAGGCGUGUAUUUC--GGGAGAGUCGGCGACGAUCGAUUAACCCGACUGUUACGGAA-GGGAUGCACGUAUAUCCGGCAGGUA--GGGGGCGAAGCACAUGUGU
termi.gut.metag.10        UCCGUCGCGAGGUGGAAUCUGAAGGAGGUCUGAGGCAAAGUUCCGGGCCGACAAACAGAAACCGCAUAUAAGGUAAAGCAAGG-CGGACGAGUUUCCUAAACAAAACAAAGUCCG-ACUGCCCGAA-CCUUGCAAUGUAAAUGCGGCGGUUACAUGGGAUGAAGGUUAUCGGC
human.gut.metag.70        UUUAUCGUGAGGUAUGCACUGAAGGAAGCAGAACGCAAAAGUCUGUACCGACGAACAGAAAGUACAUAAGAGGCAUAACAAUA-AGGAUGAGUAUCCACAGCAAUACGAAGUCCUAUUAAUCAGAU-UAUUGUUCUGUAGAUGUACCGGCGA--AUGACGGAAGGAAAAAGCA
human.gut.metag.71        UUUAUCGUGAGGUAUGCACUGAAGGAAGCAGAACGCAAAAGUCUGUACCGACGAACAGAAAGUACAUAAGAGGCAUAACAAUA-AGGAUGAGUAUCCACAGCAAUACGAAGUCCUAUAAAUCAGAU-UAUUGUUAUGUAGAUGUACCGGCGA--UAGACGGAAGGAAAAAGCA
human.gut.metag.73        UCCAUCGUGAGAUGGAAUCUGAAGGAAGUUGUAAGCAAAUUUCUGGUCCGACGGACAGAAAUCACAUAUAAGGCUAGGCUAUGAGAGAUAAGUUGGCUAAAAGCAACGAAGUCUUAACUAUCACUUUAGUAGCAGAGUAAAUGUGGCGGAUAUAUGGAGAGAAAGCGUGCACC
human.gut.metag.76        UCCAUCGCGAGGUGGAAUCUGAAGGAAGCUGUAAGCAAAUCUCUGGUCCGACGGACAGAAAUCACAUAGAAGGCUAGGCUGCGAGAGAUAAGUUGGCUGAAAGCAACAAAGUCUUAACUAUCACCUUAGUAGCAGAGUAAAUGUGGCGGAUAUAUGGAGAGAAAGCGUGCACC
human.gut.metag.77        UCCAUCGUGAGAUGGAAUCUGAAGGAAACUCAGGGCAAAUCUCUGGUCUGACGGACAGAAAUCUUAUAUGAGGUUAUGCAUGA--GGGUAAGGUUGCAUAUCAAAUCGAAGCCCUACUACACGGAA-UCAUGCAUGAUAAAUGAGGCAGAUGGAUGGAGAGGAAGAAACGUGU
human.gut.metag.78        UCCAUCGUGAGGUGGAAUCUGAAGAACCCAAUGGGCAAAACUCUGGCCUGACGAACAGAAAUCGCAUAUAAGGCCGUCAGCGA--GGGUAAGUUUGCAUAACAAAACAAAGCCCUACUACACGGAA-UCGCUUUCGGUAAAUGCGGCAGGUA--AAGAGGGAAAGAAUGUGUG
human.gut.metag.79        UCCAUCGUGAGGUGGAAUCUGAAGGAAUGCUGGGGCAAACUCCCGAACCGACGAACAGAAAUCACAUAGUAGGCCGUACGGGA-CGGACGAGUGUGCUAGACAACACGAAGUCCU-GCUGCCCGAA-UCCCGUGCGGUAAAUGUGGCGGUUACGUGGGAGGAAAGCUGUUGCG
human.gut.metag.80        UCCAUCGUGAGGUGGAAUCUGAAGAACCCAAUGGGCAAAACUCUGGCCUGACGAACAGAAAUCGCAUAUAAGGCCGUCAGCGA--GGGUAAGUUUGCAUAACAAAACAAAGCCCUACUACACGGAA-UCGCUUUCGGUAAAUGCGGCAGGUA--AAGAGGGAAAGAAUGUGUG
human.gut.metag.83        UCCAUCGUGAGGUGGAAUCUGAAGAACCCAAUGGGCAAAACUCUGGCCUGACGAACAGAAAUCGCAUAUAAGGCCGUCAGCGA--GGGUAAGUUUGCAUAACAAAACAAAGCCCUACUACACGGAA-UCGCUUUCGGUAAAUGCGGCAGGUA--AAGAGGGAAAGAAUGUGUG
human.gut.metag.85        UCCAUCGUGAGGUGGAAUCUGAAGGAAGCCUAAGGCAAAGCCUUGGUCUGAGGUACACGAAUCACAUUUGAGGCUAAAGCUAU--GGGUAAGCUUGCACGACAAAGUAAAGCCCUAACUAUCCGAA-AUAGCUAGAGUAAAUGUGGCAGAUAGAUGAGGUGAAAGUGCGUGUU
termi.gut.metag.11        UCCGUCGCGAGGCGGAAUCUGAAGGAAGCCGGAGGCAAAGUUCCGGGCUGGCGAACAGAAAUCGCAUAUAAGGCAAUGCAAGG-CGGACGAGUUUGCUAAACAAAACAAAGUCCUUACUGCCCGAA-CCUUGCAGUGUAAAUGCGACGGCUAUAUGGGAUGAAGGUUACUGAC
termi.gut.metag.12        UCCAUCGCGAGGUGGAAUCUGAAGGAAGCCGGAGGCAAAGUCCCGGGCCGACGAACAGAAAUCGCAUAUAAGGCAAUGCAAGG-CGGACGAGUUUGCUAAACAAAACGAAGUCCUUACUGCCCGAA-CCUUGCAGUGUAAAUGCGGCGGCCACAUGGGAUGAAGGUUAUUGAC
human.gut.metag.86        UCCAUCGUGAGGUGGAAUCUGAAGAACCCAAUGGGCAAAACUCUGGCCUGACGAACAGAAAUCGCAUAUAAGGCCGUCAGCGA--GGGUAAGUUUGCAUAACAAAACAAAGCCCUACUACACGGAA-UCGCUUUCGGUAAAUGCGGCAGGUA--AAGAGGGAAAGAAUGUGUG
termi.gut.metag.13        UCCAUCGCGAGGAGGAAUCUGAAGGAUCCCAGAGGCAAAGUCCCGGGCCGACGAACAGAAACCGCAUAUGAGGCAAUGCAAGG-CGGACGAGUUUGCAACACAAAACGAAGUCCUUACUGCCCGAA-CCUUGCAGUGUAGAUGCGGCGGCUAUAUGGGAUGAAGGUUAUCGGA
human.gut.metag.89        UCCAUCGUGAGAUGGAAUCUGAAGGAAACUCAGGGCAAAUCUCUGGUCUGACGAACAGAAAUCUCAUAUGAGGUCAUGCAUGU--GGGUAAGACAGCAACCCAUGUUAAAGCCCUACUACACGGAA-UAAUGCAUGAUAAAUGAGGCAGAUGGAUGGAGAGGAAGAAACGUGU
human.gut.metag.92        UCCAUCGUGAGGUGGAAUCUGAAGGAAGCCGCAGGCAAAGUUCUGAGCCGACGAACAGAAAUCGCAUACAAGGCGGGGCAGAG-CGGACGAGACUGCAACACAAGUCAAAGUCCUA-CUACCCGGA-CUCUGCCACGUAAAUGCGGCGGCUACAUGGAAUGAAGGCUAUUGUA
human.gut.metag.93        UCCAUCGCGAGGUGGAAUCUGAAGGAAACCACGGGCAAAUCUCCGGUCUGACGAACAGAAAUUACAUAGAAGGCUAUGCAUGA--GGGUAAGACUGCUUUACAAGCCGAAGCCCUACUACACGGAA-UCAUGUAUGGUAAAUGUAACGGAUGGAUGGAGAGAAAGAAACGUGU
human.gut.metag.94        UCCAUCGUGAGGUGGAAUCUGAAGAACCCAAUGGGCAAAACUCUGGCCUGACGAACAGAAAUCGCAUAUAAGGCCGUCAGCGA--GGGUAAGUUUGCAUAACAAAACAAAGCCCCACUACACGGAA-UCGCUUUCGGCAAAUGCGGCAGGUA--AAGAGGGAAAGAAUGUGCG
human.gut.metag.97        UCCAUCGUGAGGUGGAAUCUGAAGGAACUCAUGGGCAAAUCUCUGGUCUGACGGACAGAAAUCUUAUAUGAGGGUAUGCAUGA--GGGUAAGGUUGCACGCCCAAUCGAACCACUACUACACGGAA-UCAUGCAUGAUAAAUGAGGCAGAUGGAUGGAGAGAAAAAACGUGUG
walla.gut.metag.17        UCCAUCGCGAGGUGGAAUCUGAAGGAAACCACGGGUAAAGCUCUGGUCUGACGAACAGCAACCACAUAUAAGGUCUUGCAUGA--GGAUAAGGUUGCAAUACAAACUGAAGUCCUACUACACGGAA-UCAUGUGGGAUAAAUGUGGCAGAUAGAUGGAGUGAAAGAAACGUGU
human.gut.metag.100       UCCAUCGUGAGGUGGAAUCUGAAGGAAGCUGUAGGCAAAUCCUUGGUCCGACGGACAGAAAUCGCAUAUGAGGCUAAGCUUCGAGAGAUAAGCUGGCGAAAGACAGCAAAGUCUUAACUACCACAUUAGAAGCAGAGUAAAUGCGGCGGAUUUAUGAGGAGAAAGCGUGCACC
mouse.gut.metag.53        UCCGUCGUGAGACGGAAUCUGAAGGAAGUCUAAGGCAAAAUACUGCACCGAUGAACAAGAAGUAGCUAUAAGGCUGAGGGUAA-CGGAUAAGGUUGCAAACCAAACUGAAGUCCUACUACUCGAAG-UUACUCUUAGUAAAGCUAACGGUGACAUGGUAUGAAAGUUAAUAUC
human.gut.metag.101       UCCAUUGUGAGAUGGAAUCUGAAGGAAGCCUGAGGCAAACCAUUGGUCCGACGGACAGAAAUCAUGUAUAAGGCUUACAGUUC--GGAUAAGACUGCUGAACAAGUUGAAGUCCUAGCUAACAGA--GGACUGGUAGUAGACAUGGCGGAUAGGUGAUGAGAAAGAUAGCGUA
walla.gut.metag.18        UCCACCGUGAGGUGUGAUAUGGAGGAAAGUGUUAGCAAAAUCUUGGCUCAAUGAACAAGAACUUAAUACAAGGCUUGAUAAGA--GGAUAAGACCACAUAACAGGUUAAAGUCCAAAUGUACGUAA-UCUUACCAAGUAAAUUAAGUGAGUA--AAAGAGGAAAGAAUGACUU
human.gut.metag.104       UCCAUCGUGAGGUGGAAUCUGAAGAACCCAAUGGGCAAAACUCUGGCCUGACGAACAGAAAUCGCAUAUAAGGCCGUCAGCGA--GGGUAAGUUUGCAUAACAAAACAAAGCCCUACUACACGGAA-UCGCUUUCGGUAAAUGCGGCAGGUA--AAGAGGGAAAGAAUGUGUG
human.gut.metag.107       UCCAUCGCGAGGUGGAAUCUGAAGGAAGCUGUAAGCAAAUCUCUGGUCCGACGGACAGAAAUCACAUAGAAGGCUAGGCUGCGAGAGAUAAGUUGGCUGAAAGCAACAAAGUCUUAACUAUCACCUUAGUAGCAGAGUAAAUGUGGCGGAUAUAUGGAGAGAAAGCGUGCACC
human.gut.metag.111       UCCAUCGUGAGGUGGAAUCUGACGGAAGCCUAAGGCAAAGCCUUGGUCUGAGGUACACGAAUCACAUUUGAGGCUAAAGCUAU--GGGUAAGCUUGCACGACAAAGUAAAGCCCUAACUAUCAGAA-AUAGCUAGAGUAAUUGCGGCAGAUAGAUGAGGUGAAAGUGCAUGUU
termi.gut.metag.15        UCCAUCGUGAGGUGGAAUCUGAAGGAAGCCGGAGGCAAAGUUCCGGGCCGACGAACAGGAAUCGCAUAUAAGGCAAUACAAGG-CGGACGAGUUUGCCAAACAAAACGAAGUCCUUACUGCCCGAA-CCUUGUAAUGUAAAUGCGGCGGCCACAUGGGAUGAAGGUUAUUGAC
human.gut.metag.114       UCCAUCGUGAGGUGGAAUUUGAAGAACCCAAUGGGCAAAACUUUGGCCUGACGAACAGAAAUUGCAUAUAAGGCCGUCAGCGA--GGGUAAGUUUGCAUAACAAAACAAAGCCCUACUACACGGAA-UCGCUUUCGGUAAAUGCGGCAGGUA--AAGAGGGAAAGAAUGUGUG
human.gut.metag.115       UCCAUCGUGAGGUGGAAUCUGAAGGAAACUCAGGGCAAAUCUUUGGUCUGACGAACAGAAAUCUCAUAUGAGGUCAUGCAUGU--GGGUAAGACAGCAACCCAUGUUAAAGCCCUACUACACGGAA-UCAUGCAUGAUAAAUGAGGCAGAUGGAUGGAGAGGAAGAAACGUGU
termi.gut.metag.17        UCCAUCGUGAGGUGGAAUCUGAAGGAAGCCGGAGGCAAAGUCCCGGGCCGACGAACAGAAACCGCAUAUAAGGCAAUGCAAGG-CGGACGAGUUUGCAUAACAAAACGAAGUCCUUACUGCCCGAA-CCUUGCAGUGUAGAUGCGGCGGCUAUAUGGGAUGAAGGUUAUCAGC
human.gut.metag.116       UCCAUCGUGAGAUGGAAUCUGAAGGAAACUCAGGGCAAAUCUCUGGUCUGACGAACAGAAAUCUCAUAUGAGGUCAUGCAUGU--GGGUAAGGCAGCAAGCCAUGUUGAAGCCCUACUACACGGAA-UCAUGCAUGAUAAAUGAGGCAGAUGGAUGGAGAGGAAGAAACGUGU
human.gut.metag.117       UCCAUCGUGAGAUGGAAUCUGAAGGAAACUCAGGGCAAAUCUCUGGUCUGACGAACAGAAAUCUCAUAUAAGGUUAUGCAUGA--GGAUAAGGCUGCUUACCAAGUCGAAGUCCUACUACACGGAA-UCAUGCAUGAUAAAUGAGGCAGAUGGAUGGAGAGGAAGAAACGUGU
//
