# Supplementary material for: Evolutionary Evidence for Alternative Structure in RNA Sequence Co-variation
Source: PLoS Comput Biol. 2013 Jul 25;9(7):e1003152. doi: 10.1371/journal.pcbi.1003152 (PMC3723493; doi:10.1371/journal.pcbi.1003152)
Supplement: Dataset S1 — Alignments in Stockholm (.sto) format for all RNAs analyzed in the manuscript compressed as a .zip archive. (ZIP) [file pcbi.1003152.s001.zip › Ritz_Alignments_Sto/Purine.Ad.Final.sto]

# STOCKHOLM 1.0

PDB                             ------------CGCUUCAUAUAAUCCUAAUGAUAUGGUUUGGGAGUUUCUACCAAGAGCCUUAAACUCUUGAUUAUGAAGUG-------XXXXXXXX-----XXXXXXXX
CP000922.1/251859-252060        AUACAUGAUUGAACCCUCAUAUAAUUUUGGGAAUAUGGCCCAAAAGUCUCUACCCAAUACCGUAAAUAUUGGACUAUGAGGGAAA-----UCCAGAAC-----GUUCUGGA
CP000560.1/656543-656745        AAUCAAAUAUGCAGAUUCGUAUAAUGGCGGGGAUAUGGCCCGCAAGUUUCUACCAAGCUCCGUAAAGGCUUGACUACGGAUCAAU-----CGUCCCAA-----UUGGGGCG
ABDN02000017.1/67587-67788      AAAUAGUUAGCUACACUCAUAUAAUCGCGGGGAUAUGGCCUGCAAGUUUCUACCGAAGUCCGUAAAACUUUGACUAUGAGUGAGG-----AACUCCAA-----UUGGAGUU
AE017334.2/1497694-1497895      AAAUAGUUAGCUACACUCAUAUAAUCGCGGGGAUAUGGCCUGCAAGUUUCUACCGAAGUCCGUAAAACUUUGACUAUGAGUGAGG-----AACUCCAA-----UUGGAGUU
AE017334.2/262601-262802        AGUGAAUAUUAUGCCGUCGUAUAAUAUCGGGGAUAUGGCCCGAAAGUUUCUACCUAGCUCCGUAAAGGCUUGACUACGAGGCGUU-----GCUUCCAU-----AUGGAAGC
CP001598.1/262501-262702        AGUGAAUAUUAUGCCGUCGUAUAAUAUCGGGGAUAUGGCCCGAAAGUUUCUACCUAGCUCCGUAAAGGCUUGACUACGAGGCGUU-----GCUUCCAU-----AUGGAAGC
CP001598.1/1497594-1497795      AAAUAGUUAGCUACACUCAUAUAAUCGCGGGGAUAUGGCCUGCAAGUUUCUACCGAAGUCCGUAAAACUUUGACUAUGAGUGAGG-----AACUCCAA-----UUGGAGUU
ABLB01000045.1/3644-3845        AGUGAAUAUUAUGCCGUCGUAUAAUAUCGGGGAUAUGGCCCGAAAGUUUCUACCUAGCUCCGUAAAGGCUUGACUACGAGGCGUU-----GCUUCCAU-----AUGGAAGC
ABLH01000004.1/73826-74027      AAAUAGUUAGCUACACUCAUAUAAUCGCGGGGAUAUGGCCUGCAAGUUUCUACCGAAGUCCGUAAAACUUUGACUAUGAGUGAGG-----AACUCCAA-----UUGGAGUU
ABJC01000002.1/72318-72519      AAAUAGUUAGCUACACUCAUAUAAUCGCGGGGAUAUGGCCUGCAAGUUUCUACCGAAGUCCGUAAAACUUUGACUAUGAGUGAGG-----AACUCCAA-----UUGGAGUU
AAEO01000025.1/66855-67056      AAAUAGUUAGCUACACUCAUAUAAUCGCGGGGAUAUGGCCUGCAAGUUUCUACCGAAGUCCGUAAAACUUUGACUAUGAGUGAGG-----AACUCCAA-----UUGGAGUU
AAEO01000030.1/17090-17291      AGUGAAUAUUAUGCCGUCGUAUAAUAUCGGGGAUAUGGCCCGAAAGUUUCUACCUAGCUCCGUAAAGGCUUGACUACGAGGCGUU-----GCUUCCAU-----AUGGAAGC
AAAC01000001.1/796036-796237    AGUGAAUAUUAUGCCGUCGUAUAAUAUCGGGGAUAUGGCCCGAAAGUUUCUACCUAGCUCCGUAAAGGCUUGACUACGAGGCGUU-----GCUUCCAU-----AUGGAAGC
AAAC01000001.1/1985987-1986188  AAAUAGUUAGCUACACUCAUAUAAUCGCGGGGAUAUGGCCUGCAAGUUUCUACCGAAGUCCGUAAAACUUUGACUAUGAGUGAGG-----AACUCCAA-----UUGGAGUU
AE016879.1/262601-262802        AGUGAAUAUUAUGCCGUCGUAUAAUAUCGGGGAUAUGGCCCGAAAGUUUCUACCUAGCUCCGUAAAGGCUUGACUACGAGGCGUU-----GCUUCCAU-----AUGGAAGC
AE016879.1/1497571-1497772      AAAUAGUUAGCUACACUCAUAUAAUCGCGGGGAUAUGGCCUGCAAGUUUCUACCGAAGUCCGUAAAACUUUGACUAUGAGUGAGG-----AACUCCAA-----UUGGAGUU
AAES01000034.1/69121-69322      AAAUAGUUAGCUACACUCAUAUAAUCGCGGGGAUAUGGCCUGCAAGUUUCUACCGAAGUCCGUAAAACUUUGACUAUGAGUGAGG-----AACUCCAA-----UUGGAGUU
AAES01000040.1/14760-14961      AGUGAAUAUUAUGCCGUCGUAUAAUAUCGGGGAUAUGGCCCGAAAGUUUCUACCUAGCUCCGUAAAGGCUUGACUACGAGGCGUU-----GCUUCCAU-----AUGGAAGC
CP001215.1/262954-263155        AGUGAAUAUUAUGCCGUCGUAUAAUAUCGGGGAUAUGGCCCGAAAGUUUCUACCUAGCUCCGUAAAGGCUUGACUACGAGGCGUU-----GCUUCCAU-----AUGGAAGC
AAEN01000023.1/16980-17181      AGUGAAUAUUAUGCCGUCGUAUAAUAUCGGGGAUAUGGCCCGAAAGUUUCUACCUAGCUCCGUAAAGGCUUGACUACGAGGCGUU-----GCUUCCAU-----AUGGAAGC
AAEN01000011.1/67143-67344      AAAUAGUUAGCUACACUCAUAUAAUCGCGGGGAUAUGGCCUGCAAGUUUCUACCGAAGUCCGUAAAACUUUGACUAUGAGUGAGG-----AACUCCAA-----UUGGAGUU
AAEQ01000029.1/70848-71049      AAAUAGUUAGCUACACUCAUAUAAUCGCGGGGAUAUGGCCUGCAAGUUUCUACCGAAGUCCGUAAAACUUUGACUAUGAGUGAGG-----AACUCCAA-----UUGGAGUU
AE017225.1/1497645-1497846      AAAUAGUUAGCUACACUCAUAUAAUCGCGGGGAUAUGGCCUGCAAGUUUCUACCGAAGUCCGUAAAACUUUGACUAUGAGUGAGG-----AACUCCAA-----UUGGAGUU
AE017225.1/262614-262815        AGUGAAUAUUAUGCCGUCGUAUAAUAUCGGGGAUAUGGCCCGAAAGUUUCUACCUAGCUCCGUAAAGGCUUGACUACGAGGCGUU-----GCUUCCAU-----AUGGAAGC
AAEP01000035.1/69365-69566      AAAUAGUUAGCUACACUCAUAUAAUCGCGGGGAUAUGGCCUGCAAGUUUCUACCGAAGUCCGUAAAACUUUGACUAUGAGUGAGG-----AACUCCAA-----UUGGAGUU
AAEP01000043.1/12962-13163      AGUGAAUAUUAUGCCGUCGUAUAAUAUCGGGGAUAUGGCCCGAAAGUUUCUACCUAGCUCCGUAAAGGCUUGACUACGAGGCGUU-----GCUUCCAU-----AUGGAAGC
AAER01000023.1/58182-58383      AAAUAGUUAGCUACACUCAUAUAAUCGCGGGGAUAUGGCCUGCAAGUUUCUACCGAAGUCCGUAAAACUUUGACUAUGAGUGAGG-----AACUCCAA-----UUGGAGUU
CP001407.1/273947-274148        AGUGAAUAUUAUGCCGUCGUAUAAUAUCGGGGAUAUGGCCCGAAAGUUUCUACCUAGCUCCGUAAAGGCUUGACUACGAGGCGUU-----GCUUCCAU-----AUGGAAGC
CP001407.1/1502962-1503163      AAAUAGUUAGCUACACUCAUAUAAUCGCGGGGAUAUGGCCUGCAAGUUUCUACCGAAGUCCGUAAAACUUUGACUAUGAGUGAGG-----AACUCCAA-----UUGGAGUU
ABDM02000013.1/132719-132920    AGUGAAUAUUAUGCCGUCGUAUAAUAUCGGGGAUAUGGCCCGAAAGUUUCUACCUAGCUCCGUAAAGGCUUGACUACGAGGCGUU-----GCUUCCAU-----AUGGAAGC
ACLV01000036.1/159310-159511    AAAUAGUUAGCUACACUCAUAUAAUCGCGGGGAUAUGGCCUGCAAGUUUCUACCGAAGUCCGUAAAACUUUGACUAUGAGUGAGG-----AACUCCAA-----UUGGAGUU
ACLV01000009.1/11604-11805      GUGAAUAUUAUAGCCGUCGUAUAAUAUCGGGGAUAUGGCCCGAAAGUUUCUACCUAGCUCCGUAAAGGCUUGACUACGAGGCGUU-----GCUUCCAU-----AUGGAAGC
ACMF01000008.1/11550-11751      AGUGAAUAUUAUGCCGUCGUAUAAUAUCGGGGAUAUGGCCCGAAAGUUUCUACCUAGCUCCGUAAAGGCUUGACUACGAGGCGUU-----GCUUCCAU-----AUGGAAGC
ACMF01000028.1/97696-97897      AAAUAGUUAGCUACACUCAUAUAAUCGCGGGGAUAUGGCCUGCAAGUUUCUACCGAAGUCCGUAAAACUUUGACUAUGAGUGAGG-----AACUCCAA-----UUGGAGUU
ABDA02000018.1/12588-12789      GUGAAUAUUAUAGCCGUCGUAUAAUAUCGGGGAUAUGGCCCGAAAGUUUCUACCUAGCUCCGUAAAGGCUUGACUACGAGGCGUU-----GCUUCCAU-----AUGGGAGC
ACMR01000072.1/5225-5426        AAAUAGUUAGCUACACUCAUAUAAUCGCGGGGAUAUGGCCUGCAAGUUUCUACCGAAGUCCGUAAAACUUUGACUAUGAGUGAGG-----AACUCCAA-----UUGGAGUU
ACMR01000013.1/7682-7883        AGUGAAUAUUAUGCCGUCGUAUAAUAUCGGGGAUAUGGCCCGAAAGUUUCUACCUAGCUCCGUAAAGGCUUGACUACGAGGCGUU-----GCUUCCAU-----AUGGAAGC
ACMS01000077.1/9233-9434        AAAUAGUUAGCUACACUCAUAUAAUCGCGGGGAUAUGGCCUGCAAGUUUCUACCGAAGUCCGUAAAACUUUGACUAUGAGUGAGG-----AACUCCAA-----UUGGAGUU
ACMS01000017.1/2019-2220        AAUGAAUAUUAUGCCGUCGUAUAAUAUCGGGGAUAUGGCCCGAAAGUUUCUACCUAGCUCCGUAAAGGCUUGACUACGAGGCGUU-----GCUUCCAU-----AUGGAAGC
ACMT01000021.1/7516-7717        AAUGAAUAUUAUGCCGUCGUAUAAUAUCGGGGAUAUGGCCCGAAAGUUUCUACCUAGCUCCGUAAAGGCUUGACUACGAGGCGUU-----GCUUCCAU-----AUGGAAGC
ACMT01000080.1/13031-13232      AAAUAGUUAGCUACACUCAUAUAAUCGCGGGGAUAUGGCCUGCAAGUUUCUACCGAAGUCCGUAAAACUUUGACUAUGAGUGAGG-----AACUCCAA-----UUGGAGUU
CP001177.1/271205-271406        AGUGAAUAUUAUGCCGUCGUAUAAUAUCGGGGAUAUGGCCCGAAAGUUUCUACCUAGCUCCGUAAAGGCUUGACUACGAGGCGUU-----GCUUCCAU-----AUGGAAGC
CP001177.1/1601560-1601761      AAAUAGUUAGCUACACUCAUAUAAUCGCGGGGAUAUGGCCUGCAAGUUUCUACCGAAGUCCGUAAAACUUUGACUAUGAGUGAGG-----AACUCCAA-----UUGGAGUU
ACMP01000053.1/5192-5393        AAUAAGUUAGCUACACUCAUAUAAUCGCGGGGAUAUGGCCUGCAAGUUUCUACCGAAGUCCGUAAAACUUUGACUAUGAGUGAGG-----AACUCCAA-----UUGGAGUU
ACMP01000008.1/11705-11906      AGUGAAUAUUAUGCCGUCGUAUAAUAUCGGGGAUAUGGCCCGAAAGUUUCUACCUAGCUCCGUAAAGGCUUGACUACGAGGCGUU-----GCUUCCAU-----AUGGGAGC
ACLX01000046.1/5159-5360        AAAUAGUUAGCUACACUCAUAUAAUCGCGGGGAUAUGGCCUGCAAGUUUCUACCGAAGUCCGUAAAACUUUGACUAUGAGUGAGG-----AACUCCAA-----UUGGAGUU
ACLX01000009.1/11705-11906      AGUGAAUAUUAUGCCGUCGUAUAAUAUCGGGGAUAUGGCCCGAAAGUUUCUACCUAGCUCCGUAAAGGCUUGACUACGAGGCGUU-----GCUUCCAU-----AUGGAAGC
ACMQ01000051.1/9213-9414        AAAUAGUUAGCUACACUCAUAUAAUCGCGGGGAUAUGGCCUGCAAGUUUCUACCGAAGUCCGUAAAACUUUGACUAUGAGUGAGG-----AACUCCAA-----UUGGAGUU
ACMQ01000010.1/11599-11801      AGUGAAUAUUAUAGCCUCGUAUAAUAUCGGGGAUAUGGCCCGAAAGUUUCUACCUAGCUCCGUAAAGGCUUGACUACGAGGCGUU-----GCUUCCAU-----AUGGAAGC
CP001283.1/263208-263409        AGUGAAUAUUAUGCCGUCGUAUAAUAUCGGGGAUAUGGCCCGAAAGUUUCUACCUAGCUCCGUAAAGGCUUGACUACGAGGCGUU-----GCUUCCAU-----AUGGAAGC
CP001283.1/1565198-1565399      AAAUAGUUAGCUACACUCAUAUAAUCGCGGGGAUAUGGCCUGCAAGUUUCUACCGAAGUCCGUAAAACUUUGACUAUGAGUGAGG-----AACUCCAA-----UUGGAGUU
ACLT01000038.1/72970-73171      AAAUAGUUAGCUACACUCAUAUAAUCGCGGGGAUAUGGCCUGCAAGUUUCUACCGAAGUCCGUAAAACUUUGACUAUGAGUGAGG-----AACUCCAA-----UUGGAGUU
ACLT01000010.1/11605-11806      GUGAAUAUUAUAGCCGUCGUAUAAUAUCGGGGAUAUGGCCCGAAAGUUUCUACCUAGCUCCGUAAAGGCUUGACUACGAGGCGUU-----GCUUCCAU-----AUGGAAGC
AE017194.1/1650407-1650608      AAAUAGUUAGCUACACUCAUAUAAUCGCGGGGAUAUGGCCUGCAAGUUUCUACCGAAGUCCGUAAAACUUUGACUAUGAGUGAGG-----AACUCCAA-----UUGGAGUU
AE017194.1/296465-296666        AGUGAAUAUUAUGCCGUCGUAUAAUAUCGGGGAUAUGGCCCGAAAGUUUCUACCUAGCUCCGUAAAGGCUUGACUACGAGGCGUU-----GCUUCCAU-----AUGGAAGC
AE016877.1/1515239-1515440      AAAUAGUUAGCUACACUCAUAUAAUCGCGGGGAUAUGGCCUGCAAGUUUCUACCGAAGUCCGUAAAACUUUGACUAUGAGUGAGG-----AACUCCAA-----UUGGAGUU
AE016877.1/261558-261759        AGUGAAUAUUAUGCCGUCGUAUAAUAUCGGGGAUAUGGCCCGAAAGUUUCUACCUAGCUCCGUAAAGGCUUGACUACGAGGCGUU-----GCUUCCAU-----AUGGAAGC
ACLZ01000005.1/11614-11815      AGUGAAUAUUAUGCCGUCGUAUAAUAUCGGGGAUAUGGCCCGAAAGUUUCUACCUAGCUCCGUAAAGGCUUGACUACGAGGCGUU-----GCUUCCAU-----AUGGAAGC
ACLZ01000022.1/15329-15530      AAAUAGUUAGCUACACUCAUAUAAUCGCGGGGAUAUGGCCUGCAAGUUUCUACCGAAGUCCGUAAAACUUUGACUAUGAGUGAGG-----AACUCCAA-----UUGGAGUU
CP001176.1/1545324-1545525      AAAUAGUUAGCUACACUCAUAUAAUCGCGGGGAUAUGGCCUGCAAGUUUCUACCGAAGUCCGUAAAACUUUGACUAUGAGUGAGG-----AACUCCAA-----UUGGAGUU
CP001176.1/261148-261349        AGUGAAUAUUAUGCCGUCGUAUAAUAUCGGGGAUAUGGCCCGAAAGUUUCUACCUAGCUCCGUAAAGGCUUGACUACGAGGCGUU-----GCUUCCAU-----AUGGAAGC
ACME01000007.1/11597-11798      AGUGAAUAUUAUGCCGUCGUAUAAUAUCGGGGAUAUGGCCCGAAAGUUUCUACCUAGCUCCGUAAAGGCUUGACUACGAGGCGUU-----GCUUCCAU-----AUGGAAGC
ACME01000027.1/9200-9401        AAAUAGUUAGCUACACUCAUAUAAUCGCGGGGAUAUGGCCUGCAAGUUUCUACCGAAGUCCGUAAAACUUUGACUAUGAGUGAGG-----AACUCCAA-----UUGGAGUU
ACMD01000064.1/5237-5438        AAAUAGUUAGCUACACUCAUAUAAUCGCGGGGAUAUGGCCUGCAAGUUUCUACCGAAGUCCGUAAAACUUUGACUAUGAGUGAGG-----AACUCCAA-----UUGGAGUU
ACMD01000013.1/11661-11862      AGUGAAUAUUAUGCCGUCGUAUAAUAUCGGGGAUAUGGCCCGAAAGUUUCUACCUAGCUCCGUAAAGGCUUGACUACGAGGCGUU-----GCUUCCAU-----AUGGAAGC
ACMB01000009.1/11723-11925      AGUGAAUAUUAUAGCCUCGUAUAAUAUCGGGGAUAUGGCCCGAAAGUUUCUACCUAGCUCCGUAAAGGCUUGACUACGAGGCGUU-----GCUUCCAU-----AUGGAAGC
ACMB01000031.1/97415-97616      AAAUAGUUAGCUACACUCAUAUAAUCGCGGGGAUAUGGCCUGCAAGUUUCUACCGAAGUCCGUAAAACUUUGACUAUGAGUGAGG-----AACUCCAA-----UUGGAGUU
ACMC01000034.1/35892-36093      AAAUAGUUAGCUACACUCAUAUAAUCGCGGGGAUAUGGCCUGCAAGUUUCUACCGAAGUCCGUAAAACUUUGACUAUGAGUGAGG-----AACUCCAA-----UUGGAGUU
ACMC01000008.1/2071-2272        AGUGAAUAUUAUGCCGUCGUAUAAUAUCGGGGAUAUGGCCCGAAAGUUUCUACCUAGCUCCGUAAAGGCUUGACUACGAGGCGUU-----GCUUCCAU-----AUGGAAGC
ACLU01000011.1/13617-13818      AGUGAAUAUUAUGCCGUCGUAUAAUAUCGGGGAUAUGGCCCGAAAGUUUCUACCUAGCUCCGUAAAGGCUUGACUACGAGGCGUU-----GCUUCCAU-----AUGGAAGC
ACLU01000038.1/95958-96159      AAAUAGUUAGCUACACUCAUAUAAUCGCGGGGAUAUGGCCUGCAAGUUUCUACCGAAGUCCGUAAAACUUUGACUAUGAGUGAGG-----AACUCCAA-----UUGGAGUU
CP000001.1/1532482-1532683      AAAUAGUUAGCUACACUCAUAUAAUCGCGGGGAUAUGGCCUGCAAGUUUCUACCGAAGUCCGUAAAACUUUGACUAUGAGUGAGG-----AACUCCAA-----UUGGAGUU
CP000001.1/267835-268036        AGUGAAUAUUAUGCCGUCGUAUAAUAUCGGGGAUAUGGCCCGAAAGUUUCUACCUAGCUCCGUAAAGGCUUGACUACGAGGCGUU-----GCUUCCAU-----AUGGAAGC
ACMO01000008.1/11605-11806      GUGAAUAUUAUAGCCGUCGUAUAAUAUCGGGGAUAUGGCCCGAAAGUUUCUACCUAGCUCCGUAAAGGCUUGACUACGAGGCGUU-----GCUUCCAU-----AUGGGAGC
ACMO01000028.1/72891-73092      AAAUAGUUAGCUACACUCAUAUAAUCGCGGGGAUAUGGCCUGCAAGUUUCUACCGAAGUCCGUAAAACUUUGACUAUGAGUGAGG-----AACUCCAA-----UUGGAGUU
AAEK01000017.1/88397-88598      AGUGAAUAUUAUGCCGUCGUAUAAUAUCGGGGAUAUGGCCCGAAAGUUUCUACCUAGCUCCGUAAAGGCUUGACUACGAGGCGUU-----GCUUCCAU-----AUGGAAGC
CP001186.1/253132-253333        AGUGAAUAUUAUGCCGUCGUAUAAUAUCGGGGAUAUGGCCCGAAAGUUUCUACCUAGCUCCGUAAAGGCUUGACUACGAGGCGUU-----GCUUCCAU-----AUGGAAGC
CP001186.1/1490418-1490619      AAAUAGUUAGCUACACUCAUAUAAUCGCGGGGAUAUGGCCUGCAAGUUUCUACCGAAGUCCGUAAAACUUUGACUAUGAGUGAGG-----AACUCCAA-----UUGGAGUU
ABDL02000004.1/65335-65536      AAAUAGUUAGCUACACUCAUAUAAUCGCGGGGAUAUGGCCUGCAAGUUUCUACCGAAGUCCGUAAAACUUUGACUAUGAGUGAGG-----AACUCCAA-----UUGGAGUU
ABDL02000043.1/12472-12673      AGUGAAUAUUAUGCCGUCGUAUAAUAUCGGGGAUAUGGCCCGAAAGUUUCUACCUAGCUCCGUAAAGGCUUGACUACGAGGCGUU-----GCUUCCAU-----AUGGAAGC
ACLW01000044.1/5248-5449        AAAUAGUUAGCUACACUCAUAUAAUCGCGGGGAUAUGGCCUGCAAGUUUCUACCGAAGUCCGUAAAACUUUGACUAUGAGUGAGG-----AACUCCAA-----UUGGAGUU
ACLW01000009.1/11373-11574      AGUGAAUAUUAUGCCGUCGUAUAAUAUCGGGGAUAUGGCCCGAAAGUUUCUACCUAGCUCCGUAAAGGCUUGACUACGAGGCGUU-----GCUUCCAU-----AUGGAAGC
ABDK02000016.1/124854-125055    AGUGAAUAUUAUGCCGUCGUAUAAUAUCGGGGAUAUGGCCCGAAAGUUUCUACCUAGCUCCGUAAAGGCUUGACUACGAGGCGUU-----GCUUCCAU-----AUGGAAGC
CP000227.1/268226-268427        AGUGAAUAUUAUGCCGUCGUAUAAUAUCGGGGAUAUGGCCCGAAAGUUUCUACCUAGCUCCGUAAAGGCUUGACUACGAGGCGUU-----GCUUCCAU-----AUGGAAGC
CP000227.1/1600372-1600573      AAAUAGUUAGCUACACUCAUAUAAUCGCGGGGAUAUGGCCUGCAAGUUUCUACCGAAGUCCGUAAAACUUUGACUAUGAGUGAGG-----AACUCCAA-----UUGGAGUU
ACLY01000033.1/6602-6803        AAAUAGUUAGCUACACUCAUAUAAUCGCGGGGAUAUGGCCUGCAAGUUUCUACCGAAGUCCGUAAAACUUUGACUAUGAGUGAGG-----AACUCCAA-----UUGGAGUU
ACLY01000008.1/11424-11625      AGUGAAUAUUAUGCCGUCGUAUAAUAUCGGGGAUAUGGCCCGAAAGUUUCUACCUAGCUCCUUAAAGGCUUGACUACGAGGCGUU-----GCUUCCAU-----AUGGAAGC
ACMH01000009.1/11598-11799      AGUGAAUAUUAUGCCGUCGUAUAAUAUCGGGGAUAUGGCCCGAAAGUUUCUACCUAGCUCCGUAAAGGCUUGACUACGAGGCGUU-----GCUUCCAU-----AUGGAAGC
ACMH01000039.1/72911-73112      AAAUAGUUAGCUACACUCAUAUAAUCGCGGGGAUAUGGCCUGCAAGUUUCUACCGAAGUCCGUAAAACUUUGACUAUGAGUGAGG-----AACUCCAA-----UUGGAGUU
ACMG01000009.1/2079-2280        AGUGAAUAUUAUGCCGUCGUAUAAUAUCGGGGAUAUGGCCCGAAAGUUUCUACCUAGCUCCGUAAAGGCUUGACUACGAGGCGUU-----GCUUCCAU-----AUGGAAGC
ACMG01000028.1/74311-74512      AAAUAGUUAGCUACACUCAUAUAAUCGCGGGGAUAUGGCCUGCAAGUUUCUACCGAAGUCCGUAAAACUUUGACUAUGAGUGAGG-----AACUCCAA-----UUGGAGUU
ACMI01000112.1/74426-74627      AAAUAGUUAGCUACACUCAUAUAAUCGCGGGGAUAUGGCCUGCAAGUUUCUACCGAAGUCCGUAAAACUUUGACUAUGAGUGAGG-----AACUCCAA-----UUGGAGUU
ACMI01000052.1/93-294           AGUGAAUAUUAUGCCGUCGUAUAAUAUCGGGGAUAUGGCCCGAAAGUUUCUACCUAGCUCCGUAAAGGCUUGACUACGAGGCGUU-----GCUUCCAU-----AUGGAAGC
ACMJ01000010.1/2064-2265        AGUGAAUAUUAUGCCGUCGUAUAAUAUCGGGGAUAUGGCCCGAAAGUUUCUACCUAGCUCCGUAAAGGCUUGACUACGAGGCGUU-----GCUUCCAU-----AUGGAAGC
ACMJ01000036.1/74426-74627      AAAUAGUUAGCUACACUCAUAUAAUCGCGGGGAUAUGGCCUGCAAGUUUCUACCGAAGUCCGUAAAACUUUGACUAUGAGUGAGG-----AACUCCAA-----UUGGAGUU
ACMK01000013.1/8316-8517        AGUGAAUAUUAUGCCGUCGUAUAAUAUCGGGGAUAUGGCCCGAAAGUUUCUACCUAGCUCCGUAAAGGCUUGACUACGAGGCGUU-----GCUUCCAU-----AUGGAAGC
ACMK01000049.1/16773-16974      AAAUAGUUAGCUACACUCAUAUAAUCGCGGGGAUAUGGCCUGCAAGUUUCUACCGAAGUCCGUAAAACUUUGACUAUGAGUGAGG-----AACUCCAA-----UUGGAGUU
ACML01000122.1/101816-102019    UCUUAAAUAUCAUUACUCGUAUAUACUCGGUAAUAUGGUCCGAGCGUUUCUACCUAGUUCCUGAAAAACUAGACUACGGGUUAAA-----AAACUGAA-----UUCGGUUU
ACML01000030.1/4490-4692        AAUGAAUAUUACAGCCUCGUAUAAUAUCGGGGAUAUGGCCCGAAAGUUUCUACCUAGCUCCGUAAAGGCUUGACUACGAGGCGUU-----GCUUCCAU-----AUGGAGGC
ACML01000096.1/18625-18826      AAUAAGUUAGCUACACUCAUAUAAUCGCGGGGAUAUGGCCUGCAAGUUUCUACCGAAGUCCGUAAAACUUUGACUAUGAGUGAGG-----AACUCCAA-----UUGGAGUU
ACMN01000008.1/2066-2267        AGUGAAUAUUAUGCCGUCGUAUAAUAUCGGGGAUAUGGCCCGAAAGUUUCUACCUAGCUCCGUAAAGGCUUGACUACGAGGCGUU-----GCUUCCAU-----AUGGAAGC
ACMN01000033.1/74319-74520      AAAUAGUUAGCUACACUCAUAUAAUCGCGGGGAUAUGGCCUGCAAGUUUCUACCGAAGUCCGUAAAACUUUGACUAUGAGUGAGG-----AACUCCAA-----UUGGAGUU
ACMM01000134.1/72881-73082      AAAUAGUUAGCUACACUCAUAUAAUCGCGGGGAUAUGGCCUGCAAGUUUCUACCGAAGUCCGUAAAACUUUGACUAUGAGUGAGG-----AACUCCAA-----UUGGAGUU
ACMM01000054.1/2057-2258        GUGAAUAUUAUAGCCGUCGUAUAAUAUCGGGGAUAUGGCCCGAAAGUUUCUACCUAGCUCCGUAAAGGCUUGACUACGAGGCGUU-----GCUUCCAU-----AUGGGAGC
ABCZ02000027.1/12378-12579      AGUGAAUAUUAUGCCGUCGUAUAAUAUCGGGGAUAUGGCCCGAAAGUUUCUACCUAGCUCCGUAAAGGCUUGACUACGAGGCGUU-----GCUUCCAU-----AUGGAAGC
ACLS01000010.1/11557-11758      AGUGAAUAUUAUGCCGUCGUAUAAUAUCGGGGAUAUGGCCCGAAAGUUUCUACCUAGCUCCGUAAAGGCUUGACUACGAGGCGUU-----GCUUCCAU-----AUGGAAGC
ACLS01000047.1/41979-42180      AAAUAGUUAGCUACACUCAUAUAAUCGCGGGGAUAUGGCCUGCAAGUUUCUACCGAAGUCCGUAAAACUUUGACUAUGAGUGAGG-----AACUCCAA-----UUGGAGUU
ACMA01000031.1/41124-41325      AAAUAGUUAGCUACACUCAUAUAAUCGCGGGGAUAUGGCCUGCAAGUUUCUACCGAAGUCCGUAAAACUUUGACUAUGAGUGAGG-----AACUCCAA-----UUGGAGUU
ACMA01000006.1/11600-11801      AGUGAAUAUUAUGCCGUCGUAUAAUAUCGGGGAUAUGGCCCGAAAGUUUCUACCUAGCUCCGUAAAGGCUUGACUACGAGGCGUU-----GCUUCCAU-----AUGGAAGC
CP000764.1/1409725-1409926      AAUAAGUUAGCUACACUCAUAUAAUCGCAGGAAUAAGGCCUGCAAGUUUCUACCGAAGUCCGUAAAACUUCGACUAUGAGUGAGG-----AGCUCCAA-----UUGGGGUU
CP000764.1/273018-273220        AGUGAAUAUUAUAGCCUCGUAUAAUCUCGGGGAUAUGGCCCGAAAGUUUCUACCUAGCUCCGUAAAGGCUUGACUACGAGGCGUU-----GCUUCCAU-----AUGGAAGC
AP006627.1/1039390-1039591      UCCAAUAGGAAAAUACCCGUAUAAUUGCAGGAAUAAGGCCUGCACGUUUCUACCGAGCCCCGUAAAGGCUUGACUACGGCAUGAU------AGCCUCA-----UGGGGUU-
AAWV02000002.1/233374-233575    AACUGAACGCAUUCACUCAUAUAAUCGCGGGAAUAUGGCCCGCAAGUUUCUACCAGGCUCCGUAAAGGCCUGACUAUGGGUGGGC-----AGCUCAAA-----GUUCCUUU
ABFU01000013.1/114303-114504    ACUAAUAAGAAACACGUCGUAUAAUAUCGGGAAUAUGGCCCGAAAGUUUCUACCGAGCUCCGUAAAGGCUUGACUACGAGGUAUU-----CCCUUGAA-----UUCAGGGC
CP000002.3/693175-693376        AUUUAAAAAAGACUUGUCGUAUAAUCAUGGGGAUAUGGCCCAUAAGUUUCUACCAAGCUCCGUAAAAGCUUGACUACGCUUGUAU------AAGCGUC-----GGCGUUU-
AE017333.1/692981-693182        AUUUAAAAAAGACUUGUCGUAUAAUCAUGGGGAUAUGGCCCAUAAGUUUCUACCAAGCUCCGUAAAAGCUUGACUACGCUUGUAU------AAGCGUC-----GGCGUUU-
ACMU01000035.1/5141-5342        AAUAAGUUAGCUACACUCAUAUAAUCGCGGGGAUAUGGCCUGCAAGUUUCUACCGAAGUCCGUAAAACUUUGACUAUGAGUGAGG-----AACUCCAA-----UUGGAGUU
ACMU01000008.1/11703-11904      AGUGAAUAUUAUGCCGUCGUAUAAUAUCGGGGAUAUGGCCCGAAAGUUUCUACCUAGCUCCGUAAAGGCUUGACUACGAGGCGUU-----GCUUCCAU-----AUGGAAGC
ACMV01000027.1/3922-4124        AAUGAAUAUUACAGCCUCGUAUAAUAUCGGGGAUAUGGCCCGAAAGUUUCUACCUAGCUCCGUAAAGGCUUGACUACGAGGCGUU-----GCUUCCAU-----AUGGAAGC
ACMW01000008.1/11483-11685      AAUGAAUAUUACAGCCUCGUAUAAUAUCGGGGAUAUGGCCCGAAAGUUUCUACCUAGCUCCGUAAAGGCUUGACUACGAGGCGUU-----GCUUCCAU-----AUGGAAGC
ACMX01000007.1/11484-11686      AAUGAAUAUUACAGCCUCGUAUAAUAUCGGGGAUAUGGCCCGAAAGUUUCUACCUAGCUCCGUAAAGGCUUGACUACGAGGCGUU-----GCUUCCAU-----AUGGAAGC
CP000813.1/629059-629260        AUCAAAUAGAUAGAAGUCGUAUAAUAGCGGGGAUAUGGCCCGCAAGUUUCUACCAAGCUCCGUAAAAGCUUGACUACGUCAAUUC------AAGCGUC-----GGCGUUU-
ABHZ01000004.1/169089-169290    AUAACGUGAACACGCUUCGUAUAUCUCCGGAAAUAGGGUCCGGAAGUCUCUACCGGGUGCCGUAAACACCCGACUAUGAAGGUGG-----CCUUCG---------CGGAGG
U51115.1/11655-11856            AUCAAAUAAGAUGAAUUCGUAUAAUCGCGGGAAUAUGGCUCGCAAGUCUCUACCAAGCUCCGUAAAGGCUUGACUACGUAAACAU-------AGCGUC-----GACGUU--
AL009126.3/694425-694626        AUCAAAUAAGAUGAAUUCGUAUAAUCGCGGGAAUAUGGCUCGCAAGUCUCUACCAAGCUCCGUAAAGGCUUGACUACGUAAACAU------AAGCGUC-----GACGUUU-
ABQK01000004.1/232798-232999    AUCAAAUAAGAUGAAUUCGUAUAAUCGCGGGAAUAUGGCUCGCAAGUCUCUACCAAGCUCCGUAAAGGCUUGACUACGUAAACAU------AAGCGUC-----GACGUUU-
ABQM01000006.1/201955-202156    AUCAAAUAAGAUGAAUUCGUAUAAUCGCGGGAAUAUGGCUCGCAAGUCUCUACCAAGCUCCGUAAAGGCUUGACUACGUAAACAU------AAGCGUC-----GACGUUU-
ABQL01000004.1/232799-233000    AUCAAAUAAGAUGAAUUCGUAUAAUCGCGGGAAUAUGGCUCGCAAGUCUCUACCAAGCUCCGUAAAGGCUUGACUACGUAAACAU-------AGCGUC-----GACGUU--
ABQN01000006.1/232800-233001    AUCAAAUAAGAUGAAUUCGUAUAAUCGCGGGAAUAUGGCUCGCAAGUCUCUACCAAGCUCCGUAAAGGCUUGACUACGUAAACAU-------AGCGUC-----GACGUU--
ACMZ01000008.1/14146-14347      AGUGAAUAUUAUGCCGUCGUAUAAUAUCGGGGAUAUGGCCCGAAAGUUUCUACCUAGCUCCGUAAAGGCUUGACUACGAGGCGUU-----GCUUCCAU-----AUGGAAGC
ACMZ01000038.1/72667-72868      AAAUAGUUAGCUACACUCAUAUAAUCGCGGGGAUAUGGCCUGCAAGUUUCUACCGAAGUCCGUAAAACUUUGACUAUGAGUGAGG-----AACUCCAA-----UUGGAGUU
ACNK01000009.1/11443-11644      AGUGAAUAUUAUGCCGUCGUAUAAUAUCGGGGAUAUGGCCCGAAAGUUUCUACCUAGCUCCGUAAAGGCUUGACUACGAGGCGUU-----GCUUCCAU-----AUGGAAGC
ACNK01000038.1/24944-25145      AAAUAGUUAGCUACACUCAUAUAAUCGCGGGGAUAUGGCCUGCAAGUUUCUACCGAAGUCCGUAAAACUUUGACUAUGAGUGAGG-----AACUCCAA-----UUGGAGUU
ACNL01000054.1/36281-36482      AAAUAGUUAGCUACACUCAUAUAAUCGCGGGGAUAUGGCCUGCAAGUUUCUACCGAAGUCCGUAAAACUUUGACUAUGAGUGAGG-----AACUCCAA-----UUGGAGUU
ACNL01000239.1/10225-10426      AGUGAAUAUUAUGCCGUCGUAUAAUAUCGGGGAUAUGGCCCGAAAGUUUCUACCUAGCUCCGUAAAGGCUUGACUACGAGGCGUU-----GCUUCCAU-----AUGGAAGC
ACNG01000047.1/48085-48286      AAAUAGUUAGCUACACUCAUAUAAUCGCGGGGAUAUGGCCUGCAAGUUUCUACCGAAGUCCGUAAAACUUUGACUAUGAGUGAGG-----AACUCCAA-----UUGGAGUU
ACNG01000012.1/11550-11751      AGUGAAUAUUAUGCCGUCGUAUAAUAUCGGGGAUAUGGCCCGAAAGUUUCUACCUAGCUCCGUAAAGGCUUGACUACGAGGCGUU-----GCUUCCAU-----AUGGAAGC
ACNF01000044.1/15341-15542      AAAUAGUUAGCUACACUCAUAUAAUCGCGGGGAUAUGGCCUGCAAGUUUCUACCGAAGUCCGUAAAACUUUGACUAUGAGUGAGG-----AACUCCAA-----UUGGAGUU
ACNF01000008.1/14147-14348      AGUGAAUAUUAUGCCGUCGUAUAAUAUCGGGGAUAUGGCCCGAAAGUUUCUACCUAGCUCCGUAAAGGCUUGACUACGAGGCGUU-----GCUUCCAU-----AUGGAAGC
ACNI01000009.1/11606-11807      AGUGAAUAUUAUGCCGUCGUAUAAUAUCGGGGAUAUGGCCCGGAAGUUUCUACCUAGCUCCGUAAAGGCUUGACUACGAGGCGUU-----GCUUCCAU-----AUGGAAGC
ACNI01000036.1/32191-32392      AAAUAGUUAGCUACACUCAUAUAAUCGCGGGGAUAUGGCCUGCAAGUUUCUACCGAAGUCCGUAAAACUUUGACUAUGAGUGAGG-----AACUCCAA-----UUGGAGUU
AAJM01000184.1/8148-8349        AAAUAGUUAGCUACACUCAUAUAAUCGCGGGGAUAUGGCCUGCAAGUUUCUACCGAAGUCCGUAAAACUUUGACUAUGAGUGAGG-----AACUCCAA-----UUGGAGUU
AE017355.1/268537-268738        AGUGAAUAUUAUGCCGUCGUAUAAUAUCGGGGAUAUGGCCCGAAAGUUUCUACCUAGCUCCGUAAAGGCUUGACUACGAGGCGUU-----GCUUCCAU-----AUGGAAGC
AE017355.1/1521880-1522081      AAAUAGUUAGCUACACUCAUAUAAUCGCGGGGAUAUGGCCUGCAAGUUUCUACCGAAGUCCGUAAAACUUUGACUAUGAGUGAGG-----AACUCCAA-----UUGGAGUU
ACND01000202.1/4258-4459        GUGAAUAUUAUAGCCGUCGUAUAAUAUCGGGGAUAUGGCCCGAAAGUUUCUACCUAGCUCCGUAAAGGCUUGACUACGAGGCGUU-----GCUUCCAU-----AUGGAAGC
ACND01000042.1/33096-33297      AAAUAGUUAGCUACACUCAUAUAAUCGCGGGGAUAUGGCCUGCAAGUUUCUACCGAAGUCCGUAAAACUUUGACUAUGAGUGAGG-----AACUCCAA-----UUGGAGUU
ACNE01000007.1/11377-11578      AGUGAAUAUUAUGCCGUCGUAUAAUAUCGGGGAUAUGGCCCGAAAGUUUCUACCUAGCUCCGUAAAGGCUUGACUACGAGGCGUU-----GCUUCCAU-----AUGGAAGC
ACNE01000033.1/97890-98091      AAAUAGUUAGCUACACUCAUAUAAUCGCGGGGAUAUGGCCUGCAAGUUUCUACCGAAGUCCGUAAAACUUUGACUAUGAGUGAGG-----AACUCCAA-----UUGGAGUU
ACNC01000354.1/1677-1878        AGUGAAUAUUAUGCCGUCGUAUAAUAUCGGGGAUAUGGCCCGAAAGUUUCUACCUAGCUCCGUAAAGGCUUGACUACGAGGCGUU-----GCUUCCAU-----AUGGAAGC
ACNC01000059.1/9171-9372        AAAUAGUUAGCUACACUCAUAUAAUCGCGGGGAUAUGGCCUGCAAGUUUCUACCGAAGUCCGUAAAACUUUGACUAUGAGUGAGG-----AACUCCAA-----UUGGAGUU
ACNH01000032.1/2811-3012        AAAUAGUUAGCUACACUCAUAUAAUCGCGGGGAUAUGGCCUGCAAGUUUCUACCGAAGUCCGUAAAACUUUGACUAUGAGUGAGG-----AACUCCAA-----UUGGAGUU
ACNH01000008.1/11548-11749      AGUGAAUAUUAUGCCGUCGUAUAAUAUCGGGGAUAUGGCCCGAAAGUUUCUACCUAGCUCCGUAAAGGCUUGACUACGAGGCGUU-----GCUUCCAU-----AUGGAAGC
ACNJ01000034.1/50540-50741      AAAUAGUUAGCUACACUCAUAUAAUCGCGGGGAUAUGGCCUGCAAGUUUCUACCGAAGUCCGUAAAACUUUGACUAUGAGUGAGG-----AACUCCAA-----UUGGAGUU
ACNJ01000009.1/11550-11751      AGUGAAUAUUAUGCCGUCGUAUAAUAUCGGGGAUAUGGCCCGAAAGUUUCUACCUAGCUCCGUAAAGGCUUGACUACGAGGCGUU-----GCUUCCAU-----AUGGAAGC
ACNB01000062.1/36303-36504      AAAUAGUUAGCUACACUCAUAUAAUCGCGGGGAUAUGGCCUGCAAGUUUCUACCGAAGUCCGUAAAACUUUGACUAUGAGUGAGG-----AACUCCAA-----UUGGAGUU
ACNB01000009.1/15338-15539      AGUGAAUAUUAUGCCGUCGUAUAAUAUCGGGGAUAUGGCCCGAAAGUUUCUACCUAGCUCCGUAAAGGCUUGACUACGAGGCGUU-----GCUUCCAU-----AUGGAAGC
ACNA01000040.1/34823-35024      AAAUAGUUAGCUACACUCAUAUAAUCGCGGGGAUAUGGCCUGCAAGUUUCUACCGAAGUCCGUAAAACUUUGACUAUGAGUGAGG-----AACUCCAA-----UUGGAGUU
ACNA01000008.1/14147-14348      AGUGAAUAUUAUGCCGUCGUAUAAUAUCGGGGAUAUGGCCCGAAAGUUUCUACCUAGCUCCGUAAAGGCUUGACUACGAGGCGUU-----GCUUCCAU-----AUGGAAGC
ACMY01000008.1/11444-11645      AGUGAAUAUUAUGCCGUCGUAUAAUAUCGGGGAUAUGGCCCGAAAGUUUCUACCUAGCUCCGUAAAGGCUUGACUACGAGGCGUU-----GCUUCCAU-----AUGGAAGC
ACMY01000044.1/40852-41053      AAAUAGUUAGCUACACUCAUAUAAUCGCGGGGAUAUGGCCUGCAAGUUUCUACCGAAGUCCGUAAAACUUUGACUAUGAGUGAGG-----AACUCCAA-----UUGGAGUU
CP000485.1/1557047-1557248      AAAUAGUUAGCUACACUCAUAUAAUCGCGGGGAUAUGGCCUGCAAGUUUCUACCGAAGUCCGUAAAACUUUGACUAUGAGUGAGG-----AACUCCAA-----UUGGAGUU
CP000485.1/283558-283759        AGUGAAUAUUAUGCCGUCGUAUAAUAUCGGGGAUAUGGCCCGAAAGUUUCUACCUAGCUCCGUAAAGGCUUGACUACGAGGCGUU-----GCUUCCAU-----AUGGAAGC
CP000903.1/1536303-1536504      AAAUAGUUAGCUACACUCAUAUAAUCGCGGGGAUAUGGCCUGCAAGUUUCUACCGAAGUCCGUAAAACUUUGACUAUGAGUGAGG-----AACUCCAA-----UUGGAGUU
CP000903.1/264179-264380        AGUGAAUAUUAUGCCGUCGUAUAAUAUCGGGGAUAUGGCCCGAAAGUUUCUACCUAGCUCCGUAAAGGCUUGACUACGAGGCGUU-----GCUUCCAU-----AUGGAAGC
CP000726.1/362953-363154        AUAUCAUAUAAAAAGCUCGUAUAUCAUCGGUAAUAUGGUCCGAAAGUUUCUACCUGCUACCAUAAAUAGCAGACUACGGGGUAUU-----ACCUCAAU-----AUUGAGGU
AM412317.1/369858-370059        AUAUCAUAUAAAAAGCUCGUAUAUCAUCGGUAAUAUGGUCCGAAAGUUUCUACCUGCUACCAUAAAUAGCAGACUACGGGGUAUU-----ACCUCAAU-----AUUGAGGU
CP000727.1/362952-363153        AUAUCAUAUAAAAAGCUCGUAUAUCAUCGGUAAUAUGGUCCGAAAGUUUCUACCUGCUACCAUAAAUAGCAGACUACGGGGUAUU-----ACCUCAAU-----AUUGAGGU
CP001581.1/404633-404834        AUAUCAUAUAAAAAGCUCGUAUAUCAUCGGUAAUAUGGUCCGAAAGUUUCUACCUGCUACCAUAAAUAGCAGACUACGGGGUAUU-----ACCUCAAU-----AUUGAGGU
CP000962.1/379398-379599        AUAUCAUAUAAAAAGCUCGUAUAUCAUCGGUAAUAUGGUCCGAAAGUUUCUACCUGCUACCAUAAAUAGCAGACUACGGGGUAUU-----ACCUCAAU-----AUUGAGGU
CP001056.1/1516712-1516913      AAUAAAUAAUAAUAUCCCAUAUAUUUCUGAUAAUAGGGUUCAGAUGUUUCUACGAGAUACCGUAAAAUUCUCGCUAUGGGUAAAU-----UACUAGCA-----AUGCUAGU
CP001056.1/1764762-1764963      CAUUCAUACGAAAGACUCGUAUAUUUCCGAUAUAAUGGUUGGAAAGUUUCUACCUGCUACCGUAAAUAGCAGACUACGAGGUAUU-----ACCUCAAA-----UUUGAGGU
CP000939.1/395771-395972        AUAUCAUAUAAAAAGCUCGUAUAUCAUCGGUAAUAUGGUCCGAAAGUUUCUACCUGCUACCAUAAAUAGCAGACUACGGGGUAUU-----ACCUCAAU-----AUUGAGGU
CP001083.1/366127-366328        AUAUCAUAUAAAAAGCUCGUAUAUCAUCGGUAAUAUGGUCCGAAAGUUUCUACCUGCUACCAUAAAUAGCAGACUACGGGGUAUU-----ACCUCAAU-----AUUGAGGU
ABDP01000024.1/6373-6574        AUAUCAUAUAAAAAGCUCGUAUAUCAUCGGUAAUAUGGUCCGAAAGUUUCUACCUGCUACCAUAAAUAGCAGACUACGGGGUAUU-----ACCUCAAU-----AUUGAGGU
CP001078.1/1487041-1487242      AAUAAAUAAUAAUAUCCCAUAUAUUUCUGAUAAUAGGGUUCAGAUGUUUCUACGAGAUACCGUAAAAUUCUCGCUAUGGGUAAAU-----UACUAGUA-----UGCUAGUA
CP000728.1/374097-374298        AUAUCAUAUAAAAAGCUCGUAUAUCAUCGGUAAUAUGGUCCGAAAGUUUCUACCUGCUACCAUAAAUAGCAGACUACGGGGUAUU-----ACCUCAAU-----AUUGAGGU
ABDO02000001.1/277112-277313    AUAUCAUAUAAAAAGCUCGUAUAUCAUCGGUAAUAUGGUCCGAAAGUUUCUACCUGCUACCAUAAAUAGCAGACUACGGGGUAUU-----ACCUCAAU-----AUUGAGGU
CP001348.1/1707991-1708192      AUUAUGGAAAAGUAUCCCGUAUAUUUUCGGUAAUAUGGUCCGACAGUUUCUACGAAGCCCCGUAAAGGCUUUGCUACGGGUGUUC-----CUCCCAAU-----AUUGGGAG
ACDK01000023.1/32692-32893      AUAAAUUAAGAAAUGCUCGUAUAUCAUCGGUGAUAUGGACCGAAAGUUUCUACCUGCUACCGUAAAAGGCAGACUACGAGGUAUU-----ACCUCG---------CGAGGU
ABKW02000004.1/279995-280196    CAAAUGAAUAUAUCAUCCAUAUAAUCUCAAUAAUAAGGUUUGAGAGUCUCUACGAGGGACCAUAAAUCCCUGUCUAUGGAUGAAU-----GUUCCGCU-----GCGGAAUU
CP000612.1/2517886-2518087      AAAUAAAAAAAUUAACUCGUAUAUUUUCAAGAAUACGGCUUGAAAGUUUCUACCAGGCUCCUUAAAAGCUUGACUACGAGUUUAA-----GGCUCC---------GAGCCG
ABAW02000018.1/248498-248699    UUGUAUUGGCGAUUACUUGUAUAUAUUUCGUAAUAAGGUCGAAAAGUCUCUAGCCUCUUCCAUAAAGAGAGGGCUACAAGUGAAC-----UACUUGU-------ACAGGUA
CP001022.1/235041-235240        AAACGUAUAGCAACGCUCGUAUAAUAGUGGGGAU-UGGCCCACGAGUCUCUACCGGAUCCCGU-AAGAUCCGACUACGGGUGGUG-------AGCGUA-----UACGUU--
CP001615.1/2170677-2170878      AAAAAUAAAUAGUGCUCCAUAUAAUCGCAAGGAAAUGGCUUGCAAGUUUCUACCUGAUCCCGAUUCGAUCAGACUAUGGGGUGUA-----ACCCUAAA-----UUUAGGGU
CP001615.1/1934314-1934515      AUAAAUAGAUUCGCACUCGUAUAUCAGCGGAAAUAUGGUCCGCAAGUCUCUACCGAACUCCGUAAAGGUUCGACUACGGGUGGCG------AUGCGGU-----AUCGCAU-
ACDZ01000040.1/63737-63938      ACAGACAAAAUAUAGCACAUAUAAAGGCAAGAAUAUGGCUUGCAAGUUUCUACCAUCAGCCGUAAAUUGAUGACUAUGGGCAUUC-----CGCCUAUA-----UAUAGGUG
BA000043.1/274257-274458        AUAUUGUUGAAUUCCGUCGUAUAAUCCCGGGAAUAUGGCUCGGGAGUUUCUACCAAGCUCCGUAAAAGCUUGACUACGAGGGAUG-----UUCUGGUA-----UGCUAGAA
BA000043.1/282580-282781        UGUAUGAGAAGAUCCCUCAUAUAAUUUUGGGAAUAUGGCCCAAAAGUUUCUACCCAAUCCCGUAAAGAUUGGACUAUGAGGGAAA-----CCCAGAAC-----GUUCUGGG
ABLJ01000010.1/93503-93704      AUAUUGUCAAAAUACGUCGUAUAAUCCCGGGAAUAUGGCUCGGGAGUUUCUACCAAGCUCCGUAAAAGCUUGACUACGAGGUAUA-----GCUUCUGG-----CUAGAAGC
ACNM01000054.1/8127-8328        AUAUUGUUGAAUUCCGUCGUAUAAUCCUGGGAAUAUGGCUCGGGAGUUUCUACCAAGCUCCGUAAAAGCUUGACUACGAGGGAUG-----UUCUGGUA-----UGCUAGAA
ACNM01000034.1/850-1051         UGUAUGAGAAGAUCCCUCAUAUAAUUUUGGGAAUAUGGCCCAAAAGUUUCUACCCAAUCCCGUAAAGAUUGGACUAUGAGGGAAA-----CCCGGAAC-----GUUCUGGG
ACED01000021.1/33259-33460      UGUAUGAGAAGAUCCCUCAUAUAAUUUUGGGAAUAUGGCCCAAAAGUUUCUACCCAAUCCCGUAAAGAUUGGACUAUGAGGGAAA-----CCCGGAAC-----GUUCUGGG
CP000557.1/256359-256560        AUAUUGUCGAAUUCCGUCGUAUAAUCCCGGGAAUAUGGCUCGGGAGUUUCUACCAAGCUCCGUAAAAGCUUGACUACGAGGGAUG-----GCUUCUG-------CAGAGGC
CP000557.1/264915-265116        CGUACAAAAAAAUCCCUCAUAUAAUUUUGGGAAUAUGGCCCAAAAGUCUCUACCCAAUACCGUAAAUAUUGGACUAUGAGGGAAA-----CCCAGAAC-----GUUCUGGG
CP001098.1/539421-539622        AUCAUUGUAUUUUGCCUCGUAUAAUUGUGGAGAUAUGGUCCACGAGUUUCUACCGGACGCCGUAAAUGUUCGACUACGGGGGAAA------AUCCGGA-----UCCGGAU-
CP000416.1/1798040-1798238      UAAAAUAAGUGAUUGCCUAUAUAA-UGCCAUAAUAAGGUUGGCGAGUUUCUACCCAGGACCGUAAAUUCUGGACUAUAAGCAAAU-----GGCUCUCU-----AGGGAGCU
AP008937.1/1926072-1926271      UAGAAAACGUAAGUGCCUAUAUAAUCGCCGUAAUAUGGUCGGCAAGUCUCUACCUUCAGCCGCAAACUGAAGACUAUAAGCAAAA-----GGCUU-----------GGGUC
CP000517.1/2064162-2064359      ACGACUAACGUGAUAUCUAUAUAUCGUCGAA-AUAAGG-UCGUCAGUUUCUACCCUGAACCAGAAAUUCAGGACUAUAGGCAAUU-----AGCUUUUA-----UAGAAGUU
AAPZ02000001.1/999153-999351    ACAUCAAAUAAAUAGCCUAUAUAA-UACCGAAAUAUGGUCGGUUAGUCUCUACCUAAAGCCGUAAACUUUAGACUAUAAGCACUU-----GGCUGA---------UCGUUU
CP000705.1/1880896-1881094      ACAUCAAAUAAAUAGCCUAUAUAA-UACCGAAAUAUGGUCGGUUAGUCUCUACCUAAAGCCGUAAACUUUAGACUAUAAGCGCUU-----GGCUGAA-------GUCGUUU
AP007281.1/1920312-1920510      ACAUCAAAUAAAUAGCCUAUAUAA-UACCGAAAUAUGGUCGGUUAGUCUCUACCUAAAGCCGUAAACUUUAGACUAUAAGCGCUU-----GGCUGAA-------GUCGUUU
ACLB01000042.1/43835-44033      ACAUCAAAUAAAUAGCCUAUAUAA-UACCGAAAUAUGGUCGGUUAGUCUCUACCUAAAGCCGUAAACUUUAGACUAUAAGCGCUU-----GGCUGAA-------GUCGUUU
CP000425.1/1176227-1176424      GCUGCUAUAAACAAUCUUAUUUAU-ACCUAGAAUAUGGCUGGGC-GUUUCUACCUCGUACCGUAAAUGCGAGACAAUAAGGAAAU-----GUCUUGUU-----AACGAGAC
AE005176.1/1159509-1159706      CUAUAAUAGAACAAUCUUAUUUAUACCUAGG-AUAUGG-CUGGGCGUUUCUACCUCGUACCGUAAAUGCGAGACAAUAAGGAAAU-----GUCUUGUU-----AACGAGAC
ACCR01000012.1/116143-116344    AUUACGUAUCGAACACUUAUAUAAUUGCCAUAAUAGGGAUGGCGCGUUUCUACCCGGUUCCGUAAAGACUGGACUAUAAGUGAGA-----GGCUUGUU-----AACAAGCU
AARZ02000006.1/92614-92814      CUUAAAACCGAAAUACUUAUAUAAUAGUUGCGAU-UGGGCGACGAGUUUCUACCUGGUUCCGUAAAAACCGGACUAUGAGUAGUU-----UGCUUCUC-----GAGAAGCA
AARK02000102.1/4810-5010        CUUAAAACCGAAAUACUUAUAUAAUAGUUGCGAU-UGGGCGACGAGUUUCUACCUGGUUCCGUAAAAACCGGACUAUGAGUAGUU-----UGCUUCUC-----GAGAAGCA
AARJ02000011.1/3080-3280        CUUAAAACCGAAAUACUUAUAUAAUAGUUGCGAU-UGGGCGACGAGUUUCUACCUGGUUCCGUAAAAACCGGACUAUGAGUAGUU-----UGCUUCUC-----GAGAAGCA
AARL02001038.1/360-560          CUUAAAACCGAAAUACUUAUAUAAUAGUUGCGAU-UGGGCGACGAGUUUCUACCUGGUUCCGUAAAAACCGGACUAUGAGUAGUU-----UGCUUCUC-----GAGAAGCA
AARO02000238.1/1292-1492        CUUAAAACCGAAAUACUUAUAUAAUAGUUGCGAU-UGGGCGACGAGUUUCUACCUGGUUCCGUAAAAACCGGACUAUGAGUAGUU-----UGCUUCUC-----GAGAAGCA
AARN03000002.1/148679-148879    CUUAAAACCGAAAUACUUAUAUAAUAGUUGCGAU-UGGGCGACGAGUUUCUACCUGGUUCCGUAAAAACCGGACUAUGAGUAGUU-----UGCUUCUC-----GAGAAGCA
AARQ02000001.1/436289-436489    CUUAAAACCGAAAUACUUAUAUAAUAGUUGCGAU-UGGGCGACGAGUUUCUACCUGGUUCCGUAAAAACCGGACUAUGAGUAGUU-----UGCUUCUC-----GAGAAGCA
AARS01000001.1/428403-428603    CUUAAAACCGAAAUACUUGUAUAAUAGUUGCGAU-UGGGCGACGAGUUUCUACCUGGUUCCGUAAAAACCGGACUAUGAGUAGUU-----UGCUUCUC-----GAGAAGCA
CP001175.1/684048-684248        CUUAAAACCGAAAUACUUAUAUAAUAGUUGCGAU-UGGGCGACGAGUUUCUACCUGGUUCCGUAAAAACCGGACUAUGAGUAGUU-----UGCUUCUC-----GAGAAGCA
AATL02000005.1/148186-148386    CUUAAAACCGAAAUACUUAUAUAAUAGUUGCGAU-UGGGCGACGAGUUUCUACCUGGUUCCGUAAAAACCGGACUAUGAGUAGUU-----UGCUUCUC-----GAGAAGCA
AARW02000002.1/401529-401729    CUUAAAACCGAAAUACUUAUAUAAUAGUUGCGAU-UGGGCGACGAGUUUCUACCUGGUUCCGUAAAAACCGGACUAUGAGUAGUU-----UGCUUCUC-----GAGAAGCA
AADQ01000095.1/1690-1890        CUUAAAACCGAAAUACUUAUAUAAUAGUUGCGAU-UGGGCGACGAGUUUCUACCUGGUUCCGUAAAAACCGGACUAUGAGUAGUU-----UGCUUCUC-----GAGAAGCA
AADR01000082.1/3415-3615        CUUAAAACCGAAAUACUUAUAUAAUAGUUGCGAU-UGGGCGACGAGUUUCUACCUGGUUCCGUAAAAACCGGACUAUGAGUAGUU-----UGCUUCUC-----GAGAAGCA
ACIH01000099.1/7233-7434        GCCGAACAUCAUAAUCUCGUAUAAUGCCGGGAAUAGGGCCCGGAAGUUUCUACCCGAGACCGUAAAUUUCGGACUACGAGCGAAU-----GGCUACUC-----UUAUGAGC
CP000918.1/1765824-1766019      UUGAAUAUCGUUUUACUUGUUUAU-GUCGUGAAU-UGGCACGAC-GUUUCUACAAGGUGCCGG-AACACCUAACAAUAAGUAAGU-----UACUUAG-------UUAAGUA
FM211187.1/1807847-1808042      UUGAAUAUCGUUUUACUUGUUUAU-GUCGUGAAU-UGGCACGAC-GUUUCUACAAGGUGCCGG-AACACCUAACAAUAAGUAAGU-----UACUUAG-------UUAAGUA
ABZC01000037.1/20234-20429      UUGAAUAUCGUUUUACUUGUUUAU-GUCGUGAAU-UGGCACGAC-GUUUCUACAAGGUGCCGG-AACACCUAACAAUAAGUAAGU-----UACUUAG-------UUAAGUA
ABZT01000077.1/9369-9564        UUGAAUAUCGUUUUACUUGUUUAU-GUCGUGAAU-UGGCACGAC-GUUUCUACAAGGUGCCGG-AACACCUAACAAUAAGUAAGU-----UACUUAG-------UUAAGUA
ABFS01000003.1/100329-100524    UUGAAUAUCGUUUUACUUGUUUAU-GUCGUGAAU-UGGCACGAC-GUUUCUACAAGGUGCCGG-AACACCUAACAAUAAGUAAGU-----UACUUAG-------UUAAGUA
CP001033.1/1805724-1805919      UUGAAUAUCGUUUUACUUGUUUAU-GUCGUGAAU-UGGCACGAC-GUUUCUACAAGGUGCCGG-AACACCUAACAAUAAGUAAGU-----UACUUAG-------UUAAGUA
CP000410.1/1642356-1642551      UUGAAUAUCGUUUUACUUGUUUAU-GUCGUGAAU-UGGCACGAC-GUUUCUACAAGGUGCCGG-AACACCUAACAAUAAGUAAGU-----UACUUAG-------UUAAGUA
CP001015.1/1668443-1668638      UUGAAUAUCGUUUUACUUGUUUAU-GUCGUGAAU-UGGCACGAC-GUUUCUACAAGGUGCCGG-AACACCUAACAAUAAGUAAGU-----UACUUAG-------UUAAGUA
CP000936.1/1822997-1823192      UUGAAUAUCGUUUUACUUGUUUAU-GUCGUGAAU-UGGCACGAC-GUUUCUACAAGGUGCCGG-AACACCUAACAAUAAGUAAGU-----UACUUAG-------UUAAGUA
CP000919.1/1674156-1674351      UUGAAUAUCGUUUUACUUGUUUAU-GUCGUGAAU-UGGCACGAC-GUUUCUACAAGGUGCCGG-AACACCUAACAAUAAGUAAGU-----UACUUAG-------UUAAGUA
CP000920.1/1713686-1713881      UUGAAUAUCGUUUUACUUGUUUAU-GUCGUGAAU-UGGCACGAC-GUUUCUACAAGGUGCCGG-AACACCUAACAAUAAGUAAGU-----UACUUAG-------UUAAGUA
AE007317.1/1634825-1635020      UUGAAUAUCGUUUUACUUGUUUAU-GUCGUGAAU-UGGCACGAC-GUUUCUACAAGGUGCCGG-AACACCUAACAAUAAGUAAGU-----UACUUAG-------UUAAGUA
ABAC01000011.1/6405-6600        UUGAAUAUCGUUUUACUUGUUUAU-GUCGUGAAU-UGGCACGAC-GUUUCUACAAGGUGCCGG-AACACCUAACAAUAAGUAAGU-----UACUUAG-------UUAAGUA
ABAD01000002.1/186960-187155    UUGAAUAUCGUUUUACUUGUUUAU-GUCGUGAAU-UGGCACGAC-GUUUCUACAAGGUGCCGG-AACACCUAACAAUAAGUAAGU-----UACUUAG-------UUAAGUA
ABAD01000027.1/14320-14515      UUGAAUAUCGUUUUACUUGUUUAU-GUCGUGAAU-UGGCACGAC-GUUUCUACAAGGUGCCGG-AACACCUAACAAUAAGUAAGU-----UACUUAG-------UUAAGUA
ABAG01000018.1/8590-8785        UUGAAUAUCGUUUUACUUGUUUAU-GUCGUGAAU-UGGCACGAC-GUUUCUACAAGGUGCCGG-AACACCUAACAAUAAGUAAGU-----UACUUAG-------UUAAGUA
AAZZ01000002.1/208058-208253    UUGAAUAUCGUUUUACUUGUUUAU-GUCGUGAAU-UGGCACGAC-GUUUCUACAAGGUGCCGG-AACACCUAACAAUAAGUAAGU-----UACUUAG-------UUAAGUA
ABAA01000010.1/46454-46649      UUGAAUAUCGUUUUACUUGUUUAU-GUCGUGAAU-UGGCACGAC-GUUUCUACAAGGUGCCGG-AACACCUAACAAUAAGUAAGU-----UACUUAG-------UUAAGUA
ABAB01000009.1/40632-40827      UUGAAUAUCGUUUUACUUGUUUAU-GUCGUGAAU-UGGCACGAC-GUUUCUACAAGGUGCCGG-AACACCUAACAAUAAGUAAGU-----UACUUAG-------UUAAGUA
ACJP01000274.1/180-375          UUGAAUAUCGUUUUACUUGUUUAU-GUCGUGAAU-UGGCACGAC-GUUUCUACAAGGUGCCGG-AACACCUAACAAUAAGUAAGU-----UACUUAG-------UUAAGUA
AAGY02000020.1/2715-2910        UUGAAUAUCGUUUUACUUGUUUAU-GUCGUGAAU-UGGCACGAC-GUUUCUACAAGGUGCCGG-AACACCUAACAAUAAGUAAGU-----UACUUAG-------UUAAGUA
AE005672.3/1754791-1754986      UUGAAUAUCGUUUUACUUGUUUAU-GUCGUGAAU-UGGCACGAC-GUUUCUACAAGGUGCCGG-AACACCUAACAAUAAGUAAGU-----UACUUAG-------UUAAGUA
CP000921.1/1678078-1678273      UUGAAUAUCGUUUUACUUGUUUAU-GUCGUGAAU-UGGCACGAC-GUUUCUACAAGGUGCCGG-AACACCUAACAAUAAGUAAGU-----UACUUAG-------UUAAGUA
CP000024.1/1182948-1183143      ACAAUGAGAACAUUACUUAUUUAUGUCACGAA---UGGGCGUGACGUUUCUACAAGGUGCCGU-AACACCUAACAAUAAGUAAGC-----GGCUUG---------CAGGCC
CP000419.1/1216857-1217052      ACAAUGAGAACAUUACUUAUUUAUGUCACGAA---UGGGCGUGACGUUUCUACAAGGUGCCGU-AACACCUAACAAUAAGUAAGC-----GGCUUGCU-----GGCAAGCC
CP000023.1/1185081-1185276      ACAAUGAGAACAUUACUUAUUUAUGUCACGAA---UGGGCGUGACGUUUCUACAAGGUGCCGU-AACUCCUAACAAUAAGUAAGC-----GGCUUGC-------GCAGGCC
CP000923.1/528300-528501        GUUUUAUUAGAGGAACUCAUAUAAUCCCGUGAAUAUGGCACGGGAGUUUCUACAAAGCACCGUAAAUGCUUUACUAUGGGUGGAA-----GGCCUGAG-----CUCAGGCU
//
