# Supplementary material for: Evolutionary Evidence for Alternative Structure in RNA Sequence Co-variation
Source: PLoS Comput Biol. 2013 Jul 25;9(7):e1003152. doi: 10.1371/journal.pcbi.1003152 (PMC3723493; doi:10.1371/journal.pcbi.1003152)
Supplement: Dataset S1 — Alignments in Stockholm (.sto) format for all RNAs analyzed in the manuscript compressed as a .zip archive. (ZIP) [file pcbi.1003152.s001.zip › Ritz_Alignments_Sto/Tetra.Final.sto]

# STOCKHOLM 1.0

00001::Tetrahymena_thermophila::J01235                      UAAAUAGCAAUAUUUACCUUUGGAGGGAAAAGUUAUCAGGCAUGCACCUGGUAGCUAGUCUUUAAACCAAUAGAUUGCAUCGGUUUAAAAGGCAAGACCGUCAAAUUGCGGGAAAGGGGUCAACAGCCGUUCAGUACCAAGUCUCAGGGGAAACUUUGAGAUGGCCUUGCAAAGGGUAUGGUAAUAAGCUGACGGACAUGGUCCUAACCACGCAGCCAAGUCCUAAGUCAACAGAUCUUCUGUUGAUAUGGAUGCAGUUCACAGACUAAAUGUCGGUCGGGGAAGAUGUAUUCUUCUCAUAAGAUAUAGUCGGACCUCUCCUUAAUGGGAGCUAGCGGAUGAAGUGAUGCAACACUGGAGCCGCUGGGAACUAAUUUGUAUGCGAAAGUAUAUUGAUUAGUUUUGGAGUACUCGUAAGGUA
00004::Mitochondrion_Podospora_anserina.::X55026            UAAUCCUGAUAAAAAUCC-UUGAUC--CAAAGGCGAA----GUGAA---UUCGUCUAGUCUU---------AUAC------------A-AGGCGAAACUCUCAAAUUGCGGGAAAUUCUU--AAAAACA-AAUCUACCAAGUUAAUAUAGUAAUAUAUUAAUGGAACAAUG-GUUGUAUGGUAAAAACGAUUUGUAUAU--AGAAGAUC-UGCAGCCAAGCACAAGUAUUCUUGUAC--CAGGAAUAACGUGUGCAGUUAAUCGGCUAAAUGUGAGUUGGUUUUUUGGGCUAAUUAGCUUAAGAUAUAGUCAGU---CUCAAGAGAUUGAGUUUUUUAAGGGAUUUGUACGGCGUA-------------------------------------------------------ACGAAGAGGA
00005::Pseudodidymocystis_planctonica::AB037087             -UUU---------------AGGCAAGUGAAAGCA------C-UGUG------UGC-AGUCUCCC-------GCGAAA--------GGG-AGGCGACACCGUCAAAUUGCUCGGACAUCCCG-CAAGCUG-CUGGUACCGUCUGUUGGGGGAAACUCCACCAGACCCCGAAA-GGGGUAUGGUGACAAUCCAGCAGAUAG--GGAUAAUG-AGCAGCCAAGCCCUAAGUCUC---UCUGC---GAGAUACGGGUGCAGUUCACAGACUAAAUGUCGGUGGGUCUAGCGGAAAGCUAGGCUUAAGAUAUAGUCGGUUCCC-ACAGAGAUGUGGCUUGUCAAGGAGGCGCUAAG-UGCUAGAGUGACAGG-GACCGUGG--------UAA-------UCACGGUCA--------ACGCUCAAAG
00008::Amphikrikos_sp._Hegewald_1995_26::AF228690           UA--AAUUA-----------UUCGUUUAAUAGGC-UGC--GCGAG----CAGCCCUA-UGAGGAGGGG---UUUUUGC--CCCCUCGC-UUGCGACACUGUCAAAUUGCUCGGAAAUCCUGUCAAGCGU-CGAGUACCGCCCUCGCCCCAAAAGGGGCGAGGGCCCCGAAA-GGGGUAUGGUGACAAUCUCGGCGCUAG--GGACGAUG-AGCAGCCAAGCCCUAAGGGA----GUAAC----UCCUAUGGGUGCAGUCCACAGACUAAAUGGCAGUGGGUCUCUCUGUU-GAGAGGCUUAAGAUAUAGUCGGCCC-CCACCGAGAGGUGGACUCCGAAGGAGGGGAGG---CCCUAGAGUCAGAGU-GGUAGGCGG------AGUC------CUGCCUACCAC-------GCGGUAAUCU
00009::Selenastrum_capricornutum::AF169628                  UAU-AUAC-----------AUGCGGAA---GAAGUACUCG-------------CCUAGUAGCCU-------UAAA----------AGG-CUGCGACAUU-GC-AAUUGCCUGAAC-CCU-GUUAAUUCA-CCAGUACCGCUGCUGUCCCGAAAGGGACAGCAGCCCUCAACGAGGGUGUGGUAAAAACCUGAAGAGUAG--GGGCGAUG-GGCAGCCAAGUCCUGUUGGUA---GCCAA---UACCUACGGAUGCAGUUCACAGACUAAAUGGUAAUGGGUUCUUGUUGACCAAGAGCUUAAGAUAUAGUCGGUGG-GUGCCAAAAGGCAGACCGCAGAGGAACAACACAC-UUGUAGAGCUGUGGU-GGACAUAAUAGUUGGUGCA-------CUGCUCCCAA-------ACGGUAAUCU
00010::Chlorella_trebouxioides::AB006048                    UAA-GAUU-----------UUGCGG----GAGGG------AA-CGA------CCCUAGUGGCUCG------AAAAG--------CGAG-CUGCGACACUGUCGAAUUGCCCGGACGUCCUGCUACGCUG-GAGGGACCGUCUGGGUCGGGAGACCGGCCUGGACCUCGAAA-GAGGUACGGUAACACUCCUCCCGCUAG--GGGCUAUG-GGCAGCCAAGCUCUAAGUCGCU--CUCGC--AGCGAUACGAGUGCAGUCCACAGACUAGAUGGCAGUGGGUAUCGCCAUCGGCGAUGCUUAAGACAUAGUCGGUCC-CCACCGAGAGGUGGUUCGACGAGGACGAGGACC--CUCGAGAGCGCCGAG-GUCGGCG--------AGGU--------CGCCGACAC-------ACGGUAAUCU
00011::Kirchneriella_aperta::AJ271859                       UA--AACAUUACA-------UGCGGUUCAAAGGGUU----GGUAAA----AACCCUAGUGGCCUC------UGUU---------GAGG-CUGCGACACCACCAAACUGCCUGGAAGGCCUGUCAAGCUG-UCGGUACCGUCGCCCGUGGGAAACCGCAGUCGACCCGGAAA-UGGGUAAGGUAACAAUCUGACAGAUAG--GGCCAAUG-GGCAGCCAAGCGCUAAGGGC----AAUAC----GCCUAUGCGUGCAGUUCACAGACUAAAUGGCGGUGGGCUGGUUGAAAAAACCGGCUUAAGAUAUAGUCGGUCC-CUAUCGAGAGAUAGACUGUGAAGGAUGCAGCAA--UGCAAGAGCCACAGU-GGUGCAG--------GUAA-------CUGGCACCAA-------ACGGUAAUCU
00012::_Chlorella__saccharophila::AB058310                  UAA-AGUUA----------UUGCGGUAGGGAG--------ACGAGA------CCCUAGUAGCUC-------GUCA----------GAG-CUGCGACACUGUCAAAUUGCCUGGACAUCCCGCUACGCUG-AGGAGACCGUCUGAUUGGGGAAACCUGAUCGGACCCGGAAA-UGGGUAUGGUAACACUUCCUCGGCUAG--GGACUAUG-GGCAGCCAAGCUCUAAAAGCC---UCUU----GGCUCAAGAGUGCAGUUCACAGACUAAAUGGCAGUGGGUGUCCGCCCC-CGGAUGCUUAAGAUAUAGUCGGUCC-CCAUCGAGAGGUGGACCGUCGAGGAUGGGCGUUCACCCAAGAGCGAUGGU-GUCUGCGAC------UGGA-----GUCGCCAGGCAA-------ACGGUAAUCU
00013::Chlorella_sp._MDL4_3::AY197631                       UAU-GAUA-----------AUGCGGAACAAAGCGGCAGG-CAAA---CCUGCCGCUAGUGGGGGGCG----CGGUUAU----CGCCCC-UCGCGACACUGUCAAAUUGCCCGGAACUCCCCAUAAGCGG-UUGGUACCGCCUUCGAUCAGAAACGAUCGUUGGCCCCGAAA-GGGGUAUGGUAAAAAUUCGAUUGCUUG--GGACAAUG-GGCAGCCAAGCUCUAAGGGAGUC-UUC---GACUUCUACGAGUGCAGUUCACAGACUAGAUGGCAGUGGGCCUUCCGAAA-GGGAGGUCUAAGAUAUAGUCGGUCC-GCUCCGCAAGGAGACCUCCAG----------------------------------------------------------------AA-------ACGGUAAUCU
00015::Chlorella_sorokiniana::X73993                        UGG----------------UUGGGCUCGAGAGCGGG----CUGAAA----CCCGCUAGUCCUCC-------CGCUGUU-------GGA-GGGCAACACCGUCAAAUUGCGGGGAGGCCCU--AAAGCUU-UGACUACCAAGCCGGCGUGGAAACACGUCGGUGGCCAAACG-CGGGUAUGGUAAAAACGUCAAAGA-----GGGUUAUC-CGCAGCCAAGUCCUAAGGGCAA--CUCU---UUGCCUAUGGAUGCAGUCCACAGACUAGAUGGCGGUGGGUCGGGGGGU--CCCCGGCUUGAGAUAUAGUCGGCC--CCACCGAGAGGUGGUCUGAGGAGGAGCYGCGCUGUCGGUAGAGCCUCAGA-GUGCUUGG-------CAUG-------CCGAGCACAC-------GCGGAGAAAC
00016::Scenedesmus_pupukensis.::X91267                      UGA-AAGAAUUUGUUUC--UUGGGCUCAAAAGUGACAC--CUGAAU--GUGUUGCUAGUGCUUC-------UAAUU---------GAA-GUGCGACACUGUCAAAUUGCCGGAACCUCCCGUGAAGCUG-UCAGUACCGUUUGAUAGAGGAAACUCUAUUGAACCCGGAAA-UGGGUAUGGUAAUAAUCUGACAGAUAG--GGACAAUC-GGCAGCCAAGUCCUAACGGCG---UCUUU---CGUCUAUGGAUGCAGUUCACAGACUAAAUGUCAGUGGGCCUAUUUGUU-AAUAGGCUGAAGAUAUAGUCGGCCC-CCACCGAAAGGUGGUCUGCAAGGAACUGUAUAAACACAGAGAGUUGCAGA-GUAUUCGGA------AUCA------UCCGAAUAUAA-------GCGGAGAAAC
00017::Neodesmus_danubialis::AB037086                       UUG-AAUCAAAAGUUUC--UAGGGCUCAAAAGUAACAC---AAAAG--GUGUUGCUAGUACUUC-------UGAUAAA-------GAA-GUGCGACACUGUCAAAUUGCCGGAAACUCCCGCUAAGCUG-UCAGUACCGUUUAAUAGAGGAAACUCUAUUAAACCCCGAAA-GGGGUAUGGUAA-AAUCUGACAGAUAG--GGACAAUC-GGCAGCCAAGUCCUAAGGGCA---AACGU---UGCCUAUGGAUGCAGUCCACAGACUAAAUGGCAGUGGGCCUAU-GAGU--AUAGGCUGAUGAUAUAGUCGGCCC-CUACCGAUAGGUAGUCUGCAAGGAACCAUGCAA--AUGGAGAGUUGCAGA-GUAUUCGGG------AUAA------UCCGAAUGCAA-------GCGGAGAAAC
00018::chlamydomonad_sp._NDem9_21T_12d::AY220562            U-G-GA-CAAA--GAUA--C-GGGCUCAAGAGUGGUCG--GAAAAU--CGACUGCUAGUAACG---------UUUACA--------CG-UUGCAACACCGUCCAACUGCCGGGAGGACCUGCGAGGCCA-GUGGUACCGCCCUGCGAGUGAAAAUUCGCAGGGCCCGGAAA-UGGGUAUGGUAAAAAUUCACUGGAUAG--GGUUGAUC-GGCAGCCAAGCGCUAAGGCCCAC-AUACC-GUGGGCUAUGCGUGCAGUUCACAGACUAAAUGGCGGUGGGCUUCCAACACAUGGAGGCUUAAGAUAUAGUCGGCCC-CUAUCGAGAGAUAGUCUGCAGGGAAGCCCUAAU--GGGGAGAGCUGCAGA-GCCUUUGGG------AAUC------CCCA-AGGCAA-------GCGGAGAAAC
00019::chlamydomonad_sp._Tow9_21T_2d::AY220569              U-G-GA-CAAA--GAUA--C-GGGCUCAAGAGUGGUCG--GAAAAU--CGACUGCUAGUAACG---------UUUACA--------CG-UUGCAACACCGUCCAACUGCCGGGAGGACCUGCGAGGCCA-GUGGUACCGCCCUGCGAGUGAAAAUUCGCAGGGCCCGGAAA-UGGGUAUGGUAAAAAUUCACUGGAUAG--GGUUGAUC-GGCAGCCAAGCGCUAAGGCCCAC-AUACC-GUGGGCUAUGCGUGCAGUUCACAGACUAAAUGGCGGUGGGCUUCCAACACAUGGAGGCUUAAGAUAUAGUCGGCCC-CUAUCGAGAGAUAGUCUGCAGGGAAGCCCUAAU--GGGGAGAGCUGCAGA-GCCUUUGGG------AAUC------CCCA-AGGCAA-------GCGGAGAAAC
00026::Bangia_fuscopurpurea::AF342745                       UG--ACGCACGCGAGUUC--CGCCAGA--UGUCG------UCAGCC-------GGCAUGAUC---------UGGAGACGUUGAGCUCC-AUCAUACACUUCGAAAUUGCGGGGACGGCCCCAGAAGCUC-UGGCUACCGCGUCC--GCCGAGAGGU--GGAUGCGUGGUAA-CAUGGAUGGUAAAAACGUCAGU-GUU---GGCUAAUC-CGCAGGGAACGC-GAUCAUGUGAUGGAUGAUCACAUGAA-GCGAACCUUCAGAGACUGUAAUGGAGUGGGC-----GCAA------GCUUAAGGGACAGUCCAUC--CCGGGGCAACCG-GUCCACAGAUAGAGGGUUA-GCCCCUAGGACUGUGGA-GAGGAC---------ACUA--------GCUCUUUAA-------AUGGCCAGCA
00027::Bangia_fuscopurpurea::AF172560                       UG--ACGCACGCGAGUUC--CGCCAGA--UGUCG------UCAGCC-------GGCAUGAUC---------UGGAGACGUUGAGCUCC-AUCAUACACUUCGAAAUUGCGGGGACGGCCCCAGAAGCUC-UGGCUACCGCGUCC--GCCGAGAGGU--GGAUGCGUGGUAA-CAUGGAUGGUAAAAACGUCAGU-GUU---GGCUAAUC-CGCAGGGAACGC-GAUCAUGUGAUGGAUGAUCACAUGAA-GCGAACCUUCAGAGACUGUAAUGGAGUGGGC-----GCAA------GCUUAAGGGACAGUCCAUC--CCGGGGCAACCG-GUCCACAGAUAGAGGGUUA-GCCCCUAGGACUGUGGA-GAGGAC---------ACUA--------GCUCUUUAA-------AUGGCCAGCA
00028::Bangia_fuscopurpurea::AF172561                       UG--ACGCACGC-A-UUC--CGCCAGA--UGUCG------UCAGCC-------GGCAUGAUC---------UGGAGACGUUGAGCUCC-AUCAUACACUUCGAAAUUGCGGGGACGGCCCCAGAAGCUC-UGGCUACCGCGUCC--GCCGAGAGGU--GGAUGCGUGGUAA-CAUGGAUGGUAAAAACGUCAGU-GUU---GGCUAAUC-CGCAGGGAACGC-GAUCAUGUGAUGGAUGAUCACAUGAA-GCGAACCUUCAGAGACUGUAAUGGAGUGGGC-----GCAA------GCUUAAGGGACAGUCCAUC--CCGGGGCAACCG-GUCCACAGAUAGAGGGUUA-GCCCCUAGGACUGUGGA-GAGGAC---------ACUA--------GCUCUUUAA-------AUGGCCAGCA
00034::Bangia_atropurpurea::AB053491                        UG--ACGAUU----GUUC--AGCCAGA--UGUCGCUGCCU-----------AAGACAUGAGA---------CCGAAAG--UGAGCUCC-AUCAUACACUUCGAAAUUGCGGGAACGACCUUAGAAGCUC-UGACUACCGCGUCC--GCCGAGAGGU--GGACGCGUG-UAA-CACGGACGGUAAAAACGUCAAGAGUU---GGUUAAUC-CGCAGGGAACGC-GAGCAUGUGA-AAGCU-UCACAUGAA-GCGAACCUUCAGAGACUGUAAUGGAGUGGGC-----GAAA------GCUUAAGGGACAGUCCAUC--CCGGGGCAACCG-GUCCACAGAUAGAGGGGCA-GCCCCUAGGACUGUGGA-GGGUGCCC-------ACCG------GGGUCACUCCA-------AUGGCCAGCA
00035::Bangia_atropurpurea::AF172562                        UG--ACGAUU----GUUC--AGCCAGA--UGUCGCUGCCU-----------AAGACAUGAGA---------CCGAAAG--UGAGCUCC-AUCAUACACUUCGAAAUUGCGGGAACGACCUUAGAAGUCU-UGACUACCGCGUCC--GCCGAGAGGU--GGACGCGUG-UAA-CACGGAUGGUAAAAACGUCAAGAGUU---GGUUAAUC-CGCAGGGAACGC-GAGCAUGUGA-AAGCU-UCACAUGAA-GCGAACCUUCAGAGACUGUAAUGGAGUGGGC-----GAAA------GCUUAAGGGACAGUCCAUC--CCGGGGCAACCG-GUCCACAGAUAGAGGGGCA-GCCCCUAGGACUGUGGA-GGGUGCCC-------ACCG------GGGUCACUCCA-------AUGGCCAGCA
00036::Bangia_atropurpurea::AF172563                        UG--ACGAUU----GUUC--AGCCAGA--UGUCGCUGCCU-----------AAGACAUGAGA---------CCGAAAG--UGAGCUCC-AUCAUACACUUCGAAAUUGCGGGAACGACCUUAGAAGUCU-UGACUACCGCGUCC--GCCGAGAGGU--GGACGCGUG-UAA-CACGGAUGGUAAAAACGUCAAGAGUU---GGUUAAUC-CGCAGGGAACGC-GAGCAUGUGA-AAGCU-UCACAUGAA-GCGAACCUUCAGAGACUGUAAUGGAGUGGGC-----GAAA------GCUUAAGGGACAGUCCAUC--CCGGGGCAACCG-GUCCACAGAUAGAGGGGCA-GCCCUUAGGACUGUGGA-GGGUGCCC-------ACCG------GGGUCACUCCA-------AUGGCCAGCA
00037::Bangia_atropurpurea::AF172564                        UG--ACGAUU----GUUC--AGCCAGA--UGUCGCUGCCU-----------AAGACAUGAGA---------CCGAAAG--UGAGCUCC-AUCAUACACUUCGAAAUUGCGGGAACUACCUUAGAAGUCU-UGACUACCGCGUCC--GCCGAGAGGU--GGACGCGUG-UAA-CACGGAUGGUAAAAACGUCAAGAGUU---GGUUAAUC-CGCAGGGAACGC-GAGCAUGUGA-AAGCU-UCACAUGAA-GCGAACCUUCAGAGACUGUAAUGGAGUGGGC-----GAAA------GCUUAAGGGACAGUCCAUC--CCGGGGCAACCG-GUCCACAGAUAGAGGGGCA-GCCCCUAGGACUGUGGA-GGGUGCCC-------ACCG------GGGUCACUCCA-------AUGGCCAGCA
00038::Bangia_atropurpurea::AF172565                        UG--ACGAUU----GUUC--AGCCAGA--UGUCGCUGCCU-----------AAGACAUGAGA---------CCGAAAG--UGAGCUCC-AUCAUACACUUCGAAAUUGCGGGAACGACCUUAGAAGUCU-UGACUACCGCGUCC--GCCGAGAGGU--GGACGCGUG-UAA-CACGGAUGGUAAAAACGUCAAGAGUU---GGUUAAUC-CGCAGGGAACGC-GAGCAUGUGA-AAGCU-UCACAUGAA-GCGAACCUUCAGAGACUGUAAUGGAAUGGGC-----GAAA------GCUUAAGGGACAGUCCAUC--CCGGGGCAACCG-GUCCACAGAUAGAGGGGCA-GCCCCUAGGACUGUGGA-GGGUGCCC-------ACCG------GGGUCACUCCA-------AUGGCCAGCA
00039::Bangia_Lake_Simcoe::UNP00758                         UG--ACRAUU----GUUC--AGCCAGA--UGUCGCUGCCU-----------AAGACAUGAGA---------CCGAAAG--UGAGCUCC-AUCAUACACUUCGAAAUUGCGGGAACUACCUUARAAGUCU-UGACUACCGCGUCC--GCCGARAGGU---GACGCGUG-UAA-CACGGAUGGUAAAAACGUCAAGAGUU---GGUUAAUC-CGCAGGGAACCC-GAGCAUGUGA-AAGCU-UCACAUGAA-GCGAACCUUCAGAGACUGUAAUGGAGUGGGC-----GAAA------GCUUAAGGGACAGUCCAUC--CCGGGGCAACCG-GUCCACAGAUAGAGGGGCA-GCCCCUAGGACUGUGGA-GGGUGCCC-------ACCG------GGGUCACUCCA-------AUGGCCAGCA
00040::Bangia_atropurpurea::AF172566                        UG--ACGAUU----GUUC--AGCCAGA--UGUCGCUGCCU-----------AAGACAUGAGA---------CCGAAAG--UGAGCUCC-AUCAUACACUUCGAAAUUGCGGGAACUACCUUAGAAGUCU-UGACUACCGCGUCC--GCCGAGAGGU--GGACGCGUG-UAA-CACGGAUGGUAAAAACGUCAAGAGUU---GGUUAAUC-CGCAGGGAACCC-GAGCAUGUGA-AAGCU-UCACAUGAA-GCGAACCUUCAGAGACUGUAAUGGAGUGGGC-----GAAA------GCUUAAGGGACAGUCCAUC--CCGGGGCAACCG-GUCCACAGAUAGAGGGGCA-GCCCCUAGGACUGUGGA-GGGUGCCC-------ACCG------GGGUCACUCCA-------AUGGCCAGCA
00042::Bangia_fuscopurpurea::AF172569                       UG--ACGCAUGC--GCAU--CGCCAGG--UGUCGUUUGU-G----------AAGA-GUGACGCUGUU----CUCUGUCAAAGAGCCCC-AUCAUACACUUCGAAAUUGCGGGGAGUGCCCGUUAAGCUU-UGACUACCGCGUCC--GCCGAGAGGU--GGACGCGUGGUAG-CACGGAUGGUAAAAACGUCAAAGAUA---GGUUGAUC-CGCAGGGAACGC-GAGUGCUCAUGUGUUUUAUGAGCAAA-GCGAACCUUCAGAGACUCUAAUGAAGUGGGC-----GAAA------GCUUAAGGGAGAGUCCAUC--CCGGGGAGACCG-GUCCACAGGUAAAGGGGUU-GCCCCCAGGACUGUGGA-UGGAGCAG-------AGUG------CUG-CCUUACA-------AUGGCCAGCA
00043::Bangia_fuscopurpurea::AB053488                       UG--ACGCAUGC--GCAU--CGCCAGG--UGUCGUUUGU-G----------AAGA-GUGACGCUGUU----CUCUGUCAAAGAGCCCC-AUCAUACACUUCGAAAUUGCGGGGAGUGCCCGUUAAGCUU-UGACUACCGCGUCC--GCCGAGAGGU--GGACGCGUGGUAG-CACGGAUGGUAAAAACGUCAAAGAUA---GGUUGAUC-CGCAGGGAACGC-GAGUGCUCAUGUGUUUUAUGAGCAAA-GCGAACCUUCAGAGACUCUAAUGAAGUGGGC-----GAAA------GCUUAAGGGAGAGUCCAUC--CCGGGGAGACCG-GUCCACAGGUAAAGGGGUU-GCCCCCAGGACUGUGGA-UGGAGCAG-------AGUG------CUGCCUUCACA-------AUGGCCAGCA
00044::Bangia_fuscopurpurea::AB053489                       UG--ACGCAUGC--GCAU--CGCCAGG--UGUCGUUUGU-G----------AAGA-GUGACGCUGUU----CUCUGUCAAAGAGCCCC-AUCAUACACUUCGAAAUUGCGGGGAGUGCCCGUUAAGCUU-UGACUACCGCGUCC--GCCGAGAGGU--GGACGCGUGGUAG-CACGGAUGGUAAAAACGUCAAAGAUA---GGUUGAUC-CGCAGGGAACGC-GAGUGCUCAUGUGUUUUAUGAGCAAA-GCGAACCUUCAGAGACUCUAAUGAAGUGGGC-----GAAA------GCUUAAGGGAGAGUCCAUC--CCGGGGAGACCG-GUCCACAGGUAAAGGGGUU-GCCCCCAGGACUGUGGA-UGGAGCAG-------AGUG------CUGCCUUCACA-------AUGGCCAGCA
00045::Bangia_fuscopurpurea::AF172570                       UG--ACGCAUGC--GCAU--CGCCAGG--UGUCGUUUGU-G----------AAGA-GUGACGCUGUU----CUCUGUCAAAGAGCCCC-AUCAUACACUUCGAAAUUGCGGGGAGUGCCCGUUAAGCUU-UGACUACCGCGUCC--GCCGAGAGGU--GGACGCGUGGUAG-CACGGAUGGUAAAAACGUCAAAGAUA---GGUUGAUC-CGCAGGGAACGC-GAGUGCUCAUGUGUUUUAUGAGCAAA-GCGAACCUUCAGAGACUCUAAUGAAGUGGGC-----GAAA------GCUUAAGGGAGAGUCCAUC--CCGGGGAGACCG-GUCCACAGGUAAGAGGCGUUGCCCCCAGGACUGUGGA-UGGAGCAG-AGUG--UUAG--CAC-CUGCCUUCACA-------AUGGCCAGCA
00046::Bangia_fuscopurpurea::AF172571                       UG--ACGCAU----GCAU--CGCCAGG--UGUCGUUUGU-GGCCAC-----GC-ACUUGACUCUGUGU---GUGUGU-CAAGAGCCCC-AUCAUACACUUCGAAAUUGCGGGGAGUGCCCGUUAAGCUU-UGACUACCGCGUCC--GCCGAGAGGU---GACGCGUGGUAG-CACGGAUGGUAAAAACGUCAAAGAUA---GGUUGAUC-CGCAGGGAACGC-GAGUGCUCAUG-----UGUGAGCAAA-GCGAACCUUCAGAGACUCUAAUGAAGUGGGC-----GAAA------GCUUAAGGGAGAGUCCAUC--CCGGGGAGACCG-GUCCACAGGUAAGGGGCGCUGCCCCCAGGACUGUGGA-UGAAGCAGACAGAC-ACAG--GUCUAUGUCUUCACA-------AUGGCCAGCA
00047::Bangia_atropurpurea.::D88387                         UG--ACGCAU----GCAU--CGCCAGG--UGUCGUUUGU-GGCCAC-----GC-ACUUGACUCUGUGU---GUGUGU-CAAGAGCCCC-AUCAUACACUUCGAAAUUGCGGGGAGUGCCCGUUAAGCUU-UGACUACCGCGUCC--GCCGAGAGGU--GGACGCGUGGUAG-CACGGAUGGUAAAAACGUCAAAGAUA---GGUUGAUC-CGCAGGGAACGC-GAGUGCUCAUG-----UGUGAGCAAA-GCGAACCUUCAGAGACUCUAAUGAAGUGGGC-----GAAA------GCUUAAGGGAGAGUCCAUC--CCGGGGAGACCG-GUCCACAGGUAAGGGGCGCUGCCCCCAGGACUGUGGA-UGAAGCAGACAGAC-ACAG--GUCUAUGUCUUCACA-------AUGGCCAGCA
00048::Bangia_fuscopurpurea::AF172572                       UG--ACAGGA----GCAU--CGCCAGG--UGUCGUUUGU-GAUGAU-----UUCGCCUGAACC----------------GCGAGCCCC-AUCAUACACUUCGAAAUUGCGGGGAGUGCCCGUAAAGCUU-UGACUACCGCGUCC--GCCGAGAGGU--GGACGCGUGGUAG-CACGGAUGGUAAAAACGUCAAAGAUA---GGUUGAUC-CGCAGGGAACGC-CAGUGCUCACGGCAAGCGUGAGCAAA-GCGAACCUUCAGAGACUCUAAUGAAGUGGGC-----GCAA------GCUUAAGGGAGAGUCCAUC--CCGGGGAGACCG-GUCCACAGGUAAGGGGCGCUGCCCCCAGGACUGUGGA-UGGAGCAG-------AGUG------CUGCCUUCACA-------AUGGCCAGCA
00049::Porphyra_cinnamomea::AF136418_AF136419               UG--ACACAC----------CGCCAGA--UGU--------U---AA-------GGCU-GGCGUCUUUU-U-U-AU-GAU--GAGCCC--UCCAUACACCU-UAAAUUG--G-AAAGGCACCAUAGGCUU-UGACUACCGCAUCC---CC-AGAGGU--GGAUGUGCGGUAA-CGUGGAUGGUAAGAACGUCAAGGAUA---GGCCAAUC-CGCAGGGAACGC-GAUUGACGGCCGGCCUGGCCGUCAAA-GCGAACCUUCAGAGACUCUAAUGGGGUGGGC-----GCAA------GCUUAAGGGAGAGUCCAUC--CCGGGGAGACCG-GUCC-CAGAUA-GGGGU---GCCCCCAGGACUGUGGA-AAGGGGCGCCCA---AUCCGGUGGGUGCCCUUUUUAUCAAUCUAUGGCCAGCA
00050::Porphyra_lilliputiana.::AF136424                     UG--ACGCAC----ACAC--CGCCAGA--UGUC-------UUCUCC-------GGC-UGG-CGAAC--------------AGAGCCCC--CCAUACACUUUGAAAUUGCGGGGAGUGCCUGUUAGGCCUUUGACUACCGCGUCC--GCCGAGAGGU--GGACGCGUGGUAA-CAUGGAAGGUAAAAACGUCAAGGAUA---GGUUGAUC-CGCAGGGAACGC-GAGUGCAGUGUUUUGUACACUGCAAA-GCGAACCUUCAGAGACUCUAAUAAAGUGGGC-----GCAA------GCUUAAGGGAGAGUCCAUC--CCUGGGAAACAG-GUCCACAGGUAAGGGGUG--GCCCCCAGGACUGUGGA-AGGCAC-----CACC-CUC-GGUG----AUGUCGGC-------AUGGCCAGCA
00051::Porphyra_lilliputiana::AF378649                      UG--ACGCAC----ACAC--CGCCAGA--UGUC-------UUCUCC-------GGC-UGG-CGAAC--------------AGAGCCCC-ACCAUACACUUUGAAAUUGCGGGGAGUGCCUGUUAGGCCUUUGACUACCGCGUCC--GCCGAGAGGU--GGACGCGUGGUAA-CAUGGAAGGUAAAAACGUCAAGGAUA---GGUUGAUC-CGCAGGGAACGC-GAGUGCAGUGUUUUGUACACUGCAAA-GCGAACCUUCAGAGACUCUAAUAAAGUGGGC-----GCAA------GCUUAAGGGAGAGUCCAUC--CCUGGGAAACAG-GUCCACAGGUAAGGGGUG--GCCCCCAGGACUGUGGA-AGGCAC-----CACC-CUC-GGUG----AUGUCGGC-------AUGGCCAGCA
00052::Porphyra_lilliputiana::AF378650                      UG--ACGCAC----ACAC--CGCCAGA--UGUC-------UUCUCC-------GGC-UGG-CGAAC--------------AGAGCCCC-ACCAUACACUUUGAAAUUGCGGGGAGUGCCUGUUAGGCCUUUGACUACCGCGUCC--GCCGAGAGGU--GGACGCGUGGUAA-CAUGGAAGGUAAAAACGUCAAGGAUA---GGUUGAUC-CGCAGGGAACGC-GAGUGCAGUGUUUUGUACACUGCAAA-GCGAACCUUCAGAGACUCUAAUAAAGUGGGC-----GCAA------GCUUAAGGGAGAGUCCAUC--CCUGGGAAACAG-GUCCACAGGUAAGGGGUG--GCCCCCAGGACUGUGGA-AGGCAC-----CACC-CUC-GGGG----AUGUCGGC-------AUGGCCAGCA
00053::Porphyra_lilliputiana::AF378651                      UG--ACGCAC----ACAC--CGCCAGA--UGUC-------UUCUCC-------GGC-UGG-CGAAC--------------AGAGCCCC-ACCAUACACUUUGAAAUUGCGGGGAGUGCCUGUUAGGCCUUUGACUACCGCGUCC--GCCGAGAGGU--GGACGCGUGGUAA-CAUGGAAGGUAAAAACGUCAAGGAUA---GGUUGAUC-CGCAGGGAACGC-GAGUGCAGUGUUUUGUACACUGCAAA-GCGAACCUUCAGAGACUCUAAUAAAGUGGGC-----GCAA------GCUUAAGGGAGAGUCCAUC--CCUGGGAAACAG-GUCCACAGGUAAGGGGUG--GCCCCCAGGACUGUGGA-AGGCAC-----CACC-CUC-GGGG----AUGUCGGC-------AUGGCCAGCA
00054::Porphyra_suborbiculata::AF378652                     UG--ACGCA-----------CGCCAGA--UGUC-------U----------------UGG-C-------------------GAGCCCC-ACCAUACACUUUGAAAUUGCGGGGAGUGCCUGUUAGGCCUUUGACUACCGCGUCC--GCCGAGAGGU---GACGCGUGGUAA-CAUGGAAGGUAAAAACGUCAAGGAUA---GGUUGAUC-CGCAGGGAACGC-GAGUGCAGUGUUUUGUACACUGCAAA-GCGAACCUUCAGAGACUCUAAUAAAGUGGGC-----GCAA------GCUUAAGGGAGAGUCCAUC--CCUGGGAAACAG-GUCCACAGGUAAGGGGUG--GCCCCCAGGACUGUGGA-CGGCAU-----CACC-CUC-GGUG----AUGUCGGC-------AUGGCCAGCA
00055::Porphyra_carolinensis::AF378653                      UG--ACGCAC----ACAC--CGCCAGA--UGUC-------UUCUCC-------GGC-UGG-CGAAC--------------AGAGCCCC-ACCAUACACUUUGAAAUUGCGGGGAGUGCCUGUUAGGCCUUUGACUACCGCGUCC--GCCGAGAGGU--GGACGCGUGGUAA-CAUGGAAGGUAAAAACGUCAAGGAUA---GGUUGAUC-CGCAGGGAACGC-GAGUGCAGUGUUUUGUACACUGCAAA-GCGAACCUUCAGAGACUCUAAUAAAGUGGGC-----GCAA------GCUUAAGGGAGAGUCCAUC--CCUGGGAAACAG-GUCCACAGGUAAGGGGUG--GCCCCCAGGACUGUGGA-AGGCAC-----CACC-CUC-GGUG----AUGUCGGC-------AUGGCCAGCA
00056::Porphyra_carolinensis::AF378654                      UG--ACGCAC----ACAC--CGCCAGA--UGUC-------UUCUCC-------GGC-UGG-CGAAC--------------AGAGCCCC-ACCAUACACUUUGAAAUUGCGGGGAGUGCCUGUUAGGCCUUUGACUACCGCGUCC--GCCGAGAGGU--GGACGCGUGGUAA-CAUGGAAGGUAAAAACGUCAAGGAUA---GGUUGAUC-CGCAGGGAACGC-GAGUGCAGUGUUUUGUACACUGCAAA-GCGAACCUUCAGAGACUCUAAUAAAGUGGGC-----GCAA------GCUUAAGGGAGAGUCCAUC--CCUGGGAAACAG-GUCCACAGGUAAGGGGUG--GCCCCCAGGACUGUGGA-AGGCAC-----CACC-CUC-GGUG----AUGUCGGC-------AUGGCCAGCA
00057::Porphyra_suborbiculata::AF378655                     UG--ACGCAC----ACAC--CGCCAGA--UGUC-------UUCUCC-------GGC-UGG-CGAAC--------------AGAGCCCC-ACCAUACACUUUGAAAUUGCGGGGAGUGCCUGUUAGGCCUUUGACUACCGCGUCC--GCCGAGAGGU--GGACGCGUGGUAA-CAUGGAAGGUAAAAACGUCAAGGAUA---GGUUGAUC-CGCAGGGAACGC-GAGUGCAGUGUUUUGUACACUGCAAA-GCGAACCUUCAGAGACUCUAAUAAAGUGGGC-----GCAA------GCUUAAGGGAGAGUCCAUC--CCUGGGAAACAG-GUCCACAGGUAAGGGGUG--GCCCCCAGGACUGUGGA-AGGCAC-----CACC-CUC-GGUG----AUGUCGGC-------AUGGCCAGCA
00058::Porphyra_suborbiculata::AF378656                     UG--ACGCAC----ACAC--CGCCAGA--UGUC-------UUCUCC-------GGC-UGG-CGAAC--------------AGAGCCCC-ACCAUACACUUUGAAAUUGCGGGGAGUGCCUGUUAGGCCUUUGACUACCGCGUCC--GCCGAGAGGU--GGACGCGUGGUAA-CAUGGAAGGUAAAAACGUCAAGGAUA---GGUUGAUC-CGCAGGGAACGC-GAGUGCAGUGUUUUGUACACUGCAAA-GCGAACCUUCAGAGACUCUAAUAAAGUGGGC-----GCAA------GCUUAAGGGAGAGUCCAUC--CCUGGGAAACAG-GUCCACAGGUAAGGGGUG--GCCCCCAGGACUGUGGA-AGGCAC-----CACC-CUC-GGUG----AUGUCGGC-------AUGGCCAGCA
00059::Porphyra_suborbiculata::AF378657                     UG--ACGCAC----ACAC--CGCCAGA--UGUC-------UUCUCC-------GGC-UGG-CGAAC--------------AGAGCCCC-ACCAUACACUUUGAAAUUGCGGGGAGUGCCUGUUAGGCCUUUGACUACCGCGUCC--GCCGAGAGGU--GGACGCGUGGUAA-CAUGGAAGGUAAAAACGUCAAGGAUA---GGUUGAUC-CGCAGGGAACGC-GAGUGCAGUGUUUUGUACACUGCAAA-GCGAACCUUCAGAGACUCUAAUAAAGUGGGC-----GCAA------GCUUAAGGGAGAGUCCAUC--CCUGGGAAACAG-GUCCACAGGUAAGGGGUG--GCCCCCAGGACUGUGGA-AGGCAC-----CACC-CUC-GGUG----AUGUCGGC-------AUGGCCAGCA
00060::Porphyra_lilliputiana::AF378658                      UG--ACGCAC----ACAC--CGCCAGA--UGUC-------UUCUCC-------GGC-UGG-CGAAC--------------AGAGCCCC-ACCAUACACUUUGAAAUUGCGGGGAGUGCCUGUUAGGCCUUUGACUACCGCGUCC--GCCGAGAGGU--GGACGCGUGGUAA-CAUGGAAGGUAAAAACGUCAAGGAUA---GGUUGAUC-CGCAGGGAACGC-GAGUGCAGUGUUUUGUACACUGCAAA-GCGAACCUUCAGAGACUCUAAUAAAGUGGGC-----GCAA------GCUUAAGGGAGAGUCCAUC--CCUGGGAAACAG-GUCCACAGGUAAGGGGUG--GCCCCCAGGACUGUGGA-AGGCAC-----CACC-CUC-GGUG----AUGUCGGC-------AUGGCCAGCA
00061::Porphyra_lilliputiana::AF378659                      UG--ACGCAC----ACAC--CGCCAGA--UGUC-------UUCUCC-------GGC-UGG-CGAAC--------------AGAGCCCC-ACCAUACACUUUGAAAUUGCGGGGAGUGCCUGUUAGGCCUUUGACUACCGCGUCC--GCCGAGAGGU--GGACGCGUGGUAA-CAUGGAAGGUAAAAACGUCAAGGAUA---GGUUGAUC-CGCAGGGAACGC-GAGUGCAGUGUUUUGUACACUGCAAA-GCGAACCUUCAGAGACUCUAAUAAAGUGGGC-----GCAA------GCUUAAGGGAGAGUCCAUC--CCUGGGAAACAG-GUCCACAGGUAAGGGGUG--GCCCCCAGGACUGUGGA-AGGCAC-----CACC-CUC-GGUG----AUGUCGGC-------AUGGCCAGCA
00062::Porphyra_lilliputiana::AF378660                      UG--ACGCAC----ACAC--CGCCAGA--UGUC-------UUCUCC-------GGC-UGG-CGAAC--------------AGAGCCCC-ACCAUACACUUUGAAAUUGCGGGGAGUGCCUGUUAGGCCUUUGACUACCGCGUCC--GCCGAGAGGU--GGACGCGUGGUAA-CAUGGAAGGUAAAAACGUCAAGGAUA---GGUUGAUC-CGCAGGGAACGC-GAGUGCAGUGUUUUGUACACUGCAAA-GCGAACCUUCAGAGACUCUAAUAAAGUGGGC-----GCAA------GCUUAAGGGAGAGUCCAUC--CCUGGGAAACAG-GUCCACAGGUAAGGGGUG--GCCCCCAGGACUGUGGA-AGGCAC-----CACC-CUC-GGUG----AUGUCGGC-------AUGGCCAGCA
00063::Porphyra_lilliputiana::AF378661                      UG--ACGCAC----ACAC--CGCCAGA--UGUC-------UUCUCC-------GGC-UGG-CGAAC--------------AGAGCCCC-ACCAUACACUUUGAAAUUGCGGGGAGUGCCUGUUAGGCCUUUGACUACCGCGUCC--GCCGAGAGGU--GGACGCGUGGUAA-CAUGGAAGGUAAAAACGUCAAGGAUA---GGUUGAUC-CGCAGGGAACGC-GAGUGCAGUGUUUUGUACACUGCAAA-GCGAACCUUCAGAGACUCUAAUAAAGUGGGC-----GCAA------GCUUAAGGGAGAGUCCAUC--CCUGGGAAACAG-GUCCACAGGUAAGGGGUG--GCCCCCAGGACUGUGGA-AGGCAC-----CACC-CUC-GGUG----AUGUCGGC-------AUGGCCAGCA
00064::Porphyra_lilliputiana::AF378662                      UG--ACGCAC----ACAC--CGCCAGA--UGUC-------UUCUCC-------GGC-UGG-CGAAC--------------AGAGCCCC-ACCAUACACUUUGAAAUUGCGGGGAGUGCCUGUUAGGCCUUUGACUACCGCGUCC--GCCGAGAGGU--GGACGCGUGGUAA-CAUGGAAGGUAAAAACGUCAAGGAUA---GGUUGAUC-CGCAGGGAACGC-GAGUGCAGUGUUUUGUACACUGCAAA-GCGAACCUUCAGAGACUCUAAUAAAGUGGGC-----GCAA------GCUUAAGGGAGAGUCCAUC--CCUGGGAAACAG-GUCCACAGGUAAGGGGUG--GCCCCCAGGACUGUGGA-AGGCAC-----CACC-CUC-GGUG----AUGUCGGC-------AUGGCCAGCA
00065::Porphyra_lilliputiana::AF378663                      UG--ACGCAC----ACAC--CGCCAGA--UGUC-------UUCUCC-------GGC-UGG-CGAAC--------------AGAGCCCC-ACCAUACACUUUGAAAUUGCGGGGAGUGCCUGUUAGGCCUUUGACUACCGCGUCC--GCCGAGAGGU--GGACGCGUGGUAA-CAUGGAAGGUAAAAACGUCAAGGAUA---GGUUGAUC-CGCAGGGAACGC-GAGUGCAGUGUUUUGUACACUGCAAA-GCGAACCUUCAGAGACUCUAAUAAAGUGGGC-----GCAA------GCUUAAGGGAGAGUCCAUC--CCUGGGAAACAG-GUCCACAGGUAAGGGGUG--GCCCCCAGGACUGUGGA-AGGCAC-----CACC-CUC-GGUG----AUGUCGGC-------AUGGCCAGCA
00066::Porphyra_lilliputiana::AF378664                      UG--ACGCAC----ACAC--CGCCAGA--UGUC-------UUCUCC-------GGC-UGG-CGAAC--------------AGAGCCCC-ACCAUACACUUUGAAAUUGCGGGGAGUGCCUGUUAGGCCUUUGACUACCGCGUCC--GCCGAGAGGU--GGACGCGUGGUAA-CAUGGAAGGUAAAAACGUCAAGGAUA---GGUUGAUC-CGCAGGGAACGC-GAGUGCAGUGUUUUGUACACUGCAAA-GCGAACCUUCAGAGACUCUAAUAAAGUGGGC-----GCAA------GCUUAAGGGAGAGUCCAUC--CCUGGGAAACAG-GUCCACAGGUAAGGGGUG--GCCCCCAGGACUGUGGA-AGGCAC-----CACC-CUC-GGUG----AUGUCGGC-------AUGGCCAGCA
00067::Porphyra_lilliputiana::AF378665                      UG--ACGCAC----ACAC--CGCCAGA--UGUC-------UUCUCC-------GGC-UGG-CGAAC--------------AGAGCCCC-ACCAUACACUUUGAAAUUGCGGGGAGUGCCUGUUAGGCCUUUGACUACCGCGUCC--GCCGAGAGGU--GGACGCGUGGUAA-CAUGGAAGGUAAAAACGUCAAGGAUA---GGUUGAUC-CGCAGGGAACGC-GAGUGCAGUGUUUUGUACACUGCAAA-GCGAACCUUCAGAGACUCUAAUAAAGUGGGC-----GCAA------GCUUAAGGGAGAGUCCAUC--CCUGGGAAACAG-GUCCACAGGUAAGGGGUG--GCCCCCAGGACUGUGGA-AGGCAC-----CACC-CUC-GGUG----AUGUCGGC-------AUGGCCAGCA
00068::Porphyra_sp.GRB108::AF136420                         UG--ACACGA----GCAC--CGCCAGA--UGUC-------GUC----------GGCAUGGACA-------GUGGACCU---GAGCUCC-AUCAUACACUUCGAAAUUGCGGGAACGACCU-GAAGGCUU-UGGCUACCGCGUCC--GCCGAGAGGU--GGACGCGUGGUAG-CACGGAUGGUAAAAACGCCAAGGUAG---GGUUAAUC-CGCAGGGAACGC-GAGCACGUGACUUGGGGUCACGUGAA-GCGAACCUUCAGAGACUGUAAUGGAGUGGGC-----GAAA------GCUUAAGGGACAGUCCAUC--CCGGGGCAACCG-GUCCACAGAUA-AGGGA---GCCCUUAGGACUGUGGA--GAGUA---------UGU---------UCACUC-UA-------AUGGCCAGCA
00069::Porphyra_rakiura::AF136425                           UG--ACGUAU----GCAU--CGCCAGA--UGUC-------UCUUCC-------GGCCUGG-G---GUGUACUGUGGAA---GAGCCCC-AUCAUACACUUCUAAAUUGCGGGGAGUGCCCGUAAAGCCU-UGGCUACCGCGUCC--GCCGAGAGGU--GGACGCGUGGUAG-CAUGGAUGGUAAAAACGUCAAGGAUA---GGUUGAUC-CGCAGGGAACGC-GAGUGCUCUGCACUACGGCAAGCAAA-GCGAACCUUCAGAGACUCUAAUGGAGUGGGC-----GCAA------GCUUAAGGGAGAGUCCAUC--CCUGGGAGACAG-GUCCACAGGUAAGGGGU---GCCCCCAGGACUGUGGA-AGGCGCAGCA-----AGCA----UGUUGUCGUCGCA-------AUGGCCAGCA
00070::Porphyra_tenera.::D86237                             UG--ACGUAU----GCAU--CGCCAGA--UGUC-------UCUCUC-------GGCCUGAAA----------------ACAGAGCCCC-AUCAUACACUUCUAAAUUGCGGGGAGUGCCCGCGAGGCCU-UGACUACCGCGUCC--GCCGAGAGGU--GGACGCGUGGUAG-CAUGGAUGGUAAAAACGUCAAGGAUA---GGUUGAUC-CGCAGGGAACGC-GAGGGCCAAC--CUGC-GUUGGCAAA-GCGAACCUUCAGAGACUCUAAUGGAGUGGGC-----GCAA------GCUUAAGGGAGAGUCCAUC--CCUGGGAAACAG-GUCCACAGGUAAGGGGU---GCCCCCAGGACUGUGGA-AGGCAC-----CAC-CAAA--GUG--UGUUGUCGCA-------AUGGCCAGCA
00071::Porphyra_tenera.::D86236                             UG--ACGUAU----GCAU--CGCCAGA--UGUC-------UCUCUC-------GGCCUGAAA----------------ACAGAGCCCC-AUCAUACACUUCUAAAUUGCGGGGAGUGCCCGCGAGGCCU-UGACUACCGCGUCC--GCCGAGAGGU--GGACGCGUGGUAG-CAUGGAUGGUAAAAACGUCAAGGAUA---GGUUGAUC-CGCAGGGAACGC-GAGGGCCAAC--CUGC-GUUGGCAAA-GCGAACCUUCAGAGACUCUAAUGGAGUGGGC-----GCAA------GCUUAAGGGAGAGUCCAUC--CCUGGGAAACAG-GUCCACAGGUAAGGGGU---GCCCCCAGGACUGUGGA-AGGCAC-----CAC-CAAA--GUG--UGUUGUCGCA-------AUGGCCAGCA
00072::Porphyra_tenera_strain_T8.::AB000964                 UG--ACGUAU----GCAU--CGCCAGA--UGUC-------UCUCUC-------GGCCUGGA-----------------ACAGAGCCCC-AUCAUACACUUCUAAAUUGCGGGGAGUGCCCGUGAGGCCU-UGACUACCGCGUCC--GCCGAGAGGU--GGACGCGUGGUAG-CAUGGAUGGUAAAAACGUCAAGGAUA---GGUUGAUC-CGCAGGGAACGC-GAGUGCC----G--------GGCAAA-GCGAACCUUCAGAGACUCUAAUGGAGUGGGC-----GCAA------GCUUAAGGGAGAGUCCAUC--CCUGGGAAACAG-GUCCACAGGUAAGGGGU---GCCCCCAGGACUGUGGA-AGGCAC-----CAC-CACC--GUGGGUGUUGUCGCAA------AUGGCCAGCA
00073::Porphyra_tenera::AB100959                            UG--ACGUAU----GCAU--CGCCAGA--UGUC-------UCUCUC-------GGCCUGGA-----------------ACAGAGCCCC-AUCAUACACUUCUAAAUUGCGGGGAGUGCCCGUGAGGCCU-UGACUACCGCGUCC--GCCGAGAGGU--GGACGCGUGGUAG-CAUGGAUGGUAAAAACGUCAAGGAUA---GGUUGAUC-CGCAGGGAACGC-GAGUGCC----G--------GGCAAA-GCGAACCUUCAGAGACUCUAAUGGA-UGGGC-----GCAA------GCUUAAGGGAGAGUCCAUC--CCUGGGAAACAG-GUCCACAGGUAAGGGGU---GCCCCCAGGACUGUGGA-AGGCAC-----CAC-CACC--GUGGGUGUUGUCGCAA------AUGGCCAGCA
00074::Porphyra_tenera::AB100958                            UG--ACGUAU----GCAU--CGCCAGA--UGUC-------UCUCUC-------GGCCUGGA-----------------ACAGAGCCCC-AUCAUACACUUCUAAAUUGCGGGGAGUGCCCGUGAGGCCU-UGACUACCGCGUCC--GCCGAGAGGU--GGACGCGUGGUAG-CAUGGAUGGUAAAAACGUCAAGGAUA---GGUUGAUC-CGCAGGGAACGC-GAGUGCC----G--------GGCAAA-GCGAACCUUCAGAGACUCUAAUGGAGUGGGC-----GCAA------GCUUAAGGGAGAGUCCAUC--CCUGGGAAACAG-GUCCACAGGUAAGGGGU---GCCCCCAGGACUGUGGA-AGGCAC-----CAC-CACC--GUGGGUGUUGUCGCA-------AUGGCCAGCA
00075::Porphyra_tenera::AB101442                            UG--ACCUAU----GCUU--CGCCAGA--UGUC-------UCUCUC-------GGCCUGGA-----------------ACAGAGCCCC-AUCAUACACUUCUAAAUUGCGGGGAGUGCCCGCGAGGCAU-UGAAUACCGCGUCC--GCCGAGAGGU--GGACGCGUGGUAG-CAUGGAUGGUAAAAACGUCAAGGAUA---GGUUGAUC-CGCAGGGAACGC-GAGUGCC----G--------GGCAAA-GCGAACCUUCAGAGACUCUAAUGGAGUGGGC-----GCAA------GCUUAAGGGAGAGUCCAUC--CCUGGGAAACAG-GUCCACAGGUAAGGGGU---GCCCCCAGGACUGUGGA-AGGCAC-----CAC-CACC--GUGGGUGUUGUCGCAA------AUGGCCAGCA
00076::Porphyra_tenera.::AB013176                           UG--ACCUAGUUCCACCC--CGCCAGA--UGUCUC-----GUCCGG------GGGCGUGAGCAA-------GUGCACA--UGAGCCCC-AUCAUACACUUCUAAAUUGCGGGGAGUGCCCGCGAGGCCU-UGACUACCGCGUCC--GCCGAGAGGU--GGACGCGUGGUAG-CAUGGAUGGUAAAAACGUCAAGGAUA---GGUUGAUC-CGCAGGGAACGC-GAGUGCC----G--------GGCAAA-GCGAACCUUCAGAGACUCUAAUGGAGUGGGC-----GCAA------GCUUAAGGGAGAGUCCAUC--CCUGGGAAACAG-GUCCACAGGUAAGGGGU---GCCCCCAGGACUGUGGA-AGGCAC-----CAC-------GUG--UGUUGUCGAA-------AUGGCCAGCA
00077::Porphyra_tenera.::AB013175                           UG--ACCUAGUUCCACCC--CGCCAGA--UGUCUC-----GUCCGG------GGGCGUGAGCAA-------GUGCACA--UGAGCCCC-AUCAUACACUUCUAAAUUGCGGGGAGUGCCCGCGAGGCCU-UGACUACCGCGUCC--GCCGAGAGGU--GGACGCGUGGUAG-CAUGGAUGGUAAAAACGUCAAGGAUA---GGUUGAUC-CGCAGGGAACGC-GAGUGCC----G--------GGCAAA-GCGAACCUUCAGAGACUCUAAUGGAGUGGGC-----GCAA------GCUUAAGGGAGAGUCCAUC--CCUGGGAAACAG-GUCCACAGGUAAGGGGU---GCCCCCAGGACUGUGGA-AGGCAC-----CAC-------GUG--UGUUGUCGAA-------AUGGCCAGCA
00078::Porphyra_tenera.::AB029879                           UG--ACCUAGUUCCACCC--CGCCAGA--UGUCUC-----GUCCGG------GGGCGUGAGCAA-------GUGCACA--UGAGCCCC-AUCAUACACUUCUAAAUUGCGGGGAGUGCCCGCGAGGCCU-UGACUACCGCGUCC--GCCGAGAGGU--GGACGCGUGGUAG-CAUGGAUGGUAAAAACGUCAAGGAUA---GGUUGAUC-CGCAGGGAACGC-GAGUGCC----G--------GGCAAA-GCGAACCUUCAGAGACUCUAAUGGAGUGGGC-----GCAA------GCUUAAGGGAGAGUCCAUC--CCUGGGAAACAG-GUCCACAGGUAAGGGGU---GCCCCCAGGACUGUGGA-AGGC-ACC---ACC-AAAA-GGUGUGUGUUGUCGAA-------AUGGCCAGCA
00079::Porphyra_tenera.::AB029880                           UG--ACCUAGUUCCACCC--CGCCAGA--UGUCUC-----GUCCGG------GGGCGUGAGCAA-------GUGCACA--UGAGCCCC-AUCAUACACUUCUAAAUUGCGGGGAGUGCCCGCGAGGCCU-UGACUACCGCGUCC--GCCGAGAGGU--GGACGCGUGGUAG-CAUGGAUGGUAAAAACGUCAAGGAUA---GGUUGAUC-CGCAGGGAACGC-GAGUGCC----G--------GGCAAA-GCGAACCUUCAGAGACUCUAAUGGAGUGGGC-----GCAA------GCUUAAGGGAGAGUCCAUC--CCUGGGAAACAG-GUCCACAGGUAAGGGGU---GCCCCCAGGACUGUGGA-AGGC-ACC---ACC-AAAA-GGUGUGUGUUGUCGAA-------AUGGCCAGCA
00080::Porphyra_tenera.::AB029881                           UG--ACCUAGUUCCACCC--CGCCAGA--UGUCUC-----GUCCGG------GGGCGUGAGCAA-------GUGCACA--UGAGCCCC-AUCAUACACUUCUAAAUUGCGGGGAGUGCCCGCGAGGCCU-UGACUACCGCGUCC--GCCGAGAGGU--GGACGCGUGGUAG-CAUGGAUGGUAAAAACGUCAAGGAUA---GGUUGAUC-CGCAGGGAACGC-GAGUGCC----G--------GGCAAA-GCGAACCUUCAGAGACUCUAAUGGAGUGGGC-----GCAA------GCUUAAGGGAGAGUCCAUC--CCUGGGAAACAG-GUCCACAGGUAAGGGGU---GCCCCCAGGACUGUGGA-AGGCAC-----CAC-CAAA--GUG--UGUUGUCGAA-------AUGGCCAGCA
00081::Porphyra_umbilicalis::AF172573                       UG--ACGUAU----GCAU--CGCCAGA--UGUC-------UCUCUC-------GGCCUGAAA----------------ACAGAGCCCC-AUCAUACACUUCUAAAUUGCGGGGAGUGCCCGCGAGGCCU-UGACUACCGCGUCC--GCCGAGAGGU--GGACGCGUGGUAG-CAUGGAUGGUAAAAACGUCAAGGAUA---GGUUGAUC-CGCAGGGAACGC-GAGGGCCAAC--CUGC-GUUGGCAAA-GCGAACCUUCAGAGACUCUAAUGGAGUGGGC-----GCAA------GCUUAAGGGAGAGUCCAUC--CCUGGGAAACAG-GUCCACAGGUAAGGGGU---GCCCCCAGGACUGUGGA-AGGCAC-----CAC-CAAA--GUG--UGUUGUCGCA-------AUGGCCAGCA
00082::Porphyra_yezoensis.::D79976                          UG--ACGUAU----GCAU--CGCCAGA--UGUC-------UCUCUC-------GGCCUGAAA----------------ACAGAGGCCC-AUCAUACACUUCUAAAUUGCGGGGAGUGCCCGCGAGGCCU-UGACUACCGCGUCC--GCCGAGAGGU--GGACGCGUGGUAG-CAUGGAUGGUAAAAACGUCAAGGAUA---GGUUGAUC-CGCAGGGAACGC-GAGGGCCAAC--CUGC-GUUGGCAAA-GCGAACCUUCAGAGACUCUAAUGGAGUGGGC-----GCAA------GCUUAAGGGAGAGUCCAUC--CCUGGGAAACAG-GUCCACAGGUAAGGGGU---GCCCCCAGGACUGUGGA-AGGCAC-----CAC-CAAA--GUG--UGUUGUCGCA-------AUGGCCAGCA
00083::Porphyra_yezoensis.::AB013177                        UG--ACGUAU----GCAU--CGCCAGA--UGUC-------UCUCUC-------GGCCUGAAA----------------ACAGAGCCCC-AUCAUACACUUCUAAAUUGCGGGGAGUGCCCGCGAGGCCU-UGACUACCGCGUCC--GCCGAGAGGU--GGACGCGUGGUAG-CAUGGAUGGUAAAAACGUCAAGGAUA---GGUUGAUC-CGCAGGGAACGC-GAGGGCCAAC--CUGC-GUUGGCAAA-GCGAACCUUCAGAGACUUUAAUGGAGUGGGC-----GCAA------GCUUAAGGGAGAGUCCAUC--CCUGGGAAACAG-GUCCACAGGUAAGGGGU---GCCCCCAGGACUGUGGA-AGGCAC-----CAC-CAAA--GUG--UGUUGUCGCA-------AUGGCCAGCA
00084::Porphyra_yezoensis.::AB013178                        UG--ACGUAU----GCAU--CGCCAGA--UGUC-------UCUCUC-------GGCCUGAAA----------------ACAGAGCCCC-AUCAUACACUUCUAAAUUGCGGGGAGUGCCCGCGAGGCCU-UGACUACCGCGUCC--GCCGAGAGGU--GGACGCGUGGUAG-CAUGGAUGGUAAAAACGUCAAGGAUA---GGUUGAUC-CGCAGGGAACGC-GAGGGCCAAC--CUGC-GUUGGCAAA-GCGAACCUUCAGAGACUUUAAUGGAGUGGGC-----GCAA------GCUUAAGGGAGAGUCCAUC--CCUGGGAAACAG-GUCCACAGGUAAGGGGU---GCCCCCAGGACUGUGGA-AGGCAC-----CAC-CAAA--GUG--UGUUGUCGCA-------AUGGCCAGCA
00085::Porphyra_yezoensis::AY131005                         UG--ACGUAU----GCAU--CGCCAGA--UGUC-------UCUCUC-------GGCCUG--A----------------GCAGAGCCCC-AUCAUACACUUCUAAAUUGCGGGGAGUGCCCGUGAGGCCU-UGACUACCGUGUCC--GCCGAGAGGU--GGACGCGUGGUAG-CAUGGAUGGUAAAAACGUCAAGGAUA---GGUUGAUC-CGCAGGGAACGC-GAGUGCCGAC--CUGC-GUUGGCAAA-GCGAACCUUCAGAGACUCUAAUGGAGUGGGC-----GCAA------GCUUAAGGGAGAGUCCAUC--CCUGGGAAACAG-GUCCACAGGUAAGGGGU---GCCCCCAGGACUGUGGA-AGGCAC-----CAC-CAAA--GUG--UGUUGUCGCA-------AUGGCCAGCA
00086::Porphyra_sp.::AF172574                               UG--ACGCAAGCGAGUUC--CGCCAGA--UGUC-------GUCGUC-------GACUUGUUGGCUAAC------------UGAGCUCC-AUCAUACACUUCGAAAUUGCGGGAACGACCUCAUAAGCUC-UGGCUACCGCGUCC--GCCGAGAGGU--GGAUGCGUGGUUA-CACGGAUGGUAAAAACGCCAGGGUU----GGUUAAUC-CGCAGGGAACGC-GAGCACGUGAUGG-UGAUCACGUGAA-GCGAACCUUCAGAGACUGUAAUGGAGUGGGC-----GAAA------GCUUAAGGGACAGUCCAUC--CCGGGGUAACCG-GUCCACAGAUAGGGGGCA--GCCCCCAGGACUGUGGA-GGGUGC-----GUA-ACA---UGC---GUCGCUCAA-------AUGGCCAGCA
00087::Porphyra_purpurea::AF172575                          UG--ACGCAAGCGAGUUC--CGCCAGA--UGUC-------GUCGUC-------GACUUGUUGGCUAAC------------UGAGCUCC-AUCAUACACUUCGAAAUUGCGGGAACGACCUCAUAAGCUC-UGGCUACCGCGUCC--GCCGAGAGGU--GGAUGCGUGGUUA-CACGGAUGGUAAAAACGCCAGGGUU----GGUUAAUC-CGCAGGGAACGC-GAGCACGUGAUGG-UGAUCACGUGAA-GCGAACCUUCAGAGACUGUAAUGGAGUGGGC-----GAAA------GCUUAAGGGACAGUCCAUC--CCGGGGUAACCG-GUCCACAGAUAGGGGGC---AGCCCCAGGACUGUGGA-GGGUGC-----GUA-ACA---UGC---GUCGCUCAA-------AUGGCCAGCA
00089::Porphyra_suborbiculata.::AB013180                    UG--ACGCAC----ACAC--CGCCAGA--UGUC-------UUCUCC-------GGC-UGGCUAAC---------------AGAGCCCC-ACCAUACACUUUGAAAUUGCGGGGAGUGCCUGUUAGGCCUUUGACUACCGCGUCC--GCCGAGAGGU--GGACGCGUGGUAA-CAUGGAAGGUAAAAACGUCAAGGAUA---GGUUGAUC-CGCAGGGAACGC-GAGUGCAGUGUUUGUAACACUGCAAA-GCGAACCUUCAGAGACUCUAAUAAAGUGGGC-----GCAA------GCUUAAGGGAGAGUCCAUC--CCUGGGAAACAG-GUCCACAGGUAAGGGGUG--GCCCCCAGGACUGUGGA-AGGCAC-----CAC-CCUC--GUG----AUGUCGGC-------AUGGCCAGCA
00090::Porphyra_suborbiculata.::AB015796                    UG--ACGCAC----ACAC--CGCCAGA--UGUC-------UUCUCC-------GGC-UGGCUAAC---------------AGAGCCCC-AUCAUAC-CUUUGAAAUUGCGGGGAGUGCCUGUUAGGCCUUUGACUACCGCGUCC--GCCGAGAGGU--GGACGCGUGGUAA-CAUGGAAGGUAAAAACGUCAAGGAUA---GGUUGAUC-CGCAGGGAACGC-GAGUGCAGUGUUUUGUACACUGCAAA-GCGAACCUUCAGAGACUCUAAUAAAGUGGGC-----GCAA------GCUUAAGGGAGAGUCCAUC--CCUGGGAAACAG-GUCCACAGGUAAGGGGUG--GCCCCCAGGACUGUGGA-AGGCAC-----CAC-CCUC--GUG----AUGUCGGC-------AUGGCCAGCA
00091::Porphyra_carolinensis.::AF133792                     UG--AC--------------CGCCAGA--UGUC-------UUCUCC-------GGC-UGGCUAAC---------------AGAGCCCC-ACCAUACACUUUGAAAUUGCGGGGAGUGCCUGUUAGGCCUUUGACUACCGCGUCC--GCCGAGAGGU--GGACGCGUGGUAA-CAUGGAAGGUAAAAACGUCAAGGAUA---GGUUGAUC-CGCAGGGAACGC-GAGUGCAGUGUUUUGUACACUGCAAA-GCGAACCUUCAGAGACUCUAAUAAAGUGGGC-----GCAA------GCUUAAGGGAGAGUCCAUC--CCUGGGAAACAG-GUCCACAGGUAAGGGGUG--GCCCCCAGGACUGUGGA-AGGCAC-----CAC-CCUC--GUG----AUGUCGGC-------AUGGCCAGCA
00092::Porphyra_sp.::AB013182                               UG--ACGCGUCUAGGUAC--CGCCAGA--UGUC-------GGCACG-------GGCUUGCGCUGCGUGC-----------UGAGUUCU-AUCAUACACUUCGAAAUUGCGGGAAAGACCUUGAAAGCUU-UGGCUACCGCGUCC--GCCGAGAGGU--GGACGCGUGGUAA-UACGGAUGGUAAAAACGCCAAAGAAGGGAGGUUAAUC-CGCAGGGAACGU-GAUUGGCA---GAUCU---UGCCAAA-ACGAACCUUCAGAGACUGUAAUGAAGUGGGC-----GCAA------GCUUAAGGGACAGUCCAUC--CCUGGGAGACAG-GUCCACAGGUAUGGGAA---ACACCCAGGACUGUGGA-GGGC-U-----AG--CAAA--CU----CACGUCGCA-------AUGGCCAGCA
00093::Porphyra_pseudolinearis.::AB013185                   UG--ACUCGUCUUGGUUC--CGCCAGA--UGUCGG-----CACCAG-----CCUACGUG---------------------UGAGUUCU-AUCAUACACUUCGAAAUUGCGGGAACGACCUAGAAAGUCUAUGGCUACCGCGUCC--GCCGAGAGGU--GGAUGCGUAGUAA-UACGGAUGGUAAAAACGCCAAGAGUA---GGUUAAUC-CGCAGGGAACGU-GAUUGGCAGA-C-----UCUGCCAAA-ACGAACCUUCAGAGACUGUAAUGAAGUGGGC-----GCAA------GCUUAAGGGACAGUCCAUC--CCUGGGAGACAG-GUCCACAGGUACGGGAA---ACUCCCAGGACUGUGGA-GGGC-U-----CG--GAUA--------CACGUCGCC-------AUGGCCAGCA
00094::Porphyra_nereocystis::AF172577                       UG--ACUCUGUUCCACCC--CGCCAGA--UGUCUU-----UCCCGG-------GGCAUGAGA----------------GAUGAGCCCC-ACCAUACACUUCUAAAUUGCGGGGAGUGCCCGCUAGGCCUUUGACUACCGCGUCC--GCCGAGAGGU--GGACGCGUGGUAG-CACGGAUGGUAAAAACGUCAAGGAUA---GGUUGAUC-CGCAGGGAACGC-GAGUGCGUGCCAAAU-GGCGCGCAAA-GCGAACCUUCAGAGACUCUAAUGGAGUGGGC-----GCAA------GCUUAAGGGAGAGUCCAUC--CCUGGGAAACAG-GUCCACAGGUAAGGGGGAC-GCCCCCAGGACUGUGGA-AGGCGC---------ACAC--------GUCGUCGAC-------AUGGCCAGCA
00095::Porphyra_dentata.::AB013183                          UG--ACCUAGUUCCACUC--CGCCAGA--UGUCUC-----UUCCGG------GUGCUUGAUUA-----------------UGAGCCCC-AUCAUACACUUCUAAAUUGCGGGGAGUGCCCGUGAGGCCU-UGACUACCGCGUCC--GCCGAGAGGU--GGACGCGUGGUAA-CAUGGAUGGUAAAAACGUCAAGGAUA---GGUUGAUC-CGCAGGGAACGC-GAAUGCC----GCCCA----GGCAAA-GCGAACCUUCAGAGACUCUAAUGGAGUGGGC-----GCAA------GCUUAAGGGAGAGUCCAUC--CCUGGGAAACAG-GUCCACAGGUAAGGGGU---GCCCCCAGGACUGUGGA-AGGCGU-----AA--AAAA---UU---GUCGUCGGC-------AUGGCCAGCA
00096::Porphyra_haitanensis.::AB015795                      UG--ACCUAGUUCCACUC--CGCCAGA--UGUCUCU----UUCCGG------AGGG-UGAUUA-----------------UGAGCCCC-AUCAUACACUUCUAAAUUGCGGGGAGUGCCCGCCAGGCCU-UGACUACCGCGUCC--GCCGAGAGGU--GGACGCGUGGUAG-CAUGGAUGGUAAAAACGUCAAGGGUA---GGUUGAUC-CGCAGGGAACGC-GAGUGC-----UUUUU-----GCAAA-GCGAACCUUCAGAGACUCUAAUGGAGUGGGC-----GCAA------GCUUAAGGGAGAGUCCAUC--CCUGGGAAACAG-GUCCACAGGUAAGGGAU---GCCCCCAGGACUGUGGA-AGGCGC-----C---AAGC----G--CGUUGUCGGA-------AUGGCCAGCA
00097::Porphyra_torta::AF172579                             UG--ACUCUGUUCCACUC--CGCCAGA--UGUCUC-----UUCCGG------GUGCUUGACUA-----------------UGAGC-CC-AUCAUACACUUCUAAAUUGCGGGGAGUGCCCGUUAGGCCU-UGACUACCGCGUCC--GCCGAGAGGU--GGACGCGUGGUAG-CAUGGAUGGUAAAAACGUCAAGGAUA---GGUUGAUC-CGCAGGGAACGC-GAUUGCCUCA------AAAAGGCAAA-GCGAACCUUCAGAGACUCUAAUGGAGUGGGC-----GCAA------GCUUAAGGGAGAGUCCAUC--CCUGGGAAACAG-GUCCACAGGUACUGGGGAA-GCCCCAAGGACUGUGGA-AGGCGCAAC------GUGC-----GUUGUCGUCGCA-------AUGGCCAGCA
00098::Porphyra_kanakaensis::AF172580                       UG--ACUCUGUUCCACUC--CGCCAGA--UGUCUU-----UCCCGG------GGGCGUGAGUAA-------GAGCAUA--UGAGCCCC-AUCAUACACUUCUAAAUUGCGGGGAGUGCCCGCUAGGCCUUUGACUACCGCGUCC--GCCGAGAGGU--GGACGCGUGGUAG-CACGGAUGGUAAAAACGUCAAGGAUA---GGUUGAUC-CCCAGG-----------------------GGGGGGCAAA-GCGAACCUUCAGAGACUCUAAUGGAGUGGGC-----GCAA------GCUUAAGGGAGAGUCCAUC--CCUGGGAAACAG-GUCCACAGGUAAGGGGC---GCUCCCAGGACUGUGGA-AGUCGC--ACACAC-GCAC--GUGU-UGUCGUCGGA-------AUGGCCAGCA
00099::Porphyra_abbottae::AF172581                          UG--ACUCUGUUCC-CUC--CGCCAGA--UGUCUC-----UUCCGG------GGGCGUGAGUAA-------GAGCAUA--UGAGCCCC-AUCAUACACUUCUAAAUUGCGGGGAGUGCCCGUUAGGCCUUUGACUACCGCGUCC--GCCGAGAGGU--GGACGCGUGGUAG-CAUGGAUGGUAAAAACGUCAAGGAUA---GGUUGAUC-CGCAGGGAACGC-GAUUGCCUC--AAUAU--GAGGCAAA-GCGAACCUUCAGAGACUCUAAUGGAGUGGGC-----GCAA------GCUUAAGGGAGAGUCCAUC--CCUGGGAAACAG-GUCCACAGGUACGGGGU---GCCCCCAGGACUGUGGA-AGGCGCAACAG----GCCU---UUGUUGUCGUCGCA-------AUGGCCAGCA
00100::Porphyra_onoi.::AB015794                             UG--ACCUAGUUCCACCC--CGCCAGA--UGUCUC-----GUCCGG------CUGUUUGAU-AC----------------UGAGCCCC-AUCAUACACUUCUAAAUUGCGGGGAGUGCCCGUGAGGCCU-UGACUACCGCGUCC--GCCGAGAGGU--GGACGCGUGGUAG-CAUGGAUGGUAAAAACGUCAAGGAUA---GGUUGAUC-CGCAGGGAACGC-GAGUGCC----G--------GGCAAA-GCGAACCUUCAGAGACUCUAAUGGAGUGGGC-----GCAA------GCUUAAGGGAGAGUCCAUC--CCUGGGAAACAG-GUCCACAGGUAAGGGGU---GCCCCCAGGACUGUGGA-AGGCAC-----CAC-C-AC--GUG--UGUUGUCGCA-------AUGGCCAGCA
00101::Porphyra_katadae.::AB013184                          UG--ACCUAGUUCCACUC--CGCCAGA--UGUCUCCC---UUCCGG-------GGCUUGCC-AUUCUGU-----------UGAGCCCC-AUCAUACACUUCUAAAUUGCGGGGAGUGCCCGCAAAGCCU-UGACUACCGCGUCC--GCCGAGAGGU--GGACGCGUGGUAG-CACGGAUGGUAAAAACGUCAAGGAUA---GGUUGAUC-CGCAGGGAACGC-GAGUGCCGAC-CUGC--GUUGGCAAA-GCGAACCUUCAGAGACUCUAAUGGAGUGGGC-----GCAA------GCUUAAGGGAGAGUCCAUC--CCUGGGAAACAG-GUCCACAGGUAAGGGGU---GCCCCCAGGACUGUGGA-AGGC-C-----CAC-------GUG----UUGUCGCA-------AUGGCCAGCA
00102::Naegleria_andersonii::LIT00769                       UGA-AACGUG---------UCGCCAGAAAUAGUGACCCA-GUAA---UGGGGAGCUAGUCGCACCAAGGG-UGAUU---CUCUUGGUG-CGGCUAAACGAUCAAAUUGCGGGAA-GCGCUUCUAAGCCU-ACAGUACCGCUCGA-----UACU-----UCGAGCGACAGAAAGUAGGACGGUAACAAGCUGUAGGUAUG--GCGUAAUC-CGCAGCCAAGCAUUAAACAAAUCCGCGAU--AUUUGUUUAGUCGAGGUUCAGAG-CUAGAUGGUCGUUGGCUAG--UUUU---CUAGC-UAAGAUAUAGUCCAACC-CACUCGAUGGAGUGUGUCAAUGCAAGGUGCUAAUCCACCCCAAAUGGAUG-----------------------------------A--------UUGGCCAGCA
00103::Naegleria_andersoni::Z16417                          UGA-AAGCUG---------UCGCCAGAAAUAGUGACCCA-GUAA---UGGGGAGCUAGUCGCACCAAGGG-UGAUU---CUCUUGGUG-CGGCUAAACGAUCAAAUUGCGGGAA-GCGCUUCUAAGCCU-ACAGUACCGCUCGA-----UACU-----UCGAGCGACAGAAAGUAGGACGGUAACAAGCUGUAGGUAUG--GCGUAAUC-CGCAGCCAAGCAUUAAACAAAUCCGCGAU--AUUUGUUUGCGCAGGGUUCAGAGACUAGAUGGUCGUUGGCUAG--UUUU---CUAGCUUAAGAUAUAGUCCAACC-CACUCGAUGGAGUGUGUCAAUGCAAGGUGCUAAU----------------------------------------------------------------------
00104::Naegleria_andersoni.::X78280                         UGA-AAGCUG---------UCGCCAGAAAUAGUGACCCA-GUAA---UGGGGAGCUAGUCGCACCAAGGG-UGAUU---CUCUUGGUG-CGGCUAAACGAUCAAAUUGCGGGAA-GCGCUUCUAAGCCU-ACAGUACCGCUCGA-----UACU-----UCGAGCGACAGAAAGUAGGACGGUAACAAGCUGUAGGUAUG--GCGUAAUC-CGCAGCCAAGCAUUAAACAAAUCCGCGAU--AUUUGUUUGCGCAGGGUUCAGAGACUAGAUGGUCGUUGGCUAG--UUUU---CUAGCUUAAGAUAUAGUCCAACC-CACUCGAUGGAGUGUGUCAAUGCAAGGUGCUAAUCCACCCCAGAUUGAUG-----------------------------------A--------UUGGCCAGCA
00105::Naegleria_clarki::AF338417                           UGA---ACUG---------UUGCCAGAAAUAGUGACCCA-GCAA---UGGGGAGCUAGUCGCACCAAAAU-UGAUU---AUUUUGGUG-CGGCAAAACGAUCAAAUUGCGGGAA-ACGCUUCUAAGCCU-ACAGUACCGCUCG------GCAA------CGAGCGACAGAAAGUAGGAUGGUAACAAGCUGUAGGUAUG--GCGUAAUC-CGCAGCCAAUCUGUUAACAAAUCCGCGAU--AUUUGUUUCAGGAGGGUUCAGAGACUAGAUGGUCGUUGGCUAGG-UUAUG-CCUAGCUUAAGAUAUAGUCCAACC-CACUCGAUGGAGUGUGUCAAUGCAAGGUGUUAAUCCACCCCAGAUUGAUG-----------------------------------C--------UUGGCCAGCA
00106::Naegleria_clarki::AF338418                           UGA---ACUG---------UUGCCAGAAAUAGUGACCCA-GCAA---UGGGGAGCUAGUCGCACCAAAAU-UGAUU---AUUUUGGUG-CGGCAAAACGAUCAAAUUGCGGGAA-ACGCUUCUAAGCCU-ACAGUACCGCUCG------GCAA------CGAGCGACAGAAAGUAGGAUGGUAACAAGCUGUAGGUAUG--GCGUAAUC-CGCAGCCAAUCUGUUAACAAAUCCGCGAU--AUUUGUUUCAGGAGGGUUCAGAGACUAGAUGGUCGUUGGCUAGG-UUAUG-CCUAGCUUAAGAUAUAGUCCAACC-CACUCGAUGGAGUGUGUCAAUGCAAGGUGUUAAUCCACCCCAGAUUGAUG-----------------------------------C--------UUGGCCAGCA
00107::Naegleria_clarki::AF338419                           UGA---ACUG---------UUGCCAGAAAUAGUGACCCA-GCAA---UGGGGAGCUAGUCGCACCAAAAU-UGAUU---AUUUUGGUG-CGGCAAAACGAUCAAAUUGCGGGAA-ACGCUUCUAAGCCU-ACAGUACCGCUCG------GCAA------CGAGCGACAGAAAGUAGGAUGGUAACAAGCUGUAGGUAUG--GCGUAAUC-CGCAGCCAAUCUGUUAACAAAUCCGCGAU--AUUUGUUUCAGGAGGGUUCAGAGACUAGAUGGUCGUUGGCUAGG-UUAUG-CCUAGCUUAAGAUAUAGUCCAACC-CACUCGAUGGAGUGUGUCAAUGCAAGGUGUUAAUCCACCCCAGAUUGAUG-----------------------------------C--------UUGGCCAGCA
00108::Naegleria_clarki::AF338420                           UGA---ACUG---------UUGCCAGAAAUAGUGACCCA-GCAA---UGGGGAGCUAGUCGCACCAAAAU-UGAUU---AUUUUGGUG-CGGCAAAACGAUCAAAUUGCGGGAA-ACGCUUCUAAGCCU-ACAGUACCGCUCG------GCAA------CGAGCGACAGAAAGUAGGAUGGUAACAAGCUGUAGGUAUG--GCGUAAUC-CGCAGCCAAUCUGUUAACAAAUCCGCGAU--AUUUGUUUCAGGAGGGUUCAGAGACUAGAUGGUCGUUGGCUAGG-UUAUG-CCUAGCUUAAGAUAUAGUCCAACC-CACUCGAUGGAGUGUGUCAAUGCAAGGUGUUAAUCCACCCCAGAUUGAUG-----------------------------------C--------UUGGCCAGCA
00109::Naegleria_clarki::AF338422                           UGA---ACUG---------UUGCCAGAAAUAGUGACCCA-GCAA---UGGGGAGCUAGUCGCACCAAAAU-UGAUU---AUUUUGGUG-CGGCAAAACGAUCAAAUUGCGGGAA-ACGCUUCUAAGCCU-ACAGUACCGCUCG------GCAA------CGAGCGACAGAAAGUAGGAUGGUAACAAGCUGUAGGUAUG--GCGUAAUC-CGCAGCCAAUCUGUUAACAAAUCCGCGAU--AUUUGUUUCAGGAGGGUUCAGAGACUAGAUGGUCGUUGGCUAGG-UUAUG-CCUAGCUUAAGAUAUAGUCCAACC-CACUCGAUGGAGUGUGUCAAUGCAAGGUGUUAAUCCACCCCAGAUUGAUG-----------------------------------C--------UUGGCCAGCA
00110::Naegleria_clarki.::X78281                            UGA---ACUG---------UUGCCAGAAAUAGUGACCCA-GCAA---UGGGGAGCUAGUCGCACCAAAAU-UGAUU---AUUUUGGUG-CGGCAAAACGAUCAAAUUGCGGGAA-ACGCUUCUAAGCCU-ACAGUACCGCUCG------GCAA------CGAGCGACAGAAAGUAGGAUGGUAACAAGCUGUAGGUAUG--GCGUAAUC-CGCAGCCAAUCUGUUAACAAAUCCGCGAU--AUUUGUUUCAGGAGGGUUCAGAGACUAGAUGGUCGUUGGCUAGG-UUAUG-CCUAGCUUAAGAUAUAGUCCAACC-CACUCGAUGGAGUGUGUCAAUGCAAGGUGUUAAUCCACCCCAGAUUGAUG-----------------------------------A--------UUGGCCAGCA
00111::Naegleria_gruberi.::X78278                           UGA---ACUG---------UUGCCAGAAAUAGUGACCCA-GCAA---UGGGGAGCUAGUCGCACCAAGGG-UGAUU---CUCUUGGUG-CGGCUAAACGAUCAAAUUGCGGGAA-GCGCUUCUAAGCCU-ACAGUACCGCUCG------GCAA------CGAGCGACAGAAAGUAGGAUGGUAACAAGCUGUAGGUAUG--GCGUAAUC-CGCAGCCAAGCGAUAAACAAAUCCGCAAU--AUUUGUUUGAGCAGGGUUCAGAGACUAGAUGGUCGUUGGCUAAU-UUUGA-AUUAGCUUAAGAUAUAGUCCAACC-CACUCGAUGGAGUGUGUCAAUGCAAGGUGUUAAUCCACCCCAGAUUGAUG-----------------------------------A--------UUGGCCAGCA
00112::Naegleria_italica.::X78277                           UGA---ACUG---------UCGCCAGAAAUAGUGACCCA-GCAA---UGGGGAGCUAGUCGCACCAAAGG-UGAUU---CUUUUGGUG-CGGCAAAACGAUCAAAUUGCGGGAA-GCGCUUCUAAGCCU-ACGGUACCGCUCG------GGAC------CGAGCGACAGAAAGUAGGAUGGUAACAAGCUGUAGGUAUG--GCGUAAUC-CGCAGCCAAGCGAUAAACAAAUCCGCAAU--AUUUGUUUGAGCAGGGUUCAGAGACUAGAUGGUCGUUGGCUAAG-AUUA--CUUAGCUUAAGAUAUAGUCCAACC-CACUCGAUGGAGUGUGUCAAUGCAAGGUGCUAAUCCACCCCAGAUUGAUG-----------------------------------A--------UUGGCCAGCA
00113::Naegleria_jamiesoni.::X78279                         UGA-AAGCUG---------UCGCCAGAAAUAGUGACCCA-GCAA---UGGGGAGCUAGUCGCACCAAGGG-UGAUU---CUCUUGGUG-CGGCUAAACGAUCAAAUUGCGGGAA-GCGCUUCUAAGCCU-ACAGUACCGCUCGA-----UUAU-----UCGAGCGACAGAAAGUAGGAUGGUAACAAGCUGUAGGUAUG--GCGUAAUC-CGCAGCCAAGCAUUAAACAAAUCCGCGAU--AUUUGUUUACGCAGGGUUCAGAGACUAGAUGGUCGUUGGCUAG--UUUU---CUAGCUUAAGAUAUAGUCCAACC-CACUCGAUGGAGUGUGUCAAUGCAAGGUGCUAAUCCACCCCAGAUUGAUG-----------------------------------A--------UUGGCCAGCA
00114::Naegleria_sp.::AJ001399                              -GA-AAGCUG---------UCGCCAGAAAUAGUUGCCCA-GUAA---UGGGUGGCUAGUCGCACCACAGU-UGAUU---ACUGUGGUG-CGGCAAAACGACCAAAUUGCGGGAA-GCGCUUCCAAGUCU-ACAGUACCGUUCU------UUUU------AGAACGACAGAAAGUAGGAUGGUAAAAAGCUGUAGAUAUG--GCGUAAUC-CGCAGCCAAGUUUUAAACAAAC-AGCGAU--GUUUGUUUGAUCAAGGUUCAGAGACUAGAUGGUUGUUGGCUGAAAUUUAAUUUCAGCUUAAGGUAUAGUCCAACC-CACUCGAUGGAGUGUGUCAAUGCAAGGUACUCAUCUACCCCAGAUUGAUG------------------------------------------------------
00115::Naegleria_sp.::Y10190                                -GA-AAGCUG---------UCGCCAGAAAUAGUGACCCA-GUAA---UGGGGAGCUAGUCGCACCAAGGG-UGAUU---CUCUUGGUG-CGGCUAAACGAUCAAAUUGCGGGAA-GCGCUUCUAAGCCU-ACAGUACCGUUCU------UUUA------AGAACGACAGAAAGUAGGAUGGUAACAAGCUGUAGGUAUG--GCGUAAUC-CGCAGCCAAGCUUUAAACAAAUCCGCGAU--AUUUGUUUAAGUAGGGUUCAGAGACUAGAUGGUCGUUGGCUGAG-UUUU--CUCAGCUUAAGAUAUAGUCCAACC-CACUCGAUGGAGUGUGUCAAUGCAAGGUGCUAAUCCACCCCAGAUUGAUG-----------------------------------A--------UUG-------
00116::Naegleria_sp.::X79069                                UGA---ACUG---------UCGCCAGAAAUAGUGACCCA-GCAA---UGGGGAGCUAGUCGCACCAAAGG-UGAUC---CCUUUGGUG-CGGCAAAACGAUCAAAUUGCGGGAA-GCGCUUCUAAGCCU-ACAGUACCGCUCG------GUAA------CGAGCGACAGAAAGUAGGAUGGUAACAAGCUGUAGGUAUG--GCGUAAUC-CGCAGCCAAGCUAUAAACAAAU--CCCUA--AUUUGUUUGAGCAGGGUUCAGAGACUAGAUGGUCGUUGGCUAAG-GUUU--CUUAGCUUAAGAUAUAGUCCAACC-CACUCGAUGGAGUGUGUCAAUGCAAGGCGCUAAUCCGCCCCAGAUUGAUG-----------------------------------A--------UUGGCCAGCA
00117::Naegleria_sp.::X79070                                UGA---ACUG---------UCGCCAGAAAUAGUGACCCA-GCAA---UGGGGAGCUAGUCGCACCAAAGG-UGAUA---CCUUUGAUG-CGGCAAAACGAUCAAAUUGCGGGAA-GCGCUUCUAAGCCU-ACAGUACCGCUCG------GUAA------CGAGCGACAGAAAGUAGGAUGGUAACAAGCUGUAGGUAUG--GCGUAAUC-CGCAGCCAAGCUAUAAACAAAU--CCCUA--AUUUGUUUGAGCAGGGUUCAGAGACUAGAUGGUCGUUGGCUAAG-AUUU--CUUAGCUUAAGAUAUAGUCCAACC-CACUCGAUGGAGUGUGUCAAUGCAAGGCGCUAAUCCGCCCCAGAUUGAUG-----------------------------------A--------UUGGCCAGCA
00118::Naegleria_sp.::X79071                                UGA---ACUG---------UCGCCAGAAAUAGUGACCCA-GCAA---UGGGGAGCUAGUCGCACCAAAGG-UGAUC---CCUUUGGUG-CGGCAAAACGAUCAAAUUGCGGGAA-GCGCUUCUAAGCCU-ACAGUACCGCUCG------GCAA------CGAGCGACAGAAAGUAGGAUGGUAACAAGCUGUAGGUAUG--GCGUAAUC-CGCAGCCAAGCUAUAAACAAAU--CCCUA--AUUUGUUUGAGCAGGGUUCAGAGACUAGAUGGUCGUUGGCUAAG-GUUU--CUUAGCUUAAGAUAUAGUCCAACC-CACUCGAUGGAGUGUGUCAAUGCAAGGCGCUAAUCCGCCCCAGAUUGAUG-----------------------------------A--------UUGGCCAGCA
00120::Scenedesmaceae_sp._Tow_9_21_P_14w::AY197639          UAA-UUGUU----------GUGCACUCAAAAGUCGUGGC-CAAA---ACCAUGGCUAGUGCGGUUG-----AAAG--------CAACC-GUGCGACACCAUCAAAUUGCCUGGAAACCCCGCAAUGCCG-GUGGUACCGCC-UGCUUGGGAAACCUAGCGUGGCCCUGAAA-AGGGUAUGGUAACAACCCACCGGACAG--GGGCAAUG-GGCAGCCAAGUCCUACGACAGCC-GUGA--GGCUGUCACGGAUGCAGUUCACAGACUAAAUGGUGGUGGGCUGGUUGCUG-AAUCGGCUUAAGAUAUAGUCGGCCCCCACC-GAGA-GGUG-GACUGU---A------------------------------------------------------------A--------GCGUCAAAGC
00121::Amphikrikos_sp._Hegewald_1995_26::AF228690           A---CUAUC------------UUGAGGAAAAGCGGGCUU-GAAAA--G-GGCCGCUAGUGGGGCUGCUG--UCCUUU--GCGGCAGAC-UCGCAACACCGUCAAAUUGCUCGGAAAUCCUGGUAUGUCA-ACGGUACCGCCUCUGGUUGGAAACAACCAGAGGCCCGGAAA-CGGGUAUGGUGAUAAUCUGUUGAAUAG--GGACGAUG-AGCAGCCAAGCUCUACGGUAGC--GCCAA--GCUACUAUGGGUGCAGUUCACAGACUAAAUGUCGGUGGGUCUC--UUUUU--GAGGCUUAAGAUAUAGUCGGCCCGCGCC-GAGA-GGCGAGCCCUU------------------CUAAGGGGGCU-GGGAGU---------AAUA---------GCUCUUA--------GCGGCCUCCC
00137::Dunaliella_bardawil.::AF150905                       UU--A---CAAAAGCAGA--AGCGCCUAAGAGUCGAUGG-GAAA---CCAUUGGCUAGUGCUUGGGU-G--GUGUUACACACACUCGA-GUGCAACACUGUCAAACUGCGGGGAAGCCCU--AAAGCUU-UGCUAACCAAGCUGAGUGUGAAAGCACUCAGUGGCCGUAAAGUGGGUAUGGUAAAAUCAGCAAAGA-----GGGCAAUC-CGCAGCCAACUCCUUCAGCCA---CUUA-----GGCAAUGGAGAAGGUUCAGAGACUAAAUGGCAGUGGGCCAA--CUUG---UUGGCUUAAGAUAUAGUCCGUCC-CAGCUGAAAGGCUGUCUGCUAAGGAAGACAUUCGAGUCUAGAGUAGCAGA-GGGUAGGAGGGAG--UCUU--UUUCCACCUACCUA--------ACGGGAGCCU
00138::Dunaliella_parva::M62998                             UU--AAA--AGCA-------AGCGCCUAAGAGUCAGUGG-GAAA---CCAUUGGCUAGUGCUUGGGU----UUCAUU-----ACUCAA-GUGCAACACUGUCAAAUUGCGGGAAAGCCCU--AAAGCUU-UGCUAACCAAGCUAAGUGUGAAAGCACUCAGUGGCCGUAAAGUGGGUAUGGUAAAAUCAGCAAAGA-----GGGCAAUC-CGCAGCCAACUCCUGAAGCCU---UAU-----AGGCAAUGGAGAAGGUUCAGAGACUAAAUGGCAGUGGGCCAA--CUUG---UUGGCUUAAGAUAUAGUCCGUCC-CAGCUGAAAGGCUGUCUGCUAAGGAAGACUUCU--GUCUAGAGUAGUAGA-GGGUAGGAGA-----AGUC-----UCUCCUACCUA--------ACGGGAGCC-
00139::Dunaliella_salina::M84320                            UU--AACUUAGCAGC-----AGCGCCUCAAAGUCGAAGG-GAAA---CCUUUGGCUAGUAUCUGGGUG---UAGAUUU---CACCUAA-GUGCAACACUGUCAAAUUGCGGGAAAGCCCU--AAAGCUU-UGCUAACCAAGCUGUCCUAGAAAUGGGAUGGUGGCCAGAAAGUGGGUACGGUAAAAUCAGCAAAGA-----GGGCAAUC-CGCAGCCAACUCCUACGGGCU---GUCAA---AGCCUAUGGAGAAGGUUCAGAGACUAAAUGGCAGUGGGCAAGCAGGCA-UGCUUGCUUAAGAUAUAGUCCGUCC-CAGCUGAGAAGCUGCCUAUGAAGGAUGCCGUAA--GGCAAGAGUAAUAGG-AAGUAAGU-------GUCU-------ACUUACUUC--------ACGGGAGCCU
00140::Dunaliella_salina::UNP00875                          UU--AACUUAGCAGC-----AGCGCCUCAAAGUCGAAGG-GAAA---CCUUUGGCUAGUAUUUGGGUG---UAGAUUU---CACCUAA-GUGCAACACUGUCAAAUUGCGGGAAAGCCCU--AAAGCUU-UGCUAACCAAGCUGUCCUAGAAAUGGGAUGGUGGCCAGAAAGUGGGUACGGUAAAAUCAGCAAAGA-----GGGCAAUC-CGCAGCCAACUCCUACGGGCU---GUCAA---AGCCUAUGGAGAAGGUUCAGAGACUAAAUGGCAGUGGGCAAGCAGGCA-UGCUGGCUUAAGAUAUAGUCCGUCC-CAGCUAAGAAGCUGCCUAUUAAGGAUGCCGUAA--GGCAAGAGUAAUAGG-AAGUAAGUGU-----CUUC-----GUACUUACUUC--------ACGGGAGCCU
00143::Scotiellopsis_terrestris.::AB012847                  UUAAUAAUAGCU--GCUCUUAGCGCC----AGUGGCUUG-GAAA---CAAGCUGCUAGUCACACU-ACCU-CUAGGCAAGUAUGG-AG-UGGCAACACCCUCAAAUUGCUGGGAAGCCCU--AAAGUGC-UACAUACCAAAGCUUGUUGGAAACAACUAGCUGGCCA-AAU-UGGGUAUGGUGACAACUGUAGCAAUGA--GGGUAAUC-AGCA-CCAAGUCCUAAACG-UGCUUAAC-AAGUGUGCAUGGAUGCAGUUCACAGACUAAAUGGGGGUGGGUCAUCUUUCAACGAUGGCUUAAGAUAUAGUCCGCCU-GUACCGAAA-GUACCCGGCAGA-GAUUUCAUCAAAGAAAA-A-CUGUC-G-AC-UC------------------------GA-GUA--------GCGGGAGCCU
00144::Coelastrella_multistriata_var._corcontica::AB037082  UUAAUAAUAGCU--GCUCUUAGCGCC----AGUGGCUUG-GAAA---CAAGCUGCUAGUCACACU-ACUU-GAGGGUCAGUAAACGUG-UGGCAACAUCCUCAAAUUGCUGGGAAGCCCU--AAAGUGC-UACAUACCAAAGCUUGCUGGAAACAGCUAGCUGGCCA-AAU-UGGGUAUGGUGAUAACUGUGGCAAUGA--GGGUAAUC-AGCAGCCAAGUCCUAAACA-UGCU-----AAGUAUGCAUGGAUGCAGUUCACAGACUAAAUGGGGGUGGGUCAUC-UAAGU-GAUGGCUUAAGAUAUAGUCGGCCU-GUACCGAGAGGUACCCGACAGAGGAUUCCUGUAACGGAAAGAGCUGUCGG-ACGUCGUG--------UAA-------UACGACGUA--------GCGGGACGCU
00145::Pseudodidymocystis_planctonica::AB037087             UUAA-GCAAAUC-------UAGCGCA----AGUGGGAGU-GAAAA--GCUUCUGCUAGUCGGUCU-GAUU-CUCA---AUCGAUCAGC-CGGCAACACCGUCAAAUUGCUCGGAAAUCCUGU-AAGUGC-CG-GUACCGUCUGUCAGUGGAAACGCUGGCCAGACACGGGA-UGGGCAUGGUGACAAUC-CGGCAAUAG--GGACAAUG-AGCAGCCAAGUCCUAAGGG-UC--GCGA----GACCUAUGGAUGCAGUUCACAGACUAAAUGGCGGUGGGCCGA--UGAC---UCGGCUUAAGAUAUAGUCGGUCC-CUACCGAGAGGUAGUCGAUGGAGGAGGAUGCAA---UCCAGAGCCACCGA-GCUUCACA--------UAG-------UGUGAAGCA--------ACGGGGGACU
00146::Tetradesmus_wisconsinensis::AB037097                 UUAAAAUGCUGAAA-----UAGCGCC----AGUGAGGGG-GAAA---CUCCUUGCUAGUCAGCCA-CUA--CAUUGUC-AGUGGUGGU-UGGCGACACCUUCAAAUUGCUGGGAAAUCCU--AAAGCAC-UACAUACCAAGGGGAGUUGGAAACAACUCUCUGGCCAUAAUUUGGGUAUGGUGACAAUUGUAGUGAUGA--GGACAACC-AGCAGCCAAGUCCUAAACA-UGGCGCUCCUGCCGUGCAUGGAUGCAGUUCACAGACUAAAUGGAGGUGGGCUAUCAUUGGAUGAUAGCUUAAGAUAUAGUCGGCCC-CUACCGAGAGGUAGUCAAUAGAGGAGCAUGCAA--AUGCAGAGCUAUUGG-ACAUUGCA-------AUAA-------UGCAAUGUA--------GCGGGA-CCU
00147::Schroederiella_apiculata::AB037098                   UUAA-UGUAUAU--GCUGCUAGCGCC----AGUGAGGGG-GAAA---CCCCUUGCUAGUCAGCCU-GAC--UCUUGU--GGGACAGGC-UGGCAACACCUUCAAAUUGCUGGGAAACCUU--AAAGCAU-UGCAUACCAAGGCAGGUUGGAAACAAUCUGCUGGCCAUAAUAUGGGUAUGGUGACAACUGCAAUGAUUU--AGGCAACC-AGCAGCCAAGUCCUAAACAUGG--GGGGUAACCAUGCAUGGAUGCAGUUCACAGACUAAAUGGAGGUGGGCUGACACAA--UGUCAGCUUAAGAUAUAGUCG-CCC-UUAUCGAAAGAUACCCAGUAAAGGAGUCUUAAU--AGACAGAGUUACUGG-GUGCCAGG--------UAG-------UCUGGCACA--------GCGGGAGCCU
00148::Gloeotilopsis_planctonica.::Z28970                   UA--AACCAAGCCGUU----UGCGCC----AGUCGGGU--GUGAGG--ACCCGGCUAGUCCUGGUGCGGC-UUGCAUC-GCCGCACCU-GGGCAACAUCAUCGAAUUGCUGGAAACCCCU--AAAGCUC-UUGGUACCAACCUGCAUGGGAAAUCGUGCGGGGGCCCACUCCGGGG-A-GGUUAUAAUCCAAGAGA-----GGGCAAUC-AGCAGCGAAACCCUGUCGGUUGGGUUGC-CCCGGCCCAUGGGUAACGUUCAGAGACUAAGUGGUGAUGGGCCCCGAUGCC-UCGGGGCUUAAGAUAUAGUCCGCCC-CGGC-GAAA-GCCGUGUCGAGAUGAGGGGGCG---CCCCAGAGCUCGGCA-GUAGGGAU-------CAGA-------GUUCCUGCU--------GUGGGAGCGU
00149::Pleurastrum_paucicellulare::Z47997                   UA--AACCAAGCCGUU----UGCGCC----AGUCGGGU--GUGAGG--ACCCGGCUAGUCCUGGUGCGGC-UUGCAUC-GCCGCACCU-GGGCAACAUCAUCGAAUUGCUGGAAACCCCU--AAAGCUC-UUGGUACCAACCUGCAUGGGAAACCGUGCGGGGGCCCACUCCGGGG-A-GGUUAUAAUCCAAGAGA-----GGGCAAUC-AGCAGCGAAACCCUGUCGGUUGGGUUGC-CCCGGCCCAUGGGUAACGUUCAGAGACUAAGUGGUGAUGGGCCCCGAUGCC-UCGGGGCUUAAGAUAUAGUCCGCCC-CGGC-GAAA-GCCGUGUCGAGAUGAGGGGGCG---CCCCAGAGCUCGGCAGUAGGG----------AUCA----------CUCUAU--------GU-GGAGCG-
00150::Protoderma_sarcinoidea_UTEX_1710::Z47998             UA--AACCUAGCCGUU----UGCGCC----AGUCGGGU--GUGAGA--ACCCGGCUAGUCCGCCACAC---CAGCAGU---GUGUGGCAGGGCAACAUCAUCGAAUUGCUGGGAAGCCCU--AAAGCUC-UUGGUACCAACCUGCAGCGGAAACGCUCGGGGGGCCCGCUCAGGGG-A-GGUGAUAAUCCAAGAGA-----GGGUGAUC-AGCAGCGAAUCCCUGUAGGC----CGCCA----GCCCACGGGAAACGUUCAGAGACUAUGUGGUGAUGGGCUU---UGACC---GAGCUUAAGAUAUAGUCCGACCCCGGC-GAGA-GCCGUGUCGAGAGGAGGGGGCG---CCCCGGAGCUCGGCAGUAGGGA---------GACA---------UUCCUGAU-------ACGGGAGCGU
00151::Selenastrum_capricornutum::AF169628                  UUA-AAGU---UUGCUC--UAGCGCCUAAAGCCGACCUG-CAAAA--CAGGUCGUCAGUCAAUC-------AUC-----------GAU-UGGCAACACUGUCAAAUUGCCUGGAAAUCCCG-AAG-UCU-CUGCCACC-GCCACUGAUUCAAAAAUCGGAUGGCCCUAACU-AGGGUGUGGUAAAAGAGCAGAGAACAG--GGAUGAUG-GGCAGCCAAGUCCUAAGGCAAAC-ACUUC-GUUUGCCAUGGACGCAGUUCACAGACUAAAUGGCAGUGGGUUUGUGCAAU-CACGAGCCUAAGAUAUAGUCGGCCC-CCACCGAGAGG-G-CUCACAGAGGAGCUGGA----CGGCAGAGCUGUGGG-AAGCGGAUUGA----UAC-----UCAAUCUGCUUA--------AGGGGAGCCU
00152::Scenedesmus_pupukensis.::X91267                      UUA--AGUGAUUAGCUC--UAGCGCC----AGUGAGGAA-GAGA---UUCCUUGCUC------------------------------------CACACUGUCAAAUUGCGGGAAAAUCCU--AAAGCUC-UAUCUACCAAGCCAACGUGAAAACAUGUUGGUGGCCG-AAUGUGGGUAUGGUAAAAACGAUAGAGA-----GGAUUAUC-CGCAGCCAAGUCCUAAGUGCUUUCUUUAUGAGAGCAUAUGGAUGCAGUUCACAGACUAAAUGGCAGUGGGCAUUGAGCAA-UCAGUGCUUAAGAUAUAGUCGGCCC-CUACCGAGAGGUAGCCAAUAGAGGAGCA-CAUAAU-GCUAGAGCUAUUGG-ACAUUG---------CGCU---------CAAUGUA--------GCGGGAGCCU
00153::Scenedesmus_producto_capitatus.::X91266              UUA-UGCUGAA--------UAGCGCC----AGUGAGGGG-GAAA---CCUCUUGCUAGUCGAUUGU-----GAAG--------GCAGU-CGGCAACAUUCUCAAAUUGCGGGAAACUCCU--AAAGCUU-GCACUACCAAACUAGGGUGGAAACACCCUAGUGGCCA-AAUGUGGGUAUGGUAAAAACGUGCAAGAUGA--GGACAACC-UGCAGCCAAGUCCAAACAACC---UAAU----GGUUGCAGGAUGCGGUUCACAGACUAAAUGGGAAUGGGCAGAGAAGUAAUGCAUGCUUAAGAUAUAGUCGGCCC-CUACCGAGAGGUAGCCAUUGGAGUACACCAUCCA-GGUGAGAGCCAGUGG-ACGUUG---------CGAU---------CAACGUA--------GCGGGAGCCU
00154::Oocystis_heteromucosa::AF228689                      UUA----AU----------UAGCGCC-AACAGUGCAGG--UUGCAA--CCUGUGCUAGUGGGACAGUAG--UUUG-----UUACAGUC-CCGCGACACUGUCAAAUUGCGGGGAAGUCCU--AAAGCUC-AUCGUACCAAGGCAGGUUGGAAACAAUUUGCUGGCCCAAC--GGGGUAUGGUAAGAACCGAUGAGAUGA--GGAUAAUC-CGCAGCCAAGCCCUAAGGGCA---GCA-----UGCCUAUGGGUGCAGUUCACAGACUAAAUGGCAGUGGGCUUGCUGACAAAGCUUGCUUAAGAUAUAGUCGGGCCGCUCC-GAGA-GGAGCCUUAUGAGGACGUGAAA---UCACAGAGCAUAAGGGACU------------GGGU------------AGU---------CCGGGAGCCU
00155::Desmodesmus_pirkollei::AF348496                      UUA-GUUAUGCUACACUA-UAGCGCC----AGUGGGAGG-GAGA---CCUCCUGCUA------------------------------------UACACUGUCAAAUUGCGGGAAAGUCCU--AAAGCUC-UGACUACCAAGCUGGGGUGGAAACGCCCCAGUGGCCG-AAUGUGGGUAUGGUAAAAACGUCAGAGAUGUC-GGACAAUC-CGCAGCCAAGUCCAAGGGCUGG--CGUCC--CCAGCCAUGGAUGCAGUUCACAGACUAAAUGGCAGUGGGCUGGUUUGAUC-ACUGGCUUAAGAUAUAGUCGGCCC-CUAUCAAAUGAUAGCCUUUAGAGGA---C----------AGAGCUAUUGG-GCGUUGCUG------UAAU------CAGCAACGUA--------GCGGGA--CU
00156::Schroederia_setigera::AF277650                       UUA--GUCAUU--------UAGCGCC----AGUGGCCCA-GAAA---UGGGCUGCUAGUUGGGCAAGUG--GCG-----GCACUUGCC-CGGCAACACCUUCAAAUUGCUGGAAAACUCU--AAAGCCC-UGCAUACCAAAGUAUGCUGGAAACAGCAUGCUGGCCA-AAC-UGGGUACGGUGACAAUUGCAGGGAUGA--GGGUAACC-AGCAGCCAAGUCCAAACAUGAC--GUGUG--GUCAUGAUGGAUGCAGUUCACAGACUAAAUGGAGGUGGGCUGUCGUUU--CGACGGCUUAAGAUAUAGUCGGCCC-AUACCGAGAGGUAUUCGGUAGAGGACGAUAAA---AUCGAGAGCUAUCGAG---------------CACU---------------A--------GCGGGAGCCU
00167::Koliella_spiculiformis::AF278744                     UUA-ACUUU-GCUC-----UAGCGCC----AGCGGC--------------GCCGCUAGUCGUGAGGAGA--GAAGAGC--UCUUCUCA-CGGCAACACCUUCAAAUUGCCUGGAAAUCCU--UAAGCAG-UUGGUACCGCCCACAUUGGGAAACCAGUGUGUGGCCAGAAA-UGGGUAUGGUAAAAAUUCAACUGC-----GGACAAUG-GGCAGCCAAUCC-UGCGGGUUGGUUCUU-AUCAAUCUAC-GGAGCAGUUCACAGACUAAAUGGAGGUGGGUGUGCGAUU--UGCAUGCUUAAGAUAUAGUCGGGCCUCACC-UAAA-GGUGAACCCAG-------------------------------------------------------------------------CCGGGAGCCU
00172::Choricystis_sp._1A1::AF357147                        UUA--A-U--GCUC-----UAGCGCC----AGUGAGGAG-GUCAAA-CUCCUCGCUAGUCGGCUCUCU---GCCUCAA---AGAGAGC-CGGCGACAUCGUCAAAUUGCUGGAAAGGCCUA-AAGCCGU-UUGGUACCAAGCCUGGUCGGAAACGACGGGUUGGCCGGCGA-CGGGUACGGUGACAAUCCAAACGA-----GGUCAACC-AGCAGCCAAUCC-UACGC-----------AUCUUUGCAC-GGAGCAGUUCACAGACUAAAUGGCGAUGGGCCAAACAAAGAGUUUGGCUUAAGAUAUAGUCGGCCC-CUACCGAAAGGUAGCGGAGCG-------------------------------------------------------------------------GCGGGAGCCU
00248::Bensingtonia_yamatoana.::D38239                      UA--ACUUUUAAGUCGCA--UGCACU-AAUAG--------GAGGUG--------CUAGUCUUCGAG-----ACUG----CUUUAUGGC-UUGCGAGACCCUCAAACUGCGGGAAAGUCUUA-AAAACAC-GCUACACUAAGCUAUGUUCGAAAGAUCAUAGUGGCCGUAAUGUGGGUAUAGUAAAAGCGAGCGUGUU----AGAUUAUC-CGCAUCCAA-UCCUAAGUAUGGCAUCCG-GCAUUACAAUGGGAAAGGUUCAGAGACUAGAUGGGGGUCGGUUCUUUGGAU-GAAGGGUUUAAGGUAUAGUCCUUA--CAAACUUA-GCUUGCUG------------------------------UAG-CUUUAUCUC------ACU-------GAGAUAAAG----GUA--AAGGGAGCCU
00249::Bensingtonia_yamatoana.::AF101826                    UA--ACUUUUAAGUCGCA--UGCACU-AAUAG--------GAGGUG--------CUAGUCUUCGAG-----ACUG----CUUUAUGGC-UUGCGAGGCCCUCAAACUGCGGGGAAGUCUUA-AUAACAC-GCUACACUAAGCUAUGUUCGAAAGAUCAUAGUGGCCGUAAUGUGGGUAUAGUAAAAGCGAGCGUGUU----AGAUUAUC-CGCAUCCAA-UCCUAAGUAUGGCAUCCG-GCAUUACAACGGGAAAGGUUCAGAGACUAGAUGGGGGUCGGUUCUUAGAAU--GAGGGUUUAAGGUAUAGUCCUUA--CAAACUUA-GCUUGCUG------------------------------UAG-CUUUAUCUC------AUU-------GAGAUAAAG----GUA--AAGGGAGCCU
00250::Monilinia_fructicola.::AF010505                      UU--ACUGCAGUAACUC---UGCGCC-AAAAGCA------GAGGUG------UGCUAGUCUA---------UUAU------------A-AGGCUACAUUCCCAAAUUGCGGGAACACCCU--AAUGCUC-UCACUUCCAAGCUGCAUUUGAAAGAAUGCAGUGGCCAUAAUCUGGUUAUGGACAUAACGUCAGAGA-----GGGCUAUC-CGCAUCCU-UUCCUUC-AUAAC--GCAUA---GUAU-AUGGAAAAGGUUCAGAGACUAAAUGGGAAUGGCUAGU-UACGUUAUACUAGUUAAGAUAUAGUCCGU---CGGUAGAAAUACGGAAGCU--------------------------AGCUUGCUUGGAAGCA-----ACUC-----UGCUUUCGAGAUAUAAA--ACGGGAGCCU
00259::Monilinia_fructicola::AY544724                       UU--AC--------------UGCGCCAAAAAGCA------AGGUGG------UGCUAGUCUA---------UUAU------------A-AGGCUACAUUCCCAAAUUGCGGGAACACCCU--AAUGCUC-UCACUUCCAAGCUGCAUUUGAAAGAAUGCAGUGGCCAUAAUCUGGGUAUGGACAUAACGUGAGAGA-----GGGCUAUC-CGCAUCCU-UUCCUUC-AUA-C--GCAUA---GUAU-AUGGAAAAGGUUCAGAGACUAAAUGGGAAUGGCUAGU-UACGUUAUACUAGUUAAGAUAUAGUCCGU---CGGUAGAAAUACGGAAGCU--------------------------AGCUUGCUUGGAAGCA------ACU-----UGCUUUCGAGAUAUAAA--ACGGGAGCCU
00340::Metarhizium_anisopliae::AF487276                     UU--ACAUGUGC-UGUAA--UGCCCC-GAAAGCU------CGGUGG------AGCUAGUCCCUGUCGCU--CGGUUCCGCGGCGACGG-GGGCGACACCCUCAAACUGCGGGGAACCCCU--AAAGCCA-CGC-UCCGGCCUCCGCUAGGAAACUCGCGAAGGCCCAUAACGUGGGUAUCGGAACAAUCGCGUGGA-----GGGCAAUC-CGCAGCCAACCCCUAAGUGCGCCGGUCC-CGGCGCAUACGGGGAAGGUUCAGAGACUUGACGGGGGUGGGUGGGUGCGCAUUGCCCGCUUAAGAUAAAGUCCCGGA-GGGGCGAAAGCUCCUCCACAG--------------------------------------------------------------------UAAAACGG---GCCU
00366::Monoraphidium_terrestre::Y17817                      UG--ACUGCGUGAAGUUG--UGCCCAUGAAAGCUUUGA--UUCGUU--UCAAGGCUAGUCAAGUU------GCGUAGU------AACU-UGGCAAGACCAUCGAAUUGCGGGAAAACCCUU-AGGACUG-ACGGUACCAAGCUGCAGUGGAAACCCG-CGGUGGCCCUAACUUGGGUAUGGUAAAAACCCGUUGGAUU---GGGCGAUU-CGCAGCCAACCCCUUACCCA----UUGUU----UUGGUUGGGGAAGGUUCAGAGACUAAGUGGUGGUCGGUUCCU-GAGAA-GGGAGCUUGAGAUAGAGUCCGGC--CCGCCGAGAGGCGGUCUCGAGAAGU-----AAUUU----GGAGAAUCAGCACCAGCUACAGCUUCCACAA------UUUCUGUUGC--------CCGGUGGGCA
00367::Ankistrodesmus_stipitatus::X56100                    UGA-AGCACUA--------UUGCCCAUCAUAGCAGCUGU-CCACAA-GCAGCUGCUAGUCGUCGUUGCA--GCUUU--GGCGCAACGA-CGGCGAGACCGUCGAAUUGCGGGGACAUCCUU-ACAGCUC-AAGCUACCAACUUGUCGCAGAAAUGCGGCAAGGGCCG-AAUGCGGGUAUGGUAAAAACGCUUGAGAUU---GGAUAAUC-CGCAGCCAACACCUUACCCGGAU-UCAAC-GUCCGGAAAGGUGAAGGUUCAGAGACUAGGUGGCGGUCGGUCACG-AGA---CGUGGCUUAAGAUAGAGUCCGUUC-GCGCUGAAAAGCGUUCGUCGGAAGAGCCU--AGC-AGGCGGAGCAGACGAAGGGUAGCCA------UUAU------UGGCUGCCUC--------ACGGUGGGC-
00369::Kirchneriella_aperta::AJ271859                       UG--ACUUAGUGUUUGCA--UGCCCAUGAUAGUAAGCUGUGUAA--GCAGCUUGCUAGUCGGU--UGCC--ACCAUUA-UGGCAGCAC-CGGCGAGACCGUCGAAUUGCGGGGACACCCUU-AGAGCAC-AGGAUACCAAGCUAGGCUGGAAACAGCCUAGUGGCCA-AAU-CGGGUAUGGUAAAAACUCCUGUGAUU---GGGCAAUC-CGCAGCCAACUCCCUACAGUU----CCA----GGCUGAGGGAGAAGGUUCAGAGACUAGGUGGCGGUCGGCCAG--CGCUC--CUGGUUUAAGAUAGAGUCCGUUC-ACACCGAAAGGUGUUCUCGAGAUGAGCCU--AAC-CGGCGGAGCUCGAGA-GGGGCUGUGA-----UUGU-----UUGCAGCCUUC--------ACGGUGGGCA
00370::Chlorella_sorokiniana::X73993                        UG--AAAGUAUUGCACUU--UGCCCAUGAAAGCAGCCCGUCGUC--GCGGGCUGCUAGUCACCGCCGCA--GCUAUCUGGUGCGGCGGCUGGCGAGACCGUCGAAUUGCGGGGACACCCUU-AGAGCCU-GUGUCACCAACCCGGCGUGGAAACACGCCGGGGGCCG-AAUUUGGGUAUGGUAAAAGCACACAGGAUU---GGGCUAUC-CGCAGCCAACUCCUAAGGGCCGA-GCGA--UCGGCCUAGGGAGAAGGUUCAGAGACUAGGUGGCGGUCGGUUCCCAAGUAUUGGGGGCUUAAGAUAGAGUCCGACA-CAGCAGAAAUGCUGCUCGGG-ACGAUGUU-GAGCAAACGGGAG-UCCGGG-GGAGGGGGA------ACGC------UCCCCCUUUG--------UCGGUGGGCA
00372::Choricystis_minor::X89012                            U---AUAGCACUAUU------GCCCAUGAAAGCGGCUCGCGUUG--GCGAGUCGCUAGUCGCCGCACCG--GCUAUUUGGCGGUGCGGUCGGCAAGACCGUCGAACUGCGGGGACAUCCUG-AGAGCUC-AAGCUACCAAGCCGCUGCCGAAAGGCAGCGGUGGCCG-AACGUGGGUAUGGUAAAAACGCUUGAGAUU---GGACUAUC-CGCAGCCAACUCCCGACGG-----CCUGC-----CCGAGGGAGAAGGUUCAGAGACUAGGUGGCGGUCGGUCC---GCGAG---GGGCUUAAGAUAGAGUCCGUC--CGCGCGAGAGCGUGCUCAGA-AGGAGCCG--AGCACGGCGGAG-UCUGAG-CGGGG----------CGAA----------UUUCGC--------ACGGUGGGCA
00373::Pleurastrum_paucicellulare_SAG_463_1::Z47997         UG--ACGGUGUCCGUGAC--UGCCC----CAGCGGGU---GAAA-----GCCCGCUAGUCGUCCUU-----GCUCGAC-----AGGGAACGGCGAGACCAUCGAAUUGCGGGAACCCCCU--AAAGCUU-GCACCACCAAGGCAUGCGGGAAACCGCAUGCUGGCCA-AAUGUGGGUACGGUAAAAGCGUGCAAGA-----GGGCAAUC-CGCAGCCAACGCCCUACAG-----GUAAU-----CUGAGGGUGAAGGUUCAGAGACUAAGUGGUGGUCGGUGCCGGAGCCUCCGGUGCUUAAGAUAUAGUCCGCA--CUACGGAAACGUAGCCACGAGAGGAGGC--CAGCA-GCCGGAGCUCGUGG----------------AGGC------------------------GUGGUGGGCA
00374::Neodesmus_danubialis::AB037086                       U---AAAGUGAAUGCACU--UGCCCG-CAAAGCAG----------------CUGCUAGUCUCAUGGACU--GCUAUUUAAAGUCAAUG-AGGCAAGACCGUCGAAUUGCGGGGACACCCUUUACAGCCU-GUACUACCAACUUGGUGUGGAAACACACCAAGGGCCG-AAUGUGGGUAUGGUAAAAACGUACAGGAUU---GGGCAAUC-CGCAGCCAACUCCCUACAG-----GUAAU-----CUGAGGGAGAAGGUUCAGAGACUAAGUGGUGGUCGGUCCCUUGUAA-AAGGGAUUUAAGAUAGAGUCCGACA-CUGCCGAAAGGCAGCCCCAAGAAGAAGCU-UAGCCAGCUGGAGCUUGGGG-AGUGAUUUUGA----AUAC----UCAAAUUCACUA--------UCGGUGGGCA
00375::Scenedesmaceae_sp._Tow_9_21_P_14w::AY197639          UG--ACAGUUUUGCAUUG--UGCCCAUGAGAGGGGAGUGUCCGAGUGCACUCCUCUAGUCUGGACACAU--GCUUUG-GGGUGUGUUC-AGGCGAGACCGUCGAAUUGCGGGGACAUCCUU-AGAGCUC-AAGCUACCAACUCAAGCUGGAAACAGCUUGGGGGCCG-AACGUGGGUAUGGUAAAAACGCUUGAGAUU---GGACGACC-CGCAGCCAACUCCUAAGUGC----AUGUU----GCAUAUGGAGAAGGUUCAGAGACUAGGUGGCGGUCGGUCGCUUUCGUGAAGCGGCUUAAGAUAGAGUCCGGCU-CUGCCGAAAGGCAGCCCCAAGAUGAGUCU-UAGCAGGACGGAGCUUGGGG-AGGGGCA--------GACA--------UGCCCUGA--------CCGGUGGGCA
00376::Coenochloris_polycocca::AY044650                     UG--AUGAUAU---------UGCCCAUGAAAGCGG-CUGUCCGGGUGCAGACCGCUAGUCAACGACAGG--GUGCUCUGGACUGUCGUGUGGCGAGACCGUCGAAUUGCGGGGACCUCCUU-ACAUUCU-GUGUUACCAAGUUGCAACCGAAAGGCUGCAAUGGCCA-AAU-UGGGUAUGGUGAAAACACACAGGAUUU--GGACAAUC-CGCAGCCAACUCCUACGUGCAC--AACAC--GUGCAUAUGGAGAAGGUUCAGAGACUAGGUGGCGGUCGGUUCCAAGCUU-UGGGGGCUUAAGAUAGAGUCCGUC--CACGCGAGAGCGUGCCUGAG-AAGAAGUCACAGCAGACUGGAG-CUCAGG-UGGGGAGCGUGA---UGAA---UCAUCUUCCUUGC--------ACGGUGG---
00377::Coelastrum_pseudomicroporum::AF388381                UG--ACAGUUUAGCACUA--UGCCCAUCAAAGGGAGGUGUCCGAGUGCACCUCUCUAGUCGAUCAUGGC----GGUUUGAGCCUUGAU-CGGCAAGACCAUCGAAUUGCGGGGACAUCCUG-AGAGCCA-AUGCUACCAACCC-GACUGGAAACAGCUCGGGGGCCG-AAUGUGGGUAUGGUAAAAACGCAUUGGA-UU--GGACAAUC-CGCAGCCAACUC-UACGGGUAUU-GCUC--AAUACCUAUGGAGAAGGUUCAGAGACUAGGUGGUGGUCGGUCGAUUUUGCAAAUCGGCUUAAGAUAGAGUCCGUCC-CCACCGAGAGGUGGCC-------GAAGUCUUAGCUGACAGGAG-CU-----UGAGGAG----A---GGUA---GACCUCG----GC--------ACGGUGGGCA
00378::Choricystis_sp.::X81965                              U---AU-GUACUAU------UGCCCAUGAGAGCGAGCGGCGAGA--GUCGCUCGCUAGCCGUCUGAGCG--GCUAUUUGGC-CUCAGGUCGGCGAGACCAUCGAAUUGCGGGAACGCCCUG-AGAGCCU-UCGCUACCAAACCGGCGCGGAAACGCUCCGGUGGCCC-AACGCGGGUAUGGUAAAAACGCGAAGGAUU---GGGCCAUC-CGCAGCCAACUCCUGGCGACAG--CGCUG--CUGUCGACGGAGAAGGUUCAGAGACUAAGUGGUGGUCGGUCCCCUCGUG-AGGGGGCUUAAGAUAGAGUCCGUC--CGCACGAGAGUGUGCUCGAG-AUGAGCUCCCAGCAGAGCGGAG-UUCGAG-CAGGAAGUUGGC---AAAU---GCCAACUUUCUGC--------ACGGUGGGCA
00379::Choricystis_sp._1A1::AF357147                        U---AUUGCCUAUU-------GCCCAUGAAAGUGGUCCGUCCGGAGGCGGGCCGCUAGUCGCCGCGCAG--GUUUUUUGGCUGCGCGGUCGGCAAGACCGUCGAAUUGCGGGGACAUCCUG-AGAGCUC-AAGCUACCAAGCCGGUGCCGAGAGGCACCGGUGGCCG-CAUGUGGGUACGGUAAAAACGCUUGAGAUU---GGACGAUC-CGCAGCCAACUCCCGACGA-----GCAA------UCGAGGGAGAAGGUUCAGAGACUAGGUGGUGGUCGGCCUCCUACG--AGGGGGCUUAAGAUAGAGUCCGUCC-GCGCCGAGAGGCGUGCCCCAA----------------------------------------------------------------C--------ACGGUGGGCA
00380::Choricystis_sp._4A3::AF357149                        U---AUUGCCUAUU-------GCCCAUGAAAGUGGUCCGUCCGGAGGCGGGCCGCUAGUCGCCGCGCAG--GUUUUUUGGCUGCGCGGUCGGCAAGACCGUCGAAUUGCGGGGACAUCCUG-AGAGCUC-AAGUUACCAAGCCGGUGCCGAGAGGCACCGGUGGCCG-CAUGUGGGUACGGUAAAAACGCUUGAGAUU---GGACGAUC-CGCAGCCAACUCCCGACGA-----GCAA------UCGAGGGAGAAGGUUCAGAGACUAGGUGGUGGUCGGCCUCCUACG--AGGGGGCUUAAGAUAGAGUCCGUCC-GCGCCGAGAGGCGUGCCCCAA----------------------------------------------------------------C--------ACGGUGGGCA
00381::Choricystis_sp._MDL5_9::AY220082                     UAGUUUAGCACU------AUUGCCCAUGAAAGUGGUCCGUCCGGGUGCGGGCCGCUAGUCGCCGCGCAG--GUUUUUUGGUUGCGCGGUCGGCAAGACCGUCGAAUUGCGGGGACAUCCUG-AGAGCUC-AAGCUACCAAGCCGGUGCCGAGAGGCACCGGUGGCCG-CAUGUGGGUACGGUAAAAACGCUUGAGAUU---GGACGAUC-CGCAGCCAACUCCCGACGA-----GUCAC-----UCGAGGGAGAAGGUUCAGAGACUAAGUGGUGGUCGGCCCGUCACGUGGACGGGCUUAAGAUAGAGUCCGUC--CGCGCGAGAGCGUGCUCAGA-AGGAGCCG-GAGCACGGCGGAG-UCUGAG-CGAGGGAGGAAAAGGAAAAUUUUUUCUUCUCUUGC--------ACGGUGGGCA
00383::Chlorella_luteoviridis__B_::X73998                   UG--UCGAGAAACUUCGG--UGCCGCC--CAGCACG-------CGA----UGCGCUAGUCCAUCU------GCUAUGU------GGGU-GGGCGACACCGUCAAAUUGCGGGGAUCUCCU--AUAGCUC-AUCGUACCGCUCAGCGCUCGAAAGGGCGCUGUGC-----------UCAAGGUAACAAUCGGUGAGA-----GGACAAUC-CGCAGCCGGGUCCUAAGCUC----UUCGC----GGGUAUGGAUUCGGUUCACAGACUAGAUGUCGGUGGGUCAUU-AUCGA-AAUGGCUUAAGGUAUAGUCGGACCACAUGGGAGACCAUGUGUGGUGAAUAGGAGACC---CUCCCGAGCGCCACG-GUGCGCUC-------AGUC-----GAGCGGGCACG--------UCGGCAUGGC
00384::Macropharyngomonas_halophila.::AF011465              UG--AUGGCCGUAUACUA-CGGUUGC-AAGUGUAA-----AGCAC------UUGCAAGUGGCUCU----CCGUUAUAGGUACAAGAAG-CCGCGACACUGUCAAAUUGCGGGGAACACCUG-UAGGGUU-ACAGUACCGCCCUUGCGCCGAAAGCCGCAAGGGCCCU-GAAAGGGGUAUGGUAAGAAUCUGUAACAUAG--GGUCAAUC-CGCAGCCAAGUCCUAAGGGA----AA-------UCCUAUGGAUGCAGUUCAACGACUAUAAGGCAGUGGGUGGCACACA--GUGCUGCUUAAGAUAUAGUCUUGCC-CCCCUGAGAAGGGG--CCUUAA--AGGA---------CCCG--AG----G-GU-AUACA-------UGUC------UAUGUAUACA--------CAGUCUUAGU
00385::Fuligo_septica::AJ584697                             UAC-AA-------------GUGCGAC----AGUGCCUG--UAAAAC--CAGGUGCUAGUGGG---------CCAGGUG---------C-CUGCGACAUUGUCAAAUUGCGGGGAAAUCCAA-GUGGGCU-GCAGAUCCGCCUCGGCAUCGAAAGGUGCCGAGGCCCU-GAAAGGGGUAUGGUAAGAAUCUGUAGU-CUU--GGACCAUC-CGCAGCCAAGUCCUAACCACCCUUUAUAGAAGGUUGUAUGGAUGCAGUUCAACGACUAAAUGGCAGUGGGCUGG--GUAG---CCGGCUUAAGAUAUAGUCUUGC--CCACCGGAAGGUGGCCUUGGGAUGAGGGGCUAGCACCCCAGAGCCUAAGG-AGGGGUGUUACGCAGAGCC---------------A--------CAGUCUUAGU
00386::Amphikrikos_sp._Hegewald_1995_26::AF228690           UUA-UU-AG----------UAGGGCG-GGCAGGCU-----CAAAAG-----AGCCUAGUCG-GGCGGCG--AAACUAU-GCGUCGCCA-CGGCAACACCGUCAAAUUGCCUGGACAUCCCGCUAGACCA-GCGAUACCGCCCCCGGGUCGAAAGACCCGGGGGCCCAGAAA-UGGGUAUGGUAAAAAAUCGCUGGGUAG--GGACAAUG-GGCAGCCAAGUCCUAAGGGCC---UUUAC---GGCCUAUGGAUGCAGUUCACAGACUAAAUGUCGGUGGGUCCGGCCACA-GCUGGGCUUAAGAUAUAGUCGGCCC-CCACCGAGAGGUG-CCGGCGG------------------CGAACCACCGG-GCUGGG---------UGUU---------UCCAGCA--------GCGGCUAAAU
00387::Selenastrum_capricornutum::AF169628                  UUA-UUGAG----------UAGGGUCG-AAAGGUGCUUG-AAAA---CAAGCGCCU-GUUAGUCGGUUG--AUUG-----CAACCGGC-UGGCGACACCCUCAAACUGCCGGGACACCCCGCUAGACCC-ACAGUACCGUCUGC-UUUGGAAACGAGCGCCGACUCCGCUAACGGGCAUGGUAACAACCUGUGGGGUUAG-GGGCAAUC-GGCAGCCAAGUCCUAAGGGCGCUUGCUG-UUGCGCCCACGGAUGCAGUUCACAGACUAGAUGUGGGUGGGUUGAAUAUGAAAUUCAGCUUAAGAUAUAGUCGGCCC-CCACAGAGAUGUG-CGUGUGAAGGACUUUCGUUUGAGAG--------------------------------------CUCGCAC----------GCGGCUAAAU
00388::Pseudodidymocystis_planctonica::AB037087             UUUAAU------------UAAGGGC----AAGGCGG----CUUGAA----CCGCCUAGUCUGCCU------UGCAA--------AGGC-AGGCGAGACCGUCAAAUUGCCUGGAAGACUCGUAAAAGCA-GUGGUACCGCCUAGCAAGUGAAAGCUUGUCUGGCCCGGAAA-CGGGUAUGGUAACAAUCCACUGCCUAG--AGUCAAUG-GGCAGCCAAAUCCUAAGGGUC---UCU-----GAUCUAUGGAUGCAGUUCACAGACUAAAUGGCGGUCGGUUCAAGAUGU-CUUGAGCUUAAGACAUAGUCGGCCC-CCACCGCAAGGUGGCCUUCGAAGGAACCA---UUGAGAG--------------------------------------CUCG--GA---------GC-GUUAAAU
00389::Macropharyngomonas_halophila.::AF011465              UU-------A----------GGCUUG----AGUGG-CGC-GAAA----GCGCCGCUUGUGGC---------ACAA-----------AG-UCGCGACACCGUCAAAUUGCGGGAACACCCU--AAAGCUU-CAACUACCAAGCGUAUGUGGAAACACUGCGU-GGCCA-AAUGUGGGUAUGGUAAAAACGUUGAAGAUG---GGGCAAUC-CGCAGCCAAGCCCAAAGGGA----UUUU-----UCCUA-GGGUGCAGUUCACAGACUAGAUGUCGGUGGGUAGAGUCGU--ACUCUGCUUAAGAUAUAGUCGAGGC-CACCGGAAACGGUGACAGUGG--AG-AUUUAAC--GGAUGAG-CGCUGUG-GGUAGC---------AAAA--------GUCUACUC--------CUGCUGUAAU
00390::Spizellomyces_punctatus::AY546684                    UUU--------CCUUGAU-AAGGGGC-AAAUGUGC-UCCCGAAA--GGAAUGCGCAAGUCUUCAGU-----GGC---------ACCGA-AGGCAACACUGUCAAAUUGCGGGGAAGCCU---AAAGCUU-UGUCUACCAAGCAGGGAUGGAAACAUUUCUGUGGCCA-AAUGUGGGUAUGGUAAAAACGGCAAAG------GGGUAAUC-CGCAGCCAAGUCCUAAACUUGC--ACCAC---GAAGCAUGGAUGCAGUUCACAGACUAAAUGGCAGUGGGCUCUGCAGA--GCGGGGCUUAAGAUAUAGUCGGACCCACCGCGAGAGCGGUGCUCAGU-------------------------------------------------------------------------UCGUUGUACA
00512::Bangia_fuscopurpurea::AF342745                       UUU---------------GAAGCCUU----UGCA------CGCGAU------UGCAAGUGGC---------G---------------G-CUGCGACUUUCUCAAAUUGCGGGAACACCCUA-AAGCCGA-UAGAUACCGCGGCCGCGUGGAUUCACGUAG-CGCGCAUAGUGUGUGGAUGGUAAAAACUCUCUCGGAUA--GGGCAAUC-CGCAGCCAACUCCAAUCCUGGC--UUU----GUCGGGU-GGAGAAGGUUCACAGACUGUAAGGGAAGGGGUGGAGCCACAAGCACUGCUUAAGAGACAGUCGGUC--CCCUGGAAACAGUGUUCCGUG--AGGGGUGAAG--AACCAGAGCACGGGA-GCUUCC---------UUCG--------AAGAAGU---------ACGUUCCGUA
00513::Bangia_fuscopurpurea::AF172582                       UUU---------------GAAGCCUU----UGCA------CGCGAU------UGCAAGUGGC---------G---------------G-CUGCGACUUUCUCAAAUUGCGGGAACACCCUA-AAGCCGA-UAGAUACCGCGGCCGCGUGGAUUCACGUAG-CGCGCAUAGUGUGUGGAUGGUAAAAACUCUCUCGGAUA--GGGCAAUC-CGCAGCCAACUCCAAUCCUGGC--UUU----GUCGGGU-GGAGAAGGUUCACAGACUGUAAGGGAAGGGGUGGAGCCACAAGCACUGCUUAAGAGACAGUCGGUC--CCCUGGAAACAGUGUUCCGUG--AGGGGUGAAG--AACCAGAGCACGGGA-GCUUCC---------UUCG--------AAGAAGU---------ACGUUCCGUA
00514::Bangia_fuscopurpurea::AF172583                       UUU---------------GAAGCCUU----UGCA------CGCGAU------UGCAAGUGGC---------G---------------G-CUGCGACUUUCUCAAAUUGCGGGAACACCCUA-AAGCCGA-UAGAUACCGCGGCCGCGUGGAUUCACGUAG-CGCGCAUAGUGUGUGGAUGGUAAAAACUCUCUCGGAUA--GGGCAAUC-CGCAGCCAACUCCAAUCCUGGC--UUU----GUCGGGU-GGAGAAGGUUCACAGACUGUAAGGGAAGGGGUGGAGCCACAAGCACUGCUUAAGAGACAGUCGGUC--CCCUGGAAACAGUGUUCCGUG--AGGGGUGAAG--AACCAGAGCACGGGA-GCUUCC---------UUCG--------AAGAAGU---------ACGUUCCGUA
00515::Bangia_fuscopurpurea::AF172584                       UUU---------------GAAGCCUU----UGCA------CGCGAU------UGCAAGUGGC---------G---------------G-CUGCGACUUUCUCAAAUUGCGGGAACACCCUA-AAGCCGA-UAGAUACCGCGGCCGCGUGGAUUCACGUAG-CGCGCAUAGUGUGUGGAUGGUAAAAACUCUCUCGGAUA--GGGCAAUC-CGCAGCCAACUCCAAUCCUGGC--UUU----GUCGGGU-GGAGAAGGUUCACAGACUGUAAGGGAAGGGGUGGAGCCACAAGCACUGCUUAAGAGACAGUCGGUC--CCCUGGAAACAGUGUUCCGUG--AGGGGUGAAG--AACCAGAGCACGGGA-GCUUCC---------UUCG--------AAGAA-U---------ACGUUCCGUA
00516::Bangia_fuscopurpurea::AF172585                       UUU---------------GAAGCCUU----UGCA------CGCGAU------UGCAAGUGGC---------G---------------G-CUGCGACUUUCUCAAAUUGCGGGAACACCCUA-AAGCCGA-UAGAUACCGCGGCCGCGUGGAUUCACGUAG-CGCGCAUAGUGUGUGGAUGGUAAAAACUCUCUCGGAUA--GGGCAAUC-CGCAGCCAACUCCAAUCCUGGC--UUU----GUCGGGU-GGAGAAGGUUCACAGACUGUAAGGGAAGGGGUGGAGCCACAAGCACUGCUUAAGAGACAGUCGGUC--CCCUGGAAACAGUGUUCCGUG--AGGGGUGAAG--AACCAGAGCACGGGA-GCUUCC---------UUCG--------AAGAAGU---------ACGUUCCGUA
00517::Bangia_fuscopurpurea::AF172586                       UUU---------------GAAGCCUU----UGCA------CGCGAU------UGCAAGUGGC---------G---------------G-CUGCGACUUUCUCAAAUUGCGGGAACACCCUA-AAGCCGA-UAGAUACCGCGGCCACGUGGAUUCACGCGG-CGCGCAUAGUGUGUGGAUGGUAAAAACUCUCUCGGAUA--GGGCAAUC-CGCAGCCAACUCCAAUCCCGGC--UCU----GUCGGGU-GGAGAAGGUUCACAGACUGUAAGGGAAAGGGUGGAGCCACCAGCAAUGCUUAAGAGACAGUCGGUC--CCCUGGAAACAGUGUUCCGUG--AGGGGUGAAG--AACCAGAGCACGGGA-GCUUCC---------UUCG--------AAGAAGU---------ACG-UCCGUA
00518::Bangia_fuscopurpurea::AF172587                       UUU---------------GAAGCCUU----UGCA------CGCGAU------UGCAAGUGGC---------G---------------G-CUGCGACUUUCUCAAAUUGCGGGAACACCCUA-AAGCCGA-UAGAUACCGCGGCCACGUGGAUUCACGCGG-CGCGCAUAGUGUGUGGAUGGUAAAAACUCUCUCGGAUA--GGGCAAUC-CGCAGCCAACUCCAAUCCCGGC--UCU----GUCGGGU-GGAGAAGGUUCACAGACUGUAAGGGAAAGGGUGGAGCCACCAGCAAUGCUUAAGAGACAGUCGGUC--CCCUGGAAACAGUGUUCCGUG--AGGGGUGAAG--AACCAGAGCACGGGA-GCUUCC---------UUCG--------AAGAAGU---------ACGUUCCGUA
00522::Porphyra_purpurea::AF172588                          UUUG--------------GAAGCCUU----UGCA------GGCGAU------UGCAAGUGGC---------GGGCGCG---------G-CUGCAACUUUCUCAAAUUGCGGGAAAACCCUA-AAGCCGG-GAGAUACCGCGGCCGCUUGAUUACACGCGG-CGCGCAUAGUGUGUGGAUGGUAAAAACUCUCUCGGAU---GGGCAAUC-CGCAGCCAACUCCCGU-UUCU---CCCUU---GGAAGGAGGAGAAGGUUCACAGACUGUAAGGGAAGGGGUGUCUCCACAAGGGGCGCUUAAGAGACAGUCGGUC--CCCUGGAAACAGUGUUCCGU-GGAGGGUGGAAG--UACCAGAGCACGGGA-GUCC-----------CAUG-----------GGAU---------ACGUUCCGUA
00523::Porphyra_umbilicalis::AY347910                       UUUG--------------GAAGCCUU----UGCA------GGCGAU------UGCAAGUGGC---------GGGCGAG---------G-CUGCGACUUUCUCAAAUUGCGGGAAAACCCUA-AAGCCGG-GAGAUACCGCGGCCGCUUGAUUACACGCGG-CGCGCAUAGUGUGCGGAUGGUAAAAACUCUCUCGGAU---GGGCAAUC-CGCAGCCAACUCCCGU-UUCU---CCCUU---GGGAGGAGGAGAAGGUUCACAGACUGUAAGGGAAGGGGUGUCUCCACAAGGGGCGCUUAAGAGACAGUCGGUC--CCCUGGAAACAGUGUUCCGU-GGAGGGUGGAAG--UACCAGAGCACGGGA-GUCCC----------CAUG----------GGGAU---------ACGUUCCGUA
00543::Porphyra_umbilicalis::AY347902                       UUUG--------------GAAGCCUU----UGCA------GGCGAU------UGCAAGUGGC---------GGGCGAG---------G-CUGCGACUUUCUCAAAUUGCGCGAAAACCCUA-AAGCCGG-GAGAUACCGCGGCCGCUUGAUUACACGCGG-CGCGCAUAGUGUGCGGAUGGCAAAAACUCUCUCAGAU---GGGCAAUC-CGCAGCCAACUCCCGU-UUCU---CCCUU---GGGAGGAGGAGAAGGUUCACAGACUGUAAGGGAAGGGGUGUCUCCACAAGGGGCGCUUAAGAGACAGUCGGUC--CCCUGGAAACAGUGUUCCGU-GGAGGGUGGAAG--UACCAGAGCACAAGA-GU-CC----------CAUG----------GGGAU-------------------
00544::Porphyra_umbilicalis::AY347903                       UUUG--------------GAAGCCUU----UGCA------GGCGAU------UGCAAGUGGC---------GGGCGAG---------G-CUGCGACUUUCUCAAAUUGCGCGAAAACCCUA-AAGCCGG-GAGAUACCGCGGCCGCUUGAUUACACGCGG-CGCGCAUAGUGUGCGGAUGGCAAAAACUCUCUCAGAU---GGGCAAUC-CGCAGCCAACUCCCGU-UUCU---CCCUU---GGGAGGAGGAGAAGGUUCACAGACUGUAAGGGAAGGGGUGUCUCCACAAGGGGCGCUUAAGAGACAGUCGGUC--CCCUGGAAACAGUGUUCCGU-GGAGGGUGGAAG--UACCAGAGCACAAGA-GU-CC----------CAUG----------GGGAU-------------------
00545::Porphyra_umbilicalis::AY347904                       UUUG--------------GAAGCCUU----UGCA------GGCGAU------UGCAAGUGGC---------GGGCGAG---------G-CUGCGACUUUCUCAAAUUGCGGGAAAACCCUA-AAGCCGG-GAGAUACCGCGGCCGCUUGAUUACACGCGG-CGCGCAUAGUGUGCGGAUGGUAAAAACUCUCUCGGAU---GGGCAAUC-CGCAGCCAACUCCCGU-UUCU---CCCUU---GGGAGGAGGAGAAGGUUCACAGACUGUAAGGGAAGGGGUGUCUCCACAAGGGGCGCUUAAGAGACAGUCGGUC--CCCUGGAAACAGUGUUCCGU-GGAGGGUGGAAG--UACCAGAGCACGGGA-GUCCC----------CAUG----------GGGAU-------------------
00546::Porphyra_umbilicalis::AY347905                       UUUG--------------GAAGCCUU----UGCA------GGCGAU------UGCAAGUGGC---------GGGCGAG---------G-CUGCGACUUUCUCAAAUUGCGGGAAAACCCUA-AAGCCGG-GAGAUACCGCGGCCGCUUGAUUACACGCGG-CGCGCAUAGUGUGCGGAUGGUAAAAACUCUCUCGGAU---GGGCAAUC-CGCAGCCAACUCCCGU-UUCU---CCCUU---GGGAGGAGGAGAAGGUUCACAGACUGUAAGGGAAGGGGUGUCUCCACAAGGGGCGCUUAAGAGACAGUCGGUC--CCCUGGAAACAGUGUUCCGU-GGAGGGUGGAAG--UACCAGAGCACGGGA-GUCCC----------CAUG----------GGGAU-------------------
00547::Porphyra_umbilicalis::AY347906                       UUUG--------------GAAGCCUU----UGCA------GGCGAU------UGCAAGUGGC---------GGGCGAG---------G-CUGCGACUUUCUCAAAUUGCGGGAAAACCCUA-AAGCCGG-GAGAUACCGCGGCCGCUUGAUUACACGCGG-CGCGCAUAGUGUGCGGAUGGUAAAAACUCUCUCGGAU---GGGCAAUC-CGCAGCCAACUCCCGU-UUCU---CCCUU---GGGAGGAGGAGAAGGUUCACAGACUGUAAGGGAAGGGGUGUCUCCACAAGGGGCGCUUAAGAGACAGUCGGUC--CCCUGGAAACAGUGUUCCGU-GGAGGGUGGAAG--UACCAGAGCACGGGA-GUCCC----------CAUG----------GGGAU-------------------
00549::Porphyra_umbilicalis::AY347908                       UUUG--------------GAAGCCUU----UGCA------GGCGAU------UGCAAGUGGC---------GGGCGAG---------G-CUGCGACUUUCUCAAAUUGCGGGAAAACCCUA-AAGCCGG-GAGAUACCGCGGCCGCUUGAUUACACGCGG-CGCGCAUAGUGUGCGGAUGGUAAAAACUCUCUCGGAU---GGGCAAUC-CGCAGCCAACUCCCGU-UUCU---CCCUU---GGGAGGAGGAGAAGGUUCACAGACUGUAAGGGAAGGGGUGUCUCCACAAGGGGCGCUUAAGAGACAGUCGGUC--CCCUGGAAACAGUGUUCCGU-GGAGGGUGGAAG--UACCAGAGCACGGGA-GUCCC----------CAUG----------GGGAU-------------------
00550::Porphyra_umbilicalis::AY347909                       UUUG--------------GAAGCCUU----UGCA------GGCGAU------UGCAAGUGGC---------GGGCGAG---------G-CUGCGACUUUCUCAAAUUGCGGGAAAACCCUA-AAGCCGG-GAGAUACCGCGGCCGCUUGAUUACACGCGG-CGCGCAUAGUGUGCGGAUGGUAAAAACUCUCUCGGAU---GGGCAAUC-CGCAGCCAACUCCCGU-UUCU---CCCUU---GGGAGGAGGAGAAGGUUCACAGACUGUAAGGGAAGGGGUGUCUCCACAAGGGGCGCUUAAGAGACAGUCGGUC--CCCUGGAAACAGUGUUCCGU-GGAGGGUGGAAG--UACCAGAGCACGGGA-GUCCC----------CAUG----------GGGAU-------------------
00551::Bangia_fuscopurpurea::AF172589                       UUUC--------------GAAGCCUU----UGCG------GCACAG------CGCAAGCGGC---------G---------------G-CCGCGAAUUUCUCAAAUUGCGGGAACACCCUA-AAGCCAG-GAGAUACCGCGGUCCGUUGGACACAACGGG-CGCGUCUAGUGGAUGGAUGGUAACAACUCUCUUGGAU---GGGCAAUC-CGCAGCCAACUCCAUACCCCCCCCCUACAGGGUGGGGC-GGAGAAGGUUCACAGACUGUAAGGGAAGGGGUCGCUCUUUACGAGUGGCUUAAGAGACAGUCGGUC--CCCUGGAAACAGAGUCUCAUG--AGGGCAGAAAA-AGCUAGAGC-UGAGA-GCCUAA---------GCAC--------UCUAGGC---------ACGUUCCGUA
00552::Bangia_fuscopurpurea::AF172590                       UUUC--------------GAAGCCUU----UGCG------GCACAG------CGCAAGCGGC---------G---------------G-CCGCGACUUUCUCAAAUUGCGGGAACACCCUA-AAGCCAG-GAGAUACCGCGGUCCGUUGGGCACAACGGG-CGCGUCUAGCGGAUGGAUGGUAACAACUCUCUUGGAU---GGGCAAUC-CGCAGCCAACUCCUCGCGCGCUGUUUU--CGCGCGUGU-GGAGAAGGUUCACAGACUGUAAGGGAAGGGGUCAUGCACUAUGUGUGGCUUAAGAGACAGUCGGUC--CCCUGGAAACAGAGUCUCAUG--AGGGCAGAAAA-UGCUAGAGC-UGAGA-GCCCAAGC-------UGUG------GCUUUGGGU---------ACGUUCCGUA
00553::Bangia_fuscopurpurea::AF172591                       UUUC--------------GAAGCCUU----UGCG------GCACAG------CGCAAGCGGC---------G---------------G-CCGCGACUUUCUCAAAUUGCGGGAACACCCUA-AAGCCAG-GAGAUACCGCGGUCCGUUGGGCACAACGGG-CGCGUCUAGCGGAUGGAUGGUAACAACUCUCUUGGAU---GGGCAAUC-CGCAGCCAACUCCUCGCGCGCUGUUUU--CGCGCGUGU-GGAGAAGGUUCACAGACUGUAAGGGAAGGGGUCAUGCACUAUGUGUGGCUUAAGAGACAGUCGGUC--CCCUGGAAACAGAGUCUCAUG--AGGGCAGAAAA-UGCUAGAGC-UGAGA-GCCCAAGC-------UGUG------GCUUUGGGU---------ACGUUCCGUA
00554::Bangia_fuscopurpurea::AF172592                       UUUC--------------GAAGCCUU----UGCG------GCACAG------CGCAAGCGGC---------G---------------G-CCGC-ACUUUCUCAAAUUGCGGGAACACCCUA-AAGCCAG-AAGAUACCGCGGUCUGUUGGACACAACAGG-CGCGUCUAGUGGAUGGAUGGUAACAACUCUUCUGGAUC--GGGCAAUC-CGCAGCCAACUCCAUAGUCCCUCCCCCCUGGAGAGACU-GGAGAAGGUUCACAGACUGUAAGGGAAGGGGUCUUUUUUUUAAAAAGGCUUAAGAGACAGUCGGUC--CCCUGGAAACAGAGUCUCAUG--AGGGCGGAAAA-UGCUAGAGUGGGAG--CUCGAUA--------CCAC-------UAGUCGAG---------AC-UUCCGUA
00555::Bangia_fuscopurpurea::AF172593                       UUUC--------------GAAGCCUU----UGCG------GCACAG------CGCAAGCGGC---------G---------------G-CCGCGACUUUCUCAAAUUGCGGGAACACCCUA-AAGCCAG-AAGAUACCGCGGUCUGUUGGACACAACAGG-CGCGUCUAGUGGAUGGAUGGUAACAACUCUUCUGGAUC--GGGCAAUC-CGCAGCCAACUCCAUAGUCCCUCCCCCAUGGAGAGACU-GGAGAAGGUUCACAGACUGUAAGGGAAGGGGUCUUUUUUUUUAAAAGGCUUAAGAGACAGUCGGUC--CCCUGGAAACAGAGUCUCAUG--AGGGCGGAAAA-UGCUAGAGUGGGAG--CUCGAUA--------CCAC-------UAGUCGAG---------ACGUUCCGUA
00556::Bangia_atropurpurea.::D88387                         UUUC--------------GAAGCCUU----UGCG------GCACAG------CGCAAGCGGC---------G---------------G-CCGCGACUUUCUCAAAUCGCGGGAACACCCUA-AAGCCAG-AAGAUACCGCGGUCCGUUGGACACAACGGG-CGCGUCUAGUGGAUGGAUGGUAACAACUCUUCUGGAUC--GGGCAAUC-CGCAGCCAACUCCAUAGUCCCUUCCCCCCAGAGAGACU-GGAGAAGGUUCACAGACUGUAAGGGAAGGGGUCUUUUACAU-AAAAGGCUUAAGAGACAGUCGGUC--CCCUGGAAACAGAGUCUCAUG--AGGGCAGAAAA-AGCUAGAGC-UGAGA-UC-UAAGAA------CGCC-----UUCUCAAUGA---------ACGUUCCGUA
00557::Bangia_fuscopurpurea::AF172594                       UUUC--------------GAAGCCUU----UGCG------GCACAG------CGCA-GCGGC-------------------------G-CCG-GACUUUCUCAAAUUGCGGGAACAC-CUA-AAGCCAG-AA-AUACCGCGGUCCGUUGGACACAACGGG-CGCGUCUAGUGGAUGGAUGGU-ACAACUCUU-UGGAUC--GGGCAAUC-CGCAGCCAACUCCAUAGUCCCUUCCCCCCAGAGAGACU-GGAGAAGGUUCACAGACUGUAAGGGAAGGGGUCUUUUACAU-AAAAGGCUUAAGAGACAGUCGGUC--CCCUGGAAACAGAGUCUCAUG--AGGGCAGAAAA-AGCUAGAGC-UGAGA-AUCUAAGAA------CGCC-----UUCUCUA----------------------
00558::Bangia_atropurpurea::L36066                          UUUU--------------GAAGCCUU----UGCA------GGCGAU------UGCAAGCGGC---------G---------------G-CCGCAACUUUCUCAAAUUGCGGGAAAACCCUA-AAGUCAG-AAGAUACCGCGGCUUCUUGGACACAAGUGG-CGCGCAUAGUGUGUGGAUGGUAAAAACCCUUCUGAAU---GGGCAAUC-CGCAGCCAACUCCGGGGUUC----CCGGU----GGGAC-GGAGAAGGUUCACAGACUGUAAGGGAAGGGG-UAACCCGUAAGGAGACCUUAAGAGACAGUCGGUC--CCCUCGGAACAGAGUUCUGGG-AAUGGGCGAAA--AGUCAGAGCUCAGGA-CCUUG----------ACAC----------CAAGG---------ACGUUCCGUA
00560::Porphyra_abbottae::AF172596                          UU-C--------------GAAGCCUU----UGCG------GCACAG------CGCAAGUGGC---------G---------------G-CCGCGACUUUCUCAAAUUGCGGGAACACCCUA-AAGUCAA-CAGAUACCGCGGCCUCACGGAAACGUCAGG-UGCGUCUAGCGGACGGAUGGUAAUAACUCUGUUGAAU---GGGCAAUC-CGCAGCCAACCCCUAACGUCCU--UCU----GGGAUUAUGGAGAAGGUUCACAGACUGUAAGGGAAGGGGUUUUUUGCAUUAAAAAGCUUAAGAGACAGUCGGUC--CCCUGGAAACAGUGUCUCAUGCGAGGGCGGAAAA-CGCUAGAACAUGAGG-GCCCCCCA-------UGC-------UGGUGGGGU---------ACGUUCCGUA
00561::Porphyra_haitanensis.::AB013181                      UUUC--------------GAAGCCUU----UGCA------GCACAG------UGCAAGCGGC---------GGCCACC---------G-CUGCGAAUUUCUCAAAUUGCGGGAACACCCUA-AAGUCAG-CAAACACCGCGGCUUGGCGGAAACGCCAGG-CGCGUUUAGCGGACGGAUGGUAAUAGCUUUGUUGAAU---GGGCAAUC-CGCAGCCAACCCCUAAGG-CCC--CUUGC--GGG--UAUGGGGAAGGUUCACAGACUGUAAGGGAAGGGGUUUUUUUGCUAGAAGAGCUUAAGAGACAGUCGGUC--CCCUGGAAACAGAGUCUCAU-UGAGGGCGGAAAAAUGCUAGAGCAUGGGA-GCCCUUCUC------GUUC-----GGGGGGGGGC---------ACGUUCCGUA
00562::Porphyra_Marseille::AF172597                         UUUC--------------GAAGCCUU----UGCG------GCACAG------CGCAAGCAGC---------G---------------G-CUGCGACUUUCUCAAAUUGCGGGAACACCCUA-AAGUCAA-CAAACACCGCGGCUUGACGGAAACGUCAGG-CGCGUCUAGCGGAUGGAUGGUAAUAGCUUUGUUGAAU---GGGCAAUC-CGCAGCCAACCCCUUCGGCCCCGGUUUUUCGGGGGCU-UGGGGAAGGUUCACA-ACUGUAAGGGAAGGGGUUUUU-CUGUU-GAAAGCUUAAGAGACAGUCGGUC--CCCUGGAAACAGUGUCCCAUGUGAGGGCAGAAAA-CGCUCGAGCAUGGGA-GCCCUU---------UUCU--------AAAGGGU---------ACGUUCCGUA
00563::Porphyra_leucosticta::AF172598                       UUUG--------------GAAGCCUU----UGCG------GCACAG------CGCAAGCAGC---------G---------------G-CUGCGACUUUCUCAAA-UGCGGGAACACCCUA-AAGUCAA-CAAACACCGCGGCUUGACGGAAACGUCAGG-CGCGUCUAGCGGAUGGAUGGUAAUAGCUUUGUUGAAU---GGGCAAUC-CGCAGCCAACCCCUUCGGCCCCGGUUUUUCGGGGGCUAUGGGGAAGGUUCACAGACUGUAAGGGAAGGGGUUUUU-CUGUU-GAAAGCUUAAGAGACAGUCGGUC--CCCUGGAAACAGUGUCCCAUGUGAGGGCAGAAAA-CGCUCGAGCAUGGGA-GCCCUU---------UUUU--------AGAGGGU---------ACGUUCCGUA
00564::Porphyra_pseudolanceolata::AF172599                  UUUC--------------GAAGCCUU----UGCG------GCACAG------CGCAAGCAGC---------G---------------G-CUGCGACUUUCUCAAAUUGCGGGAACACCCUA-AAAUCAA-CAAACACCGCGGUUUGGCGGAAACGUCAGG-UGCGUCUAGCGGAUGGAUGGUAAAAGCUUUGUUGGAU---GGGCAAUC-CGCAGCCAAUCCCUACGGCCU---CUGG----AGGCUAUGGGAAAGGUUCACAGACUGAAAGGGAAGGGGUGUUUUCCUUUAAAACGCUUAAGAGACAGUCGGUC--CCCUGGAAACAGUGUCUCAUGUGAGGGUGGAAAU-CGCUAGAGCAUGAGA-GCCCCUC--------CCAC-------GGGGGGG----------ACGUUCCGUA
00565::Porphyra_yezoensis.::AB013178                        UUUC--------------GAAGCCUU----UGCG------GCACAG------CGCAAGC-GC---------G---------------G-CUGCGACUUU-UCAAAUUGCGGGAACACCCUA-AAGUCAA-CAA-CACCGCGGCCGGACGGAAACGUCAGG-CGCGUCUAGCGGGCGGAAGGUAA-AGCUUUGUUGA-U---GGGCAAUC-CG-AGCCAACCCCUAA-GGUCC--UUUUU--GGGUC-AUGGGGAAGGUUCACAGACUGUAAGGGAGGGG-UUUCUUUCAUAAAGAAGCUUAAGAGACAGU-GGUC--CCCUGGAAACAGUGUCUCAUGUGAGGGCGGAAAA-CGCUAGAGCAUGGGA-GCCCU----------UAU----------GAGGGU---------ACGUUCCGUA
00566::Porphyra_yezoensis.::AB017081                        UUUC--------------GAAGCCUU----UGCG------GCACAG------CGCAAGC-GC---------G---------------G-CUGCGACUUU-UCAAAUUGCGGGAACACCCUA-AAGUCAA-CAA-CACCGCGGCCGGACGGAAACGUCAGG-CGCGUCUAGCGGGCGGAAGGUAA-AGCUUUGUUGA-U---GGGCAAUC-CG-AGCCAACCCCUAA-GGUCC--UUUUU--GGGUC-AUGGGGAAGGUUCACAGACUGUAAGGGAGGGG-UUUCUUUCAUAAAGAAGCUUAAGAGACAGU-GGUC--CCCUGGAAACAGUGUCUCAUGUGAGGGCGGAAAA-CGCUAGAGCAUGGGA-GCCCU----------UAU----------GAGGGU---------ACGUUCCGUA
00567::Porphyra_yezoensis_OG_1.::AB017078                   UUUC--------------GAAGCCUU----UGCG------GCACAG------CGCAAGCAGC---------G---------------G-CUGCGACUUUCUCAAAUUGCGGGAACACCCUA-AAGUCAA-CAAACACCGCGGCCGGACGGAAACGUCAGG-CGCGUCUAGCGGGCGGAAGGUAAUAGCUUUGUUGAAU---GGGCAAUC-CGCAGCCAACCCCUAA-GGUCC--UUUUU--GGGUCUAUGGGGAAGGUUCACAGACUGUAAGGGAGGGGGUUUCUUCCAUAAAGAAGCUUAAGAGACAGUCGGUC--CCCUGGAAACAGUGUCUCAUGUGAGGGCGGAAAA-CGCUAGAGCAUGGGA-GCCCU----------UAU----------GAGGGU---------ACGUUCCGUA
00568::Porphyra_yezoensis_narawaensis_cv._F6_1.::AB017083   UUUC--------------AAAGCCUU----UGCG------GCACAG------CGCAAGCAGC---------G---------------G-CUGCGACUUUCUCAAAUUGCGGGAACACCCUA-AAGUCAA-CAAACACCGCGGCUUGACGGAAACGUCAGG-CGCGUCUAGCGGGCGGAAGGUAAUAGCUUUGUUGAAU---GGGCAAUC-CGCAGCCAACCCCUAA-GGUCC--UUUUU--GGGUCUAUGGGGAAGGUUCACAGACUGUAAGGGAGGGGGUUUCUUCCAUAAAGAAGCUUAAGAGACAGUCGGUC--CCCUGGAAACAGUGUCUCAUGUGAGGGCGGAAAA-CGCUAGAGCAUGGGA-GCCCU----------UAU----------GAGGGU---------ACGUUCCGUA
00569::Porphyra_yezoensis_NA_2.::AB017075                   UUUC--------------AAAGCCUU----UGCG------GCACAG------CGCAAGCAGC---------G---------------G-CUGCGACUUUCUCAAAUUGCGGGAACACCCUA-AAGUCAA-CAAACACCGCGGCUUGACGGAAACGUCAGG-CGCGUCUAGCGGGCGGAAGGUAAUAGCUUUGUUGAAU---GGGCAAUC-CGCAGCCAACCCCUAA-GGUCC--UUUUU--GGGUCUAUGGGGAAGGUUCACAGACUGUAAGGGAGGGGGUUUCUUCCAUAAAGAAGCUUAAGAGACAGUCGGUC--CCCUGGAAACAGUGUCUCAUGUGAGGGCGGAAAA-CGCUAGAGCAUGGGA-GCCCU----------UAU----------GAGGGU---------ACGUUCCGUA
00570::Porphyra_yezoensis_NA_4.::AB017076                   UUUC--------------AAAGCCUU----UGCG------GCACAG------CGCAAGCAGC---------G---------------G-CUGCGACUUUCUCAAAUUGCGGGAACACCCUA-AAGUCAA-CAAACACCGCGGCUUGACGGAAACGUCAGG-CGCGUCUAGCGGGCGGAAGGUAAUAGCUUUGUUGAAU---GGGCAAUC-CGCAGCCAACCCCUAA-GGUCC--UUUUU--GGGUCUAUGGGGAAGGUUCACAGACUGUAAGGGAGGGGGUUUCUUCCAUAAAGAAGCUUAAGAGACAGUCGGUC--CCCUGGAAACAGUGUCUCAUGUGAGGGCGGAAAA-CGCUAGAGCAUGGGA-GCCCU----------UAU----------GAGGGU---------ACGUUCCGUA
00571::Porphyra_pseudolinearis.::AB013185                   UUUC--------------GAAGCCUU----UGCG------GCACAG------CGCAAGCAGC---------GGUUCGA---------G-CUGCGACUUUCUCAAAUUGCGGGAACACCCUA-AAGUCAA-CGAGCACCGCGGCUUGACGGAAACGUCAGG-CGCGUCUAGCGGGCGGAUGGUAACAGCUUUGUUGAAU---GGGCAAUC-CGCAGCCAACCCCUACGG-UCC--UUUUU--GGG-CUAUGGGGAAGGUUCACAGACUGUAUGGGAGGGGGUUUUUUAUAU-AAAAAGCUGAAGAGACAGUCGGUC--CCCUGGAGACAGUGUCGCAUGUGAGGGCAGAAAA-CGCUAGAGCAUGUGA-GCCCUU---------AUUC--------GGAGGGU---------ACGUUCCGUA
00572::Porphyra_katadae.::AB013184                          UUUC--------------GAAGCCUU----UGCA------GCACAG------UGCAAGCAGC---------G---------------G-CUGCGACUUUCUCAAAUUGCGGGAACUCCCUA-AAGCCAG-CAAAUACCGCGGCCUGGCGGACACGUCGGG-UGCGUCUAGCGGAUGGAUGGUAACAACUUUGCUGGAU---GGGCAAUC-CGCAGCCAACUCCGCGUCCCCC--UCU----GGGGGAG-GGAGAAGGUUCACAGACUGUAAGGGAAGGGGUUCUCUAUUUUAGAGGGCUUAAGAGACAGUCGGUC--CCCUGGAAACAGUGUCUCAUAUGAGAGCGGAAAA-UGCUAGAGUAUGAGA-GCCCA----------UUGC----------UGGGU---------ACGUUCCGUA
00573::Porphyra_rediviva::AF172600                          UUUU--------------GAAGCCUU----UGCA------GCACAG------UGCAAGCAGC---------G---------------G-CUGCGACUUUCUCAAAUUGCGGGAAUACCCUA-AAGUCAA-CAGAUACCGCGGCUCGACGGAAACGUCGGG-UGCGUUUAGCGGAUGGAAGGUAAAAACUCUGUUGAAU---GGGCAAUC-CGCAGCCAACUCCGCCGUCACC--AUAUC--GGUAGCU-GGAGAAGGUUCACAGACUGUAAGGGAAGGGGUUUUUUCAUGUAAAAAGCUUAAGAGACAGUCGGUC--CCCUGGAAACAGUGUCUCAUGUGAGGGCGUAAAA-CGCUAGAGCAUGAGA-GCCC-----------CUGU-----------GGGU---------ACGUUCCGUA
00574::Porphyra_sp._Brest::AF172601                         UUUC--------------GAAGCCUU----UGCA------GCACAG------UGCAAGCAGC---------G---------------G-CUGCGACUUUCUCAAAUUGCGGGAAUACCCUA-AAGUCAA-CAGAUACCGCGGCUCGACGGAAACGUCGGG-UGCGUUUAGCGGAUGGAAGGUAAAAACUCUGUUGAAU---GGGCAAUC-CGCAGCCAACUCCGCCGUCACC--ACAUC--GGUAGCU-GGAGAAGGUUCACAGACUGUAAGGGAAGGGGUUUUUUCAUGUAAAAAGCUUAAGAGACAGUCGGUC--CCCUGGAAACAGUGUCUCAUGUGAGGGCGUAAAA-CGCUAGAGCAUGAGA-GCCC-----------CUGU-----------GGGU---------ACGUUCCGUA
00575::Porphyra_tenera.::AB013176                           UUUC--------------GAAGCCUU----UGCG------GCACAG------CGCAAGCAGC---------G---------------G-CUGCGACUUUCUCAAAUUGCGGGAACACCCUA-AAGUCAA-CAAACACCGCGGCCGGACGGAAACGUCAGG-CGCGUCUAGCGGGUGGAAGGUAAUAGCUUUGUUGAAU---GGGCAAUC-CGCAGCCAACCCCUAAGG-UCC--CCCGC--GGG-CUAUGGGGAAGGUUCACAGACUGUAAGGGAGGGGGUUUCUUCCAUGAAGAAGCUUAAGAGACAGUCGGUC--CCCUGGAGACAGUGUCGCAU-UGAGGGCAGAAAA-UGCUAGAGCAUGUGA-GCCCU----------UAU----------GAGGGU---------ACGUUCCGUA
00576::Porphyra_tenera.::AB013175                           UUUC--------------GAAGCCUU----UGCG------GCACAG------CGCAAGCAGC---------G---------------G-CUGCGACUUUCUCAAAUUGCGGGAACACCCUA-AAGUCAA-CAAGCACCGCGGCUUGACGGAAACGUCAGG-CGCGUCUAGCGGGCGGAUGGUAAUAGCCUUGUUGAAU---GGGCAAUC-CGCAGCCAACCCCUAAGG-UCC--CCCGC--GGG-CUAUGGGGAAGGUUCACAGACUGUAAGGGAGGGGGUUUCUUCCAUGAAGAAGCUUAAGAGACAGUCGGUC--CCCUGGAGACAGUGUCGCAU-UGAGGGCAGAAAA-UGCUAGAGCAUGUGA-GCCCU----------UAU----------GAGGGU---------ACGUUCCGUA
00577::Porphyra_tenera.::AB029879                           UUUC--------------GAAGCCUU----UGCG------GCACAG------CGCAAGCAGC---------G---------------G-CUGCGACUUUCUCAAAUUGCGGGAACACCCUA-AAGUCAA-CAAGCACCGCGGCUUGACGGAAACGUCAGG-CGCGUCUAGCGGGCGGAUGGUAAUAGCCUUGUUGAAU---GGGCAAUC-CGCAGCCAACCCCUAAGG-UCC--CCCGC--GGG-CUAUGGGGAAGGUUCACAGACUGUAAGGGAGGGGGUUUCUUCCAUGAAGAAGCUUAAGAGACAGUCGGUC--CCCUGGAGACAGUGUCGCAUGUGAGGGCAGAAAA-UGCUAGAGCAUGUGA-GCCCU----------UAU----------GAGGGU---------ACGUUCCGUA
00578::Porphyra_tenera.::AB029880                           UUUC--------------GAAGCCUU----UGCG------GCACAG------CGCAAGCAGC---------G---------------G-CUGCGACUUUCUCAAAUUGCGGGAACACCCUA-AAGUCAA-CAAACACCGCGGCCGGACGGAAACGUCAGG-CGCGUCUAGCGGGUGGAAGGUAAUAGCUUUGUUGAAU---GGGCAAUC-CGCAGCCAACCCCUAAGG-UCC--CCCGC--GGG-CUAUGGGGAAGGUUCACAGACUGUAAGGGAGGGGGUUUCUUCCAUGAAGAAGCUUAAGAGACAGUCGGUC--CCCUGGAGACAGUGUCGCAUGUGAGGGCAGAAAA-UGCUAGAGCAUGUGA-GCCCU----------UAU----------GAGGGU---------ACGUUCCGUA
00579::Porphyra_tenera.::AB029882                           UUUC--------------GAAGCCUU----UGCG------GCACAG------CGCAAGCAGC---------G---------------G-CUGCGACUUUCUCAAAUUGCGGGAACACCCUA-AAGUCAA-CAAACACCGCGGCCGGACGGAAACGUCAGG-CGCGUCUAGCGGGUGGAAGGUAAUAGCUUUGUUGAAU---GGGCAAUC-CGCAGCCAACCCCUAAGG-UCC--CCCGC--GGG-CUAUGGGGAAGGUUCACAGACUGUAAGGGAGGGGGUUUCUUCCAUGAAGAAGCUUAAGAGACAGUCGGUC--CCCUGGAGACAGUGUCGCAUGUGAGGGCAGAAAA-UGCUAGAGCAUGUGA-GCCCU----------UAU----------GAGGGU---------ACGUUCCGUA
00580::Porphyra_tenera.::AB029883                           UUUC--------------GAAGCCUU----UGCG------GCACAG------CGCAAGCAGC---------G---------------G-CUGCGACUUUCUCAAAUUGCGGGAACACCCUA-AAGUCAA-CAAGCACCGCGGCUUGACGGAAACGUCAGG-CGCGUCUAGCGGGCGGAUGGUAAUAGCCUUGUUGAAU---GGGCAAUC-CGCAGCCAACCCCUAAGG-UCC--CCCGC--GGG-CUAUGGGGAAGGUUCACAGACUGUAAGGGAGGGGGUUUCUUCCAUGAAGAAGCUUAAGAGACAGUCGGUC--CCCUGGAGACAGUGUCGCAUGUGAGGGCAGAAAA-UGCUAGAGCAUGUGA-GCCCU----------UAU----------GAGGGU---------ACGUUCCGUA
00581::Porphyra_tenera.::AB029884                           UUUC--------------GAAGCCUU----UGCG------GCACAG------CGCAAGCAGC---------G---------------G-CUGCGACUUUCUCAAAUUGCGGGAACACCCUA-AAGUCAA-CAAGCACCGCGGCUUGACGGAAACGUCAGG-CGCGUCUAGCGGGCGGAUGGUAAUAGCCUUGUUGAAU---GGGCAAUC-CGCAGCCAACCCCUAAGG-UCC--CCCGC--GGG-CUAUGGGGAAGGUUCACAGACUGUAAGGGAGGGGGUUUCUUCCAUGAAGAAGCUUAAGAGACAGUCGGUC--CCCUGGAGACAGUGUCGCAUGUGAGGGCAGAAAA-UGCUAGAGCAUGUGA-GCCCU----------UAU----------GAGGGU---------ACGUUCCGUA
00582::Porphyra_tenera.::AB029881                           UUUC--------------GAAGCCUU----UGCG------GCACAG------CGCAAGCAGC---------G---------------G-CUGCGACUUUCUCAAAUUGCGGGAACACCCUA-AAGUCAA-CAAACACCGCGGCCGGACGGAAACGUCAGG-CGCGUCUAGCGGGUGGAAGGUAAUAGCUUUGUUGAAU---GGGCAAUC-CGCAGCCAACCCCUAAGG-UCC--CCCGC--GGG-CUAUGGGGAAGGUUCACAGACUGUAAGGGAGGGGGUUUCUUCCAUGAAGAAGCUUAAGAGACAGUCGGUC--CCCUGGAGACAGUGUCGCAUGUGAGGGCAGAAAA-UGCUAGAGCAUGUGA-GCCCU----------UAU----------GAGGGU---------ACGUUCCGUA
00583::Porphyra_tenera::AB100958                            UUUC--------------GAAGCCUU----UGCG------GCACAG------CGCAAGCAGC---------G---------------G-CUGCGACUUUCUCAAAUUGCGGGAACACCCUA-AAGUCAA-CAAGCACCGCGGCUUGACGGAAACGUCAGG-CGCGUCUAGCGGGCGGAUGGUAAUAGCCUUGUUGAAU---GGGCAAUC-CGCAGCCAACCCCUAAGG-UCC--CCCGC--GGG-CUAUGGGGAAGGUUCACAGACUGUAAGGGAGGGGGUUUCUUCCAUGAAGAAGCUUAAGAGACAGUCGGUC--CCCUGGAGACAGUGUCGCAUGUGAGGGCAGAAAA-UGCUAGAGCAUGUGA-GCCCU----------UAU----------GAGGGC---------ACGUUCCGUA
00584::Porphyra_tenera::AB100959                            UUUC--------------GAAGCCUU----UGCG------GCACAG------CGCAAGCAGC---------G---------------G-CUGCGACUUUCUCAAAUUGCGGGAACACCCUA-AAGUCAA-CAAGCACCGCGGCUUGACGGAAACGUCAGG-CGCGUCUAGCGGGCGGAUGGUAAUAGCCUUGUUGAAU---GGGCAAUC-CGCAGCCAACCCCUAAGG-UCC--CCCGC--GGG-CUAUGGGGAAGGUUCACAGACUGUAAGGGAGGGGGUUUCUUCCAUGAAGAAGCUUAAGAGACAGUCGGUC--CCCUGGAGACAGUGUCGCAUGUGAGGGCAGAAAA-UGCUAGAGCAUGUGA-GCCCU----------UAU----------GAGGGU---------ACGUUCCGUA
00585::Porphyra_tenera::AB101442                            UUUC--------------GAAGCCUU----UGCG------GCACAG------CGCAAGCAGC---------G---------------G-CUGCGACUUUCUCAAAUUGCGGGAACACCCUA-AAGUCAA-CAAGCACCGCGGCUUGACGGAAACGUCAGG-CGCGUCUAGCGGGCGGAUGGUAAUAGCCUUGUUGAAU---GGGCAAUC-CGCAGCCAACCCCUAAGG-UCC--CCCGC--GGG-CUAUGGGGAAGGUUCACAGACUGUAAGGGAGGGGGUUUCUUCCAUGAAGAAGCUUAAGAGACAGUCGGUC--CCCUGGAGACAGUGUCGCAUGUGAGGGCAGAAAA-UGCUAGAGCAUGUGA-GCCCU----------UAU----------GAGGGU---------ACGUUCCGUA
00586::Porphyra_sp.::AB017077                               UUUC--------------GAAGCCUU----UGCG------GCACAG------CGCAAGCAGC---------G---------------G-CUGCGACUUUCUCAAAUUGCGGGAACACCCUA-AAGUCAA-CAAACACCGCGGCCGGACGGAAACGUCAGG-CGCGUCUAGCGGGCGGAAGGUAAUAGCUUUGUUGAAU---GGGCAAUC-CGCAGCCAACCCCUA-AGGUCC--UUUUU--GGGUCUAUGGGGAAGGUUCACAGACUGUAAGGGAGGGGGUUUCUUCCAUAAAGAAGCUUAAGAGACAGUCGGUC--CCCUGGAAACAGUGUCUCAUGUGAGGGCGGAAAA-CGCUAGAGCAUGGGA-GCCCU----------UAU----------GAGGGU---------ACGUUCCGUA
00587::Porphyra_dentata.::AB013183                          UUUC--------------GAAGCCUU----UGCA------GCACAG------UGCAAGCAGC---------G---------------G-CUGCGACUUUCUCAAAUUGCGGGAACACCCUA-AAGUCAG-CAGAUACCGCGGUCCGACGGAAACGUCGGG-CGCGUUUAGCGGAUGGAUGGUAAUAACUCUGUUGAAU---GGGCAAUC-CGCAGCCAACUCCCGCAGUC----AUAUC----GACUGGGGAGAAGGUUCACAGACUGUAAGGAAAGGG-UCCGU-AUAUG-ACGGGCUUAAGAGACAGUCGUCC--CCCUGGAAACAGAGUCCCAUGUGAGGGCGGGAAAUUGCUAGAGCAUGGGA-GCCCU----------UCG----------GAGGGU---------ACGUUCCGUA
00588::Porphyra_sp.::AB013182                               UUUC--------------GAAGCCUU----UGCG------GCACAG------CGCAAGCAGC---------G---------------G-CUGCUACUUUCUCAAAUUGCGGGAACACCCUA-AAGUCAA-CAGAUACCGCGGCUCGACGGAAACGUCGGG-UGCGUGUAGCGCAUGGAUGGUAACAACUCUGUUGAAU---GGGCAAUC-CGCAGCCAACUCCCGGAGUCG---UCUUG---CGACUG-GGAGAAGGUUCACAGACUGUAAGGGAAGGGGUCU---UUUUU---AGGCUUAAGAGACAGUCGGUC--CCCUGGAAACAGAGUCUCAUGAGAGGGCGCUAAAUUGCCAGAGCAUGAGA-GCCCA----------UCGC---------CUGGGU---------ACGUUCCGUA
00589::Nothogenia_sp.::UNP00671                             UUUU--------------GAAGCCUU----UGCA------AGUGAU------UGCAAGUGGC-------------------------G-CCGCAACCUUCUCAAAUUGCGGGAAAGUCCUAAGAGCUCA-GAGAUACCGCGGUUGUGUGGAAACACACAG-CGCGUCUAGCGGUCGGAUGGUAAUAACUCUCUGAGAU---GGAUAAUC-CGCAGCCAACUCC--------------------GUAUG-GGAGAAGGUUCACAGACUGUAAGGGAAGGGGUUUGGAUACG-UCCAGGCUUAAGAGACAGUCGGUCC-CCCUGGAAACAGGGCUCCGCGAGAGGGCGGGAAAUCGCUAGAGUCCGGAG-AGGAUGCACACAGAACGGG---------------UUCC---------------
00591::Porphyra_rakiura::AF136425                           UUUC--------------GAAGCCUU----UGCG------GCACAG------CGCAAGCAGC---------G---------------G-CUGCGACUUUCUCAAAUUGCGGGAACACCCUA-AAGUCAA-CAAACACCGCGGCCGGAGUAAAGCGUCUGG-CGCGCCUAGCGGGCGGAUGGUAAUAGCUUUGUUGAAU---GGGCAAUC-CGCAGCCAACCCCUACGGCCCAUC---------GGGCAUGGGGAAGGUUCACAGACUGUAUGGGGAGGGGUUUUCUUCC---GAGAGCUUAAGAGACAGUCGGUC--CCCUGGAAACAGUGUCCCAUGUGAGGGCAGAAAA-CGCUAGAGCAUGGGA-GCCCCUC--------AAG---------GGUGGGG-------------------
00593::Porphyra_lilliputiana::AF378649                      UUUU--------------GAAGCCUU----UGCA------GCACAG------UGCAAGCGGC---------G---------------G-CUGCGACUUUCUCAAAUUGCGGGAACACCCUA-AAGUCGA-CAGAUACCGCGGCCAUGGCAAA-CGCUAGG-GGCGUCUAGUGGACGGAUGGUAACAACUCUGUCGAAU---GGGCAAUC-CGCAGCCAACCUCUAAGGUC----UUCAC----GACUGGGGGAAAGGUUCACAGACUGUAAGGGAAGGGGUUCU-UCACUG-AAGGGCUUAAGAGACAGUCGGUC--CCCUGGAAACAGAGUCUCAGAAGAGGGCGGAAAA-CGCUAGAGUCUGGGA-GCCUA----------CUUG----------UAGGC---------ACGUUCC---
00594::Porphyra_lilliputiana::AF378650                      UUUU--------------GAAGCCUU----UGCA------GCACAG------UGCAAGCGGC---------G---------------G-CUGCGACUUUCUCAAAUUGCGGGAACACCCUA-AAGUCGA-CAGAUACCGCGGCCAUGGCAAA-CGCUAGG-GGCGUCUAGUGGAUGGAUGGUAACAACUCUGUCGAAU---GGGCAAUC-CGCAGCCAACCUCUAAGGUC----UUCAC----GACUGGGGGAAAGGUUCACAGACUGUAAGGGAAGGGGUUCU-UCACUG-AAGGGCUUAAGAGACAGUCGGUC--CCCUGGAAACAGAGUCUCAGAAGAGGGCGGAAAA-CGCUAGAGUCUGGGA-GCCUA----------CUUG----------UAGGC-------------------
00595::Porphyra_lilliputiana::AF378651                      UUUU--------------GAAGCCUU----UGCA------GCACAG------UGCAAGCGGC---------G---------------G-CUGCGACUUUCUCAAAUUGCGGGAACACCCUA-AAGUCGA-CAGAUACCGCGGCCAUGGCAAA-CGCUAGG-GGCGUCUAGUGGAUGGAUGGUAACAACUCUGUCGAAU---GGGCAAUC-CGCAGCCAACCUCUAAGGUC----UUCAC----GACUGGGGGAAAGGUUCACAGACUGUAAGGGAAGGGGUUCU-UCACUG-AAGGGCUUAAGAGACAGUCGGUC--CCCUGGAAACAGAGUCUCAGAAGAGGGCGGAAAA-CGCUAGAGUCUGGGA-GCCUA----------CUUG----------UAGGC---------ACGUUCCGUA
00596::Porphyra_suborbiculata::AF378652                     UUUU--------------GAAGCCUU----UGCA------GCACAG------UGCAAGCGGC---------G---------------G-CUGCGACUUUCUCAAAUUGCGGGAACACCCUA-AAGUCGA-CAGAUACCGCGGCCAUGGCAAA-CGCUAGG-GGCGUCUAGUGGAUGGAUGGUAACAACUCUGUCGAAU---GGGCAAUC-CGCAGCCAACCCCUAAGGUC----UUCAC----GACUGGGGGAAAGGUUCACAGACUGUAAGGGAAGGGGUUCU-UCACUG-AAGGGCUUAAGAGACAGUCGGUC--CCCUGGAAACAGAGUCUCAGAUGAGGGCGGAAAA-CGCUAGAGUCUGGGA-GCCUA----------CUUG----------UAGGC---------ACGUUCCGUA
00597::Porphyra_carolinensis::AF378653                      UUUU--------------GAAGCCUU----UGCA------GCACAG------UGCAAGCGGC---------G---------------G-CUGCGACUUUCUCAAAUUGCGGGAACACCCUA-AAGUCGA-CAGAUACCGCGGCCAUGGCAAA-CGCUAGG-GGCGUCUAGUGGAUGGAUGGUAACAACUCUGUCGAAU---GGGCAAUC-CGCAGCCAACCUCUAAGGUC----UUCAC----GACUGGGGGAAAGGUUCACAGACUGUAAGGGAAGGGGUUCU-UCACUG-AAGGGCUUAAGAGACAGUCGGUC--CCCUGGAAACAGAGUCUCAGAAGAGGGCGGAAAA-CGCUAGAGUCUGGGA-GCCUA----------CUUG----------UAGGC---------ACGUUCC---
00598::Porphyra_carolinensis::AF378654                      UUUU--------------GAAGCCUU----UGCA------GCACAG------UGCAAGCGGC---------G---------------G-CUGCGACUUUCUCAAAUUGCGGGAACACCCUA-AAGUCGA-CAGAUACCGCGGCCAUGGCAAA-CGCUAGG-GGCGUCUAGUGGAUGGAUGGUAACAACUCUGUCGAAU---GGGCAAUC-CGCAGCCAACCUCUAAGGUC----UUCAC----GACUGGGGGAAAGGUUCACAGACUGUAAGGGAAGGGGUUCU-UCACUG-AAGGGCUUAAGAGACAGUCGGUC--CCCUGGAAACAGAGUCUCAGAAGAGGGCGGAAAA-CGCUAGAGUCUGGGA-GCCUA----------CUUG----------UAGGC---------ACGUUCCGUA
00599::Porphyra_lilliputiana::AF378658                      UUUU--------------GAAGCCUU----UGCA------GCACAG------UGCAAGCGGC---------G---------------G-CUGCGACUUUCUCAAAUUGCGGGAACACCCUA-AAGUCGA-CAGAUACCGCGGCCAUGGCAAA-CGCUAGG-GGCGUCUAGUGGAUGGAUGGUAACAACUCUGUCGAAU---GGGCAAUC-CGCAGCCAACCUCUAAGGUC----UUCAC----GACUGGGGGAAAGGUUCACAGACUGUAAGGGAAGGGGUUCU-UCACUG-AAGGGCUUAAGAGACAGUCGGUC--CCCUGGAAACAGAGUCUCAGAAGAGGGCGGAAAA-CGCUAGAGUCUGGGA-GCCUA----------CUUG----------UAGGC---------ACGUUCC---
00600::Porphyra_lilliputiana::AF378659                      UUUU--------------GAAGCCUU----UGCA------GCACAG------UGCAAGCGGC---------G---------------G-CUGCGACUUUCUCAAAUUGCGGGAACACCCUA-AAGUCGA-CAGAUACCGCGGCCAUGGCAAA-CGCUAGG-GGCGUCUAGUGGAUGGAUGGUAACAACUCUGUCGAAU---GGGCAAUC-CGCAGCCAACCUCUAAGGUC----UUCAC----GACUGGGGGAAAGGUUCACAGACUGUAAGGGAAGGGGUUCU-UCACUG-AAGGGCUUAAGAGACAGUCGGUC--CCCUGGAAACAGAGUCUCAGAAGAGGGCGGAAAA-CGCUAGAGUCUGGGA-GCCUA----------CUUG----------UAGGC---------ACGUUCC---
00601::Porphyra_lilliputiana::AF378660                      UUUU--------------GAAGCCUU----UGCA------GCACAG------UGCAAGCGGC---------G---------------G-CUGCGACUUUCUCAAAUUGCGGGAACACCCUA-AAGUCGA-CAGAUACCGCGGCCAUGGCAAA-CGCUAGG-GGCGUCUAGUGGAUGGAUGGUAACAACUCUGUCGAAU---GGGCAAUC-CGCAGCCAACCUCUAAGGUC----UUCAC----GACUGGGGGAAAGGUUCACAGACUGUAAGGGAAGGGGUUCU-UCACUG-AAGGGCUUAAGAGACAGUCGGUC--CCCUGGAAACAGAGUCUCAGAAGAGGGCGGAAAA-CGCUAGAGUCUGGGA-GCCUA----------CUUG----------UAGGC---------ACGUUC----
00602::Porphyra_lilliputiana::AF378661                      UUUU--------------GAAGCCUU----UGCA------GCACAG------UGCAAGCGGC---------G---------------G-CUGCGACUUUCUCAAAUUGCGGGAACACCCUA-AAGUCGA-CAGAUACCGCGGCCAUGGCAAA-CGCUAGG-GGCGUCUAGUGGAUGGAUGGUAACAACUCUGUCGAAU---GGGCAAUC-CGCAGCCAACCUCUAAGGUC----UUCAC----GACUGGGGGAAAGGUUCACAGACUGUAAGGGAAGGGGUUCU-UCACUG-AAGGGCUUAAGAGACAGUCGGUC--CCCUGGAAACAGAGUCUCAGAAGAGGGCGGAAAA-CGCUAGAGUCUGGGA-GCCUA----------CUUG----------UAGGC---------ACGUUCC---
00603::Porphyra_lilliputiana::AF378662                      UUUU--------------GAAGCCUU----UGCA------GCACAG------UGCAAGCGGC---------G---------------G-CUGCGACUUUCUCAAAUUGCGGGAACACCCUA-AAGUCGA-CAGAUACCGCGGCCAUGGCAAA-CGCUAGG-GGCGUCUAGUGGAUGGAUGGUAACAACUCUGUCGAAU---GGGCAAUC-CGCAGCCAACCUCUAAGGUC----UUCAC----GACUGGGGGAAAGGUUCACAGACUGUAAGGGAAGGGGUUCU-UCACUG-AAGGGCUUAAGAGACAGUCGGUC--CCCUGGAAACAGAGUCUCAGAAGAGGGCGGAAAA-CGCUAGAGUCUGGGA-GCCUA----------CUUG----------UAGGC---------ACGUUCC---
00604::Porphyra_lilliputiana::AF378663                      UUUU--------------GAAGCCUU----UGCA------GCACAG------UGCAAGCGGC---------G---------------G-CUGCGACUUUCUCAAAUUGCGGGAACACCCUA-AAGUCGA-CAGAUACCGCGGCCAUGGCAAA-CGCUAGG-GGCGUCUAGUGGAUGGAUGGUAACAACUCUGUCGAAU---GGGCAAUC-CGCAGCCAACCUCUAAGGUC----UUCAC----GACUGGGGGAAAGGUUCACAGACUGUAAGGGAAGGGGUUCU-UCACUG-AAGGGCUUAAGAGACAGUCGGUC--CCCUGGAAACAGAGUCUCAGAAGAGGGCGGAAAA-CGCUAGAGUCUGGGA-GCCUA----------CUUG----------UAGGC---------ACGUUCC---
00605::Porphyra_lilliputiana::AF378664                      UUUU--------------GAAGCCUU----UGCA------GCACAG------UGCAAGCGGC---------G---------------G-CUGCGACUUUCUCAAAUUGCGGGAACACCCUA-AAGUCGA-CAGAUACCGCGGCCAUGGCAAA-CGCUAGG-GGCGUCUAGUGGAUGGAUGGUAACAACUCUGUCGAAU---GGGCAAUC-CGCAGCCAACCUCUAAGGUC----UUCAC----GACUGGGGGAAAGGUUCACAGACUGUAAGGGAAGGGGUUCU-UCACUG-AAGGGCUUAAGAGACAGUCGGUC--CCCUGGAAACAGAGUCUCAGAAGAGGGCGGAAAA-CGCUAGAGUCUGGGA-GCCUA----------CUUG----------UAGGC---------ACGUUCC---
00606::Porphyra_lilliputiana::AF378665                      UUUU--------------GAAGCCUU----UGCA------GCACAG------UGCAAGCGGC---------G---------------G-CUGCGACUUUCUCAAAUUGCGGGAACACCCUA-AAGUCGA-CAGAUACCGCGGCCAUGGCAAA-CGCUAGG-GGCGUCUAGUGGAUGGAUGGUAACAACUCUGUCGAAU---GGGCAAUC-CGCAGCCAACCUCUAAGGUC----UUCAC----GACUGGGGGAAAGGUUCACAGACUGUAAGGGAAGGGGUUCU-UCACUG-AAGGGCUUAAGAGACAGUCGGUC--CCCUGGAAACAGAGUCUCAGAAGAGGGCGGAAAA-CGCUAGAGUCUGGGA-GCCUA----------CUUG----------UAGGC---------ACGUUCCGUA
00607::Porphyra_sp.::AF136422                               UUUC--------------GAAGCCUU----UGCA------GGCGAU------UGCAAGCGGC---------G---------------G-CUGCAACUUUCUCAAAUUGCGGGAACACCCUA-AAGUCAG-AAGAUACCGCGGCAUCUUGGAUACAAGUUG-UGCGCAUAGCGUGUGGAUGGUAAAAACUCUUCUGAAU---GGGCAAUC-CGCAGCCAACUCCGAUACUCUUUG---------GUGAGUGGAGAAGGUUCACAGACUGUAAGGGAAGGGGUUCU-CCAUAA-GAGAGCUUAAGAGACAGUCGGUCC-CCCUGGAAACAGAGUUCUGG-GGAGGGACGAAAA-GUCUAGAG-UCAGAA-GCCUU----------AGAC---------CAAGGU---------ACGUUC----
00608::Porphyra_sp._GRB108::AF136420                        UUU---------------GAAGCCUU----UGCA------GGCGAU------UGCAAGCAGC---------G---------------G-CUGCGACUUUCUCAAAUUGCGGGAACACCCUA-AAGCCGA-GAGAUACCGCGGUUUCGUGGACACACGGAG-CGCGCAUAACGUGCGGAUGGUAACAACUCUCUCGGAU---GGGCAAUC-CGCAGCCAACUCCGUUUUCUGUCC-----UCUGGCAGGUGGAGAAGGUUCACAGACUGUAAGGGAAGGGGUACUCUUUUGCAGCGUGCUUAAGAGACAGUCGGUC--CCCUGGAAACAGUGUUCUGU-GGAGGGUGGAAG--UACCAGAGCACGGAA-GUCCCU---------GCGG----------AUGGG-------------------
00610::Hildenbrandia_rubra::UNP00680                        UUUU--------------GAAGCCUU----UGCA------GUGU--------UGCAAGCGGC---------G---------------G-CCGCAACUUUUUCAAAUUGCGGGAAAAGGCUCUUUGGCCG-AAAACACCGCGGCUCUGUGGACACACAGAG-UGCGGCUAAUUGCUGGAUGGUAACAGUUCUUCGGACA---GCCUAAUC-CCCAGCCAACUCCGUAGCACAU--UCAUU--GUGCGCC-GGAAAAGGUUCCCAGACUGUAAGGGAAGGGGUCC-----------GGGCUUAAGAGACAGUCGGUCC-CUCUGGAAACACAGUUCCCGGUGAGGGUGGCAAAACACCAGAGCCCGGAG-AAUUG----------UGUG----------CGAUU-------------------
00611::Hildenbrandia_rubra::L19345                          UUUU--------------GAAGCCUU----UGCA------GGGCG-------UGCAAGCGGC---------G---------------G-CCGCGAUCUUCUCAAAUUGCGGGAAAAGGCUCAUUGGCCG-AAGACACCGCGGCUCUGUGGACACACAGAG-UGCGGCUAGCAGCUGGAUGGUAACAGAUCUUCGGACA---GCCUAAUC-CGCAGCCAACUCCGUAGCGCAUU-UUUGU-AGUGCGUC-GGAGAAGGUUCACAGACUGUAAGGGAAGGGGUUCGCA-----UGCGGGCUUAAGAGACAGUCGGUCC-CUCUGGAGACAGAGUUCCGGGUGAGGGUGCCGACACACCAGAGCCUGGAG-AGUCG----------UGUG----------UGGCU---------AUGUUCCGUA
00612::Hildenbrandia_rubra__Massachusetts_MA_::UNP00773     UUUA--------------GCAGCUUU----AGCA------GGCUG-------UGCAAGCGGC---------GG--------------G-CCGCAACUUUCUCAAAUUGCGGGAAAAGGCUCA-UG-CCG-AAGACACCGCGGCUCUGUGGAUACACAGAG-UGCGGUUAAUGACUGGAUGGUAAUAGCUCUUCGGAUA---GCCUAAUC-CGCAGCCAACUCCGUAGCAC----ACGCC----GUGCC-GGAAAAGGUUCACAGACUGUAAGGGAAGGGGUCUACGAACAUCGGGGGCUUAAGAGACAGUCGGUCC-CUCUGGAGACAGAGUUCUGGGAGAGGGCGCC-U-ACGCCAGAGCCCAGAG-AAUCA----------UGUG----------UGAG--------------------
00613::Hildenbrandia_rubra__Nova_Scotia_NS_::UNP00774       UUUC--------------GAAGCCUU----UGCA------GGGCG-------UGCAAGCGGC---------G---------------G-CCGCAACUUUCUCAAAUUGCGGGAAAAGGCUCA-UG-CCG-AAGACACCGCGGCUCUGUGGAUACACAGAG-UGCGGUUAAUGACUGGAUGGUAAUAGCUCUUCGGAUA---GCCUAAUC-CGCAGCCAACUCCGUAGCAC----ACGCC----GUGCC-GGAAAAGGUUCACAGACUGUAAGGGAAGGGGUCUACGAACAUCGGGGGCUUAAGAGACAGUCGGUCC-CUCUGGUGACAGAGUUCUGGGAGAGGGCGCC-U-ACGCCAGAGCCCAGAG-AAUCA----------UGUG----------UGAUU-------------------
00614::Hildenbrandia_rubra__Connecticut_CT_::UNP00775       UUUC--------------GAAGCCUU----UGCA------GGGCG-------UGCAAGCGGC---------G---------------G-CCGCAACUUUCUCAAAUUGCGGGAAAA-GCUCA-UG-CCG-AAGACACCGCGGCUCUGUGGAUACACAGAG-CGCGGUUAAUGACUGGAUGGUAAUAGCUCUUCGGAUA---GCCUGAUC-CGCAGCCAAUUCCGUAGCGCACGCUGU--GCGUGCGCC-GGAAAAGGUUCACAGACUGUAAGGGAAGGGGUCCGU-CGUCG-GCGGGCUUAAGAGACAGUCGGUCC-CUCUGGCGACAGAGUUCUGGGAGAGGGCGCC-U-ACGCCAGAGCCCAGAG-AAUCA----------UGUG----------UGGG--------------------
00615::Hildenbrandia_rubra__California_CA_::UNP00776        UUUU--------------GAAGCCUU----UGCA------GGGUGA------UGCAAGCGGC---------G---------------G-CCGCAACUUUUCCAAAUUGCGGGAAAAGGCUCAUUGGCCG-AAGACACCGCGGCUCAGUGGACACACAGAG-UGCGGCUAGCAGCUGGAUGGUAACAGUUCUUCGGACA---GCCUAAUC-CGCAGCCAACUCCGUAGCAC----AUU------GUGCC-GGAGAAGGUUCACAGACUGUAAGGGAAGGGGUCCGCGCGU--CGCGGGCUUAAGAGACAGUCGGUCC-CUCUGGAAACAGAGUUCCGGGUGAGGGUGGCAAAACGCCAGAGCCCGGAG-AAUCG----------UGUG----------UGGCU-------------------
00616::Hildenbrandia_rubra__Alaska_AK_::UNP00777            UUUU--------------GAAGCCUU----UGCA------GGGCG-------UGCAAGCGGC---------G---------------G-CCGCGAUCUUCUCAAAUUGCGGGAAAAGGCUCAUUGGCCG-AAGACACCGCGGCUCUGUGGACACACAGAG-UGCGGCUAGCAGCUGGAUGGUAACAGAUCUUCGGACA---GCCUAAUC-CGCAGCCAACUCCGUAGCGCAUU-UUUGU-AGUGCGUC-GGAGAAGGUUCACAGACUGUAAGGGAAGGGGUUCGCA-----UGCGGGCUUAAGAGACAGUCGGUCC-CUCUGGAGACAGAGUUCCGGGUGAGGGUGCCGACACACCAGAGCCUGGAG-AGUCG----------UGUG----------UGGCU---------AUGUUC----
00617::Hildenbrandia_rubra__Newfoundland_NF_::UNP00902      UUUU--------------GAAGCCUU----UGCA------GGGCG-------UGCAAGCGGC---------G---------------G-CCGCGAUCUUCUCAAAUUGCGGGAAAAGGCUCAUUGGCCG-AAGACACCGCGGCUCUGUGGACACACAGAG-UGCGGCUAGCAGCUGGAUGGUAACAGAUCUUCGGACA---GCCUAAUC-CGCAGCCAACUCCGUAGCGCAUU-UUUGU-AGUGCGUC-GGAGAAGGUUCACAGACUGUAAGGGAAGGGGUUCGCA-----UGCGGGCUUAAGAGACAGUCGGUCC-CUCUGGAGACAGAGUUCCGGGUGAGGGUGCCGACACACCAGAGCCUGGAG-AGUCG----------UGUG----------UGGCU-------------------
00618::Hildenbrandia_rubra.::AF076995                       UUUC--------------GAAGCCUU----UGCA------GGGCG-------UGCAAGCGGC-------------------------G-CCGCAACUUUCUCAUAUUGCGGGAA-AGGCUC-AUGCCGA-AAGACACCGCGGCUCUGUGGAUACACAGAG-UGCGGUUGAUGACUGAGUGGUAAUAGCUCUUUCGGAU---GCCUAAUC-CGCAGCCAACUCCGUAGCACACGCUCG--GCGCGUGCC-GGAAAAGGUUCACAGACUGUAAGGGAAGGGGUCU---ACGCA---GGGCUUAAGAGACAGUCGGUCC-CUCUGGUGACAGAGUUCUGGGAGAGGGCGCC-U-ACGCCAGAGCCCAGAG-AAUCA----------UGUG----------UGAUU---------UGUUUCCGUA
00623::Exophiala_calicioides.::AB007685                     UUUC--CUCGCCCCGCCAGAAGCCUU----AGCAG-----GAA---------UGCUAGUCAGUG-------CUGGA---------CAC-UGGCAACACCGUCAAAUUGCGGGAACCUCCU--AAAGCUU-UUGCUACCAAGCGGUCCGGGAAACCGG-CUGUGGCCA-AAUGCGGGUAUGGUAACAGCGCAAAAGAUGAACGGCCAAUC-CGCAGCCAAUCC-UAAGCCC----UCCG-----GGGUCC-GGAGCUGUUCACAGGCCAAAUGGUGGUGGGUGAGUCGUACCGACUUGCUUAAGAUAUGGUCGGC---CUCUGGAAACAGGG-------UUGCAGCCGAAUAG----GUACCAUACCCUUCUA-ACAAUGUCUUUUC-AUAUAUGUGU-AGUG---------ACGUUCCGUA
00624::Exophiala_calicioides.::AB007686                     UUUC--CUCGCCCCGCCAGAAGCCUU----AGCAG-----GAA---------UGCUAGUCAGUG-------CUGGA---------CAC-UGGCAACACCGUCAAAUUGCGGGAACCUCCU--AAAGCUU-UUGCUACCAAGCGGUCCGGGGAACCGG-CUGUGGCCA-AAUGCGGGUAUGGUAACAGCGCAAAAGGUGAACGGACAAUC-CGCAGCCAAUCC-UAAGCCC----CCCG-----GGGUAC-GGAGCUGUUCACAGGCCAAAUGGUGGUGGGUGAGUCGUACCGACUUGCUUAAGAUAUGGUCGGC---CUCUGGAAACAGGG-------UUGCAGCCGAAUAG----GUACCAUACCCUUCUA-ACAAUGUCUUUUC-AUAUAUGUGU-AGUG---------ACGUUCCGUA
00633::Protomyces_pachydermus.::D85142                      UUUUUUCUCGAGUAACGAGAAGCCUU----UGCA------GGCG-------GUGCAAGCCAGC--------AAC------------GC-UGGCAACACUUUCGAAUUGCGGGGACGUCCUU-AGAGCUC-GUUCUACCAACCAGUGAGGGAAACUUUGCUGGGGCCUUAAUGGGGAGAUGGUAAGAAGGACUGAGAUU---GGAUAAUC-CGCAGCCAAGCC-UAAGGUGU---GAAA----GCACUAUGGGACAGGUUCACAGACUAAGUGGAAGUGGGUGGCAUUAAG-GUGCUGCUUAAGGUAUAGUCGGU---CUUGGGAAAUCAAG-------------------------CUGGUACAUCUUCAAUUCAACACUGGAGCGAAGAUGACCAGCAUGU---GAUUGAACGUUCCGUA
00663::Venturia_inaequalis.::AF065831                       UUUCGA-GAACAGUGAUCGAAGCCUU----UGCAGC----CGACUG------UGCAGGUCGGCGCC-----CCCG--------GGCGC-CGGCGACACUUUCGAAUUGCGGGGACGUCCU----CCGUC-ACCCUACCAAACCAGCCGGACAACCGGCCUGUGGCCUUA-CGA-GGGAUGGUAACAACGGGCACGA-----GGGCAAUC-CGCAGCCAAUCCC----GCCGGCC---------------GGGAGGGGUUCACAGACUAAGUGGAAGUGGGCGGGGGGCAA-CCCCCGCUUAAGAUAUAGUCGGGC--CCUCUGAGAAGAGGCCCCG-----CGUUGCGCC--CAAC------CGGGG-------------------------------------CACCAAACCGUUCCGUA
00714::Dictyochloris_fragrans::AF367860                     UA--AUCACA----------UGCGGA-AAGAGCAGGCCU-GAAA---AGG-CUGCUAGUGGCCA-------CUGAUA--------UGG-CUGCAACACCAUCAAAUUGCCUGGAAAUCCUG-UCAUGAA-CUGGUACCGCCCAUGGAACGAAAGUUGCAUGGGCCCGGAAA-CGGGUAUGGUAACAAUCCAGUUCU-----GGAUAAUG-GGCAGCCAAGUCCUACGGAAGC--UUG----GCUUCUAAGGAUGCAGUUCACAGACUAAAUGUUGGUGGGUUCCU-GAAA--AGGAGCUUAAGAUAUAGUCGGCCC-GCUCCGAAAGGAGAGCCCGGAAGGAAGAAGCAA--UUCUAGAGUCCGGGG-AGCA-ACCUAUAGCUGACA------------------GGAUUAGCGAGGUGAA
00715::Dictyochloris_pulchra::AF367862                      UA--AUCACA----------UGCGGA-AAGAGCAGGCCU-GAAA---AGG-CUGCUAGUGGCCA-------CUGAUG--------UGG-CUGCAACACCAUCAAAUUGCCUGGAAAUCCUG-UCACGAA-CUGGUACCGCCCAUGGAAUGAAAGUUGCAUGGGCCCGGAAA-CGGGUAUGGUAACAAUCCAGUUCU-----GGAUAAUG-GGCAGCCAAGUCCUACGGAAGC--UUG----GCUUCUAAGGAUGCAGUUCACAGACUAAAUGUUGGUGGGUUCCU-GAAA--AGGAGCUUAAGAUAUAGUCGGCCC-GCUCCGAAAGGAGAGCCCGGAAGGAAGAAGCAA--UUCUAGAGUCCGGGG-AGCA-ACCUAUAGCUGACA------------------GGAUCAGCGAGGUGAA
00716::Coelastrum_pseudomicroporum::AF388381                UUG-UUCC-----------UAGCGGA-AAAAGUCAAUUU-GAAA---GAGUUGGCUAGUCAU---------GAGAGCU---------A-UGGCAACACUGUCGAAUUGCGGGAAGUUCCUU-AGAGCCU-UCACUACCAAGCUAGGCUAGAAAUAGCCUAGUGGCCAAAUG-CGGGUAUGGUAAAAACGUGAAGGAUU---GGAUAAUC-CGCAGCCAACUCCUAAGGGCUG---UG----CAGCCUAUGGAGAAGGUUCAGAGACUAAGUGGCAGUGGGCUGAUUUAUA-AAUCAGCUUAAGAUAGAGUCCGGCC-CUACCGAGA-GUAGCCUUAGGAUGAGC---CUAAC--GCGGAGCCUGAGG-AGCU--GAUG-CAAUGCAU----------------GGGAGUAACCGAGGUGAA
00717::Monoraphidium_terrestre::Y17817                      UU--AUUAC-----------AGCGGA-AACAGCUGCCCU-GAAA---GGGGUGGCUAGUCAU---------UGAUAGC---------U-UGGCAACACUGUCGAAUUGCGGGAAAUUCCUU-ACAGUUC-UCACUACCAAGCCUUCGUGGAAACACGUCGGUGGCCUAAUC-AGGGUAUGGUCAAAACGUGAGGGAUU---GGAAAAUC-CGCAGCCAACUCCUAAAGG-----CACAG-----CCUAUGGAGAAGGUUCAGAGACUAGGUGGCAGUGGGCUAGUUUGCGUAAUUAGUUUAAGAUAGAGUCCGGCC-CUACCGUGAGGUAGCCUCAAGACGAGG--ACUAAC--CCAGAGCUUGAGG-AGCU--GAUGUGUUAGUAU----------------GGGAUCAACCGAGGUGAA
00718::Chlamydomonas_segnis::AJ410456                       UU--ACUGGGCUGUGAUA--AGCGGA-AAAAGUCGGCCU-GAAA---GGGCUGGCUAGUCAG---------CCCACCU---------U-UGGCAACACUGUCGAAUUGCGGGAAGUACCUU-AGAGCCU-CUGCUACCAAGCCAGAGUGGAAACACUCUGGUGGCCAAAUA-CGGGUAUGGUAAAAACGCAGAGGAUU---GGUUAAUC-CGCAGCCAACUCCUACGCUAC---GCAA----GUAGCACGGAGAAGGUUCAGAGACUAAGUGGCAGUGGGCUGAGAGCA--UCUUGGCUUAAGAUAGAGUCCGGCC-CUACCGAAAGGUAGCCUUGAGAAGAGGC-CCAACC-GCCGGAGCUCAAGG-AGCCAGGCAUUGCAGGAUG----------------GGGAACACCCGAGGUGAA
00719::Selenastrum_capricornutum::AF169628                  UUG-ACAUACC--------UAGCGGA-CAAAGUCAACG--U-------CGUUGGCUAGUCUGAUGC-----UUUUGAU-----GCAUC-GGGCGACACUGUCGAAUUGCGGGAAAGUCCUU-AGAGCCC-CUGCUACCAAGCCGGCGUGGAAACACACUGGUGGCCAUAACCUGGGUACGGUAAUAAUGCAGGGGAUU---GGAUGAUC-CGCAGCCAACCUCCU-GUG------CAAU----------GAGGAACCUUCAGAGACUAGGUGGCAGUGGGUUGCUUUC---GAGCGUCUUAAGAUAGAGUCCGGCC-CUGCAGAGAUGCAGCCUUGGUAAC-GGCU-G----AGCCUUGAACCGAGG-AGUUCUUG-------CUCG------CAAUCAGCG--GGAGCAACCGAGGUGAA
00720::Characium_saccatum::M84319                           UUA-CACACC---------UAGCGGA-AAAAGGGGCUGU-UAAAA--GCAGCCCCUAGUGGCCUC------AGUCGAU------GAGA-CUGCGACACUGUCAAAUUGCCGGGAACUCCUGCUAAGCUG-UUGAUACCGCUGACUCAGGGAAACCUUAGUCAGCCCGGAAA-CGGGUAUGGUAAGAACUCAACAGAUAG--GGAUAAUC-GGCAGCCAAGCGCUAAGGACUA--GCAA---UAGUCUAUGCGUGCAGUUCACAGACUAAAUGGCAGUGGGUUCGGCAGA--UCCGAGCUUAAGAUAUAGUCGGUCC-CUACCGAAAGGUAGACUGUGGAGGAGCUCUUCGG-GAGCAGAGCCACAGU-GGUCGAG-------------------CUCGCACU--GGAGUAAACGAG-----
00721::Dunaliella_bardawil.::AF150905                       UA----U--AUUCACU----UGCGGA-GAUAGGGGCAGU-GAAAA--GCUGCCCCUAGUGAGCUCU-----CCACUCU-----AGAGC-UCGCAACACCAUCAAAUUGCCGGGACAUCCUGUCAUGCUG-CUGGUACCUCCAGGCAAGGGAAACCUUGCUUGGACCAGAAA-UGGGUAUGGUAAAAAUCUAGCAGCUAG--GGACGAUC-GGCAGCCAAGCGCUAAUGGAGCCUUUCU-AGGCUCUGAGGCGUGCAGUUCACAGACUAAAUGGUGGUGGGUUCCC-UUCAC-GGGAGCUUAAGAUAUAGUCGGUC--CCCACGCAAGUGGGCUCAUGGAGGAAGCCGGUAA-GGCUAGAGCCAUGAG-CAGCUUGGUGUG---UGUC----CAACCAAGCUG---GGGUAAACGAGGUGAA
00722::Dunaliella_parva::M62998                             UA--AUACCAUUCACU----UGCGGA-GAUAGGGGCAGU-GAAAA--GCUGCCCCUAGUGAGCUCU-----CCCUACU-----AGAGC-UCGCAACACCAUCAAAUUGCCGGGACAUCCUGUCAUGCUG-CUGGUACCUCCAGGCAAGGGAAACCUUGCCUGGACCAGAAA-UGGGUAUGGUAAAAAUCUGGCAGCUAG--GGACGAUC-GGCAGCCAAGCGCUAAGGGAGUCUUUAACAGGCUCUGAAGCGUGCAGUUCACAGACUAAAUGGUGGUGGGUUCCC-UUG---GGGAGCUUAAGAUAUAGUCGGUC--CCCACGCAAGUGGGCUCAUGGAGAAAGCCGUAAG-GGCUAGAGCCAUGAG-CAGCUUG--------AGCA-------UCAAGCUG---GGGUAAACGAG-----
00723::Pleaurastrum_paucicellulare_::Z47997                 UA--UUGAGUUCAUU-----UGCGGA-AAAAGGGCCAGU-UAAAA--GCUGGCCCUAGUGGACCCGCCAC-ACGCACA-GUGGCGGGG-CUGCGACACUGUCAAAUUGCCGGAAAAUCUCG-CAAGUCG-GCGGUACCGCCUGCAGUUGGAAACAGCUGCAGGCCCAGAAA-UGGGUAUGGUAACAAUCCUCCGAACAG--AGACAAUC-GGCAGCCAAGCCCUAAGGGUGUAUUCC--AUACGCCUAUG-GUGCAGUUCACAGACUA-AUGGCAGUGGGUGCUCCAGC--GGAGUGCUUAAGAUAUAGUCGGCCCCCACC-GAGA-GGUGUCUCUGAAGGAGGGCUAGG--GCCCAGAGUCAGAGA-GGUUGCAG-------AUAA-------CUGCAGCC--GGAACCAGUGAGGUGAA
00724::Protoderma_sarcinoidea::Z47998                       UA--AUGAGAGUUCAUU---UGCGGA-AAAAGGGCCAGU-GAAAA--GCUGGCCCUAGUAGUUGG-CCAC-ACAUGUG-GUGGCCCGC-UUGCAACACUGUCAAAUUGCCGGAAAAUCUCGCCAAGUCG-AUGGUACCGCCUGCGGCUGGAAACAGUCGUAGGCCCGGAAA-UGGGUAUGGUAACAAUCCAUCGAAUAG--AGACAAUC-GGCAGCCAAGCCCUACGGGUC---GCAC----GACCUAUGGGUGCAGUUCACAGACUAGAUGGCAGUGGGUGU---CAGCG---GUGCUUAAGAUAUAGUCGGCCC-CUACCGAGAGGUAGUCUCUGAAGGAGGGCUAGG--GCCUAGAGUCAGAGA-GGUGGUGG-------UCAA--------CCACCCC---GGAACAGUGAGGUGAG
00725::Choricystis_minor::X89012                            UAU-UUUUGUUUCAUCAC-AUGCGGA-AAAAGCAGACCU-GAAAA--GGGUAAGCUAGUCUCGAGCG----ACGAAA-----CGCUCG-GGGCGACAUCCACAAAUUGCCUGGAAAUCCCGUAAAACCC-CUGGUACCGUCCUCCCGCCGAACGGCGGGGGGACCCGGAACACGGGCGAGGUAACAACCCAGGGGCGAG--GGACAAUG-GGCAGCCAAGUGCUACGGCGUC--GAGA---GGCGCUACGCAUGCAGUUCACAGACUAAAUGUGGGUGGGUCAAAGACGA-CUUUGGUCUAAGAUAUAGUCGGGC--CCCGCGCGGGCGUGCCUCUGGAGGACGGGGCGA--CCCGAGAGCCAGAGG-AGACCGGA-------AAAU--------UCCGGUC-CGGACUUACCGAGGUGAA
00726::Botryococcus_sp._UTEX_2629::AJ581914                 UAU----UAUCACC-----AUGCGGA-GUCAGCC----U-UAAAA--GGG-UGGCUAGUGGGUUGC-----CCAG--------GCAAC-CUGCAAGACUGUCAAAUUGCCGGAACCUCCUG-AAUGCUG-UUGGUACCGCUGGCUGUGGGAAACCAUGGCCAGCCCGGAAA-CGGGUAUGGUAACAAUCCAACAGAUAG--GGACUAUC-GGCAGCCAAGUCCUAAGGGC----ACCU-----GCCUAUGGAUGCAGUUCACAGACUAAAUGGCAGUCGGCCUGCAAUGUGUGCAGGCUUAAGAUAUAGUCGGGCC-CUACCGAGAGGUAGCCUGUCAAGGAAGCUGAAUCAAGCUAGAGUGAUAGG-AAGGGUGG------------------UCACCCUU--GGAACAACCGAGGUGAA
00727::Trebouxia_arboricola.::AJ249481                      UA--GUGACAUUUACUA---UGCGGA-AAAAGCAUGCCU-UAAAA--GGGUGUGCUAGUACUUAUGUCUG-UCAC-----UAGACUGA-GUGCGACACCGUCAAACUGCCUGAAAGUCCUGUUAAGCCU-CUGAUACCGCACAGCAUGGGAAACUAUGUUGUGCCCU-AAA-AGGGCAUGGUAAAAACUCAGAGGAUAG--GGAUAAUG-GGCAGCCAAGUGCUAAGGAA----UCAU-----UUCCAUGCAUGCAGUUCACAGACUAAAUGGCGGUGGGUUGGAAAAAAAUUUUGGCUUAAGAUAUAGUCGGUCC-UCGCCGAAAGGCGGCCUGCAGAGGAUUUCAGUC--GAAAAGAGCUGCAGG-AGUUUGGA------------------UCUAAACU--GGAAUAAACGAGGUGAA
00728::Trebouxia_arboricola.::Z68705                        UA--GUU-----UACUA---UGCGGA-AAUAGCAGACUU-GAAAA--GAGUCUGCUAGUGCUUUGCUC---AGCU-----------AA-GCGCGACACUGUCAAAUUGCCUGGAACUCCUGCUAAGCCC-CUGAUACCGCUCAUUUGAGGAAACUCACAUGUGCCCUGAAA-AGGGUAUGGUAAAAAUUCAGGGGAUAG--GGACAAUA-GGCAGCCAACUGCUAAGGGGU---UUGU---ACUCACAUGCAGGCAGUCCACAGACUAAAUGGCAGUGGGUUAAAAAUUUUUUUUGGCUUAAGAUAUAGUCGGUCC-CCGCUGGAAGGCGGUUUGUGGAGGAUUUCAUU---GAAGAGAGCCACAGG-AAUCUGGG------------------UCCAGGUU--GGAAUAAACGAGGUGAA
00729::Trebouxia_arboricola.::Z68704                        UA--GGUACAUUUUACCA--UGCGGA-AAAAGCAUGCCU-UAAAA--GGGUCUGCUAGUACUUAUGUC---UGUCACU---GACUGA----GCGACACCGUCAAACUGCCUGAAAGUCCUGUUAAGCCU-CUGAUACCGCACAGCAUGGGAAACUAUGUUGUGCCCUGAAA-AGGGCAUGGUAAAAACUCAGAGGAUAG--GGAUA-UG-GGCAGCCA-GUGCUAAGGAA----UCA------UUCCAUGCAUGCAGUUCACAGCAUAAAUGGCGGUGGGUUGGAAAAAAAUUUUGGCUUAAGAUAUAGUCGGUCC-UCGCCGAAAGGCGGCCUGCAGAGGAAUUUAGUC--AAAGAGAGCUGCAGG-AGUUUGGA------------------UCU-AACU--GGAAUAAACGAGGUGAA
00730::Trebouxia_higginsiae.::AJ249574                      UA--GUUAUGUUCACUA---UGCGGA-AAAAGCAGGCCU-UAAAA--GGG-CUGCUAGUGC-UGCU-----GCAG------AGCAUU--GUGCAACAUCGUCAAAUUGCCCGGRAAUCC-GAUAUGCCC-CUGAUACUGCACAGCAAUGGAAACAUUGCUGUGCCCUGAAA-AGGGUAUGGUAACAACUCAGGGGAUAG--GAACAAUG-GGCAGCCAACUGCUAAGGA-----GUU-------UCCAUGCAGGCAGUCCACAGACUAAAUGGCGAUGGGUUG---AAAAC---GCGCUUAAGAUAUAGUCGGUCC-UUGCCGAAAGGCAACCUGUGAAGGA-UCUGAC---GAGAAGAGUCACAGG-AUUCUGGG-----------------GCG-ACUUU-------------------
00731::Trebouxia_usneae.::AJ249573                          UG--GU---UUA-ACUA---UGCGGA-AACAGCAGGCUG-AAAAA--GAG-CUGCUAGUGCCUUUC-----UAUCACU-----GAAGG-GUGCGACACUGUCAAAUUGCUUGAAAAUCCUGUUAAGUCC-CUGGUACCGCUCACUCGAGGAAAUUCGGGUGUGCCCUGAAA-AGGGUAUGGUAAGAAUCCAGGGGAUAG--GGACAAUA-GGCAGCCAACUGCUAAAGGGU---CUAGC---ACUCUAUGCAGGCAGUCCACAGACUAAAUGGCAGUGGGUUGAAAUUCAU-UUUGGCUUAAGAUAUAGUCGGUCC-UCGCCGGAAGGC-GCUUAUGAAGGAUCUCUGU---GAGGAGAGUCAUAGG-CACUUGGG-----------------UCCCAAGUU--GGAAGCAACGAGGUGAA
00732::Trebouxia_sp._98.003B2.::AJ249572                    UA--GUACUUUAUUCACU--UGCGGA-AAAAGCAGGCCU-GAAAA--GGG-CUGCUAGUGCUUG-------CCUUUCC-------CAA-GCGCGACAUCGUCAAAUUGCCUGAAAGUCCUGCUAAGCCU-CUGAUACCGCACUGCAAGGGAAACCUUGUCUUGCCUCGAAA-GGGGUAUGGUAAAAAUUCAGUGGAUAG--GGAUAAUG-GGCAGCCAAGUGCUAAGGAA----AUUAC----UUCCAUGCAUGCAGUUCACAGACUAAAUGGCGAUGGGUUGAAACUAU-UUUUGGCUUAAGAUAUAGUCGGUCC-UCGCUGAAAGGCGACCUGUGGAGGAUUUCUUUC--GAAGAGAGUUACAGG-AGUUUAGA------------------UCUAAACU--GGAUUAAACGAGGUGAA
00733::Trebouxia_jamesii.::AJ249571                         UA--GUAUUUUC-ACUA---UGCGGA-AAAAGCAGGCCU-UAAAA--GGG-CUGCUAGUGUUUUGCC----UUUG-------GGCAAA-GCGCGACACCGUCAAAUUGCCUGGAAGUCCUGCUAAGCCC-CUGAUACCGCACAACAAAGGAAACUUUGCUGUGCCCUGAAA-AGGGUAAGGUAAUAAUUCAGGGGAUAA--GGACAAUG-GGCAGCCAACUGCUAAGGA-----AGAUU-----UUCAUGCAGGCAGUUCACAGACUAAAUGGUGGUGGGUUGAAUCAUUGAUUCGGCUUAAGAUAUAGUCGGUCC-UUGCCGGAAGGCAACCUAUGAAGG-AUUUUCCUGCGGAUAGAGUCAUAGG-AAUUUGGG------------------UCCAAAUU--GGAAUUUACGAGGUGAA
00734::Trebouxia_impressa.::AJ249570                        UA--GUGC-UUC-ACUA---UGCGGA-AAAAGCAGGCUU-GAAAA--GAG-CUGCUAGUGCUUUGCU----UUCG-------AGUAAA-GUGCGACACUGUCAAAUUGCCUGGAAAUCCUGCUAAGCCC-CUGAUACCGCUCACUUGAAGAAAUUCUUGUGUGCCCUGAAA-AGGGUAUGGUAAAAAUUCAGUGGAUAG--GGACAAUA-GGCAGCCAACUGCUAAGAA-----ACUCA-----UUCAUGCAGGCAGUCCACAGACUAAAUGGCAGUGGGUUGAAGGAGUCCUUUGGCUUAAGAUAUAGUCGGUCC-CUGCUGAAAAGCAGCCUGUAAAGGAUUUCCUUUGUGAAGAGAGUUAUAGG-GAUCUAAG------------------UUUAGAUU--GGAACAAACGAGGUGAA
00735::Trebouxia_gelatinosa.::AJ249569                      UA--GU---UU--A-UA---UGCGGA-AAAAGCAGGCUU-GAAAA--GAG-CUGCUAGUACCUAACUU---UUU-------AAGUAAG-GUGCGACAUUGUCAAAUUGCCUGGAAAUCCUGUCAAGCCC-CUGGUACCGCUCAUUUGAGGAAACUCUGGUGUGCCCUGAAA-AGGGUAUGGUAAUAAUCCAGGGGAUAA--GGACAAUA-GGCAGCCAACUGCUAAGA------CCCGA-----CCUA-GCAGGCAGUCCACAGACUAAAUGGCAAUGGGUCAAGGUUAACCAUUGGCUUAAGAUAUAGUCGGUCC-UCGCUGAAAAGCGGCCAAUGAAGGAUUCUUUU---AGAAAGAGUCAUUGG-AGUUUGGG------------------UCCAAACU--GGGUGAAACGAGGUGAA
00736::Trebouxia_gelatinosa.::AJ249568                      UA--GU---UUU-ACUA---UGCGGA-AAAAGCAGGCUU-GAAAA--GAG-CUGCUAGUGCCU--------GAAUA----------AG-GUGCGACACUGUCAAAUUGCCUGGAAAUCCUGUCAAGCCC-CUGGUACCGCUCAUUUGAGGAAACUCUGGUGUGCCCUGAAA-AGGGUAUGGUAAUAAUCCAGGGGAUAA--GGACAAUA-GGCAGCCAACUGCUAAAGAGUC--CUAU---GACUCUAUGCAGGCAGUCCACAGACUAAAUGGCAGUGGGUCAA--AAAGC--UUGGCUUAAGAUAUAGUCGGUCC-UCGCUGAAAAGCGGCCAAUGAAGGAUUCUUUU---AGAAAGAGUCAUUGG-AGUUUGGG------------------UCCAAACU--GGGUGAAACGAGGUGAA
00737::Trebouxia_galapagensis.::AJ249567                    UA--GUUAUAUUCACUA---UGCGGA-AAAAGCAGGCCU-UAAAA--GGG-CUGCUAGUGC----------UUUGCUG-----------GUGCAACAUCGUCAAAUUGCCCGGAAAUCC-GAUAUGCCC-CUGAUACUGCACAGCAAUGGAAACAUUGCUGUGCCCUGAAA-AGGGUAUGGUAACAACUCAGGGGAUAG--GAACAAUG-GGCAGCCAACUGCUAAAGG-----AGUU------UCCAUGCAGGCAGUCCACAGACUAAAUGGCGAUGGGUUG---AAAGC----CGCUUAAGAUAUAGUCGGUCC-UUGCCGAAAGGCAACCUGUGAAGGAUCUCGAC---GAGAAGAGUCACAGG-AUUCUGGG------------------UCCAGAAA-UGGAAGAAACGAGGUGAA
00738::Trebouxia_corticola.::AJ249566                       UA--GU---UUA-ACUA---UGCGGA-AAUAGCAGGCUG-AAAAA--GAG-CUGCUAGUGCCUC-------UAUCACU-----GAAGG-GUGCGACACUGUCAAAUUGCUUGAAAAUCCUGUUAAGUCC-CUGGUACCGCUCACCUGAGGAAAUUCGGGUGUGCCCUGAAA-GGGGUAUGGUAAGAAUCCAGGGGAUAG--GGACAAUA-GGCAGCCAACUGCUAAAGGGU---CUAGC---ACUCUAUGCAGGCAGUCCACAGACUAAAUGGCAGUGGGUUGAAACUAC-CUUUGGCUUAAGAUAUAGUCGGUCC-UCGCCGGAAGGCGGCUUAUGAAGGAUCUC-UGU--GAGGAGAGUCAUAGG-CACUUGGG------------------CCCAAGUU--GGAAGCAACGAGGUGAA
00739::Trebouxia_arboricola.::AJ249564                      UA--GUGACAUUUACUA---UGCGGA-AAAAGCAUGCCU-UAAAA--GGGUCUGCUAGUACUGUCU-----GUCACU----AGACUGA-GUGCGACACCGUCAAACUGCCUGAAAGUCCUGUUAAGCCU-CUGAUACCGCACAGCAUGGGAAACUAUGUUGUGCCCUGAAA-AGGGCAUGGUAAAAACUCAGAGGAUAG--GGAUAAUG-GGCAGCCAAGUGCUAAGGAA----UCAU-----UUCCAUGCAUGCAGUUCACAGACUAAAUGGCGGUGGGUUGGAAAAAAAUUUUGGCUUAAGAUAUAGUCGGUCC-UCGCCGAAAGGCGGCCUGCAGAGGAUUUCGUC---AAAGAGAGCUGCAGG-AGUUUGGA------------------UCUAAACU--GGAAUAAACGAGGUGAA
00740::Trebouxia_arboricola.::AJ249482                      UA--GUGACAUUUACUA---UGCGGA-AAAAGCAU-CCU-UAAAA--GGGUCUGCUAGUACU-UCU-----GUCACU----AGACUGA-GUGCGACACCGUCAAACUGCCUGAAAGUCCUGUUAAGCCU-CUGAUACCGCACAGCAUGGGAAACUAUGUUGUGCCCUGAAA-AGGGCAUGGUAAAAACUCAGAGGAUAG--GGAUAAUG-GGCAGCCAAGUGCUAAGGAA----UCAU-----UUCCAUGCAUGCAGUUCACAGACUAAAUGGCGGUGGGUUGGAAAAAAAUUUUGGCUUAAGAUAUAGUCGGUCC-UCGCCGAAAGGCGGCCUGCAGAGGAAUUUAGUC--AAAGAGAGCUGCAGG-AGUUUGGA------------------UCUAAACU--GGAAUAAACGAGGUGAA
00741::Trebouxia_gelatinosa::Z68698                         UA--GUU-U----ACUA---UGCGGA-AAAAGCAGGCUU-GAAAA--GAGUCUGCUAGUACCUAACUU---UUU-------AAGUAAG-GUGCGACAUUGUCAAAUUGCCUGGAAAUCCUGUCAAGCCC-CUGGUACCGCUAUCUUGAGGAAACUCUGGUGUGCCCUGAAA-AGGGUAUGGUAAUAAUCAGCGGGAUAA--GGACAAUA-GGCAGCCAACUGCUAAGAG-----CCCGA-----CUCACGCAGGCAGUCCACAGACUAAAUGGCAAUGGGUCAAGGUUAACCAUUGGCUUAAGAUAUAGUCGGUCC-UCGCUGAAAAGCGGCCUAUGAAGGAAUCCUUU---GGAGAGAGUCAUAGG-AAUUUGGGU----------------AUCCAAAUU---GGGUGAACGAGGUGAA
00742::Trebouxia_jamesii.::Z68699                           UA--GU-AUAUUCACUA---UGCGGA-AAUAGCAGGCCU-GAAAA--GGGUCUGCUAGUGCUUUGCUC---CAUU------GGGUAAA-GUGCGACACC-UCAAAUUGCCUGAAAUCCC-GAUAAGCCU-CUGAUACCGCACAGGC-AAGAAA-UCUGUUGUGCCCUGAAA-AGGGUAUGGUAAAAACUCAGAGGAUAG--GGACAAUG-GGCAGCCAAGUGCUAAGGAG----UUG------CUCCAUCGAUGCAGUUCACAGACUAAAUGUUGGUGGGUUGGAAUCAUUUUUCGGCUUAAGAUAUAGUCGGACCCCGCU-GAAA-GGCGUCUGCGAAGGAAUUCGCUUAAGAAGAGAGUCGCAGA-UGCUCAGG------------------UCUGAGCA--GGGAAAAUCGAGGUGAA
00743::Trebouxia_jamesii.::Z68700                           UA--GU-AUAUUCACUA---UGCGGA-AAUAGCAGGCCU-GAAAA--GGGUCUGCUAGUGCUUUGCUC---CAUU------GGGUAAA-GUGCGACACCAUCAAAUUGCCUGGAAAUCCCGAUAAGCCU-CUGAUACCGCACAGCGAGAGAAA-UCUGUUGUGCCCUGAAA-AGGGUAUGGUAAAAACUCAGAGGAUAG--GGACAAUG-GGCAGCCAAGUCU-AAGGAG----UUCG-----CUCCAUGCAUGCAGUUCACAGACUAAAUGUUGGUGGGUUGGAAUCACUUUUCGGCUUAAGAUAUAGUCGGACCCCGCU-GAAA-GGCGUCUGCGAAGGAAUUCGUUAA-GAAGAGAGUCGCAGG-UGCUCAGG------------------UCUGAGCA--GGGAAAAUCGAGGUGAA
00744::Trebouxia_usneae.::Z68702                            UA--GUUAUGUUCACUA---UGCGGA-AAAAGCAGGCCU-UAAA---GGGUCUGCUAGUGCAUUGUU----GCAA-------AGCAGU-GUGCAACAUCGUCAAAUUGCCCGAAAAUUCUGAUACGCCC-CUGAUACCGCAAUGCAAGGGAAACAUUGCGUUGCCCUGAAA-AGGGUAUGGUAAAAAUUCAGGGGAUAG--GAACAAUG-GGCAGCCAACUGCUAAGGG-----GAUU------CCCAUGCAGGCAGUCCACAGACUAAAUGGCRRUGGGUUGAAUAGGC-AUUCAGCUUAAGAUAUAGUCGGUCC-UUGCCGAAAGGCAACCUAUGAAGGAUAGCGAAUUUGUUUAGAGUCAUAGG-AUUCUGGG------------------UCCAGAAA-UGGGUUAUACGAGGUGAA
00745::uncultured_Trebouxia_sp.::AY303139                   UA--GU--AC-UCACUA---UGCGGA-AAUAGCAGGCUU-GAAAA--GAGUCUGCUAGUGCUUUGU-----GAUUAUA-----GCAAA-GUGCGACACUGUCAAAUUGCCUGGAAAUCCUGUUAAGCCC-CUGAUACCGCUACUGUGAGGAAACUCUGGGUUGCCCUGAAA-AGGGUAUGGUAAAAACUCAGGGGAUAA--GGACAAUA-GGCAGCCAACUGCUAAGGAG----UCAC-----UCCCAUGCAGGCAGUUCACAGACUAAAUGGCAGUGGGUUCAUUUUU--AAUGGGCUUAAGAUAUAGUCGGUCC-CUGCUGAAAAGCGCCCUAUGAAGGAUUUCGCAA--GAUUAGAGUCAUAGG-AAUUUGGG------------------UCCAAGUU--GGCUGAUACGAGGUGAA
00747::Urospora_penicilliformis::LIT00881                   UU--AAGAUUUUAUUACA--AGCGGA-AAAAGGGCCAGUGAAAAGCUGCUCGCCCUAGUGAACCAGUCA--UACCAGC--UGACUGGU-UUGCGACACUAUCAAAUUGCUGGAACAUCUCGCUAUGUCA-AUGGUACCGCCUCUGACCUGAAAGU-UCUUGGGCCCAGAAA-UGGGUAUGGUAAGAAUUCAUUGAAUAG--AGACAAUC-AGCAGCCAAGCCCUAAGGACUG--UUUA---CGGUCUAUGGGUGCAGUUCACAGACUAGAUGGUAGUGGGUUCACAUUUA-UGUGGGCUUAAGAUAUAGUCGGCCC-CUAUCGAGAGAUAGUCUAUACAGGAAGGGUAGG--CCCUAGAGGUAUAGA-GGUUAAGG------------------UCUUGACC-GGAUUUUAGCGAGGUGGA
00750::Chlorella_ellipsoidea::S67606                        UA--GUCUAAACACUA----UGUGGUUAAGAGUCCAGUC-GAAAG--GG-UGUGCUAGUCAA---------AGCUGAU---------U-UGGCAAGACCGUCAAAUUGCGGGAAAGCGUUG-CGAAGUC-AAUGGUACGUCCGCUCGGGGAAACUCGAGCGCAACUCUAACCGAGGUACGUAACAACCCAUUGAAUAG---ACGCAAUC-CGCAGCCAAGUCCUAAGUGCCGGUCUUCG-CCAGCAUAUGGAUGCAGUUCACAGACUAGAUGUCGGUCGGGGGUCUUUCACAGUCCUCUUAAGGUAUAGUCGGUCC-CCAGCGAGAGCUGGUCUUACCAGGAGUCCCGC---GGACAGAGGGUAAGA----------------GGUA----------------------------------
00751::_Chlorella__ellipsoidea::D17810                      UA--GUCUAAAUACUA----UGUGGUUAAGAGUCCAGUC-GAAAAG-GG-UGUGCUAGUCAA---------AGCUGAU---------U-UGGCAAGACCGUCAAAUUGCGGGAAAGCGUUG-CGAAGUC-AAUGGUACGUCCGCUCGGGGAAACUCGAGCGACACUCUAACCGAGGUACGUAACAACCCAUUGAAUAG---ACGCAAUC-CGCAGCCAAGUCCUAAGUGCCGGUCUUCG-CCAGCAUAUGGAUGCAGUUCACAGACUAGAUGUCGGUCGGGGGUCUUUCACAGUCCUCUUAAGGUAUAGUCGGUCC-CCAGCGAGAGCUGGUCUUAC-AGGAGUC-CGC----GACAGAG-GUAAGA----------------GGUA---------------CCGGAAUAAACGCUAGUAG
00752::Dictyochloris_fragrans::AY206712                     UU--CUU-------------GGUGGUUGAGAGUG-GCCAUGAAAA-GUG-CACACUAGUCACGCGC-----UUU---------GCGUG-UGGCGACAUCCUCAAAUUGCCUGGACAUCCCAUCAAGCAU-ACGGUACCGCCCAUGCAGCGAAAGUUGCAUGGGCCCAGAAA-UGGGUAUGGUAACAAUCCGUGUGUAG---GGACAAUG-GGCASCCAAACGCUGUAGGGG----AGU----CCCCAAUGCGUGCAGUUCACAGACUAAAUGUGGAUGGGUUGGUUAGAA-AGCCAGCUUAAGAUAUAGUCGGGCC-CCUCAGAAAUGAGAGCCUUUGAGGACG--C-A----GA-AGAG-CAAAG------GGUCAGG-----------------------CCGGACCAACCGCUAGUAG
00753::Dictyochloris_pulchra::AY206713                      UU--CUU-------------GGUGGUUGAGAGUG-GCCAUGAAAA-GUG-CACACUAGUCACGCGC-----UCU---------GCGUG-UGGCGACAUCCUCAAAUUGCCUGGACAUCCCGUCAAGCAU-ACGGUACCGCUCAUGCAGCGAAAGUUGCAUGGGCCCAGAAA-UGGGUACGGUAAUAAUCCGUGUGCAG---GGACAAUG-GGCAGCCAAACGCUGUAGGGG----AGC----CCCCAAUGCGUGCAGUUCACAGACUAAAUGUGGAUGGGUUGGUUAAAG-AGCCAGCUUAAGAUAUAGUCGGGCC-CCUCAGAAAUGAGAGCCUUUGAGGACG--C---------AGAG-CAAAG------GGUCAAG-----------------------CCGGACCAACCGCUAGUAG
00758::Protomyces_inouyei::AY548294                         UUU-AUU------------AGGUGGUUAAGAGGG------CGAAAG------CUCUAGUAUGGUAGGAUCA---------------UU-GUGCGACAUCAUCAAAUUGCGGGGACGUCCU--AAAGGGU-CUAUCACCAAGCCAGGUCUGAAAAGAUGUGGUGGCCAUAAUUUGGGUAUGGUAACAGUAUAGACUAA----GGAUAAUC-CGCAGCCAAGUCCUAAUGCUAU--UG------AAGCGAUGGAUGCAGUUCACAGACUAAAUGGUGAUGGGUGGCUCUCU--GAGUUGCUUAAGAUAUAGUCGGGCCUUCCUCGAAAGGGGACAAACGGAUGAGCAAUGUGUCUUGCCGAGCCGUUUGGACUCCAAUGAAUGCUGGAU------------------------AAGCUAGUA-
00792::Pneumocystis_carinii::L13615                         UC--ACCUUUU---------GGGUCAUGAAAGCAGCGU--GAAA----ACGUUGCUAGUGGUCAAGUUGG-GUAUU---CUGAUUUGA-CUGCGACACUGUCAAAUUGCGGGGAAGCCCU--AAAGCCU-UAUUCACCAAGCAAUUGUGGAAACACUCUUGUGGCCAUAAUAUGGGUAUGGUAACAGUAGUAAGGA-----GGGUUAUC-CGCAGCCAAAUCCUAAGGGGAAAAGAAUUUUCAUCCUAUGGAUGCAGUUCAACGACUAGACGGCAGUGGGUACUGCUUUUUGUAGUGCUUAAGGUAUAGUCUGUC--CUUUUGAAAAGAGG------------------------------------------------------------------------GAGGGGAGGUGCUCUUAA
00795::Metarhizium_anisopliae_var._anisopliae::AF197120     UC--AUGGCACGA----A--GGGUCA----AGUAACGU--AAAAG---GCGUUGCUAGUGGAGGUUUUG--GAAC-----CGAAACCU-CUGCUACAUCAUCAAAUUGCGGGGACAUCCU--AAAGCUG-GUGCUACUAAGCAGGUGCCGAAACG-ACUUGUGGCCG-AAUGUGGGUAUAGUAAAAACGCGCCAGA-----GGACAAUC-CGCAGCCAAGUCCUAAGGUGCAGGCUUC-CCUGCACUAUGGAUGCAGUUCAACGACUAGACGGUGAUGGGCUAGCGUGAAUCGCCGGCUUAAGAUAUAGUCUACUCCCACUCGAAAGAG-GGGUA------------------------------------------------------------------------CUAAAAGCUCUUAA
00801::Tetrahymena_cosmopolitanis::X03107                   UAAAUUGCAAAAUUUACCUUUGGAGGGAAAAGUUAUCAGGCCUGCACCUGAUAGCUAGUCUUUAAACCAAUAGAUUGCAUCGGUUUAAUAGGCAAGACCGUCAAAUUGCGGGAAAAGGGUCAACAGCCGUUCAGUACCAAGUCUCAGGGGAAACUUUGAGAUGGCCUUGCAAAGGAUAUGGUAAUAAGCUGACGGACAGGGUCCUAACCACGCAGCCAAGUCCUAAGUCAACAUUUCG-GUGUUGAUAUGGAUGCAGUUCACAGACUAAAUGUCGGUCGGGGAAGAAGGU-UCUUCUCAUAAGAUAUAGUCGGACCUCUCCUUAAUGGGAGCUGGCGGAUGAAGUGGUGCAACACUAGAGCCGCCGGGAACUAAUAAUA----AACA----UAAUAUUAGUUUUGGACUAAUCGUAAGGUA
00802::Tetrahymena_thermophila::J01235                      UAAAUAGCAAUAUUUACCUUUGGAGGGAAAAGUUAUCAGGCAUGCACCUGGUAGCUAGUCUUUAAACCAAUAGAUUGCAUCGGUUUAAAAGGCAAGACCGUCAAAUUGCGGGAAAGGGGUCAACAGCCGUUCAGUACCAAGUCUCAGGGGAAACUUUGAGAUGGCCUUGCAAAGGGUAUGGUAAUAAGCUGACGGACAUGGUCCUAACCACGCAGCCAAGUCCUAAGUCAACAGAUCUUCUGUUGAUAUGGAUGCAGUUCACAGACUAAAUGUCGGUCGGGGAAGAUGUAUUCUUCUCAUAAGAUAUAGUCGGACCUCUCCUUAAUGGGAGCUAGCGGAUGAAGUGAUGCAACACUGGAGCCGCUGGGAACUAAUUUGUAUGCGAAAGUAUAUUGAUUAGUUUUGGAGUACUCGUAAGGUA
00803::Tetrahymena_hyperangularis::X03106                   UAAAUUGCAAAAUUUACCUUUGGAGGGAAAAGUUAUCAGGCCUGCACCUGAUAGCUAGUCUUUAAACCAAUAGAUUGCAUCGGUUUAAUAGGCAAGACCGUCAAAUUGCGGGAAAAGGGUCAACAGCCGUUCAGUACCAAGUCUCAGGGGAAACUUUGAGAUGGCCUUGCAAAGGAUAUGGUAAUAAGCUGACGGACAGGGUCCUAACCACGCAGCCAAGUCCUAAGUCAACAUUUCG-GUGUUGAUAUGGAUGCAGUUCACAGACUAAAUGUCGGUCGGGGAAGAAGGU-UCUUCUCAUAAGAUAUAGUCGGACCUCUCCUUAAUGGGAGCUGGCGGAUGAAGUGGUGCAACACUAGAGCCGCCGGGAACUAAUAAUA----AACA----UAAUAUUAGUUUUGGACUAAUCGUAAGGUA
00804::Tetrahymena_pigmentosa::J01210                       UAAAUUGCAAAAUUUACCUUUGGAGGGAAAAGUUAUCAGGCCUGCACCUGAUAGCUAGUCUUUAAACCAAUAGAUUGCAUCGGUUUAAUAGGCAAGACCGUCAAAUUGCGGGAAAAGGGUCAACAGCCGUUCAGUACCAAGUCUCAGGGGAAACUUUGAGAUGGCCUUGCAAAGGAUAUGGUAAUAAGCUGACGGACAGGGUCCUAACCACGCAGCCAAGUCCUAAGUCAACAUUUCG-GUGUUGAUAUGGAUGCAGUUCACAGACUAAAUGUCGGUCGGGGAAGAAGGU-UCUUCUCAUAAGAUAUAGUCGGACCUCUCCUUAAUGGGAGCUGGCGGAUGAAGUGGUGCAACACCAGAGCCGCCGGGAACUAAUAAUA----AACA----UAAUAUUAGUUUUGGACUAAUCGUAAGGUA
00805::Tetrahymena_malaccensis::X03105                      UAAAUUGUAAAAUUU-CCUUUGGAGGGAAAAGUUAUCAGGCAUGCACCUGGUAGCUAGUCUUUAAACCAAUAGAUUGCAUCGGUUUAAAAGGCAAGACCGUCAAAUUGCGGGAAAGGGGUCAACAGCCGUUCAGUACCAAGUCUCGAGGGAAACUUUGAGAUGGCCUUGCAAAGGAUAUGGUAAUAAGCUGACGGACAUGGUCCUAACCACGCAGCCAAGUCCUAAGUCAACA-GCAA--UGUUGAUAUGGAUGCAGUUCACAGACUAAAUGUCGGUCGGGGAAGAGUAA-UCUUCCCAUAAGAUAUAGUCGGACCUCUCCUUAAUGGGAGCUGGCGGAAGAGGUGGUGCAACACCAGAGCCGCUGGGAGCUAGUAUU-----UAAC-----GAUAUUAGCUUUGGAGUAAUCGUAAGGUA
00806::Tetrahymena_sonneborni::X03108                       UAAAUUGCAAAAUUUACCUUUGGAGGGAAAAGUUAUCAGGCCUGCACCUGAUAGCUAGUCUUUAAACCAAUAGAUUGCAUCGGUUUAAUAGGCAAGACCGUCAAAUUGCGGGAAAAGGGUCAACAGCCGUUCAGUACCAAGUCUCAGGGGAAACUUUGAGAUGGCCUUGCAAAGGAUAUGGUAAUAAGCUGACGGACAGGGUCCUAACCACGCAGCCAAGUCCUAAGUCAACAUUUCG-GUGUUGAUAUGGAUGCAGUUCACAGACUAAAUGUCGGUCGGGGAAGAAGGU-UCUUCUCAUAAGAUAUAGUCGGACCUCUCCUUAAUGGGAGCUGGCGGAUGAAGUGGUGCAACACUAGAGCCGCCGGGAACUAAUAAUA----AACA----UAAUAUUAGUUUUGGACUAAUCGUAAGGUA
00807::Physarum_polycephalum::M38131_L03183                 UCACAAUAUGGCGCUCACGUAGGAGAGAAAAGUCACAGG-UAGGCA-CCUGUGGCUAGUGGCAUGCACAAUAGCUUGCAUCGUGCAUG-UUGCGAGACCGUCAAAUUGCGGGAAAGGGGUCAACAGCUGUCUAGUACUAACCCACCGGCGAAAGCGGGUGGGGGCCUUGCACAGGAUAUAGUAAUAAGCUAGCAGACACGGUCCUAACCACGCAGCCAAGCCCUAACCAAACACCACUGGUGUUUGUAUGGGUGCAGUUCACAGACUAAAUGUCGGUCGGGGGC--UUCG---GCCUCAUAAGAUAUAGUCGGCCCUUCCCUUAAUGGGGACUGGAG-AAGAGGUGAUGCAACACCAGAG-CUCCGGAGACUCGGG-------GGUA-------CCCGAGUU-UGGAAUCAGCGUAAGGUA
00808::Naegleria_sp.::AJ001314                              -C--GACAAUUA--------GGUGAC-AAAAGCACAGC--GAAA---GCUGUAGCUAGUCUCACCUAC-CUGUGAU--GGGUAGGUAG-AGGCGACACUGUCAAAUUGCGGGGAGUCCCU--AAAGCUC-UUACUACCAAGUAGUGAUGGAAACAUCACUAUGGCCA-AAUGUGGGUAUGGUAAA-ACGUAGGAGA-----GGGUAAUC-CGCAGCCAAGUCCUAAGUUGUUU-AUUU--GAACAAUACGGAUGCAGUUCAUCGACUAAAUGUCAGUGGGUCAUC-ACGAG-GAUGGCUUAAGAUAUAGUCACUCC-CACUCGAAAGGGUGCUUCAAAGCAAGAGGACUAAUCCUCCCAGUUUGAAGAGGUCG----------UCU----------CCGACU-GGGUAUAAAGG-------
00809::algal_symbiont_of_Physcia_aipolia::UNP00930          UUA-GUGU-----------UAGCUUUA--AAGCCCAG---CGUGCG--CUGAGGCUAGUCAAU-GUCAC--CUAGCAA-AGUGAUUAU-UGGCAAUGCACCCGAACUGCGGGGAAGCCCU--AAAGCCU-GAGCUACCAAACACUUGGAGCCAUUCAAGUGUGGCUAUCGCGUAGA---GGUAACAACGCUCAGGA-----GGGUAAUC-CGCAACCAACCCU---CUGCA---AU-----UGCUGGAGAGGGGAGGCUCAGAGACUAGGUGGGUGUGGGUCAUCUUUAAGAGAUGGUCUAAGGUAUAGUCCGCCCAUCCC-GAAA-GGGAAGCCUUU-------------------------------------------------------------------------GCGUACCACA
00810::Physcia_stellaris::UNP00970                          UUA-GUGU-----------UAGCUUUA--AAGCCCAG---CGUGCG--CUGAGGCUAGUCAAU-GUCAC--CUAGCAA-AGUGAUUAU-UGGCAAUGCACCCGAACUGCGGGGAAGCCCU--AAAGCCU-GAGCUACCAAACACUUGGAGCCAUUCAAGUGUGGCUAUCGCGUAGA---GGUAACAACGCUCAGGA-----GGGUAAUC-CGCAACCAACCCU---CUGCA---AU-----UGCUGGAGAGGGGAGGCUCAGAGACUAGGUGGGUGUGGGUCAUCUUUAAGAGAUGGUCUAAGGUAUAGUCCGCCCAUCCC-GAGA-GGGAAGCCUUU-------------------------------------------------------------------------GCGUACCACA
00813::Gaeumannomyces_graminis_var._avenae::U17161          UG--AGGGCCCAGCGCCU--CGUCCC----UGGCCGCGC-AGUUGCGCG-CGGUCAAGUCC--GGUCC---GAGCCGC----GGAGUU-GGGCGAAACACCUGGU-UGCUGGGAACUCUCGCUAGGUUU-UUGGUACCAUCCUCCGGGGUAACCCCCGAGGUC-GCGAAUGCCGC---UGGUGAAAACCCAAAAGAUAG--AGACAAUC-AGCAGGCGAGGGCCCUGGGGU---CAA-----ACCCCCAGCUCGCGUCUCAACGCUCGCUAAGGUGUUGGUGGGG-CCGGA-UUCCGCUUAAGGUACGGGCUCUCC-CACCCGAGAGGGUGCCGCGGUAC--GGGUUGC---ACCC--AAGCCGCGGCGGCAG----------AUCA----------CUGCCA-GGUAGAAAGGAACUGGC
00814::Gaeumannomyces_graminis_var._tritici::U17160         UG--AGGGCCCAGCGCCC--CGUCCC----UGGCCGCGC-AGUUGCGCG-CGGUCAAGUCC--GGUUC---GAGCCGC----GGAGUU-GGGCGAAACACCUGGU-UGCUGGGAACUCUCGCUAGGCUU-UUGGUACCAUCCUCCGGGGUAACCCCCGAGGUC-GCGAAUGCCGC---UGGUGAAAACCCAAAAGAUAG--AGACAAUC-AGCAGGCGAGGGCCCUGGGGU---CAA-----ACCCCCAGCUCGCGUCUCAACGCUCGCUAAGGUGUUGGUGGGG-CCGGA-UUCCGCUUAAGGUACGGGCUCUCC-CACCCGAGAGGGUGCCGCGGUAC--GGGUUGC---ACCC--AGGCCGCGGCGGCAG----------AUCA----------CUGCCA-GGUAGAAAGGAACUGGC
00815::Arxula_adeninivorans.::Z50840                        UGU-CUAAGUCUAUUAAG-ACGUCCC----AGGCAUCGA-CUCCCA-UUGAUGCCUAGUCC--GGCUAU--------------------GGGCAACACGUCUGGA-UGCGGGGAACUCUCGCUAGGUCU-UUGGUACCAAACAUUGGCGGUAACCCCAAUGUAGAGUGUUG-GCAGACGGGUAAAAAUCCAAAGAAUAG--AGACAAUC-CGCAGCUGACUGG--------------------------CUAGGCAGUUCAACGCUCGCUAAGAUGUGGGUUGACCUUAA-GGUCGGCUUAAGGUACGGGCUCGC--CACCCGAGAGGGUGCAACUACCUACCGGGCGCACACCUGAGAAGUAGUUG-----------------------------------AUGGUAGUACGGAACUGGC
00816::Metarhizium_anisopliae_var._anisopliae::AF197124     UAA-ACUGUAAUA------UUGUCCC----AGGCCGGGU-CUCAUC-GCCCGGCCUAGUCU--GGUCCC--GAAUAGCGGGAGAAUUC-AGGCGACACAC-UGGA-UGCGGGGAACUCUCGUUAGGCGU-UUGGUACCACCCAGCAGGAU-AACCCUGCUGGUUCCAAUACGUCA----GGUAAAAAUUCAAACGAUAG--AGCCAAUC-CG-AGCCAGUUGG---CCCCA---UGGAU---UGGGGGUCUGGCCGGUUCAACGCUCGCUAAGGUGUGGGUUGCGGAGAAACCGCGGCUUAAGGUACG---UCGCC-CAUCCGAGAGGAUGACAUCGCUA--GCAGUGC---CUGCAGAAGCGGUGUGGCCCU----------GCUU---------CAGGGU-----AUUACGGAACUGGC
00818::Naegleria_sp.::AJ001315                              -U--AAAAAAAUGACUCG--AGGUGGGAAUAGGUGUAGU-AAA----GCUACAUCUAGUCAC---------GCAAAGG---------G-UGGCGACACUGUCAAAUUGCCGGAAGGUCCUGUUAAACUU-ACAGUACCGGUCUAGUACCGAAAGGUACUAGAUCCCAGAAA-UGGGUAUGGUAAGAAUCUGUAAGGUAG--GGAUAAUC-GGCAGCCAAGUCCUAACCAUA---GCAA---UAUGGCAUGGAUGCAGUUCACAGACUAAAUGUCAGUGGGUCAUC-ACGAG-GAUGGCUUAAGAUAUAGUCGGCCC-CACCCGAGAGGGUGCUCUAGAUGAAGG-AUAAC--CUCCCGAGUCUAGAG-AGGCUAAUCUCUUAGAGA-----------------------------------
00819::Naegleria_morganensis::AJ311175                      UU--AAAAAAAUGACUCG--AGGUGGGAAUAGGUGUAGU-AAA----GCUACAUCUAGUCAC---------GCAAAGG---------G-UGGCGACACUGUCAAAUUGCCGGAAGGUCCUGUUAAACUU-ACAGUACCGGUCUAGUACCGAAAGGUACUAGAUCCCAGAAA-UGGGUAUGGUAAGAAUCUGUAAGGUAG--GGAUAAUC-GGCAGCCAAGUCCUAACCAUA---GCAA---UAUGGCAUGGAUGCAGUUCACAGACUAAAUGUCAGUGGGUCAUC-ACGAG-GAUGGCUUAAGAUAUAGUCGGCCC-CACCCGAGAGGGUGCUCUAGAUGAAGG-AUAAC--CUCCCGAGUCUAGAG-AGGCUAAUCUCUUAGAGAU------------------------GCGAACAGGG
//
