# Supplementary material for: Evolutionary Evidence for Alternative Structure in RNA Sequence Co-variation
Source: PLoS Comput Biol. 2013 Jul 25;9(7):e1003152. doi: 10.1371/journal.pcbi.1003152 (PMC3723493; doi:10.1371/journal.pcbi.1003152)
Supplement: Dataset S1 — Alignments in Stockholm (.sto) format for all RNAs analyzed in the manuscript compressed as a .zip archive. (ZIP) [file pcbi.1003152.s001.zip › Ritz_Alignments_Sto/tRNA.Final.sto]

# STOCKHOLM 1.0

00001::::REF                                                                        GCGGAUUUAGCUCAGUUGGGAGAGCGCCAGACUGAAGAUCUGGAGGUCCUGUGUUCGAUCCACAGAAUUCGCACCA
00004::Aeromonas_phage_Aeh1::AY266303                                               GGGUCCUUAGCUCAGUAGGUAGAGCAUAUGAUUGAAGAUCAUAGUGUCCCCAGUUCAAUUCUGGGAGGGCCCACCA
00006::Haloferax_volcanii::K02511                                                   GCCGCCUUAGCUCA-ACGGGAGAGCACUCGACUGAAGAUCGAGCUGUCCCCGGUUCAAAUCCGGGAGGCGGCACCA
00007::Methanococcus_jannaschii::U67517                                             GCCAAGGUAGUUCAGCCGGGAGAACGCUGGACUGAAGAUCCAGUUGUCGGGUGUUCGAAUCACCCCCUUGGCA---
00008::Sulfolobus_solfataricus::AE006696                                            GCCGCCGUAGCUCAGCCGGGAGAGCGCCCGGCUGAAGACCGGGUUGUCCGGGGUUCAAGUCCCCGCGGCGGCA---
00009::Halobacterium_sp._NRC_1::AE004978                                            GCCGCCUUAGCUCAGACGGGAGAGCACUCGACUGAAGAUCGAGCUGUCCCUGGUUCAAAUCCGGGAGGCGGCA---
00010::Methanococcus_maripaludis_S2::BX957223                                       GCCAAGGUAGUUCAGCCGGGAGAACGCUGGACUGAAGAUCCAGUUGUCGGGUGUUCGAAUCACCCCCUUGGCA---
00011::Methanothermobacter_thermautotrophicus_str._Delta_H::AE000666                GCCGUGGUAGUUCAGUUGGGAGAACGCCAGACUGAAGAUCUGGAUGUCGCUGGUUCAAGUCCGGCCCACGGCA---
00012::Methanosphaera_stadtmanae_DSM_3091::CP000102                                 GCCGUGGUAGUUCAGUUGGGAGAACGCCAGACUGAAGAUCUGGAUGUCGCUGGUUCAAGUCCGGCCCACGGCA---
00013::Methanosphaera_stadtmanae_DSM_3091::CP000102                                 GCCGUGGUAGUUCAGUUGGGAGAACGCCAGACUGAAGAUCUGGAUGUCGCUGGUUCAAGUCCGGCCCACGGCA---
00014::Methanocorpusculum_labreanum_Z::CP000559                                     GCCUUUAUAGCUCAGUCGGGAGAGCGCCAGACUGAAGAUCUGGUUGUCGCCGGUUCAAUUCCGGCUGAAGGCA---
00015::Methanospirillum_hungatei_JF_1::CP000254                                     GCCUCAGUAGCUCAGACGGGAGAGCGCCAGACUGAAGAUCUGGUUGUCCCCGGUUCAAAUCCGGGCUGAGGCA---
00016::Methanosaeta_thermophila_PT::CP000477                                        GCCCAAGUAGCUCAGUUGGGAGAGCGUCAGACUGAAGAUCUGAAUGUCCCCGGUUCGAGUCCGGGCUUGGGCA---
00017::Hyperthermus_butylicus_DSM_5456::CP000493                                    GCCGCCGUAGCUCAGC-GGGAGAGCGCCCGGCUGAAGACCGGGCGGUCCGGGGUUCGAAUCCCCGCGGCGGCACCA
00018::Natronomonas_pharaonis_DSM_2160::CR936257                                    GCCGCCUUAGCUCAGACGGGAGAGCACUCGACUGAAGAUCGAGCUGUCCCCGGUUCAAAUCCGGGAGGCGGCA---
00019::Methanocaldococcus_jannaschii_DSM_2661::L77117                               GCCGCGGUAGUUCAGCCGGGAGAACGCUGGACUGAAGAUCCAGUUGUCGGGUGUUCAAAUCACCCCCGCGGCA---
00020::Haloferax_volcanii::K02511                                                   GCCGCCUUAGCUCAUACGGGAGAGCACUCGACUGAAGAUCGAGCUGUCCCCGGUUCGAAUCCGGGAGGCGGCACCA
00021::Pyrococcus_furiosus_DSM_3638::AE010133                                       GGGGCGGUAGCUCAGCCGGGAGAGCACCGGACUGAAGAUCCGGGUGUCGGGGGUUCAAAUCCCCCCCGCCCCACCA
00022::Pyrobaculum_aerophilum_str._IM2::AE009901                                    GCGGCCGUAGCUCAGC-GGGAGAGCGCCCGGCUGAAGACCGGGCGGUCCCGGGUUCAAAUCCCGGCGGCCGCACCA
00023::Sulfolobus_solfataricus_P2::AE006696                                         GCCGCCGUAGCUCAGCCGGGAGAGCGCCCGGCUGAAGACCGGGUUGUCCGGGGUUCAAGUCCCCGCGGCGGCA---
00024::Methanopyrus_kandleri_AV19::AE010452                                         GCCGCGGCAGCUCAGCCGGGAGAGCGCCGGACUGAAGAUCCGGUGGGCCCGGGUUCAAAUCCCGGCCGCGGCACCA
00025::Pyrococcus_abyssi_GE5::AJ248283                                              GGGGCGGUAGCUCAGCCGGGAGAGCACCGGACUGAAGAUCCGGGUGUCGGGGGUUCAAAUCCCCCCCGCCCCACCA
00026::Thermococcus_kodakarensis_KOD1::AP006878                                     GGGGCGGUAGCUCAGCCGGGAGAGCGCCGGACUGAAGAUCCGGGUGUCGGGGGUUCAAAUCCCCCUCGCCCCACCA
00027::uncultured_methanogenic_archaeon::AM114193                                   GCCCUGUUAGCUCAGUUGGGAGAGCGCCAGACUGAAGAUCUGGAUGUCGCUGGUUCAAGUCCGGCACAGGGCA---
00028::Haloquadratum_walsbyi_DSM_16790::AM180088                                    GCCGCCUUAGCUCAGACGGGAGAGCACUCGACUGAAGAUCGAGCUGUCCCCGGUUCAAAUCCGGGAGGCGGCA---
00029::Aeropyrum_pernix_K1::BA000002                                                GCCGCCGUAGCUCAGC-GGGAGAGCGCCCGGCUGAAGACCGGGUGGUCCGGGGUUCGAAUCCCCGCGGCGGCACCA
00030::Haloarcula_marismortui_ATCC_43049::AY596297                                  GCCGCCUUAGCUCAGACGGGAGAGCACUCGACUGAAGAUCGAGCUGUCCCCGGUUCAAAUCCGGGAGGCGGCA---
00031::Pyrococcus_horikoshii_OT3::BA000001                                          GGGGCGGUAGCUCAGCCGGGAGAGCACCGGACUGAAGAUCCGGGUGUCGGGGGUUCAAAUCCCCCCCGCCCCACCA
00032::Sulfolobus_tokodaii_str._7::BA000023                                         GCCGCCGUAGCUCAGCCGGGAGAGCGCCCGGCUGAAGACCGGGUUGUCCGGGGUUCAAGUCCCCGCGGCGGCA---
00033::Thermoplasma_volcanium_GSS1::BA000011                                        GCCGUGGUAGCUCAGUUGGGAGAGCGCCAGACUGAAGAUCUGGAGGUCGCUGGUUCGAUCCCGGCCCACGGCA---
00035::Mycoplasma_sp.::X01305                                                       GGUCGUGUAGCUCAGUCGGUAGAGCAGCAGACUGAAGCUCUGCGUGUCGGCGGUUCAAUUCCGUCCACGACCACCA
00036::Spiroplasma_melliferum::X03715                                               GGUUCAGUAGCUCAGUUGGUAGAGCAUUUGAUUGAAGCUCAAAGUGUCGGCAGUUCAAUUCUGUCCUGAACCACCA
00037::Geobacillus_stearothermophilus::K00332                                       GGCUCGGUAGCUCAGUCGGUAGAGCAAAGGACUGAAAAUCCUUGUGUCGGCGGUUCGAUUCCGUCCCGAGCCACCA
00038::Bacillus_subtilis::K00637                                                    GGCUCGGUAGCUCAGUUGGUAGAGCAACGGACUGAAAAUCCGUGUGUCGGCGGUUCGAUUCCGUCCCGAGCCACCA
00039::Escherichia_coli::AF461394                                                   GCCCGGAUAGCUCAGUCGGUAGAGCAGGGGAUUGAAAAUCCCCGUGUCCUUGGUUCGAUUCCGAGUCCGGGCACCA
00040::Rhodospirillum_rubrum::K00331                                                GCCCGGGUAGCUCAGCUGGUAGAGCACGUGACUGAAAAUCACGGUGUCGGUGGUUCGACUCCGCCCCCGGGCACCA
00042::Escherichia_coli_O157::AE005174                                              GCCCGGAUAGCUCAGUCGGUAGAGCAGGGGAUUGAAAAUCCCCGUGUCCUUGGUUCGAUUCCGAGUCCGGGCACCA
00043::Escherichia_coli_O157::AE005174                                              GCCCGGAUAGCUCAGUCGGUAGAGCAGGGGAUUGAAAAUCCCCGUGUCCUUGGUUCAAUUCCGAGUCCGGGCACCA
00045::Shigella_flexneri_2a_str._301::AE005674                                      GCCCGGAUAGCUCAGUCGGUAGAGCAGGGGAUUGAAAAUCCCCGUGUCCUUGGUUCGAUUCCGAGUCCGGGCACCA
00046::Shigella_flexneri_2a_str._301::AE005674                                      GCCCGGAUAGCUCAGUCGGUAGAGCAGGGGAUUGAAAAUCCCCGUGUCCUUGGUUCGAUUCCGAGUCCGGGCACCA
00047::Bacillus_halodurans::AB031215                                                GGCUCGGUAGCUCAGUCGGUAGAGCAAUGGACUGAAAAUCCAUGUGUCGGCGGUUCGAUUCCGUCCCGAGCCACCA
00048::Finegoldia_magna_ATCC_29328::AB109771                                        GCCCAGAUAGCUCAGUCGGUAGAGCAAAGGACUGAAAAUCCUUGUGUCGCUGGUUCGAUUCCGGCUCUGGGCA---
00049::Pseudomonas_aeruginosa_PAO1::AE004091                                        GCCCAGGUAGCUCAGUUGGUAGAGCAGGGGAUUGAAAAUCCCCGUGUCGGCGGUUCGAUUCCGUCCCUGGGCACC-
00050::Clostridium_acetobutylicum_ATCC_824::AE001437                                GGCCAGAUAGCUCAGUCGGUAGAGCAGAGGACUGAAAAUCCUCGUGUCCCUGGUUCGAUUCCUGGUCUGGCCA---
00051::Clostridium_acetobutylicum_ATCC_824::AE001437                                GGCCAGAUAGCUCAGUCGGUAGAGCAGAGGACUGAAAAUCCUCGUGUCCCUGGUUCGAUUCCUGGUCUGGCCA---
00052::Clostridium_acetobutylicum_ATCC_824::AE001437                                GGCCAGAUAGCUCAGUCGGUAGAGCAGAGGACUGAAAAUCCUCGUGUCCCUGGUUCGAUUCCUGGUCUGGCCA---
00053::Thermotoga_maritima_MSB8::AE000512                                           GGCCAGGUAGCUCAGUUGGUAGAGCACUGGACUGAAAAUCCAGGUGUCGGCGGUUCGAUUCCGCCCCUGGCCA---
00054::Helicobacter_pylori_26695::AE000511                                          GGCUUGAUAGCUCAGUCGGUAGAGCAGAAGACUGAAAAUCUUCGUGUCGGUGGUUCGAUUCCGCCUCAAGCCA---
00055::Xylella_fastidiosa_9a5c::AE003849                                            GGCCGGGUAGCUCAGUUGGUAGAGCAGGGGACUGAAAAUCCCCGUGUCGGGGGUUCGAUUCCCUCCCCGGCCACCA
00056::Treponema_pallidum_subsp._pallidum_str._Nichols::AE000520                    GCCGUUGUAGCUCAGUCGGUAGAGCAAAGGACUGAAAAUCCUUGUGUCGACAGUUCGAUUCUGUCCGACGGCA---
00057::Aquifex_aeolicus_VF5::AE000657                                               GGCCCGGUAGCUCAGGUGGUAGAGCACCCGGCUGAAAACCGGGGUGUCGGCGGUUCGACUCCGCCCUGGGCCA---
00058::Vibrio_cholerae_O1_biovar_eltor_str._N16961::AE004132                        GCCCGGAUAGCUCAGUCGGUAGAGCAGAGGAUUGAAAAUCCUCGUGUCGGUGGUUCGAUUCCGCCUCCGGGCACCA
00059::Vibrio_cholerae_O1_biovar_eltor_str._N16961::AE004132                        GCCUCGAUAGCUCAGUCGGUAGAGCAGAGGAUUGAAAAUCCUCGUGUCGGUGGUUCGAUUCCGCCUCGAGGCACCA
00060::Vibrio_cholerae_O1_biovar_eltor_str._N16961::AE004132                        GCCCGGAUAGCUCAGUCGGUAGAGCAGAGGAUUGAAAAUCCUCGUGUCGGUGGUUCGAUUCCGCCUCCGGGCACCA
00061::Chlamydia_muridarum_Nigg::AE002160                                           GGCUAGAUAGCUCAGCUGGUAGAGCAGAGGACUGAAGAUCCUUGUGUCGUCGGUUCGAUCCCGGCUCUGGCCA---
00062::Deinococcus_radiodurans_R1::AE000513                                         GGCUAGGUAGCUCAGCUGGUAGAGCAAACGACUGAAAAUCGUUGGGUCGCCGGUUCAAGUCCGGCCCUGGCCA---
00063::Streptococcus_pneumoniae_TIGR4::AE005672                                     GGCUCGGUAGCUCAGUUGGUAGAGCAAUGGAUUGAAGCUCCAUGUGUCGGCGGUUCGAUUCCGUCUCGCGCCA---
00064::Streptococcus_pneumoniae_TIGR4::AE005672                                     GGCUCGGUAGCUCAGUUGGUAGAGCAAUGGAUUGAAGCUCCAUGUGUCGGCGGUUCGAUUCCGUCUCGCGCCA---
00066::Chlamydophila_pneumoniae_AR39::AE002161                                      GGCUAGAUAGCUCAGAUGGUAGAGCAGAGGAUUGAAGAUCCUUGUGUCGUCGGUUCGAUCCCGGCUCUGGCCA---
00068::Borrelia_burgdorferi_B31::AE000783                                           GUCGCUGUAGCUCAGUUGGUAGAGCAUAGGACUGAAAAUCCUUGUGUCAGGAGUUCGAUUCUCCUCGGCGACA---
00069::Chlamydia_trachomatis_D_UW_3_CX::AE001273                                    GGCUAGAUAGCUCAGCUGGUAGAGCAGAGGACUGAAGAUCCUUGUGUCGUCGGUUCGAUCCCGGCUCUGGCCA---
00070::Ureaplasma_parvum_serovar_3_str._ATCC_700970::AE002148                       GGUUUCGUAGCUCAGUCGGUAGAGCAACGGACUGAAGAUCCGUGUGUCGACAGUUCGAUUCUGUCCGAAACCACCA
00071::Streptococcus_pyogenes_MGAS10394::CP000003                                   GGCUCGGUAGCUCAGUUGGUAGAGCAAUGGAUUGAAGCUCCAUGUGUCGGCGGUUCGAUUCCGUCUCGCGCCA---
00072::Streptococcus_pyogenes_MGAS10394::CP000003                                   GGCUCGGUAGCUCAGUUGGUAGAGCAAUGGAUUGAAGCUCCAUGUGUCGGCGGUUCGAUUCCGUCUCGCGCCA---
00073::Burkholderia_pseudomallei_K96243::BX571965                                   GGCCCGGUAGCUCAGUUGGUAGAGCAGCGGAUUGAAAAUCCGCGUGUCGGUGGUUCGAUUCCGCCCCAGGCCACCA
00074::Prochlorococcus_marinus_subsp._pastoris_str._CCMP1986::BX572090              GCCGGGAUAGCUCAGUUGGUAGAGCAGGCGACUGAAAAUCGCCGUGUCCCCAGUUCAAAUCUGGGUCCUGGCACCU
00075::Rhodopseudomonas_palustris_CGA009::BX572607                                  GCCCAGGUAGCUCAGUUGGUAGAGCAUGCGACUGAAAAUCGCAGUGUCGGUGGUUCGAUCCCGCCCCUGGGCACCA
00076::Photorhabdus_luminescens_subsp._laumondii_TTO1::BX571862                     GCCCGGAUAGCUCAGUCGGUAGAGCAGAGGAUUGAAAAUCCUCGUGUCGGUGGUUCGAUUCCGCCUCCGGGCACCA
00077::Staphylococcus_aureus_subsp._aureus_MSSA476::BX571857                        GGUUCAGUAGCUCAGUUGGUAGAGCAAUGGAUUGAAGCUCCAUGUGUCGGCAGUUCGACUCUGUCCUGAACCA---
00078::Staphylococcus_aureus_subsp._aureus_MSSA476::BX571857                        GGUUCAGUAGCUCAGUUGGUAGAGCAAUGGAUUGAAGCUCCAUGUGUCGGCAGUUCGACUCUGUCCUGAACCA---
00079::Mycoplasma_mycoides_subsp._mycoides_SC::BX842644                             GGUCGUGUGGCUCAGUCGGUAGAGCAGCAGACUGAAGCUCUGCGUGUCGGCGGUUCAAUUCCGUCCACGACCACCA
00080::Nitrosomonas_europaea_ATCC_19718::BX321860                                   GGCCAAGUAGCUCAGUCGGUAGAGCAGAGGACUGAAAAUCCUUGUGUCGGUGGUUCGAUUCCGCCCUUGGCCACCA
00081::Mycobacterium_tuberculosis_H37Rv::BX842574                                   GGCCAGGUAGCUCAGUCGGUAGAGCGUCCGCCUGAAAAGCGGAAGGUCGGCGGUUCGAUCCCGCCCCUGGCCA---
00082::Erwinia_carotovora_subsp._atroseptica_SCRI1043::BX950851                     GCCCGGAUAGCUCAGUCGGUAGAGCAGAGGAUUGAAAAUCCUCGUGUCCUUGGUUCGAUUCCGAGUCCGGGCACCA
00083::Erwinia_carotovora_subsp._atroseptica_SCRI1043::BX950851                     GCCCGGAUAGCUCAGUCGGUAGAGCAGAGGAUUGAAAAUCCUCGUGUCCUUGGUUCGAUUCCGAGUCCGGGCACCA
00084::Photorhabdus_luminescens_subsp._laumondii_TTO1::BX571872                     GCCCGGAUAGCUCAGUCGGUAGAGCAGAGGAUUGAAAAUCCUCGUGUCGGUGGUUCGAUUCCGCCUCCGGGCACCA
00085::Gluconobacter_oxydans_621H::CP000009                                         GCCCAAGUAGCUCAGUUGGUAGAGCAUGCGACUGAAAAUCGCAGUGUCGGUGGUUCGAUUCCGCCCUUGGGCACCA
00086::Synechococcus_sp._WH_8102::BX569694                                          GCCGGGAUAGCUCAGUUGGUAGAGCAGGCGACUGAAAAUCGCCGUGUCCCCAGUUCAAAUCUGGGUCCUGGCA---
00087::Bacillus_licheniformis_ATCC_14580::CP000002                                  GGCUCGGUAGCUCAGUUGGUAGAGCAACGGACUGAAAAUCCGUGUGUCGGCGGUUCGAUUCCGUCCCGAGCCACCA
00088::Bacillus_licheniformis_ATCC_14580::CP000002                                  GGCUCGGUAGCUCAGUUGGUAGAGCAACGGACUGAAAAUCCGUGUGUCGGCGGUUCGAUUCCGUCCCGAGCCACCA
00089::Bacillus_licheniformis_ATCC_14580::CP000002                                  GGCUCGGUAGCUCAGUUGGUAGAGCAACGGACUGAAAAUCCGUGUGUCGGCGGUUCGAUUCCGUCCCGAGCCA---
00090::Bordetella_pertussis_Tohama_I::BX640412                                      GGCCUGGUAGCUCAGUCGGUAGAGCAGAGGAUUGAAAAUCCUUGUGUCGGUGGUUCGAUUCCGCCCCAGGCCACCA
00091::Staphylococcus_aureus_subsp._aureus_MRSA252::BX571856                        GGUUCAGUAGCUCAGUUGGUAGAGCAAUGGAUUGAAGCUCCAUGUGUCGGCAGUUCGACUCUGUCCUGAACCA---
00092::Staphylococcus_aureus_subsp._aureus_MRSA252::BX571856                        GGUUCAGUAGCUCAGUUGGUAGAGCAAUGGAUUGAAGCUCCAUGUGUCGGCAGUUCGACUCUGUCCUGAACCA---
00093::Bacillus_cereus_E33L::CP000001                                               GGCUCGGUAGCUCAGUCGGUAGAGCAGAGGACUGAAAAUCCUCGUGUCGGCGGUUCGAUUCCGUCCCGAGCCACCA
00094::Bacillus_cereus_E33L::CP000001                                               GGCUCGGUAGCUCAGUCGGUAGAGCAGAGGACUGAAAAUCCUCGUGUCGGCGGUUCGAUUCCGUCCCGAGCCACCA
00095::Bacillus_cereus_E33L::CP000001                                               GGCUCGGUAGCUCAGUCGGUAGAGCAGAGGACUGAAAAUCCUCGUGUCGGCGGUUCGAUUCCGUCCCGAGCCACCA
00096::Bacillus_cereus_E33L::CP000001                                               GGCUCGGUAGCUCAGUCGGUAGAGCAGAGGACUGAAAAUCCUCGUGUCGGCGGUUCGAUUCCGUCCCGAGCCACUC
00097::Bordetella_parapertussis::BX640424                                           GGCCUGGUAGCUCAGUCGGUAGAGCAGAGGAUUGAAAAUCCUUGUGUCGGUGGUUCGAUUCCGCCCCAGGCCACCA
00098::Bartonella_henselae_str._Houston_1::BX897699                                 GCCCAGAUAGCUCAGUUGGUAGAGCAGCGGACUGAAAAUCCGCGUGUCCGUGGUUCGAAUCCGCGUCUGGGCACCA
00099::Yersinia_pseudotuberculosis_IP_32953::BX936398                               GCCCGGAUAGCUCAGUCGGUAGAGCAGGGGAUUGAAAAUCCCCGUGUCCUUGGUUCGAUUCCGAGUCCGGGCACCA
00100::Yersinia_pseudotuberculosis_IP_32953::BX936398                               GCCCGGAUAGCUCAGUCGGUAGAGCAGGGGAUUGAAAAUCCCCGUGUCCUUGGUUCGAUUCCGAGUCCGGGCACCA
00101::Prochlorococcus_marinus_str._MIT_9313::BX572100                              GCCGGGAUAGCUCAGUUGGUAGAGCAGGCGACUGAAAAUCGCCGUGUCCCCAGUUCAAAUCUGGGUCCUGGCAUCA
00102::Candidatus_Protochlamydia_amoebophila_UWE25::BX908798                        GGCCAGAUAGCUCAGUCGGUAGAGCAGAGGACUGAAAAUCCUUGUGUCGCUGGUUCGAUUCCAGUUCUGGCCA---
00103::Corynebacterium_glutamicum_ATCC_13032::BX927155                              GGCCAGAUAGCUCAGUCGGUAGAGCGUUCGCCUGAAAAGUGAAAGGUCGCCGGUUCGAUCCCGGCUCUGGCCACCA
00104::Bordetella_bronchiseptica_RB50::BX640438                                     GGCCUGGUAGCUCAGUCGGUAGAGCAGAGGAUUGAAAAUCCUUGUGUCGGUGGUUCGAUUCCGCCCCAGGCCACCA
00105::Bartonella_quintana_str._Toulouse::BX897700                                  GCCCAGAUAGCUCAGUUGGUAGAGCAGCGGACUGAAAAUCCGCGUGUCCGUGGUUCGAAUCCGCGUCUGGGCACCA
00106::Shigella_boydii_Sb227::CP000036                                              GCCCGGAUAGCUCAGUCGGUAGAGCAGGGGAUUGAAAAUCCCCGUGUCCUUGGUUCGAUUCCGAGUCCGGGCACCA
00107::Shigella_boydii_Sb227::CP000036                                              GCCCGGAUAGCUCAGUCGGUAGAGCAGGGGAUUGAAAAUCCCCGUGUCCUUGGUUCGAUUCCGAGUCCGGGCACCA
00108::Psychrobacter_arcticus_273_4::CP000082                                       GGCUCGAUAGCUCAGUCGGUAGAGCAACGGAUUGAAAAUCCGUGUGUCGGCAGUUCGAACCUGCCUCGAGCCACCA
00109::Pseudomonas_syringae_pv._phaseolicola_1448A::CP000058                        GCCCAGAUAGCUCAGUCGGUAGAGCAGGGGAUUGAAAAUCCCCGUGUCGGCGGUUCGAUUCCGUCUCUGGGCACCA
00110::Rickettsia_felis_URRWXCal2::CP000053                                         GGCCACGUAGCUCAGUCGGUAGAGCAAAGGACUGAAAAUCCUUGUGUCGUUGGUUCAAUUCCAACCGUGGCCACCA
00111::Pseudomonas_syringae_pv._syringae_B728a::CP000075                            GCCCAGAUAGCUCAGUCGGUAGAGCAGGGGAUUGAAAAUCCCCGUGUCGGCGGUUCGAUUCCGUCUCUGGGCACCA
00112::Shigella_sonnei_Ss046::CP000038                                              GCCCGGAUAGCUCAGUCGGUAGAGCAGGGGAUUGAAAAUCCCCGUGUCCUUGGUUCGAUUCCGAGUCCGGGCACCA
00113::Shigella_sonnei_Ss046::CP000038                                              GCCCGGAUAGCUCAGUCGGUAGAGCAGGGGAUUGAAAAUCCCCGUGUCCUUGGUUCGAUUCCGAGUCCGGGCACCA
00114::Rickettsia_bellii_RML369_C::CP000087                                         GGCCAUGUAGCUCAGUUGGUAGAGCAAAGGACUGAAAAUCCUUGUGUCGUUGGUUCGAUUCCGACCAUGGCCACCA
00115::Candidatus_Pelagibacter_ubique_HTCC1062::CP000084                            GGCCCUGUAGCUCAGUUGGUAGAGCAUCGGAUUGAAAAUCCGUGUGUCACUGGUUCGAGUCCAGUUGGGGCCACCA
00116::Dechloromonas_aromatica_RCB::CP000089                                        GGCCAAUUAGCUCAGUUGGUAGAGCAGCGGAUUGAAAAUCCGCGUGUCCGUGGUUCGAUUCCGCGAUUGGCCACCA
00117::Lactobacillus_acidophilus_NCFM::CP000033                                     GGCUCGGUAGCUCAGUUGGUAGAGCAAAGGAUUGAAGCUCCUUGUGUCGGCGGUUCGAUUCCGUCCCGCGCCA---
00118::Lactobacillus_acidophilus_NCFM::CP000033                                     GGCUCGGUAGCUCAGUUGGUAGAGCAAAGGAUUGAAGCUCCUUGUGUCGGCGGUUCGAUUCCGUCCCGCGCCAUCA
00119::Borrelia_garinii_PBi::CP000013                                               GCUGCUGUAGCUCAGUUGGUAGAGCAUAGGACUGAAAAUCCUUGUGUCAGGAGUUCGAUUCUCCUCGGCAGCA---
00120::Borrelia_garinii_PBi::CP000013                                               GUCGCUGUAGCUCAGUUGGUAGAGCAUAGGACUGAAAAUCCUUGUGUCAGGAGUUCGAUUCUCCUCGGCGACA---
00121::Candidatus_Blochmannia_pennsylvanicus_str._BPEN::CP000016                    GCCCGGAUAGCUCAGUCGGUAGAGCAGAGGACUGAAGAUCCUCGUGUCCUUGGUUCAAUUCCAAGUCCGGGCA---
00122::Burkholderia_thailandensis_E264::CP000086                                    GGCCCGGUAGCUCAGUUGGUAGAGCAGCGGAUUGAAAAUCCGCGUGUCGGUGGUUCGAUUCCGCCCCAGGCCACCA
00123::Haemophilus_influenzae_86_028NP::CP000057                                    GCCUCGAUAGCUCAGUCGGUAGAGCAGGGGAUUGAAAAUCCCCGUGUCGGUGGUUCGAUUCCGCCUCGAGGCACCA
00124::Staphylococcus_epidermidis_RP62A::CP000029                                   GGUUCAGUAGCUCAGUUGGUAGAGCAAUGGAUUGAAGCUCCAUGUGUCGGCAGUUCGACUCUGUCCUGAACCA---
00125::Staphylococcus_epidermidis_RP62A::CP000029                                   GGUUCAGUAGCUCAGUUGGUAGAGCAAUGGAUUGAAGCUCCAUGUGUCGGCAGUUCGAUUCUGUCCUGAACCA---
00126::Shigella_dysenteriae_Sd197::CP000034                                         GCCCGGAUAGCUCAGUCGGUAGAGCAGGGGAUUGAAAAUCCCCGUGUCCUUGGUUCGAUUCCGAGUCCGGGCACCA
00127::Shigella_dysenteriae_Sd197::CP000034                                         GCCCGGAUAGCUCAGUCGGUAGAGCAGGGGAUUGAAAAUCCCCGUGUCCUUGGUUCGAUUCCGAGUCCGGGCACCA
00128::Dehalococcoides_ethenogenes_195::CP000027                                    GCCGAGGUAGCUCAGCCGGUAGAGCAGCGGACUGAAAAUCCGCGUGUCCCCAGUUCGAUCCUGGGCCUCGGCACCA
00129::Colwellia_psychrerythraea_34H::CP000083                                      GCCCCGAUAGCUCAGUUGGUAGAGCAGAGGAUUGAAAAUCCUCGUGUCCCUGGUUCAAAUCCGGGUCGGGGCACCA
00130::Colwellia_psychrerythraea_34H::CP000083                                      GCCCCGAUAGCUCAGUUGGUAGAGCAGAGGAUUGAAAAUCCUCGUGUCCCUGGUUCAAAUCCGGGUCGGGGCACCA
00131::Streptococcus_pyogenes_MGAS5005::CP000017                                    GGCUCGGUAGCUCAGUUGGUAGAGCAAUGGAUUGAAGCUCCAUGUGUCGGCGGUUCGAUUCCGUCUCGCGCCA---
00132::Streptococcus_pyogenes_MGAS5005::CP000017                                    GGCUCGGUAGCUCAGUUGGUAGAGCAAUGGAUUGAAGCUCCAUGUGUCGGCGGUUCGAUUCCGUCUCGCGCCA---
00133::Pseudomonas_fluorescens_Pf_5::CP000076                                       GCCCAGAUAGCUCAGUCGGUAGAGCAGGGGAUUGAAAAUCCCCGUGUCGGCGGUUCGAUUCCGUCUCUGGGCACCA
00134::Burkholderia_mallei_ATCC_23344::CP000010                                     GGCCCGGUAGCUCAGUUGGUAGAGCAGCGGAUUGAAAAUCCGCGUGUCGGUGGUUCGAUUCCGCCCCAGGCCACCA
00135::Chlamydia_trachomatis_A_HAR_13::CP000051                                     GGCUAGAUAGCUCAGCUGGUAGAGCAGAGGACUGAAGAUCCUUGUGUCGUCGGUUCGAUCCCGGCUCUGGCCA---
00136::Xanthomonas_campestris_pv._campestris_str._8004::CP000050                    GGCCGAGUAGCUCAGUUGGUAGAGCAGGGGAUUGAAAAUCCCCGUGUCGGCGGUUCGAUUCCGUCCUCGGCCACCA
00137::Campylobacter_jejuni_RM1221::CP000025                                        GGUUGGAUAGCUCAGUCGGUAGAGCAGCAGACUGAAAAUCUGCGUGUCGGCAGUUCGAUUCUGCCUCUAACCACCA
00138::Silicibacter_pomeroyi_DSS_3::CP000032                                        GCCCGGGUAGCUCAGG-GGUAGAGCAGUGGAUUGAAAAUCCUCGUGUCGGUGGUUCGAUUCCGCCCCCGGGCACCA
00139::Vibrio_fischeri_ES114::CP000020                                              GCCUCGAUAGCUCAGUCGGUAGAGCAGAGGAUUGAAAAUCCUCGUGUCGGUGGUUCGAUUCCGCCUCGAGGCACCA
00140::Vibrio_fischeri_ES114::CP000020                                              GCCUCGAUAGCUCAGUCGGUAGAGCAGAGGAUUGAAAAUCCUCGUGUCGGUGGUUCGAUUCCGCCUCGAGGCACCA
00141::Vibrio_fischeri_ES114::CP000020                                              GCCCGGAUAGCUCAGUCGGUAGAGCAGAGGAUUGAAAAUCCUCGUGUCGGUGGUUCGAUUCCGCCUCCGGGCACCA
00142::Vibrio_fischeri_ES114::CP000020                                              GCCCGGAUAGCUCAGUCGGUAGAGCAGAGGAUUGAAAAUCCUCGUGUCGGUGGUUCGAUUCCGCCUCCGGGCACCA
00143::Staphylococcus_aureus_subsp._aureus_COL::CP000046                            GGUUCAGUAGCUCAGUUGGUAGAGCAAUGGAUUGAAGCUCCAUGUGUCGGCAGUUCGACUCUGUCCUGAACCA---
00144::Staphylococcus_aureus_subsp._aureus_COL::CP000046                            GGUUCAGUAGCUCAGUUGGUAGAGCAAUGGAUUGAAGCUCCAUGUGUCGGCAGUUCGACUCUGUCCUGAACCA---
00145::Anaplasma_marginale_str._St._Maries::CP000030                                GGCUUGGUAGCUCAGU-GGUAGAGCGGAGGACUGAAAAUCCUUGCGC-GCUGGUUCAAUUCCAGCCCAGGCCA---
00146::Aster_yellows_witches__broom_phytoplasma_AYWB::CP000061                      GGCUCUGUAGCUCAGUCGGUAGAGCAGUGGCCUGAAGAGCCUCGUGUCGACAGUUCGAUUCUGUCCGGAGCCACCA
00147::Thermobifida_fusca_YX::CP000088                                              GGCCAGGUAGCUCAGUUGGCAGAGCGUCCGCCUGAAAAGUGGAAGGUCGGCGGUUCGAUUCCGCCCCUGGCCA---
00148::Streptococcus_pyogenes_MGAS6180::CP000056                                    GGCUCGGUAGCUCAGUUGGUAGAGCAAUGGAUUGAAGCUCCAUGUGUCGGCGGUUCGAUUCCGUCUCGCGCCA---
00149::Streptococcus_pyogenes_MGAS6180::CP000056                                    GGCUCGGUAGCUCAGUUGGUAGAGCAAUGGAUUGAAGCUCCAUGUGUCGGCGGUUCGAUUCCGUCUCGCGCCA---
00150::Mycoplasma_capricolum_subsp._capricolum_ATCC_27343::CP000123                 GGUCGUGUAGCUCAGUCGGUAGAGCAGCAGACUGAAGCUCUGCGUGUCGGCGGUUCAAUUCCGUCCACGACCACCA
00151::Nitrobacter_winogradskyi_Nb_255::CP000115                                    GCCCAGGUAGCUCAGUUGGUAGAGCAUGCGACUGAAAAUCGCAGUGUCGGUGGUUCGAUCCCGCCCCUGGGCACCA
00152::Streptococcus_agalactiae_A909::CP000114                                      GGCUCGGUAGCUCAGUUGGUAGAGCAAUGGAUUGAAGCUCCAUGUGUCGGCGGUUCGAUUCCGUCUCGCGCCA---
00153::Streptococcus_agalactiae_A909::CP000114                                      GGCUCGGUAGCUCAGUUGGUAGAGCAAUGGAUUGAAGCUCCAUGUGUCGGCGGUUCGAUUCCGUCUCGCGCCA---
00154::Streptococcus_agalactiae_A909::CP000114                                      GGCUCGGUAGCUCAGUUGGUAGAGCAAUGGAUUGAAGCUCCAUGUGUCGGCGGUUCGAUUCCGUCUCGCGCCA---
00155::Myxococcus_xanthus_DK_1622::CP000113                                         GCCCAGGUAGCUCAGUCGGUAGAGCAGGGGAUUGAAAAUCCCCGUGUCGGUGGUUCGAUUCCGCCCCUGGGCA---
00156::Burkholderia_sp._383::CP000151                                               GGCCCGGUAGCUCAGUUGGUAGAGCAGCGGAUUGAAAAUCCGCGUGUCGUUGGUUCGAUUCCGACCCAGGCCA---
00157::Nitrosospira_multiformis_ATCC_25196::CP000103                                GGCCAAGUAGCUCAGUCGGUAGAGCAGAGGACUGAAAAUCCUUGUGUCGGUGGUUCGAUUCCGCCCUUGGCCACCA
00158::Geobacter_metallireducens_GS_15::CP000148                                    GCCCAGAUAGCUCAGUCGGUAGAGCAGAGGACUGAAAAUCCUCGUGUCGGCGGUUCGACUCCGUCUCUGGGCACCA
00159::Rhizobium_etli_CFN_42::CP000133                                              GCCCAGGUAGCUCAGUUGGUAGAGCAGCGGAUUGAAAAUCCGCGUGUCGGUGGUUCGAUUCCGCCCCUGGGCACCA
00160::Synechococcus_sp._CC9605::CP000110                                           GCCGGGAUAGCUCAGUUGGUAGAGCAGGCGACUGAAAAUCGCCGUGUCCCCAGUUCAAAUCUGGGUCCUGGCAUCA
00161::Thiobacillus_denitrificans_ATCC_25259::CP000116                              GGCCAGGUAGCUCAGUUGGUAGAGCAGCGGAUUGAAAAUCCGCGUGUCGACGGUUCGAUUCCGCCCCUGGCCACCA
00162::Carboxydothermus_hydrogenoformans_Z_2901::CP000141                           GCCACGGUAGCUCAGUUGGUAGAGCAGAGGACUGAAAAUCCUCGUGUCGGCGGUUCGAUUCCGUCCCGUGGCACCA
00163::Prochlorococcus_marinus_str._MIT_9312::CP000111                              GCCGGGAUAGCUCAGUUGGUAGAGCAGGCGACUGAAAAUCGCCGUGUCCCCAGUUCAAAUCUGGGUCCUGGCACCU
00164::Ehrlichia_canis_str._Jake::CP000107                                          GGCUUGAUAGCUCAGUCGGUAGAGCAAAGGACUGAAAAUCCUUGUGUCGUUGGUUCGAUUCCAACUCAAGCCA---
00165::Burkholderia_pseudomallei_1710b::CP000124                                    GGCCCGGUAGCUCAGUUGGUAGAGCAGCGGAUUGAAAAUCCGCGUGUCGGUGGUUCGAUUCCGCCCCAGGCCACCA
00166::Rhodobacter_sphaeroides_2.4.1::CP000143                                      GCCCAGAUAGCUCAGUUGGUAGAGCAGCGGAUUGAAAAUACGCGUGUCGCUGGUUCGAUUCCGGCUCUGGGCACCA
00167::Anabaena_variabilis_ATCC_29413::CP000117                                     GCCGGGAUAGCUCAGUUGGUAGAGCAGAGGACUGAAAAUCCUCGUGUCACGAGUUCAAGUCUCGUUCCUGGCA---
00168::Desulfovibrio_desulfuricans_G20::CP000112                                    GCCGAGAUAGCUCAGUUGGUAGAGCAGGGGACUGAAAAUCCCCGUGUCGGGAGUUCAAUUCUCUCUCUCGGCACCA
00169::Nitrosococcus_oceani_ATCC_19707::CP000127                                    GGCCAGGUAGCUCAGUCGGUAGAGCAGGGGACUGAAAAUCCCCGUGUCGGCAGUUCGAUUCUGUCCCUGGCCACCA
00170::Pelodictyon_luteolum_DSM_273::CP000096                                       GGACAGAUAGCUCAGUUGGUAGAGCAAUGGACUGAAAAUCCAUGUGUCGUGGGUUCGAUUCCCUCUCUGUCCA---
00171::Pseudomonas_fluorescens_PfO_1::CP000094                                      GCCCAGAUAGCUCAGUCGGUAGAGCAGGGGAUUGAAAAUCCCCGUGUCGGCGGUUCGAUUCCGUCUCUGGGCACCA
00172::Ralstonia_eutropha_JMP134::CP000090                                          GGCCCGGUAGCUCAGUCGGUAGAGCAGAGGAUUGAAAAUCCUUGUGUCGGCGGUUCGAUUCCGUCCCAGGCCACCA
00173::Thiomicrospira_crunogena_XCL_2::CP000109                                     GGCCACAUAGCUCAGUCGGUAGAGCAAAGGAUUGAAAAUCCUUGUGUCCCUGGUUCGAUUCCAGGUGUGGCCACCA
00174::Prochlorococcus_marinus_str._NATL2A::CP000095                                GCCGGGAUAGCUCAGUUGGUAGAGCAGGCGACUGAAAAUCGCCGUGUCCCCAGUUCAAAUCUGGGUCCUGGCACCA
00175::Pelobacter_carbinolicus_DSM_2380::CP000142                                   GCCCAGAUAGCUCAGUCGGUAGAGCAGAGGACUGAAAAUCCUCGUGUCGGCAGUUCGAUUCUGUCUCUGGGCACCA
00176::Streptococcus_pyogenes_MGAS2096::CP000261                                    GGCUCGGUAGCUCAGUUGGUAGAGCAAUGGAUUGAAGCUCCAUGUGUCGGCGGUUCGAUUCCGUCUCGCGCCA---
00177::Streptococcus_pyogenes_MGAS2096::CP000261                                    GGCUCGGUAGCUCAGUUGGUAGAGCAAUGGAUUGAAGCUCCAUGUGUCGGCGGUUCGAUUCCGUCUCGCGCCA---
00178::Ehrlichia_chaffeensis_str._Arkansas::CP000236                                GGCUUGAUAGCUCAGUUGGUAGAGCAAAGGACUGAAAAUCCUUGUGUCGUUGGUUCAAUUCCAACUCAAGCCA---
00179::Erythrobacter_litoralis_HTCC2594::CP000157                                   GCCUCGGUAGCUCAGUUGGUAGAGCACACGACUGAAAAUCGUGGUGUCGGUGGUUCGAAUCCGCCCCGAGGCA---
00180::Moorella_thermoacetica_ATCC_39073::CP000232                                  GCCUCGGUAGCUCAGUUGGUAGAGCAGAGGACUGAAAAUCCUCGUGUCGGCGGUUCGAUUCCGCCCUGAGGCACC-
00181::Syntrophus_aciditrophicus_SB::CP000252                                       GGGUCGGUAGCUCAGUCGGUAGAGCAUCGGACUGAAAAUCCGAGUGUCGGCGGUUCAAUUCCGCCCUGACCCACCA
00182::Shigella_flexneri_5_str._8401::CP000266                                      GCCCGGAUAGCUCAGUCGGUAGAGCAGGGGAUUGAAAAUCCCCGUGUCCUUGGUUCGAUUCCGAGUCCGGGCACCA
00183::Shigella_flexneri_5_str._8401::CP000266                                      GCCCGGAUAGCUCAGUCGGUAGAGCAGGGGAUUGAAAAUCCCCGUGUCCUUGGUUCGAUUCCGAGUCCGGGCACCA
00184::Anaplasma_phagocytophilum_HZ::CP000235                                       GGCCUGGUAGCUCAGU-GGUAGAGCAGAGGACUGAAAAUCCUUGUG-CGUUGGUUCAAUUCCGACCCGGGCCA---
00185::Hyphomonas_neptunium_ATCC_15444::CP000158                                    GCCCGGGUAGCUCAGG-GGUAGAGCAGCGGAUUGAAAAUCCGCGUGUCGGUGGUUCGAUUCCGCCCCCGGGCACCA
00186::Anaeromyxobacter_dehalogenans_2CP_C::CP000251                                GCCUGGGUAGCUCAGUCGGUAGAGCAGGGGACUGAAAAUCCCCGUGUCGCUGGUUCGAUUCCGGCCCCAGGCA---
00187::Synechococcus_sp._JA_3_3Ab::CP000239                                         GCCGGGAUAGCUCAGUUGGUAGAGCAGAGGACUGAAAAUCCUCGUGUCACCAGUUCGAGUCUGGUUCCUGGCA---
00188::Helicobacter_pylori_HPAG1::CP000241                                          GGCUUGAUAGCUCAGUCGGUAGAGCAGAAGACUGAAAAUCUUCGUGUCGGUGGUUCGAUUCCGCCUCAAGCCACCA
00189::Synechococcus_sp._JA_2_3B_a_2_13_::CP000240                                  GCCGGGAUAGCUCAGUUGGUAGAGCAGAGGACUGAAAAUCCUCGUGUCACCAGUUCAAGUCUGGUUCCUGGCA---
00190::Escherichia_coli_UTI89::CP000243                                             GCCCGGAUAGCUCAGUCGGUAGAGCAGGGGAUUGAAAAUCCCCGUGUCCUUGGUUCGAUUCCGAGUCCGGGCA---
00191::Escherichia_coli_UTI89::CP000243                                             GCCCGGAUAGCUCAGUCGGUAGAGCAGGGGAUUGAAAAUCCCCGUGUCCUUGGUUCGAUUCCGAGUCCGGGCA---
00192::Lactobacillus_salivarius_subsp._salivarius_UCC118::CP000233                  GGCUCGGUAGCUCAGUCGGUAGAGCAAAGGAUUGAAGCUCCUUGUGUCGGCGGUUCGAUUCCGUCCCGCGCCACCA
00193::Lactobacillus_salivarius_subsp._salivarius_UCC118::CP000233                  GGCUCGGUAGCUCAGUCGGUAGAGCAAAGGAUUGAAGCUCCUUGUGUCGGCAGUUCGAUUCUGUCCCGCGCCA---
00194::Lactobacillus_salivarius_subsp._salivarius_UCC118::CP000233                  GGCUCGGUAGCUCAGUCGGUAGAGCAAAGGAUUGAAGCUCCUUGUGUCGGCGGUUCGAUUCCGUCCCGCGCCACCA
00195::Buchnera_aphidicola_str._Cc__Cinara_cedri_::CP000263                         GCCCGGAUAGCUCAGUCGGUAGAGCAGGGGACUGAAAAUCCCCGUGUCGGUGGUUCAAUUCCGCCUCCGGGCA---
00196::Novosphingobium_aromaticivorans_DSM_12444::CP000248                          GCCCGGGUAGCUCAGUUGGUAGAGCACGUGACUGAAAAUCACGGUGUCGGCGGUUCGACUCCGUCCCCGGGCACCA
00197::Staphylococcus_aureus_subsp._aureus_USA300::CP000255                         GGUUCAGUAGCUCAGUUGGUAGAGCAAUGGAUUGAAGCUCCAUGUGUCGGCAGUUCGACUCUGUCCUGAACCA---
00198::Staphylococcus_aureus_subsp._aureus_USA300::CP000255                         GGUUCAGUAGCUCAGUUGGUAGAGCAAUGGAUUGAAGCUCCAUGUGUCGGCAGUUCGACUCUGUCCUGAACCA---
00199::Escherichia_coli_536::CP000247                                               GCCCGGAUAGCUCAGUCGGUAGAGCAGGGGAUUGAAAAUCCCCGUGUCCUUGGUUCGAUUCCGAGUCCGGGCACCA
00200::Escherichia_coli_536::CP000247                                               GCCCGGAUAGCUCAGUCGGUAGAGCAGGGGAUUGAAAAUCCCCGUGUCCUUGGUUCGAUUCCGAGUCCGGGCACCA
00201::Jannaschia_sp._CCS1::CP000264                                                GCCCGGGUAGCUCAGG-GGUAGAGCAGUGGAUUGAAAAUCCUCGUGUCGGUGGUUCGAUUCCGCCCCCGGGCACCA
00202::Salinibacter_ruber_DSM_13855::CP000159                                       GGUCAGGUAGCUCAGGUGGUAGAGCAACGGCCUGAAAAGCCGUGUGUCGGCGGUUCGAAUCCGCCCCUGACCACCC
00203::Rhodoferax_ferrireducens_T118::CP000267                                      GGCCUGGUAGCUCAGUCGGUAGAGCAGAGGAUUGAAAAUCCUUGUGUCGGUGGUUCGAUUCCGCCCCGGGCCACCA
00204::Streptococcus_pyogenes_MGAS9429::CP000259                                    GGCUCGGUAGCUCAGUUGGUAGAGCAAUGGAUUGAAGCUCCAUGUGUCGGCGGUUCGAUUCCGUCUCGCGCCA---
00205::Streptococcus_pyogenes_MGAS9429::CP000259                                    GGCUCGGUAGCUCAGUUGGUAGAGCAAUGGAUUGAAGCUCCAUGUGUCGGCGGUUCGAUUCCGUCUCGCGCCA---
00206::Neorickettsia_sennetsu_str._Miyayama::CP000237                               GGCCCGGUAGCUCAGUUGGUAGAGCAAAGGACUGAAAAUCCUUGUGUCACUGGUUCGAGUCCGGUUCGGGCCA---
00207::Clostridium_perfringens_ATCC_13124::CP000246                                 GGCUCGAUAGCUCAGUCGGUAGAGCAGAGGACUGAAAAUCCUCGUGUCGCUGGUUCGAUUCCUGCUCGAGCCACCA
00208::Clostridium_perfringens_ATCC_13124::CP000246                                 GGCUCGAUAGCUCAGUCGGUAGAGCAGAGGACUGAAAAUCCUCGUGUCGCUGGUUCGAUUCCUGCUCGAGCCACCA
00209::Clostridium_perfringens_ATCC_13124::CP000246                                 GGCUCGAUAGCUCAGUCGGUAGAGCAGAGGACUGAAAAUCCUCGUGUCGCUGGUUCGAUUCCUGCUCGAGCCACCA
00210::Clostridium_perfringens_ATCC_13124::CP000246                                 GGCUCGAUAGCUCAGUCGGUAGAGCAGAGGACUGAAAAUCCUCGUGUCGCUGGUUCGAUUCCUGCUCGAGCCACCA
00211::Rhodopseudomonas_palustris_HaA2::CP000250                                    GCCCAGGUAGCUCAGUUGGUAGAGCAUGCGACUGAAAAUCGCAGUGUCGGUGGUUCGAUCCCGCCCCUGGGCACCA
00212::Thiomicrospira_denitrificans_ATCC_33889::CP000153                            GGCCAAUUAGCUCAGUCGGUAGAGCAAAUGACUGAAAAUCAUUGUGUCCUUGGUUCGAUUCCGAGAUUGGCCACCA
00213::Thiomicrospira_denitrificans_ATCC_33889::CP000153                            GGCUAAUUAGCUCAGUCGGUAGAGCAGUUGACUGAAAAUCAACGUGUCCUUGGUUCGAUUCCGAGAUUAGCCACCA
00214::Burkholderia_xenovorans_LB400::CP000270                                      GGCCCGGUAGCUCAGUUGGUAGAGCAGCGGAUUGAAAAUCCGCGUGUCGAUGGUUCGAUUCCGUCCCAGGCCACCA
00215::Streptococcus_pyogenes_MGAS10270::CP000260                                   GGCUCGGUAGCUCAGUUGGUAGAGCAAUGGAUUGAAGCUCCAUGUGUCGGCGGUUCGAUUCCGUCUCGCGCCA---
00216::Streptococcus_pyogenes_MGAS10270::CP000260                                   GGCUCGGUAGCUCAGUUGGUAGAGCAAUGGAUUGAAGCUCCAUGUGUCGGCGGUUCGAUUCCGUCUCGCGCCA---
00217::Streptococcus_pyogenes_MGAS10750::CP000262                                   GGCUCGGUAGCUCAGUUGGUAGAGCAAUGGAUUGAAGCUCCAUGUGUCGGCGGUUCGAUUCCGUCUCGCGCCA---
00218::Streptococcus_pyogenes_MGAS10750::CP000262                                   GGCUCGGUAGCUCAGUUGGUAGAGCAAUGGAUUGAAGCUCCAUGUGUCGGCGGUUCGAUUCCGUCUCGCGCCA---
00219::Rhodospirillum_rubrum_ATCC_11170::CP000230                                   GCCCGGGUAGCUCAGCUGGUAGAGCACGUGACUGAAAAUCACGGUGUCGGUGGUUCGACUCCGCCCCCGGGCACCA
00220::Hahella_chejuensis_KCTC_2396::CP000155                                       GCCCAGAUAGCUCAGUCGGUAGAGCAGGGGAUUGAAAAUCCCCGUGUCGGUGGUUCGAUUCCGCCUCUGGGCACCA
00221::Baumannia_cicadellinicola_str._Hc__Homalodisca_coagulata_::CP000238          GCCCGGAUAGCUCAGUUGGUAGAGCAGGGGACUGAAAAUCCCCGUGUCCUUGGUUCGAUUCCAAGUCCGGGCA---
00222::Frankia_sp._CcI3::CP000249                                                   GGGCAGGUAGCUCAGUCGGUAGAGCGUCCGCCUGAAAAGCGGAAGGUCGGCGGUUCGACCCCGCCCCUGCCCACCA
00223::Staphylococcus_aureus_subsp._aureus_NCTC_8325::CP000253                      GGUUCAGUAGCUCAGUUGGUAGAGCAAUGGAUUGAAGCUCCAUGUGUCGGCAGUUCGACUCUGUCCUGAACCA---
00224::Staphylococcus_aureus_subsp._aureus_NCTC_8325::CP000253                      GGUUCAGUAGCUCAGUUGGUAGAGCAAUGGAUUGAAGCUCCAUGUGUCGGCAGUUCGACUCUGUCCUGAACCA---
00225::Mycobacterium_ulcerans_Agy99::CP000325                                       GGCCAGGUAGCUCAGUCGGUAGAGCGUCCGCCUGAAAAGCGGAAGGUCGGCGGUUCGAUCCCGCCCCUGGCCACUC
00226::Rhodopseudomonas_palustris_BisB5::CP000283                                   GCCCAGGUAGCUCAGUUGGUAGAGCAUGCGACUGAAAAUCGCAGUGUCGGUGGUUCGAUCCCGCCCCUGGGCACCA
00227::Silicibacter_sp._TM1040::CP000376                                            GCCCGGGUAGCUCAGG-GGUAGAGCAGUGGAUUGAAAAUCCUCGUGUCGGUGGUUCGAUUCCGCCCCCGGGCACCA
00228::Deinococcus_geothermalis_DSM_11300::CP000359                                 GGCUAGGUAGCUCAGCUGGUAGAGCAAACGACUGAAAAUCGUUGGGUCGGCGGUUCGAGUCCGCCCCUGGCCACCA
00229::Nitrobacter_hamburgensis_X14::CP000319                                       GCCCAGGUAGCUCAGUUGGUAGAGCAUGCGACUGAAAAUCGCAGUGUCGGUGGUUCGAUCCCGCCCCUGGGCACCA
00230::Acidobacteria_bacterium_Ellin345::CP000360                                   GGCCAGGUAGCUCAGCUGGUAGAGCAGCGGACUGAAAAUCCGCGUGUCGGCGGUUCAAUUCCGUCCCUGGCCACCA
00231::Yersinia_pestis_Nepal516::CP000305                                           GCCCGGAUAGCUCAGUCGGUAGAGCAGGGGAUUGAAAAUCCCCGUGUCCUUGGUUCGAUUCCGAGUCCGGGCACCA
00232::Yersinia_pestis_Nepal516::CP000305                                           GCCCGGAUAGCUCAGUCGGUAGAGCAGGGGAUUGAAAAUCCCCGUGUCCUUGGUUCGAUUCCGAGUCCGGGCACCA
00233::Rhodopseudomonas_palustris_BisB18::CP000301                                  GCCCAGGUAGCUCAGUUGGUAGAGCAUGCGACUGAAAAUCGCAGUGUCGGUGGUUCGAUCCCGCCCCUGGGCACCA
00234::Leptospira_borgpetersenii_serovar_Hardjo_bovis_L550::CP000348                GGCCUUGUAGCUCAGUCGGUAGAGCAGAGGACUGAAAAUCCUUGUGUCGGGAGUUCGAUUCUCUCCGAGGCCA---
00235::Cytophaga_hutchinsonii_ATCC_33406::CP000383                                  GGUGAUGUAGCUCAGUCGGUAGAGCAAAGGACUGAAAAUCCUUGUGUCGGUGGUUCGAUCCCACUCAUCACCACUC
00236::Roseobacter_denitrificans_OCh_114::CP000362                                  GCCCGGGUAGCUCAGG-GGUAGAGCAGUGGAUUGAAAAUCCUCGUGUCGGUGGUUCGAUUCCGCCCCCGGGCACCA
00237::Yersinia_pestis_Antiqua::CP000308                                            GCCCGGAUAGCUCAGUCGGUAGAGCAGGGGAUUGAAAAUCCCCGUGUCCUUGGUUCGAUUCCGAGUCCGGGCACCA
00238::Yersinia_pestis_Antiqua::CP000308                                            GCCCGGAUAGCUCAGUCGGUAGAGCAGGGGAUUGAAAAUCCCCGUGUCCUUGGUUCGAUUCCGAGUCCGGGCACCA
00239::Polaromonas_sp._JS666::CP000316                                              GGCCCGGUAGCUCAGUCGGUAGAGCAGAGGAUUGAAAAUCCUUGUGUCGGUGGUUCGAUUCCGCCCCAGGCCACCA
00240::Clostridium_novyi_NT::CP000382                                               GGCUGGAUAGCUCAGUCGGUAGAGCAGAGGACUGAAAAUCCUCGUGUCCCUGGUUCGAUUCCUGGUCCAGCCACCA
00241::Clostridium_novyi_NT::CP000382                                               GGCUGGAUAGCUCAGUCGGUAGAGCAGAGGACUGAAAAUCCUCGUGUCCCUGGUUCGAUUCCUGGUCCAGCCACCA
00242::Clostridium_novyi_NT::CP000382                                               GGCUGGAUAGCUCAGUCGGUAGAGCAGAGGACUGAAAAUCCUCGUGUCCCUGGUUCGAUUCCUGGUCCAGCCACCA
00243::Psychrobacter_cryohalolentis_K5::CP000323                                    GGCUCGAUAGCUCAGUCGGUAGAGCAACGGAUUGAAAAUCCGUGUGUCGGCAGUUCGAACCUGCCUCGAGCCACCA
00244::Ralstonia_metallidurans_CH34::CP000352                                       GGCCCGGUAGCUCAGUCGGUAGAGCAGAGGAUUGAAAAUCCUUGUGUCGGCGGUUCGAUUCCGUCCCAGGCCACCA
00245::Methylobacillus_flagellatus_KT::CP000284                                     GGCCAGGUAGCUCAGUUGGUAGAGCAGCGGAUUGAAAAUCCGCGUGUCGGCAGUUCGAUUCUGCCCCUGGCCACCA
00246::Shewanella_denitrificans_OS217::CP000302                                     GCCCGAAUAGCUCAGUCGGUAGAGCAGAGGAUUGAAAAUCCUCGUGUCCCUGGUUCGAUUCCGGGUUCGGGCACCA
00247::Shewanella_denitrificans_OS217::CP000302                                     GCCCGAAUAGCUCAGUCGGUAGAGCAGAGGAUUGAAAAUCCUCGUGUCCCUGGUUCGAUUCCGGGUUCGGGCACCA
00248::Mycobacterium_sp._MCS::CP000384                                              GGCCAGGUAGCUCAGUUGGUAGAGCGUCCGCCUGAAAAGCGGAAGGUCGCCGGUUCGAUCCCGGCCCUGGCCACCA
00249::Leptospira_borgpetersenii_serovar_Hardjo_bovis_JB197::CP000350               GGCCUUGUAGCUCAGUCGGUAGAGCAGAGGACUGAAAAUCCUUGUGUCGGGAGUUCGAUUCUCUCCGAGGCCA---
00250::Burkholderia_cenocepacia_AU_1054::CP000378                                   GGCCCGGUAGCUCAGUUGGUAGAGCAGCGGAUUGAAAAUCCGCGUGUCGAUGGUUCGAUUCCGUCCCAGGCCACCA
00251::Chromohalobacter_salexigens_DSM_3043::CP000285                               GGCCAGAUAGCUCAGUCGGUAGAGCAGUGGAUUGAAAAUCCUCGUGUCGGCGGUUCGAUUCCGUCUCUGGCCACCA
00252::Sphingopyxis_alaskensis_RB2256::CP000356                                     GCCUGGGUAGCUCAGUUGGUAGAGCAUGCGACUGAAAAUCGCAGUGUCGGCGGUUCGAUCCCGUCCCCAGGCACCA
00253::Clostridium_perfringens_SM101::CP000312                                      GGCUCGAUAGCUCAGUCGGUAGAGCAGAGGACUGAAAAUCCUCGUGUCGCUGGUUCGAUUCCUGCUCGAGCCACCA
00254::Clostridium_perfringens_SM101::CP000312                                      GGCUCGAUAGCUCAGUCGGUAGAGCAGAGGACUGAAAAUCCUCGUGUCGCUGGUUCGAUUCCUGCUCGAGCCACCA
00255::Clostridium_perfringens_SM101::CP000312                                      GGCUCGAUAGCUCAGUCGGUAGAGCAGAGGACUGAAAAUCCUCGUGUCGCUGGUUCGAUUCCUGCUCGAGCCACCA
00256::Clostridium_perfringens_SM101::CP000312                                      GGCUCGAUAGCUCAGUCGGUAGAGCAGAGGACUGAAAAUCCUCGUGUCGCUGGUUCGAUUCCUGCUCGAGCCACCA
00257::Borrelia_afzelii_PKo::CP000395                                               GCUGCUGUAGCUCAGUUGGUAGAGCAUAGGACUGAAAAUCCUUGUGUCAGGAGUUCGAUUCUCCUCGGCAGCA---
00258::Borrelia_afzelii_PKo::CP000395                                               GUCGCUGUAGCUCAGUUGGUAGAGCAUAGGACUGAAAAUCCUUGUGUCAGGAGUUCGAUUCUCCUCGGCGACA---
00259::Pseudomonas_aeruginosa_UCBPP_PA14::CP000438                                  GCCCAGGUAGCUCAGUUGGUAGAGCAGGGGAUUGAAAAUCCCCGUGUCGGCGGUUCGAUUCCGUCCCUGGGCA---
00260::Trichodesmium_erythraeum_IMS101::CP000393                                    GCCGGGAUAGCUCAGUUGGUAGAGCAGAGGACUGAAAAUCCUCGUGUCGGCGGUUCAAGUCCGCCUCCUGGCA---
00261::Lactobacillus_casei_ATCC_334::CP000423                                       GGCUCGGUAGCUCAGUCGGUAGAGCAAUGCAUUGAAGCUGCAUGUGUCGGCAGUUCGAUUCUGUCCCGCGCCA---
00262::Lactobacillus_casei_ATCC_334::CP000423                                       GGCUCGGUAGCUCAGUCGGUAGAGCAAUGCAUUGAAGCUGCAUGUGUCGGCGGUUCGAUUCCGUCCCGCGCCA---
00263::Oenococcus_oeni_PSU_1::CP000411                                              GGCUCGGUAGCUCAGUUGGUAGAGCAAAGGAUUGAAGCUCCUUGUGUCGACGGUUCGAUUCCGCCCCGCGCCA---
00264::Pseudoalteromonas_atlantica_T6c::CP000388                                    GCCCAGAUAGCUCAGUUGGUAGAGCAGAGGAUUGAAAAUCCUCGUGUCCGUGGUUCGAUUCCGCGUCUGGGCACCA
00265::Lactobacillus_delbrueckii_subsp._bulgaricus_ATCC_BAA_365::CP000412           GGCUCGGUAGCUCAGUUGGUAGAGCAAUGGAUUGAAGCUCCAUGUGUCGGCGGUUCGAUUCCGUCCCGCGCCA---
00266::Lactobacillus_delbrueckii_subsp._bulgaricus_ATCC_BAA_365::CP000412           GGCUCGGUAGCUCAGUUGGUAGAGCAAUGGAUUGAAGCUCCAUGUGUCGGCGGUUCGAUUCCGUCCCGCGCCA---
00267::Lactobacillus_delbrueckii_subsp._bulgaricus_ATCC_BAA_365::CP000412           GGCUCGGUAGCUCAGUUGGUAGAACAAUGGAUUGAAGCUCCAUGUGUCGGCGGUUCGAUUCCGUCCCGCGCCA---
00268::Streptococcus_thermophilus_LMD_9::CP000419                                   GGCUCGGUAGCUCAGUUGGUAGAGCAAUGGAUUGAAGCUCCAUGUGUCGGCGGUUCGAUUCCGUCUCGCGCCA---
00269::Streptococcus_thermophilus_LMD_9::CP000419                                   GGCUCGGUAGCUCAGUUGGUAGAGCAAUGGAUUGAAGCUCCAUGUGUCGGCGGUUCGAUUCCGUCUCGCGCCA---
00270::Granulibacter_bethesdensis_CGDNIH1::CP000394                                 GCCCAAGUAGCUCAGUUGGUAGAGCAUGCGACUGAAAAUCGCAGUGUCGGUGGUUCGAUUCCGCCCUUGGGCACCA
00271::Synechococcus_sp._CC9311::CP000435                                           GCCGGGAUAGCUCAGUUGGUAGAGCAGGCGACUGAAAAUCGCCGUGUCCCCAGUUCAAAUCUGGGUCCUGGCA---
00272::Leuconostoc_mesenteroides_subsp._mesenteroides_ATCC_8293::CP000414           GGCUCUGUAGCUCAGUUGGUAGAGCAAUGCAUUGAAGCUGCAUGUGUCGGCGGUUCGAUUCCGUCCAGCGCCA---
00273::Leuconostoc_mesenteroides_subsp._mesenteroides_ATCC_8293::CP000414           GGCUCUGUAGCUCAGUUGGUAGAGCAAUGCAUUGAAGCUGCAUGUGUCGGCGGUUCGAUUCCGUCCAGCGCCA---
00274::Francisella_tularensis_subsp._holarctica_OSU18::CP000437                     GGCCAGAUAGCUCAGUCGGUAGAGCAGAGGACUGAAAAUCCUCGUGUCGGCAGUUCGAUUCUGCCUCUGGCCACCA
00275::Rubrobacter_xylanophilus_DSM_9941::CP000386                                  GGCGGGAUAGCUCAGGUGGUAGAGCACGUGACUGAAAAUCACGGUGUCCCCGGUUCGAGUCCGGGUCCCGCCA---
00276::Haemophilus_somnus_129PT::CP000436                                           GCCUCGAUAGCUCAGUCGGUAGAGCAGGGGAUUGAAAAUCCCCGUGUCGGUGGUUCGAUUCCGCCUCGAGGCACCA
00277::Mesorhizobium_sp._BNC1::CP000390                                             GCCCAGGUAGCUCAGUUGGUAGAGCAGCGGACUGAAAAUCCGCGUGUCGGUGGUUCGAUUCCGCCCCUGGGCACCA
00278::Maricaulis_maris_MCS10::CP000449                                             GCCCGGGUAGCUCAGG-GGUAGAGCAGCGGAUUGAAAAUCCGCGUGUCGGUGGUUCAAUUCCGCCCCCGGGCACCA
00279::Burkholderia_cenocepacia_HI2424::CP000458                                    GGCCCGGUAGCUCAGUUGGUAGAGCAGCGGAUUGAAAAUCCGCGUGUCGAUGGUUCGAUUCCGUCCCAGGCCACCA
00280::Syntrophomonas_wolfei_subsp._wolfei_str._Goettingen::CP000448                GCCUCGGUAGCUCAGGUGGUAGAGCAGCGGACUGAAAAUCCGCGUGUCGGUGGUUCAAGUCCGCCCCGAGGCACCA
00281::Lactobacillus_gasseri_ATCC_33323::CP000413                                   GGCUCGAUAGCUCAGUUGGUAGAGCAAAGGAUUGAAGCUCCUUGUGUCGGCGGUUCGAUUCCGUCUCGCGCCA---
00282::Lactobacillus_gasseri_ATCC_33323::CP000413                                   GGCUCGAUAGCUCAGUUGGUAGAGCAAAGGAUUGAAGCUCCUUGUGUCGGCGGUUCGAUUCCGUCUCGCGCCA---
00283::Lactobacillus_gasseri_ATCC_33323::CP000413                                   GGCUCGAUAGCUCAGUUGGUAGAGCAAAGGAUUGAAGCUCCUUGUGUCGGCGGUUCGAUUCCGUCUCGCGCCA---
00284::Shewanella_sp._MR_4::CP000446                                                GCCCGAAUAGCUCAGUCGGUAGAGCAGAGGAUUGAAAAUCCUCGUGUCCCUGGUUCGAUUCCGGGUUCGGGCACCA
00285::Shewanella_sp._MR_4::CP000446                                                GCCCGAAUAGCUCAGUCGGUAGAGCAGAGGAUUGAAAAUCCUCGUGUCCCUGGUUCGAUUCCGGGUUCGGGCACCA
00286::Shewanella_sp._MR_4::CP000446                                                GCCCGAAUAGCUCAGUCGGUAGAGCAGAGGAUUGAAAAUCCUCGUGUCCCUGGUUCGAUUCCGGGUUCGGGCACCA
00287::Rhodococcus_sp._RHA1::CP000431                                               GGCCAGGUAGCUCAGUUGGUAGAGCGUCCGCCUGAAAAGCGGAAGGUCGCCGGUUCGAUCCCGGCCCUGGCCACCA
00288::Lactococcus_lactis_subsp._cremoris_SK11::CP000425                            GGCUCGGUAGCUCAGUUGGUAGAGCAAUGGAUUGAAGCUCCAUGUGUCGGCGGUUCGAUUCCGUCUCGCGCCA---
00289::Lactococcus_lactis_subsp._cremoris_SK11::CP000425                            GGCUCGGUAGCUCAGUUGGUAGAGCAAUGGAUUGAAGCUCCAUGUGUCGGCGGUUCGAUUCCGUCUCGCGCCA---
00290::Streptococcus_pneumoniae_D39::CP000410                                       GGCUCGGUAGCUCAGUUGGUAGAGCAAUGGAUUGAAGCUCCAUGUGUCGGCGGUUCGAUUCCGUCUCGCGCCA---
00291::Streptococcus_pneumoniae_D39::CP000410                                       GGCUCGGUAGCUCAGUUGGUAGAGCAAUGGAUUGAAGCUCCAUGUGUCGGCGGUUCGAUUCCGUCUCGCGCCA---
00292::Shewanella_sp._MR_7::CP000444                                                GCCCGAAUAGCUCAGUCGGUAGAGCAGAGGAUUGAAAAUCCUCGUGUCCCUGGUUCGAUUCCGGGUUCGGGCACCA
00293::Shewanella_sp._MR_7::CP000444                                                GCCCGAAUAGCUCAGUCGGUAGAGCAGAGGAUUGAAAAUCCUCGUGUCCCUGGUUCGAUUCCGGGUUCGGGCACCA
00294::Shewanella_sp._MR_7::CP000444                                                GCCCGAAUAGCUCAGUCGGUAGAGCAGAGGAUUGAAAAUCCUCGUGUCCCUGGUUCGAUUCCGGGUUCGGGCACCA
00295::Lactobacillus_brevis_ATCC_367::CP000416                                      GGCUCGGUAGCUCAGUCGGUAGAGCAAUGGAUUGAAGCUCCAUGUGUCGGCGGUUCGAUUCCGUCCCGCGCCA---
00296::Lactobacillus_brevis_ATCC_367::CP000416                                      GGCUCGGUAGCUCAGUCGGUAGAGCAAUGGAUUGAAGCUCCAUGUGUCGGCGGUUCGAUUCCGUCCCGCGCCA---
00297::Pediococcus_pentosaceus_ATCC_25745::CP000422                                 GGCUCGGUAGCUCAGUCGGUAGAGCAAUGGAUUGAAGCUCCAUGUGUCGGCAGUUCGAUUCUGUCCCGCGCCA---
00298::Pediococcus_pentosaceus_ATCC_25745::CP000422                                 GGCUCGGUAGCUCAGUCGGUAGAGCAAUGGAUUGAAGCUCCAUGUGUCGGCAGUUCGAUUCUGUCCCGCGCCA---
00299::Nitrosomonas_eutropha_C91::CP000450                                          GGCCAAGUAGCUCAGUCGGUAGAGCAGAGGACUGAAAAUCCUUGUGUCGGUGGUUCGAUUCCGCCCUUGGCCACCA
00300::Burkholderia_cepacia_AMMD::CP000440                                          GGCCCGGUAGCUCAGUUGGUAGAGCAGCGGAUUGAAAAUCCGCGUGUCGAUGGUUCGAUUCCGUCCCAGGCCACCA
00301::Arthrobacter_sp._FB24::CP000454                                              GGCUCUGUAGCUCAGUUGGUAGAGCGUUCGACUGAAAAUCGAAAGGUCACCGGAUCGACGCCGGUCGGAGCCACCA
00302::Shewanella_frigidimarina_NCIMB_400::CP000447                                 GCCCGAAUAGCUCAGUCGGUAGAGCAGAGGAUUGAAAAUCCUCGUGUCCCUGGUUCGAUUCCGGGUUCGGGCACCA
00303::Shewanella_frigidimarina_NCIMB_400::CP000447                                 GCCCGAAUAGCUCAGUCGGUAGAGCAGAGGAUUGAAAAUCCUCGUGUCCCUGGUUCGAUUCCGGGUUCGGGCACCA
00304::Alkalilimnicola_ehrlichei_MLHE_1::CP000453                                   GGCCAGGUAGCUCAGUCGGUAGAGCAGGGGAUUGAAAAUCCCCGUGUCGGGAGUUCGAUUCUCUCCCUGGCCACCA
00305::Shewanella_amazonensis_SB2B::CP000507                                        GCCCGAAUAGCUCAGUUGGUAGAGCAGCGGAUUGAAAAUCCGCGUGUCCCUGGUUCGAUUCCGGGUUCGGGCACCA
00306::Shewanella_amazonensis_SB2B::CP000507                                        GCCCGAAUAGCUCAGUUGGUAGAGCAGCGGAUUGAAAAUCCGCGUGUCCCUGGUUCGAUUCCGGGUUCGGGCACCA
00307::Chlorobium_phaeobacteroides_DSM_266::CP000492                                GGACAGAUAGCUCAGUUGGUAGAGCAAAGGACUGAAAAUCCUUGUGUCGUGGGUUCGAUUCCCUCUCUGUCCACAA
00308::Magnetococcus_sp._MC_1::CP000471                                             GCCCAGGUAGCUCAGUCGGUAGAGCAGUGGACUGAAAAUCCACGUGUCGUUGGUUCGAUUCCGACCCUGGGCACCA
00309::Campylobacter_fetus_subsp._fetus_82_40::CP000487                             GGUUGGAUAGCUCAGUCGGUAGAGCAGCAGACUGAAAAUCUGCGUGUCGGCAGUUCGAUUCUGCCUCUAACCACCA
00310::Acidothermus_cellulolyticus_11B::CP000481                                    GGCCAGGUAGCUCAGUUGGUAGAGCGCCCGCCUGAAAAGCGGGAGGUCGGCGGUUCGAUCCCGCCCCUGGCCACCA
00311::Bacillus_thuringiensis_str._Al_Hakam::CP000485                               GGCUCGGUAGCUCAGUCGGUAGAGCAGAGGACUGAAAAUCCUCGUGUCGGCGGUUCGAUUCCGUCCCGAGCCACCA
00312::Bacillus_thuringiensis_str._Al_Hakam::CP000485                               GGCUCGGUAGCUCAGUCGGUAGAGCAGAGGACUGAAAAUCCUCGUGUCGGCGGUUCGAUUCCGUCCCGAGCCACCA
00313::Bacillus_thuringiensis_str._Al_Hakam::CP000485                               GGCUCGGUAGCUCAGUCGGUAGAGCAGAGGACUGAAAAUCCUCGUGUCGGCGGUUCGAUUCCGUCCCGAGCCACCA
00314::Bacillus_thuringiensis_str._Al_Hakam::CP000485                               GGCUCGGUAGCUCAGUCGGUAGAGCAGAGGACUGAAAAUCCUCGUGUCGGCGGUUCGAUUCCGUCCCGAGCCACUC
00315::Psychromonas_ingrahamii_37::CP000510                                         GCUUCGUUAGCUCAGUCGGUAGAGCAGAGGAUUGAAAAUCCUCGUGUCCUUGGUUCAAUUCCGAGACGAAGCACCA
00316::Psychromonas_ingrahamii_37::CP000510                                         GCUUCGUUAGCUCAGUCGGUAGAGCAGAGGAUUGAAAAUCCUCGUGUCCUUGGUUCAAUUCCGAGACGAAGCACCA
00317::Candidatus_Ruthia_magnifica_str._Cm__Calyptogena_magnifica_::CP000488        GGCCACAUAGCUCAGUUGGUAGAGCAAGGGACUGAAAAUCCCUGUGUCCCUAGUUCAAUUCUAGGUGUGGCCACCA
00318::Shewanella_sp._ANA_3::CP000469                                               GCCCGAAUAGCUCAGUCGGUAGAGCAGAGGAUUGAAAAUCCUCGUGUCCCUGGUUCGAUUCCGGGUUCGGGCACCA
00319::Shewanella_sp._ANA_3::CP000469                                               GCCCGAAUAGCUCAGUCGGUAGAGCAGAGGAUUGAAAAUCCUCGUGUCCCUGGUUCGAUUCCGGGUUCGGGCACCA
00320::Shewanella_sp._ANA_3::CP000469                                               GCCCGAAUAGCUCAGUCGGUAGAGCAGAGGAUUGAAAAUCCUCGUGUCCCUGGUUCGAUUCCGGGUUCGGGCACCA
00321::Mycobacterium_avium_104::CP000479                                            GGCCAGGUAGCUCAGUCGGUAGAGCGUCCGCCUGAAAAGCGGAAGGUCGGCGGUUCGAUCCCGCCCCUGGCCACCG
00322::Pelobacter_propionicus_DSM_2379::CP000482                                    GCCCAGGUAGCUCAGUCGGUAGAGCAGAGGACUGAAAAUCCUCGUGUCGGCGGUUCGAUUCCGUCCCUGGGCACCA
00323::Shewanella_sp._W3_18_1::CP000503                                             GCCCGAAUAGCUCAGUCGGUAGAGCAGAGGAUUGAAAAUCCUCGUGUCCCUGGUUCGAUUCCGGGUUCGGGCACCA
00324::Shewanella_sp._W3_18_1::CP000503                                             GCCCGAAUAGCUCAGUCGGUAGAGCAGAGGAUUGAAAAUCCUCGUGUCCCUGGUUCGAUUCCGGGUUCGGGCACCA
00325::Shewanella_sp._W3_18_1::CP000503                                             GCCCGAAUAGCUCAGUCGGUAGAGCAGAGGAUUGAAAAUCCUCGUGUCCCUGGUUCGAUUCCGGGUUCGGGCACCA
00326::Syntrophobacter_fumaroxidans_MPOB::CP000478                                  GGCGAGGUAGCUCAGUCGGUAGAGCAGUGGACUGAAAAUCCUCGUGUCCUCAGUUCGAUUCUGAGCCUCGCCACCA
00327::Arthrobacter_aurescens_TC1::CP000474                                         GGCUCUGUAGCUCAGUUGGUAGAGCGUUCGACUGAAAAUCGAAAGGUCACCGGAUCGACGCCGGUCGGAGCCACCA
00328::Paracoccus_denitrificans_PD1222::CP000489                                    GCCCGGAUAGCUCAGUUGGUAGAGCAGCGGAUUGAAAAUCCGCGUGUCGGUGGUUCGAAUCCGCCUCCGGGCACCA
00329::Solibacter_usitatus_Ellin6076::CP000473                                      GGCCGGGUAGCUCAGCUGGUAGAGCAACGGACUGAAAAUCCGUGUGUCGGCGGUUCGAUCCCGUCCCCGGCCACCA
00330::Aeromonas_hydrophila_subsp._hydrophila_ATCC_7966::CP000462                   GCCCAGAUAGCUCAGUCGGUAGAGCAGGGGAUUGAAAAUCCCCGUGUCGGCGGUUCGAUUCCGUCUCUGGGCACCA
00331::Aeromonas_hydrophila_subsp._hydrophila_ATCC_7966::CP000462                   GCCCAGAUAGCUCAGUCGGUAGAGCAGGGGAUUGAAAAUCCCCGUGUCGGCGGUUCGAUUCCGUCUCUGGGCACCA
00332::Aeromonas_hydrophila_subsp._hydrophila_ATCC_7966::CP000462                   GCCCAGAUAGCUCAGUCGGUAGAGCAGGGGAUUGAAAAUCCCCGUGUCGGCGGUUCGAUUCCGUCUCUGGGCACCA
00333::Mycobacterium_smegmatis_str._MC2_155::CP000480                               GGCCAGGUAGCUCAGUUGGUAGAGCGUCCGCCUGAAAAGCGGAAGGUCGCCGGUUCGAUCCCGGCCCUGGCCA---
00334::Rhodopseudomonas_palustris_BisA53::CP000463                                  GCCCAGGUAGCUCAGUUGGUAGAGCAUGCGACUGAAAAUCGCAGUGUCGGUGGUUCGAUCCCGCCCCUGGGCACCA
00335::Prochlorococcus_marinus_str._AS9601::CP000551                                GCCGGGAUAGCUCAGUUGGUAGAGCAGGCGACUGAAAAUCGCCGUGUCCCCAGUUCAAAUCUGGGUCCUGGCACCU
00336::Marinobacter_aquaeolei_VT8::CP000514                                         GCCCGGAUAGCUCAGUUGGUAGAGCAGGGGAUUGAAAAUCCCCGUGUCGGUGGUUCGAUUCCGCCUCCGGGCACCA
00337::Polaromonas_naphthalenivorans_CJ2::CP000529                                  GGCCCGGUAGCUCAGUCGGUAGAGCAGAGGAUUGAAAAUCCUUGUGUCGGUGGUUCGAUUCCGCCCCAGGCCACCA
00338::Desulfotalea_psychrophila_LSv54::CR522870                                    GCCGGGAUAGCUCAGUCGGUAGAGCAACGGACUGAAAAUCCGUGUGUCCCUGGUUCGAUUCCUGGUCCCGGC----
00339::Desulfotalea_psychrophila_LSv54::CR522870                                    GCCGGGAUAGCUCAGUCGGUAGAGCAACGGACUGAAAAUCCGUGUGUCCCUGGUUCGAUUCCUGGUCCCGGC----
00340::Bartonella_bacilliformis_KC583::CP000524                                     GCCCAGAUAGCUCAGUUGGUAGAGCAGCGGACUGAAAAUCCGCGUGUCCGUGGUUCGAAUCCGCGUCUGGGCACCA
00341::Prochlorococcus_marinus_str._MIT_9515::CP000552                              GCCGGGAUAGCUCAGUUGGUAGAGCAGGCGACUGAAAAUCGCCGUGUCCCCAGUUCAAAUCUGGGUCCUGGCACCU
00342::Photobacterium_profundum_SS9::CR378673                                       GCCUCGAUAGCUCAGUCGGUAGAGCAGAGGAUUGAAAAUCCUCGUGUCGGUGGUUCGAUUCCGCCUCGAGGCACCA
00343::Photobacterium_profundum_SS9::CR378673                                       GCCUCGAUAGCUCAGUCGGUAGAGCAGAGGAUUGAAAAUCCUCGUGUCGGUGGUUCGAUUCCGCCUCGAGGCACCA
00344::Photobacterium_profundum_SS9::CR378673                                       GCCUCGAUAGCUCAGUCGGUAGAGCAGAGGAUUGAAAAUCCUCGUGUCGGUGGUUCGAUUCCGCCUCGAGGCACCA
00345::Prochlorococcus_marinus_str._NATL1A::CP000553                                GCCGGGAUAGCUCAGUUGGUAGAGCAGGCGACUGAAAAUCGCCGUGUCCCCAGUUCAAAUCUGGGUCCUGGCACCA
00346::Azoarcus_sp._EbN1::CR555306                                                  GGCCAGGUAGCUCAGUUGGUAGAGCAGCGGAUUGAAAAUCCGCGUGUCGGCGGUUCGAUUCCGUCCCUGGCCACCA
00347::Burkholderia_mallei_NCTC_10229::CP000546                                     GGCCCGGUAGCUCAGUUGGUAGAGCAGCGGAUUGAAAAUCCGCGUGUCGGUGGUUCGAUUCCGCCCCAGGCCACCA
00348::Mycobacterium_sp._KMS::CP000518                                              GGCCAGGUAGCUCAGUUGGUAGAGCGUCCGCCUGAAAAGCGGAAGGUCGCCGGUUCGAUCCCGGCCCUGGCCACCA
00349::Campylobacter_jejuni_subsp._jejuni_81_176::CP000538                          GGUUGGAUAGCUCAGUCGGUAGAGCAGCAGACUGAAAAUCUGCGUGUCGGCAGUUCGAUUCUGCCUCUAACCACCA
00350::Acinetobacter_sp._ADP1::CR543861                                             GGCGCGAUAGCUCAGUCGGUAGAGCAACGGAUUGAAAAUCCGUGUGUCGGCAGUUCGAUCCUGCCUCACGCCACCA
00351::Acinetobacter_sp._ADP1::CR543861                                             GGCGCGAUAGCUCAGUCGGUAGAGCAACGGAUUGAAAAUCCGUGUGUCGGCAGUUCGAUCCUGCCUCACGCCACCA
00352::Ehrlichia_ruminantium_str._Welgevonden::CR767821                             GGCUUGAUAGCUCAGUCGGUAGAGCAAAGGACUGAAAAUCCUUGUGCCGUUGGUUCGAUUCCAACUCAAGCCA---
00353::Desulfovibrio_vulgaris_subsp._vulgaris_DP4::CP000527                         GCCGAGGUAGCUCAGUUGGUAGAGCAGGGGACUGAAAAUCCCCGUGUCGGGAGUUCAAUUCUCUCCCUCGGCACCA
00354::Verminephrobacter_eiseniae_EF01_2::CP000542                                  GGCCCGGUAGCUCAGUCGGUAGAGCAGAGGACUGAAAAUCCUUGUGUCGGUGGUUCGAUUCCGCCCCAGGCCACCA
00355::Chlamydophila_abortus_S26_3::CR848038                                        GGCUGGAUAGCUCAGUUGGUAGAGCAGAGGAUUGAAGAUCCUUGUGUCGUCGGUUCGACCCCGGCUCCGGCCA---
00356::Acidovorax_sp._JS42::CP000539                                                GGCCCGGUAGCUCAGUUGGUAGAGCAGAGGAUUGAAAAUCCUUGUGUCGGCGGUUCGAUUCCGUCCCAGGCCACCA
00357::Mycobacterium_vanbaalenii_PYR_1::CP000511                                    GGCCAGGUAGCUCAGUUGGUAGAGCGUCCGCCUGAAAAGCGGAAGGUCGCCGGUUCGAUCCCGGCCCUGGCCACCU
00358::Burkholderia_mallei_SAVP1::CP000526                                          GGCCCGGUAGCUCAGUUGGUAGAGCAGCGGAUUGAAAAUCCGCGUGUCGGUGGUUCGAUUCCGCCCCAGGCCACCA
00359::Legionella_pneumophila_str._Paris::CR628336                                  GGCCAGAUAGCUCAGUCGGUAGAGCAGAGGACUGAAAAUCCUCGUGUCGGCAGUUCGAUUCUGCCUCUGGCCACCA
00360::Nocardioides_sp._JS614::CP000509                                             GGGCAGGUAGCUCAGUCGGUAGAGCGUCCGCCUGAAAAGUGGAAGGUCGGCGGUUCGACCCCGCCCCUGCCCACAA
00361::Bacteroides_fragilis_NCTC_9343::CR626927                                     GGUGCCAUAGCUCAGUUGGUAGAGCAAAGGACUGAAAAUCCUUGUGUCCCCGGUUCGAUUCCUGGUGGCACCA---
00362::Bacteroides_fragilis_NCTC_9343::CR626927                                     GGUGCCAUAGCUCAGUUGGUAGAGCAAAGGACUGAAAAUCCUUGUGUCCCCGGUUCGAUUCCUGGUGGCACCA---
00363::Methylibium_petroleiphilum_PM1::CP000556                                     GCCGCGGUAGCUCAGUCGGUAGAGCGUUCGCCUGAAGAGCGAAGCGUCGAAGGUUCGAUCCCUUCCUGCGGCACCA
00364::Halorhodospira_halophila_SL1::CP000544                                       GGCCGGGUAGCUCAGUCGGUAGAGCAUGGGAUUGAAAAUCUCAGUGUCGGCGGUUCGAUUCCGUCCCCGGCCACCA
00365::Acidovorax_avenae_subsp._citrulli_AAC00_1::CP000512                          GGCCCGGUAGCUCAGUUGGUAGAGCAGCGGAUUGAAAAUCCGCGUGUCGAUGGUUCGAUUCCGUCCCAGGCCACCA
00366::Legionella_pneumophila_str._Lens::CR628337                                   GGCCAGAUAGCUCAGUCGGUAGAGCAGAGGACUGAAAAUCCUCGUGUCGGCAGUUCGAUUCUGCCUCUGGCCACCA
00367::Prochlorococcus_marinus_str._MIT_9303::CP000554                              GCCGGGAUAGCUCAGUUGGUAGAGCAGGCGACUGAAAAUCGCCGUGUCCCCAGUUCAAAUCUGGGUCCUGGCAUCA
00368::Mesorhizobium_sp._WSM1284::DQ485758                                          GCCCAGAUAGCUCAGUUGGUAGAGCAGCGGACUGAAAAUCCGCGUGUCGGUGGUUCGAAUCCGCCUCUGGGCACC-
00370::Mesorhizobium_sp._WSM1283::DQ485757                                          GCCCAGAUAGCUCAGUUGGUAGAGCAGCGGACUGAAAAUCCGCGUGUCGGUGGUUCGAAUCCGCCUCUGGGCACC-
00371::Mesorhizobium_ciceri_subsp._biserrulae::DQ485756                             GCCCAGAUAGCUCAGUUGGUAGAGCAGCGGACUGAAAAUCCGCGUGUCGGUGGUUCGAAUCCGCCUCUGGGCACC-
00372::Mycoplasma_capricolum_subsp._capricolum_ATCC_27343::D00547                   GGUCGUGUAGCUCAGUCGGUAGAGCAGCAGACUGAAGCUCUGCGUGUCGGCGGUUCAAUUCCGUCCACGACCACCA
00373::Bacillus_subtilis::D26185                                                    GGCUCGGUAGCUCAGUUGGUAGAGCAACGGACUGAAAAUCCGUGUGUCGGCGGUUCGAUUCCGUCCCGAGCCA---
00374::Frankia_alni_ACN14a::CT573213                                                GGGCAGGUAGCUCAGUCGGUAGAGCGUCCGCCUGAAAAGCGGAAGGUCGGCGGUUCGACCCCGCCCCUGCCCACCC
00375::Mesorhizobium_sp._WSM1497::DQ485759                                          GCCCAGAUAGCUCAGUUGGUAGAGCAGCGGACUGAAAAUCCGCGUGUCGGUGGUUCGAAUCCGCCUCUGGGCACC-
00376::Lactobacillus_sakei_subsp._sakei_23K::CR936503                               GGCUCAGUAGCUCAGUUGGUAGAGCAAUGGAUUGAAGCUCCAUGUGUCGGCAGUUCGAUUCUGUCCUGCGCCA---
00377::Lactobacillus_sakei_subsp._sakei_23K::CR936503                               GGCUCAGUAGCUCAGUUGGUAGAGCAAUGGAUUGAAGCUCCAUGUGUCGGCAGUUCGAUUCUGUCCUGCGCCA---
00378::Pseudomonas::CT573326                                                        GCCCAGAUAGCUCAGUCGGUAGAGCAGAGGAUUGAAAAUCCUCGUGUCGGCGGUUCGACUCCGUCUCUGGGCACCA
00379::Mesorhizobium_sp._WSM2073::DQ485760                                          GCCCAGAUAGCUCAGUUGGUAGAGCAGCGGACUGAAAAUCCGCGUGUCGGUGGUUCGAAUCCGCCUCUGGGCACC-
00380::Lactobacillus_delbrueckii_subsp._bulgaricus_ATCC_11842::CR954253             GGCUCGGUAGCUCAGUUGGUAGAGCAAUGGAUUGAAGCUCCAUGUGUCGGCGGUUCGAUUCCGUCCCGCGCCA---
00381::Lactobacillus_delbrueckii_subsp._bulgaricus_ATCC_11842::CR954253             GGCUCGGUAGCUCAGUUGGUAGAGCAAUGGAUUGAAGCUCCAUGUGUCGGCGGUUCGAUUCCGUCCCGCGCCA---
00382::Lactobacillus_delbrueckii_subsp._bulgaricus_ATCC_11842::CR954253             GGCUCGGUAGCUCAGUUGGUAGAGCAAUGGAUUGAAGCUCCAUGUGUCGGCGGUUCGAUUCCGUCCCGCGCCA---
00383::Klebsiella_pneumoniae::DQ643993                                              GCCCGGAUAGCUCAGUCGGUAGAGCAGGGGAUUGAAAAUCCCCGUGUCCUUGGUUCGAUUCCGAGUCCGGGCACCA
00384::Gramella_forsetii_KT0803::CU207366                                           GGUGCCUUAGCUCAGUUGGUAGAGCAAUGGACUGAAAAUCCAUGUGUCCCUGGUUCGAUUCCUGGAGGCACCACCU
00385::Mesorhizobium_sp._WSM2076::DQ485763                                          GCCCAGAUAGCUCAGUUGGUAGAGCAGCGGACUGAAAAUCCGCGUGUCGGUGGUUCGAAUCCGCCUCUGGGCACC-
00386::Mesorhizobium_sp._WSM2075::DQ485762                                          GCCCAGAUAGCUCAGUUGGUAGAGCAGCGGACUGAAAAUCCGCGUGUCGGUGGUUCGAAUCCGCCUCUGGGCACC-
00387::Corynebacterium_jeikeium_K411::CR931997                                      GGCCAGAUAGCUCAGUUGGUAGAGCGUUCGCCUGAAAAGUGAAAGGUCGCCGGUUCGAUCCCGGCUCUGGCCA---
00389::Mesorhizobium_sp._WSM2074::DQ485761                                          GCCCAGAUAGCUCAGUUGGUAGAGCAGCGGACUGAAAAUCCGCGUGUCGGUGGUUCGAAUCCGCCUCUGGGCACC-
00390::Pseudoalteromonas_haloplanktis_TAC125::CR954246                              GCCCAGAUAGCUCAGUCGGUAGAGCAGAGGAUUGAAAAUCCUCGUGUCCGUGGUUCGAUUCCGCGUCUGGGCACCA
00391::Pseudoalteromonas_haloplanktis_TAC125::CR954246                              GCCUCGAUAGCUCAGUCGGUAGAGCAGAGGAUUGAAAAUCCUCGUGUCCGUGGUUCGAUUCCGCGUCGAGGCACCA
00392::Pseudoalteromonas_haloplanktis_TAC125::CR954246                              GCCUCGAUAGCUCAGUCGGUAGAGCAGAGGAUUGAAAAUCCUCGUGUCCGUGGUUCGAUUCCGCGUCGAGGCACCA
00393::Ehrlichia_ruminantium_str._Gardel::CR925677                                  GGCUUGAUAGCUCAGUCGGUAGAGCAAAGGACUGAAAAUCCUUGUGUCGUUGGUUCGAUUCCAACUCAAGCCGCUU
00394::Ehrlichia_ruminantium_str._Welgevonden::CR925678                             GGCUUGAUAGCUCAGUCGGUAGAGCAAAGGACUGAAAAUCCUUGUGCCGUUGGUUCGAUUCCAACUCAAGCCACUU
00396::Bacillus_subtilis::K01390                                                    GGCUCGGUAGCUCAGUUGGUAGAGCAACGGACUGAAAAUCCGUGUGUCGGCGGUUCGAUUCCGUCCCGAGCCACCA
00397::Escherichia_coli::U14003                                                     GCCCGGAUAGCUCAGUCGGUAGAGCAGGGGAUUGAAAAUCCCCGUGUCCUUGGUUCGAUUCCGAGUCCGGGCACCA
00398::Synechococcus_sp._PCC_7002::K02680                                           GCCAGGAUAGCUCAGUUGGUAGAGCAGAGGACUGAAAAUCCUCGUGUCGGCGGUUCAAUUCCGCCUCCCGGCACCA
00401::Escherichia_coli::M24882                                                     GCCCGGAUAGCUCAGDCGGDAGAGCAGGGGAUUGAAAAUCCCCGUG-CCUUGGUUCGAUUCCGAGUCCGGGCACCA
00402::Mycoplasma_pneumoniae::L15234                                                GGUCUUGUAGCUCAGUCGGUAGAGCAACGGUCUGAAGAACCGUGUGUCGGCAGUUCGAUUCUGCCCGAGACCACCA
00403::Escherichia_coli::K01552                                                     GCCCGGAUAGCUCAGUCGGUAGAGCAGGGGAUUGAAAAUCCCCGUGUCCUUGGUUCGAUUCCGAGUCCGGGCACCA
00404::Escherichia_coli::X00912                                                     GCCCGGAUAGCUCAGUCGGUAGAGCAGGGGAUUGAAAAUCCCCGUGUCCUUGGUUCGAUUCCGAGUCCGGGCACCA
00405::Escherichia_coli::S63853                                                     GCCCGGAUAGCUCAGUUGGUAGAGUGAAGGG-UGAA-CUCCUUAGGUCCUUGGUUCGAUGCCGAGUCCGGGCACCA
00406::Escherichia_coli::S63861                                                     GCCCGGAUAGCUCAGGCAGUAGAGCAAAGGAUUGAAAAUCCUUGUGUCCUCGGUGCGAUCCCGAGUCCGGGCACCA
00407::Thermus_thermophilus::L35929                                                 GCCGAGGUAGCUCAGUUGGUAGAGCAUGCGACUGAAAAUCGCAGUGUCGGCGGUUCGAUUCCGCCCCUCGGCACCA
00408::Escherichia_coli::X52799                                                     GCCCGGAUAGCUCAGUCGGUAGAGCAGGGGAUUGAAAAUCCCCGUGUCCUUGGUUCGAUUCCGAGUCCGGGCACCA
00409::Escherichia_coli::S63862                                                     GCCCGGAUAGCUCAGUUAGUAGAGCAAAGGAUUGAAAAUCCUUGUGUCCUUGGCGCGAUCCCGAGUCCGGGCACCA
00410::Bacillus_subtilis::K00333                                                    GGCUCGGUAGCUCAGUUGGUAGAGCAACGGACUGAAAAUCCGUGUGUCGGCGGUUCGAUUCCGUCCCGAGCCACCA
00411::Escherichia_coli::S63852                                                     GCCCGGAUAGCUCAGCGGGUAGAGCAAAGGAUUGAAACUCCUUGCG-CCUUGGUUCGAUUCCGAGUCCGGGCACCA
00412::Escherichia_coli::X53235                                                     GCCCGGAUAGCUCAGUCGGUAGAGCAGGGGAUUGAAAAUCCCCGUGUCCUUGGUUCGAUUCCGAGUCCGGGCACCA
00413::Bacillus_subtilis::X00889                                                    GGCUCGGUAGCUCAGUUGGUAGAGCAACGGACUGAAAAUCCGUGUGUCGGCGGUUCGAUUCCGUCCCGAGCCAC--
00414::Escherichia_coli::S63864                                                     GCCCGGAUAGCUCAGUUAGUAGAGCAAAGGAUUGAAAAUCCUUGUGUCCUUGGCGCAAUCCCGAGUCCGGGCACCA
00417::Geobacillus_stearothermophilus::X02702                                       GCUCGUGUAGCUCAGUCGGUAGAGCAAAGGACUGAAGAUCCUUGUGUCGGCGGUUCGAUUCCGUCCGCGAGCACCA
00418::Rhodospirillum_rubrum::K00331                                                GCCCGGGUAGCUCAGCUGGUAGAGCACGUGACUGAAAAUCACGGUGUCGGUGGUUCGACUCCGCCCCCGGGCACCA
00419::Mycoplasma_capricolum_subsp._capricolum_ATCC_27343::X16760                   GGUCGUGUAGCUCAGUCGGUAGAGCAGCAGACUGAAGCUCUGCGUGUCGGCGGUUCAAUUCCGUCCACGACCACCA
00420::Mycoplasma_sp.::X01305                                                       GGUCGUGUAGCUCAGUCGGUAGAGCAGCAGACUGAAGCUCUGCGUGUCGGCGGUUCAAUUCCGUCCACGACCACCA
00422::Escherichia_coli::X02480                                                     GCCCGGAUAGCUCAGUCGGUAGAGCAGGGGAUUGAAAAUCCCCGUGUCCUUGGUUCGAUUCCGAGUCCGGGCACCA
00423::Escherichia_coli::S63876                                                     GCCCGGAUAGCUCAGUUAGUAGAGCAAAGGAUUGAAAAUCCUUGUGUCCUUGGGGCGGUCCCGAGUCCGGGCACCA
00424::Escherichia_coli::S63854                                                     GCCCGGAUAGCUCAGUUGGUAGAGCAAAGGGUUGAAAUCCUUC-CGUCCUUGGUUCGAUGCCGAGUCCGGGCACCA
00425::Acholeplasma_laidlawii::X61068                                               GGCUCUGUAGCUCAGUCGGUAGAGCAGUGGCCUGAAGAGCCUCGUGUCGCCGGUUCGAUUCCGCUUGGAGCCACCA
00427::Mycoplasma_mycoides::X03154                                                  GGUCGUGUAGCUCAGUCGGUAGAGCAGCAGACUGAAGCUCUGCGUGUCGGCGGUUCAAUUCCGUCCACGACCACCA
00428::Mycoplasma_genitalium_G37::L43967                                            GGUCUUGUAGCUCAGUCGGUAGAGCAACGGUCUGAAGAACCGUGUGUCGGCAGUUCGAUUCUGCCCGAGACCACCA
00429::Bacillus_subtilis::K01389                                                    GGCUCGGUAGCUCAGUUGGUAGAGCAACGGACUGAAAAUCCGUGUGUCGGCGGUUCGAUUCCGUCCCGAGCCACCA
00433::Lactococcus_lactis::X75364                                                   GGCUCGGUAGCUCAGUUGGUAGAGCAAUGGAUUGAAGCUCCAUGUGUCGGCGGUUCGAUUCCGUCUCGCGCCA---
00434::Neisseria_gonorrhoeae::U82700                                                GGCCAGAUAGCUCAGUUGGUAGAGCAACGGAUUGAAAAUCCGUGUGUCGGCGGUUCGAUUCCGCCUCUGGCCACCA
00435::Mycoplasma_pneumoniae_M129::U00089                                           GGUCUUGUAGCUCAGUCGGUAGAGCAACGGUCUGAAGAACCGUGUGUCGGCAGUUCGAUUCUGCCCGAGACCACCA
00437::Escherichia_coli::X74085                                                     GCGGAUUUAGCUCAGUUGGGAGAGCGCCAGACUGAAUAUCUGGAGGUCCUGUGUUCGAUCCACAGAAUUCGCACCA
00439::Escherichia_coli::S63880                                                     GCCCGGAUAGCUCAGUUAGUAGAGCAAAGGAUUGAAAAUCCUUGUGUCCUUGGCGCAGUCCCGAGUCCGGGCACCA
00441::Escherichia_coli::X04126                                                     GCCCGGAUAGCUCAGUCGGUAGAGCAGGGGAUUGAAAAUCCCCGUGUCCUUGGUUCGAUUCCGAGUCCGGGCACCA
00442::Escherichia_coli::M58025                                                     GCCCGGAUAGCUCAGUCGGUAGAGCAGGGGAUUGAAAAUCCCCGUGUCCUUGGUUCGAUUCCGAGUCCGGGCACCA
00443::Spiroplasma_melliferum::X03715                                               GGUUCAGUAGCUCAGUUGGUAGAGCAUUUGAUUGAAGCUCAAAGUGUCGGCAGUUCAAUUCUGUCCUGAACCACCA
00446::Bacillus_subtilis::K00637                                                    GGCUCGGUAGCUCAGUUGGUAGAGCAACGGACUGAAAAUCCGUGUGUCGGCGGUUCGAUUCCGUCCCGAGCCACCA
00447::Geobacillus_stearothermophilus::M24863                                       GCUCGUGUAGCUCAGUCGGUAGAGCAAAGGACUGAAYAUCCUUGUGUCGGCGGUUCGAUUCCGUCCGCGAGCACCA
00448::Escherichia_coli_K12::U00096                                                 GCCCGGAUAGCUCAGUCGGUAGAGCAGGGGAUUGAAAAUCCCCGUGUCCUUGGUUCGAUUCCGAGUCCGGGCACCA
00449::Escherichia_coli_K12::U00096                                                 GCCCGGAUAGCUCAGUCGGUAGAGCAGGGGAUUGAAAAUCCCCGUGUCCUUGGUUCGAUUCCGAGUCCGGGCACCA
00450::Geobacillus_stearothermophilus::K00332                                       GGCUCGGUAGCUCAGUCGGUAGAGCAAAGGACUGAAAAUCCUUGUGUCGGCGGUUCGAUUCCGUCCCGAGCCACCA
00451::Streptococcus_pyogenes_M1_GAS::AE006479                                      GGCUCGGUAGCUCAGUUGGUAGAGCAAUGGAUUGAAGCUCCAUGUGUCGGCGGUUCGAUUCCGUCUCGCGCCA---
00452::Leptospira_interrogans_serovar_Lai_str._56601::AE010300                      GGCCUUGUAGCUCAGUCGGUAGAGCAGAGGACUGAAAAUCCUUGUGUCGGGAGUUCGAUUCUCUCCGAGGCCA---
00453::Streptococcus_pneumoniae_R6::AE008537                                        GGCUCGGUAGCUCAGUUGGUAGAGCAAUGGAUUGAAGCUCCAUGUGUCGGCGGUUCGAUUCCGUCUCGCGCCA---
00454::Yersinia_pestis_KIM::AE009952                                                GCCCGGAUAGCUCAGUCGGUAGAGCAGGGGAUUGAAAAUCCCCGUGUCCUUGGUUCGAUUCCGAGUCCGGGCA---
00455::Yersinia_pestis_KIM::AE009952                                                GCCCGGAUAGCUCAGUCGGUAGAGCAGGGGAUUGAAAAUCCCCGUGUCCUUGGUUCGAUUCCGAGUCCGGGCA---
00456::Xanthomonas_campestris_pv._campestris_str._ATCC_33913::AE012354              GGCCGAGUAGCUCAGUUGGUAGAGCAGGGGAUUGAAAAUCCCCGUGUCGGCGGUUCGAUUCCGUCCUCGGCCACCA
00457::Brucella_melitensis_16M::AE009602                                            GCCCGGAUAGCUCAGUUGGUAGAGCAGCGGAUUGAAAAUCCGCGUGUCGGUGGUUCGAAUCCGCCUCCGGGCACCA
00458::Fusobacterium_nucleatum_subsp._nucleatum_ATCC_25586::AE009951                GCCCAGAUAGCUCAGUCGGUAGAGCAGGGGACUGAAAAUCCCCGUGUCGGUGGUUCGAUUCCGCCUCUGGGCACCA
00459::Fusobacterium_nucleatum_subsp._nucleatum_ATCC_25586::AE009951                GCCCAGAUAGCUCAGUCGGUAGAGCAGGGGACUGAAAAUCCCCGUGUCGGUGGUUCGAUUCCGCCUCUGGGCACCA
00460::Caulobacter_crescentus_CB15::AE005904                                        GCCUGGGUAGCUCAGUUGGUAGAGCAGCGGAUUGAAAAUCCGCGUGUCGCUGGUUCGAUUCCGGCCCCAGGCACCA
00461::Salmonella_typhimurium_LT2::AE008843                                         GCCCGGAUAGCUCAGUCGGUAGAGCAGGGGAUUGAAAAUCCCCGUGUCCUUGGUUCGAUUCCGAGUCCGGGCA---
00462::Rickettsia_conorii_str._Malish_7::AE008569                                   GGCCACGUAGCUCAGUCGGUAGAGCAAAGGACUGAAAAUCCUUGUGUCGUUGGUUCAAUUCCAACCGUGGCCA---
00463::Escherichia_coli_CFT073::AE014075                                            GCCCGGAUAGCUCAGUCGGUAGAGCAGGGGAUUGAAAAUCCCCGUGUCCUUGGUUCGAUUCCGAGUCCGGGCACCA
00464::Escherichia_coli_CFT073::AE014075                                            GCCCGGAUAGCUCAGUCGGUAGAGCAGGGGAUUGAAAAUCCCCGUGUCCUUGGUUCGAUUCCGAGUCCGGGCACCA
00465::Streptococcus_pneumoniae_R6::AE008551                                        GGCUCGGUAGCUCAGUUGGUAGAGCAAUGGAUUGAAGCUCCAUGUGUCGGCGGUUCGAUUCCGUCUCGCGCCA---
00466::Agrobacterium_tumefaciens_str._C58::AE009020                                 GCCCGGAUAGCUCAGUUGGUAGAGCAGCGGAUUGAAAAUCCGCGUGUCGGUGGUUCAAAUCCGCCUCCGGGCACCA
00467::Streptococcus_pyogenes_MGAS315::AE014074                                     GGCUCGGUAGCUCAGUUGGUAGAGCAAUGGAUUGAAGCUCCAUGUGUCGGCGGUUCGAUUCCGUCUCGCGCCA---
00468::Streptococcus_pyogenes_MGAS315::AE014074                                     GGCUCGGUAGCUCAGUUGGUAGAGCAAUGGAUUGAAGCUCCAUGUGUCGGCGGUUCGAUUCCGUCUCGCGCCA---
00470::Thermoanaerobacter_tengcongensis_MB4::AE013127                               GCCCCGAUAGCUCAGUAGGUAGAGCAAGGGACUGAAAAUCCCUGUGUCAGUGGUUCGAUUCCACUUCGGGGCACCA
00471::Xanthomonas_axonopodis_pv._citri_str._306::AE011896                          GGCCGAGUAGCUCAGUUGGUAGAGCAGGGGAUUGAAAAUCCCCGUGUCGGCGGUUCGAUUCCGUCCUCGGCCACCA
00472::Buchnera_aphidicola_str._Sg__Schizaphis_graminum_::AE013218                  GCCCGGAUAGCUCAGUCGGUAGAGCAGGGGACUGAAAAUCCCCGUGUCGGUGGUUCAAUUCCGCCUCCGGGCA---
00473::Streptococcus_agalactiae_2603V_R::AE014195                                   GGCUCGGUAGCUCAGUUGGUAGAGCAAUGGAUUGAAGCUCCAUGUGUCGGCGGUUCGAUUCCGUCUCGCGCCA---
00475::Thermoanaerobacter_tengcongensis_MB4::AE013169                               GCCUCGAUAGCUCAGUAGGUAGAGCAAGGGACUGAAAAUCCCUGUGUCAGUGGUUCGAUUCCACUUCGAGGCACCA
00476::Streptococcus_agalactiae_2603V_R::AE014202                                   GGCUCGGUAGCUCAGUUGGUAGAGCAAUGGAUUGAAGCUCCAUGUGUCGGCGGUUCGAUUCCGUCUCGCGCCA---
00477::Tropheryma_whipplei_str._Twist::AE014184                                     GGCUCUGUAGCUCAGUUGGUAGAGCGUUCGACUGAAAAUCGAAAGGUCACCGGAUCGAUACCGGUCGGAGCCACAA
00478::Tropheryma_whipplei_str._Twist::AE014184                                     GGCUCUGUAGCUCAGUUGGUAGAGCGUUCGACUGAAAAUCGAAAGGUCACCGGAUCGAUACCGGUCGGAGCCACAA
00479::Tropheryma_whipplei_str._Twist::AE014184                                     GGCUCUGUAGCUCAGUUGGUAGAGCGUUCGACUGAAAAUCGAAAGGUCACCGGAUCGAUACCGGUCGGAGCCACAA
00480::Xanthomonas_oryzae_pv._oryzae_KACC10331::AE013598                            GGCCGAGUAGCUCAGUUGGUAGAGCAGGGGAUUGAAAAUCCCCGUGUCGGCGGUUCGAUUCCGUCCUCGGCCACCA
00481::Shigella_flexneri_2a_str._2457T::AE014073                                    GCCCGGAUAGCUCAGUCGGUAGAGCAGGGGAUUGAAAAUCCCCGUGUCCUUGGUUCGAUUCCGAGUCCGGGCACCA
00482::Shigella_flexneri_2a_str._2457T::AE014073                                    GCCCGGAUAGCUCAGUCGGUAGAGCAGGGGAUUGAAAAUCCCCGUGUCCUUGGUUCGAUUCCGAGUCCGGGCACCA
00483::Xylella_fastidiosa_Temecula1::AE009442                                       GGCCGGGUAGCUCAGUCGGUAGAGCAGGGGACUGAAAAUCCCCGUGUCGGGGGUUCGAUUCCCUCCCCGGCCACCA
00484::Streptococcus_mutans_UA159::AE014133                                         GGCUCGGUAGCUCAGUUGGUAGAGCAAUGGAUUGAAGCUCCAUGUGUCGGCGGUUCGAUUCCGUCUCGCGCCA---
00485::Streptococcus_mutans_UA159::AE014133                                         GGCUCGGUAGCUCAGUUGGUAGAGCAAUGGAUUGAAGCUCCAUGUGUCGGCGGUUCGAUUCCGUCUCGCGCCAUCA
00486::Streptococcus_pyogenes_M1_GAS::AE006474                                      GGCUCGGUAGCUCAGUUGGUAGAGCAAUGGAUUGAAGCUCCAUGUGUCGGCGGUUCGAUUCCGUCUCGCGCCA---
00487::Streptococcus_agalactiae_2603V_R::AE014192                                   GGCUCGGUAGCUCAGUUGGUAGAGCAAUGGAUUGAAGCUCCAUGUGUCGGCGGUUCGAUUCCGUCUCGCGCCA---
00488::Bacillus_subtilis_subsp._subtilis_str._168::Z99119                           GGCUCGGUAGCUCAGUUGGUAGAGCAACGGACUGAAAAUCCGUGUGUCGGCGGUUCGAUUCCGUCCCGAGCCACCA
00489::Thermus_thermophilus::Z36984                                                 GCCGAGGUAGCUCAGUUGGUAGAGCAUGCGACUGAAAAUCGCAGUGUCGGCGGUUCGAUUCCGCCCCUCGGCACCA
00490::Bacillus_subtilis_subsp._subtilis_str._168::Z99124                           GGCUCGGUAGCUCAGUUGGUAGAGCAACGGACUGAAAAUCCGUGUGUCGGCGGUUCGAUUCCGUCCCGAGCCACUU
00491::Bacillus_subtilis::Z82044                                                    GGCUCGGUAGCUCAGUUGGUAAAGCAACGGACUGAAAAUCCGUGUGUCGGCGGUUCGAUUCCGUCCCGAGCCACCA
00492::Bacillus_subtilis_subsp._subtilis_str._168::Z99108                           GGCUCGGUAGCUCAGUUGGUAAAGCAACGGACUGAAAAUCCGUGUGUCGGCGGUUCGAUUCCGUCCCGAGCCACCA
00493::Bacillus_cereus_ATCC_10987::AE017194                                         GGCUCGGUAGCUCAGUCGGUAGAGCAGAGGACUGAAAAUCCUCGUGUCGGCGGUUCGAUUCCGUCCCGAGCCACCA
00494::Bacillus_cereus_ATCC_10987::AE017194                                         GGCUCGGUAGCUCAGUCGGUAGAGCAGAGGACUGAAAAUCCUCGUGUCGGCGGUUCGAUUCCGUCCCGAGCCACCA
00495::Bacillus_cereus_ATCC_14579::AE016877                                         GGCUCGGUAGCUCAGUCGGUAGAGCAGAGGACUGAAAAUCCUCGUGUCGGCGGUUCGAUUCCGUCCCGAGCCACCA
00496::Bacillus_cereus_ATCC_14579::AE016877                                         GGCUCGGUAGCUCAGUCGGUAGAGCAGAGGACUGAAAAUCCUCGUGUCGGCGGUUCGAUUCCGUCCCGAGCCACCA
00497::Bacillus_cereus_ATCC_14579::AE016877                                         GGCUCGGUAGCUCAGUCGGUAGAGCAGAGGACUGAAAAUCCUCGUGUCGGCGGUUCGAUUCCGUCCCGAGCCACCA
00498::Bacillus_cereus_ATCC_14579::AE016877                                         GGCUCGGUAGCUCAGUCGGUAGAGCAGAGGACUGAAAAUCCUCGUGUCGGCGGUUCGAUUCCGUCCCGAGCCA---
00499::Buchnera_aphidicola_str._Bp__Baizongia_pistaciae_::AE016826                  GCCUGAAUAGCUCAGUCGGUAGAGCAGAGGACUGAAAAUCCUCGUGUCGGUGGUUCGAUUCCGCCUUCAGGCA---
00500::Chromobacterium_violaceum_ATCC_12472::AE016825                               GGCCAGUUAGCUCAGUUGGUAGAGCAGCGGAUUGAAAAUCCGCGUGUCCGUGGUUCGAUUCCGCGACUGGCCACCA
00501::Chromobacterium_violaceum_ATCC_12472::AE016825                               GGCCAGUUAGCUCAGUUGGUAGAGCAGCGGAUUGAAAAUCCGCGUGUCCGUGGUUCGAUUCCGCGACUGGCCACCA
00502::Chlamydophila_pneumoniae_TW_183::AE017159                                    GGCUAGAUAGCUCAGAUGGUAGAGCAGAGGAUUGAAGAUCCUUGUGUCGUCGGUUCGAUCCCGGCUCUGGCC----
00503::Leptospira_interrogans_serovar_Copenhageni_str._Fiocruz_L1_130::AE016823     GGCCUUGUAGCUCAGUCGGUAGAGCAGAGGACUGAAAAUCCUUGUGUCGGGAGUUCGAUUCUCUCCGAGGCCAAAA
00504::Salmonella_enterica_subsp._enterica_serovar_Typhi_Ty2::AE014613              GCCCGGAUAGCUCAGUCGGUAGAGCAGGGGAUUGAAAAUCCCCGUGUCCUUGGUUCGAUUCCGAGUCCGGGCACCA
00505::Salmonella_enterica_subsp._enterica_serovar_Typhi_Ty2::AE014613              GCCCGGAUAGCUCAGUCGGUAGAGCAGGGGAUUGAAAAUCCCCGUGUCCUUGGUUCGAUUCCGAGUCCGGGCACCA
00506::Bifidobacterium_longum_NCC2705::AE014295                                     GGCUCUGUAGCUCAGUUGGUAGAGCGAGCGACUGAAAAUCGCUAGGUCAACGGAUCGACGCCGUUCGGAGCCACCA
00507::Bacillus_anthracis_str._Ames::AE016879                                       GGCUCGGUAGCUCAGUCGGUAGAGCAGAGGACUGAAAAUCCUCGUGUCGGCGGUUCGAUUCCGUCCCGAGCCACCA
00508::Bacillus_anthracis_str._Ames::AE016879                                       GGCUCGGUAGCUCAGUCGGUAGAGCAGAGGACUGAAAAUCCUCGUGUCGGCGGUUCGAUUCCGUCCCGAGCCACCA
00509::Bacillus_anthracis_str._Ames::AE016879                                       GGCUCGGUAGCUCAGUCGGUAGAGCAGAGGACUGAAAAUCCUCGUGUCGGCGGUUCGAUUCCGUCCCGAUCCACCA
00510::Bacillus_anthracis_str._Ames::AE016879                                       GGCUCGGUAGCUCAGUCGGUAGAGCAGAGGACUGAAAAUCCUCGUGUCGGCGGUUCGAUUCCGUCCCGAGCCA---
00511::Vibrio_vulnificus_CMCP6::AE016795                                            GCCUCGAUAGCUCAGUCGGUAGAGCAGAGGAUUGAAAAUCCUCGUGUCGGUGGUUCGAUUCCGCCUCGAGGCA---
00512::Vibrio_vulnificus_CMCP6::AE016795                                            GCCCGGAUAGCUCAGUCGGUAGAGCAGAGGAUUGAAAAUCCUCGUGUCGGUGGUUCGAUUCCGCCUCCGGGCA---
00513::Vibrio_vulnificus_CMCP6::AE016795                                            GCCCGGAUAGCUCAGUCGGUAGAGCAGAGGAUUGAAAAUCCUCGUGUCGGUGGUUCGAUUCCGCCUCCGGGCA---
00514::Pseudomonas_syringae_pv._tomato_str._DC3000::AE016853                        GCCCAGAUAGCUCAGUCGGUAGAGCAGGGGAUUGAAAAUCCCCGUGUCGGCGGUUCGAUUCCGUCUCUGGGCACCA
00515::Yersinia_pestis_biovar_Microtus_str._91001::AE017042                         GCCCGGAUAGCUCAGUCGGUAGAGCAGGGGAUUGAAAAUCCCCGUGUCCUUGGUUCGAUUCCGAGUCCGGGCACCA
00516::Yersinia_pestis_biovar_Microtus_str._91001::AE017042                         GCCCGGAUAGCUCAGUCGGUAGAGCAGGGGAUUGAAAAUCCCCGUGUCCUUGGUUCGAUUCCGAGUCCGGGCACCA
00517::Staphylococcus_epidermidis_ATCC_12228::AE015929                              GGUUCAGUAGCUCAGUUGGUAGAGCAAUGGAUUGAAGCUCCAUGUGUCGGCAGUUCGACUCUGUCCUGAACCA---
00518::Staphylococcus_epidermidis_ATCC_12228::AE015929                              GGUUCAGUAGCUCAGUUGGUAGAGCAAUGGAUUGAAGCUCCAUGUGUCGGCAGUUCGAUUCUGUCCUGAACCA---
00519::Wolbachia_endosymbiont_of_Drosophila_melanogaster::AE017196                  GGCCUGAUAGCUCAGUUGGUAGAGCAAAGGACUGAAAAUCCUUGUGUCGCUGGUUCGAUUCCUGCUCAGGCCACCU
00520::Prochlorococcus_marinus_subsp._marinus_str._CCMP1375::AE017126               GCCGGGAUAGCUCAGUUGGUAGAGCAGGCGACUGAAAAUCGCCGUGUCCGCAGUUCAAAUCUGCGUCCUGGCACCA
00521::Bacteroides_thetaiotaomicron_VPI_5482::AE015928                              GGUGCCAUAGCUCAGUUGGUAGAGCAAAGGACUGAAAAUCCUUGUGUCCCCGGUUCGAUUCCUGGUGGCACCACUA
00522::Bacteroides_thetaiotaomicron_VPI_5482::AE015928                              GGUGCCAUAGCUCAGUUGGUAGAGCAAAGGACUGAAAAUCCUUGUGUCCCCGGUUCGAUUCCUGGUGGCACCACUA
00523::Geobacter_sulfurreducens_PCA::AE017180                                       GCCCAGAUAGCUCAGCUGGUAGAGCAGAGGACUGAAAAUCCUCGUGUCGGCGGUUCGAUUCCGUCUCUGGGCACCA
00524::Mycoplasma_gallisepticum_R::AE015450                                         GGUCUUGUAGCUCAGUCGGUAGAGCAAUGGUCUGAAGAACCAUGUGUCGGCAGUUCGAUUCUGCCCGAGACCACCA
00525::Leifsonia_xyli_subsp._xyli_str._CTCB07::AE016822                             GGCUCUGUAGCUCAGUUGGUAGAGCGUUCGACUGAAAAUCGAAAGGUCACCGGAUCGAUGCCGGUCGGAGCCACCU
00526::Clostridium_tetani_E88::AE015927                                             GGCUCGAUAGCUCAGUCGGUAGAGCAGAGGACUGAAAAUCCUCGUGUCCCUGGUUCGAUUCCUGGUCGAGCCACCA
00527::Clostridium_tetani_E88::AE015927                                             GGCUCGAUAGCUCAGUCGGUAGAGCAGAGGACUGAAAAUCCUCGUGUCCCUGGUUCGAUUCCUGGUCGAGCCACCA
00528::Rickettsia_typhi_str._Wilmington::AE017197                                   GGCCACGUAGCUCAGUCGGUAGAGCAAAGGACUGAAAAUCCUUGUGUCGUUGGUUCAAUUCCAACCGUGGCCACCA
00529::Vibrio_vulnificus_CMCP6::AE016796                                            GCCUCGAUAGCUCAGUCGGUAGAGCAGAGGAUUGAAAAUCCUCGUGUCGGUGGUUCGAUUCCGCCUCGAGGCA---
00530::Coxiella_burnetii_RSA_493::AE016828                                          GGCCAGAUAGCUCAGUCGGUAGAGCAGAGGACUGAAAAUCCUCGUGUCGGCAGUUCGAUUCUGCCUCUGGCCACCA
00531::Lactobacillus_johnsonii_NCC_533::AE017198                                    GGCAACUUAGCUCAGUAGGUAGAGCGUUAGAGUGAAGUUCUAAGUGUCGGUGGUUCGAUCCCAUCAGUUACCA---
00532::Lactobacillus_johnsonii_NCC_533::AE017198                                    GGCUCGAUAGCUCAGUUGGUAGAGCAAAGGAUUGAAGCUCCUUGUGUCGGCGGUUCGAUUCCGUCUCGCGCCA---
00533::Lactobacillus_johnsonii_NCC_533::AE017198                                    GGCUCGAUAGCUCAGUUGGUAGAGCAAAGGAUUGAAGCUCCUUGUGUCGGCGGUUCGAUUCCGUCUCGCGCCA---
00534::Lactobacillus_johnsonii_NCC_533::AE017198                                    GGCUCGAUAGCUCAGUUGGUAGAGCAAAGGAUUGAAGCUCCUUGUGUCGGCGGUUCGAUUCCGUCUCGCGCCA---
00535::Haemophilus_ducreyi_35000HP::AE017143                                        GCCUCGAUAGCUCAGUCGGUAGAGCAGGGGAUUGAAAAUCCCCGUGUCGGUGGUUCGAUUCCGCCUCGAGGCA---
00536::Shewanella_oneidensis_MR_1::AE014299                                         GCCCGAAUAGCUCAGUCGGUAGAGCAGAGGAUUGAAAAUCCUCGUGUCCCUGGUUCGAUUCCGGGUUCGGGCACCA
00537::Shewanella_oneidensis_MR_1::AE014299                                         GCCCGAAUAGCUCAGUCGGUAGAGCAGAGGAUUGAAAAUCCUCGUGUCCCUGGUUCGAUUCCGGGUUCGGGCACCA
00538::Shewanella_oneidensis_MR_1::AE014299                                         GCCCGAAUAGCUCAGUCGGUAGAGCAGAGGAUUGAAAAUCCUCGUGUCCCUGGUUCGAUUCCGGGUUCGGGCACCA
00539::Porphyromonas_gingivalis_W83::AE015924                                       GGUGCCAUAGCUCAGUUGGUAGAGCAAAGGACUGAAAAUCCUUGUGUCCCCGGUUCGAUUCCUGGUGGCACCACGA
00540::Enterococcus_faecalis_V583::AE016830                                         GGCUCGGUAGCUCAGUUGGUAGAGCAAUGGAUUGAAGCUCCAUGUGUCGGCAGUUCGAUUCUGUCCCGCGCCA---
00541::Enterococcus_faecalis_V583::AE016830                                         GGCGUGGUAGCUCAGUUGGUAGAGCAACGGAUUGAAGCUCCGUGUGUCGGCAGUUCGACUCUGUCUCACGCCA---
00542::Mannheimia_succiniciproducens_MBEL55E::AE016827                              GCCUCGAUAGCUCAGUCGGUAGAGCAGGGGAUUGAAAAUCCCCGUGUCGGUGGUUCGAUUCCGCCUCGAGGCACCA
00543::Desulfovibrio_vulgaris_subsp._vulgaris_str._Hildenborough::AE017285          GCCGAGGUAGCUCAGUUGGUAGAGCAGGGGACUGAAAAUCCCCGUGUCGGGAGUUCAAUUCUCUCCCUCGGCACCA
00544::Idiomarina_loihiensis_L2TR::AE017340                                         GCCCGGAUAGCUCAGUCGGUAGAGCAGAGGAUUGAAAAUCCUCGUGUCGGUGGUUCGAUUCCGCCUCCGGGCA---
00545::Mycoplasma_mobile_163K::AE017308                                             GGCUCUGUAGCUCAGUCGGUAGAGCAACGGAUUGAAGCUCCGUGUGUCGCUGGUUCAAUUCCUGCCGGAGCCACCA
00546::Brucella_abortus_biovar_1_str._9_941::AE017223                               GCCCGGAUAGCUCAGUUGGUAGAGCAGCGGAUUGAAAAUCCGCGUGUCGGUGGUUCGAAUCCGCCUCCGGGCACCA
00547::Mycoplasma_synoviae_53::AE017245                                             GGCUCUAUAGUUCAAUUGGUAGAGCAACGGACUGAAGCUCCGUGUGUCGCUGGUUCGAUUCCUGCCGGAGCCA---
00548::Mycoplasma_synoviae_53::AE017245                                             GGCCCUGUAGCUCAGUUGGUAGAGCAACAGAUUGAAGCUCUGUGUGUCGCUGGUUCGAUUCCUGCCGGGGCCACCA
00549::Mycoplasma_hyopneumoniae_232::AE017332                                       GGCUCUGUAGCUCAGUAGGUAGAGCAACGGUUUGAAGCACCGUGUGUCACUGGUUCGAUUCCUGUCGGAGCCACCA
00550::Methylococcus_capsulatus_str._Bath::AE017282                                 GGCCAGGUAGCUCAGUUGGUAGAGCAGGGGACUGAAAAUCCCCGUGUCGGCGGUUCGAUUCCGUCCCUGGCCACCA
00551::Bacillus_anthracis_str._Sterne::AE017225                                     GGCUCGGUAGCUCAGUCGGUAGAGCAGAGGACUGAAAAUCCUCGUGUCGGCGGUUCGAUUCCGUCCCGAGCCACCA
00552::Bacillus_anthracis_str._Sterne::AE017225                                     GGCUCGGUAGCUCAGUCGGUAGAGCAGAGGACUGAAAAUCCUCGUGUCGGCGGUUCGAUUCCGUCCCGAGCCACCA
00553::Bacillus_anthracis_str._Sterne::AE017225                                     GGCUCGGUAGCUCAGUCGGUAGAGCAGAGGACUGAAAAUCCUCGUGUCGGCGGUUCGAUUCCGUCCCGAUCCACCA
00554::Bacillus_anthracis_str._Sterne::AE017225                                     GGCUCGGUAGCUCAGUCGGUAGAGCAGAGGACUGAAAAUCCUCGUGUCGGCGGUUCGAUUCCGUCCCGAGCCACUC
00555::Mycoplasma_hyopneumoniae_7448::AE017244                                      GGCUCUGUAGCUCAGUAGGUAGAGCAACGGUUUGAAGCACCGUGUGUCACUGGUUCGAUUCCUGUCGGAGCCACCA
00556::Mesorhizobium_sp._CJ7::AF049245                                              GCCCAGAUAGCUCAGUUGGUAGAGCAGCGGACUGAAAAUCCGCGUGUCGGUGGUUCGAAUCCGCCUCUGGGCACCA
00557::Listeria_monocytogenes_str._4b_F2365::AE017262                               GGCUUGGUAGCUCAGUUGGUAGAGCACUUGAUUGAAGCUCAAGGUGUCGGCAGUUCGAUUCUGUCCCAAGCCA---
00558::Listeria_monocytogenes_str._4b_F2365::AE017262                               GGCUUGGUAGCUCAGUUGGUAGAGCACUUGAUUGAAGCUCAAGGUGUCGGCAGUUCGAUUCUGUCCCAAGCCA---
00559::Mesoplasma_florum_L1::AE017263                                               GGUUGUGUAGCUCAGUUGGUAGAGCAGCAGAUUGAAGCUCUGCGUGUCGGCGGUUCAAUUCCGUCCACAACCACCA
00560::Treponema_denticola_ATCC_35405::AE017226                                     GCCGUUGUAGCUCAGUCGGUAGAGCAAAGGACUGAAAAUCCUUGUGUCGACAGUUCGAUUCUGUCCGACGGCA---
00561::Mycoplasma_hyopneumoniae_J::AE017243                                         GGCUCUGUAGCUCAGUAGGUAGAGCAACGGUUUGAAGCACCGUGUGUCACUGGUUCGAUUCCUGUCGGAGCCACCA
00562::Legionella_pneumophila_subsp._pneumophila_str._Philadelphia_1::AE017354      GGCCAGAUAGCUCAGUCGGUAGAGCAGAGGACUGAAAAUCCUCGUGUCGGCAGUUCGAUUCUGCCUCUGGCCACCA
00564::Bacillus_anthracis_str.__Ames_Ancestor_::AE017334                            GGCUCGGUAGCUCAGUCGGUAGAGCAGAGGACUGAAAAUCCUCGUGUCGGCGGUUCGAUUCCGUCCCGAGCCACCA
00565::Bacillus_anthracis_str.__Ames_Ancestor_::AE017334                            GGCUCGGUAGCUCAGUCGGUAGAGCAGAGGACUGAAAAUCCUCGUGUCGGCGGUUCGAUUCCGUCCCGAGCCACCA
00566::Bacillus_anthracis_str.__Ames_Ancestor_::AE017334                            GGCUCGGUAGCUCAGUCGGUAGAGCAGAGGACUGAAAAUCCUCGUGUCGGCGGUUCGAUUCCGUCCCGAUCCACCA
00567::Bacillus_anthracis_str.__Ames_Ancestor_::AE017334                            GGCUCGGUAGCUCAGUCGGUAGAGCAGAGGACUGAAAAUCCUCGUGUCGGCGGUUCGAUUCCGUCCCGAGCCA---
00568::Wolbachia_endosymbiont_strain_TRS_of_Brugia_malayi::AE017321                 GGCCUGAUAGCUCAGUUGGUAGAGCAAAGGACUGAAAAUCCUUGUGUCGCUGGUUCGACUCCUGCUCAGGCCA---
00569::Mesorhizobium_sp._CJ4::AF049244                                              GCCCAGAUAGCUCAGUUGGUAGAGCAGCGGACUGAAAAUCCGCGUGUCGGUGGUUCGAAUCCGCCUCUGGGCACCA
00570::Propionibacterium_acnes_KPA171202::AE017283                                  GGCCGGGUAGCUCAGUUGGUAUAGCGUUCGCCUGAAAAGUGAAAGGUCACCGGUUCGACCCCGGUCCCGGCCACCU
00571::Mesorhizobium_loti::AF049242                                                 GCCCAGAUAGCUCAGUUGGUAGAGCAGCGGACUGAAAAUCCGCGUGUCGGUGGUUCGAAUCCGCCUCUGGGCACCA
00572::Bacillus_subtilis::AF008220                                                  GGCUCGGUAGCUCAGUUGGUAGAGCAACGGACUGAAAAUCCGUGUGUCGGCGGUUCGAUUCCGUCCCGAGCCACCA
00573::Bacillus_licheniformis_ATCC_14580::AE017333                                  GGCUCGGUAGCUCAGUUGGUAGAGCAACGGACUGAAAAUCCGUGUGUCGGCGGUUCGAUUCCGUCCCGAGCCACCA
00574::Bacillus_licheniformis_ATCC_14580::AE017333                                  GGCUCGGUAGCUCAGUUGGUAGAGCAACGGACUGAAAAUCCGUGUGUCGGCGGUUCGAUUCCGUCCCGAGCCACCA
00575::Bacillus_licheniformis_ATCC_14580::AE017333                                  GGCUCGGUAGCUCAGUUGGUAGAGCAACGGACUGAAAAUCCGUGUGUCGGCGGUUCGAUUCCGUCCCGAGCCA---
00576::Bacillus_thuringiensis_serovar_konkukian_str._97_27::AE017355                GGCUCGGUAGCUCAGUCGGUAGAGCAGAGGACUGAAAAUCCUCGUGUCGGCGGUUCGAUUCCGUCCCGAGCCACCA
00577::Bacillus_thuringiensis_serovar_konkukian_str._97_27::AE017355                GGCUCGGUAGCUCAGUCGGUAGAGCAGAGGACUGAAAAUCCUCGUGUCGGCGGUUCGAUUCCGUCCCGAGCCACCA
00578::Bacillus_thuringiensis_serovar_konkukian_str._97_27::AE017355                GGCUCGGUAGCUCAGUCGGUAGAGCAGAGGACUGAAAAUCCUCGUGUCGGCGGUUCGAUUCCGUCCCGAGCCACCA
00579::Bacillus_thuringiensis_serovar_konkukian_str._97_27::AE017355                GGCUCGGUAGCUCAGUCGGUAGAGCAGAGGACUGAAAAUCCUCGUGUCGGCGGUUCGAUUCCGUCCCGAGCCACUC
00580::Streptococcus_agalactiae::AF302131                                           GGCUCGGUAGCUCAGUUGGUAGAGCAAUGGAUUGAAGCUCCAUGUGUCGGCGGUUCGAUUCCGUCUCGCGCCA---
00581::Staphylococcus_aureus_RF122::AJ938182                                        GGUUCAGUAGCUCAGUUGGUAGAGCAAUGGAUUGAAGCUCCAUGUGUCGGCAGUUCGACUCUGUCCUGAACCA---
00582::Staphylococcus_aureus_RF122::AJ938182                                        GGUUCAGUAGCUCAGUUGGUAGAGCAAUGGAUUGAAGCUCCAUGUGUCGGCAGUUCGACUCUGUCCUGAACCA---
00583::Escherichia_coli_Nissle_1917::AJ586888                                       GCCCGGAUAGCUCAGUCGGUAGAGCAGGGGAUUGAAAAUCCCCGUGUCCUUGGUUCGAUUCCGAGUCCGGGCACCA
00584::Escherichia_coli::AF454555                                                   GCCCGGAUAGCUCAGUCGGUAGAGCAGGGGAUUGAAAAUCCCCGUGUCCUUGGUUCGAUUCCGAGUCCGGGCACCA
00585::Escherichia_coli::AJ277443                                                   GCCCGGAUAGCUCAGUCGGUAGAGCAGGGGAUUGAAAAUCCCCGUGUCCUUGGUUCGAUUCCGAGUCCGGGCACCA
00586::Yersinia_pseudotuberculosis::AJ627388                                        GCCCGGAUAGCUCAGUCGGUAGAGCAGGGGAUUGAAAAUCCCCGUGUCCUUGGUUCGAUUCCGAGUCCGGGCACCA
00587::Escherichia_coli::AF453829                                                   GCCCGGAUAGCUCAGUCGGUAGAGCAGGGGAUUGAAAAUCCCCGUGUCCUUGGUUCGAUUCCGAGUCCGGGCACCA
00588::Dehalococcoides_sp._CBDB1::AJ965256                                          GCCGAGGUAGCUCAGCCGGUAGAGCAGCGGACUGAAAAUCCGCGUGUCCCCAGUUCGAUCCUGGGCCUCGGCACCA
00589::Campylobacter_jejuni_subsp._jejuni_NCTC_11168::AL111168                      GGUUGGAUAGCUCAGUCGGUAGAGCAGCAGACUGAAAAUCUGCGUGUCGGCAGUUCGAUUCUGCCUCUAACCACCA
00590::Escherichia_coli::AJ617685                                                   GCCCGGAUAGCUCAGUCGGUAGAGCAGGGGAUUGAAAAUCCCCGUGUCCUUGGUUCGAUUCCGAGUCCGGGCACCA
00592::Escherichia_coli::AF461394                                                   GCCCGGAUAGCUCAGUCGGUAGAGCAGGGGAUUGAAAAUCCCCGUGUCCUUGGUUCGAUUCCGAGUCCGGGCACCA
00593::Lactobacillus_sakei::AF401668                                                GGCUCAGUAGCUCAGUUGGUAGAGCAAUGGAUUGAAGCUCCAUGUGUCGGCAGUUCGAUUCUGUCCUGCGCC----
00594::Lactobacillus_sakei::AF401668                                                GGCUCAGUAGCUCAGUUGGUAGAGCAAUGGAUUGAAGCUCCAUGUGUCGGCAGUUCGAUUCUGUCCUGCGCC----
00595::Escherichia_coli::AJ438776                                                   GCCCGGAUAGCUCAGUCGGUAGAGCAGGGGAUUGAAAAUCCCGGUGUCCUUGGUUCGAUUCCGAGUCCGGGCACCA
00596::Escherichia_coli::AJ303141                                                   GCCCGGAUAGCUCAGUCGGUAGAGCAGGGGAUUGAAAAUCCCCGUGUCCUUGGUUCGAUUCCGAGUCCGGGCACCA
00597::Streptococcus_agalactiae::AF302130                                           GGCUCGGUAGCUCAGUUGGUAGAGCAAUGGAUUGAAGCUCCAUGUGUCGGCGGUUGGAUUCCGUCUCGCGCC----
00599::Escherichia_coli::AF453441                                                   GCCCGGAUAGCUCAGUCGGUAGAGCAGGGGAUUGAAAAUCCCCGUGUCCUUGGUUCGAUUCCGAGUCCGGGCACCA
00600::Helicobacter_acinonychis_str._Sheeba::AM260522                               GGCUUGAUAGCUCAGUCGGUAGAGCAGAAGACUGAAAAUCUUCGUGUCGGUGGUUCGAUUCCGCCUCAAGCCACCA
00601::Sinorhizobium_meliloti::AL591784                                             GCCCGGAUAGCUCAGUUGGUAGAGCAGCGGAUUGAAAAUCCGCGUGUCGGUGGUUCAAAUCCGCCUCCGGGCACCA
00602::Listeria_innocua::AL596172                                                   GGCUUGGUAGCUCAGUUGGUAGAGCACUUGAUUGAAGCUCAAGGUGUCGGCAGUUCGAUUCUGUCCCAAGCCA---
00603::Ralstonia_solanacearum::AL646052                                             GGCCCGGUAGCUCAGUUGGUAGAGCAGCGGAUUGAAAAUCCGCGUGUCGGUGGUUCGAUUCCGCCCCAGGCCACCA
00604::Salmonella_enterica_subsp._enterica_serovar_Typhi::AL627277                  GCCCGGAUAGCUCAGUCGGUAGAGCAGGGGAUUGAAAAUCCCCGUGUCCUUGGUUCGAUUCCGAGUCCGGGCACCA
00605::Clostridium_difficile_630::AM180355                                          GCCCAGAUAGCUCAGUCGGUAGAGCAGGGGACUGAAAAUCCCCGUGUCGGUGGUUCGAUUCCGCCUCUGGGCA---
00606::Clostridium_difficile_630::AM180355                                          GCCCAGAUAGCUCAGUCGGUAGAGCAGGGGACUGAAAAUCCCCGUGUCGGUGGUUCGAUUCCGCCUCUGGGCA---
00607::Clostridium_difficile_630::AM180355                                          GCCCAGAUAGCUCAGUCGGUAGAGCAGGGGACUGAAAAUCCCCGUGUCGGUGGUUCGAUUCCGCCUCUGGGCA---
00608::Ralstonia_eutropha_H16::AM260479                                             GGCCCGGUAGCUCAGUCGGUAGAGCAGAGGAUUGAAAAUCCUUGUGUCGGCGGUUCGAUUCCGUCCCAGGCCACCA
00609::Lactobacillus_plantarum_WCFS1::AL935255                                      GGCUCGGUAGCUCAGUCGGUAGAGCAAUGGAUUGAAGCUCCAUGUGUCGGCGGUUCGAUUCCGUCCCGCGCCA---
00611::Francisella_tularensis_subsp._holarctica_LVS::AM233362                       GGCCAGAUAGCUCAGUCGGUAGAGCAGAGGACUGAAAAUCCUCGUGUCGGCAGUUCGAUUCUGCCUCUGGCCACCA
00612::Streptococcus_agalactiae_NEM316::AL766843                                    GGCUCGGUAGCUCAGUUGGUAGAGCAAUGGAUUGAAGCUCCAUGUGUCGGCGGUUCGAUUCCGUCUCGCGCCA---
00613::Streptococcus_agalactiae_NEM316::AL766843                                    GGCUCGGUAGCUCAGUUGGUAGAGCAAUGGAUUGAAGCUCCAUGUGUCGGCGGUUCGAUUCCGUCUCGCGCCA---
00614::Bordetella_avium_197N::AM167904                                              GGCCUGGUAGCUCAGUCGGUAGAGCAGAGGAUUGAAAAUCCUUGUGUCGGUGGUUCGAUUCCGCCCCAGGCCA---
00615::Streptococcus_agalactiae_NEM316::AL766844                                    GGCUCGGUAGCUCAGUUGGUAGAGCAAUGGAUUGAAGCUCCAUGUGUCGGCGGUUCGAUUCCGUCUCGCGCCA---
00616::Listeria_innocua::AL596170                                                   GGCUUGGUAGCUCAGUUGGUAGAGCACUUGAUUGAAGCUCAAGGUGUCGGCAGUUCGAUUCUGUCCCAAGCCA---
00617::Listeria_monocytogenes::AL591983                                             GGCUUGGUAGCUCAGUUGGUAGAGCACUUGAUUGAAGCUCAAGGUGUCGGCAGUUCGAUUCUGUCCCAAGCCA---
00618::Brucella_abortus::AM040264                                                   GCCCGGAUAGCUCAGUUGGUAGAGCAGCGGAUUGAAAAUCCGCGUGUCGGUGGUUCGAAUCCGCCUCCGGGCACCA
00619::Rhizobium_leguminosarum_bv._viciae_3841::AM236080                            GCCCAGGUAGCUCAGUUGGUAGAGCAGCGGAUUGAAAAUCCGCGUGUCACUGGUUCGAUUCCGGUCCUGGGCACCA
00620::Xanthomonas_campestris_pv._vesicatoria_str._85_10::AM039952                  GGCCGAGUAGCUCAGUUGGUAGAGCAGGGGAUUGAAAAUCCCCGUGUCGGCGGUUCGAUUCCGUCCUCGGCCACCA
00621::Mycobacterium_leprae::AL583924                                               GGCCAGGUAGCUCAGUCGGUAGAGCGUCCGCCUGAAAAGCGGAAGGUCGGCGGUUCGAUCCCGCCCCUGGCUACCG
00622::Listeria_monocytogenes::AL591980                                             GGCUUGGUAGCUCAGUUGGUAGAGCACUUGAUUGAAGCUCAAGGUGUCGGCAGUUCGAUUCUGUCCCAAGCCA---
00623::Lactobacillus_plantarum_WCFS1::AL935258                                      GGCUCGGUAGCUCAGUCGGUAGAGCAAUGGAUUGAAGCUCCAUGUGUCGGCGGUUCGAUUCCGUCCCGCGCCA---
00624::Streptomyces_coelicolor_A3_2_::AL939118                                      GGCUGGGUAGCUCAGUUGGUAGAGCGAUCGCCUGAAAAGCGAUAGGUCGCCGGUUCGACCCCGGCCCCAGCCA---
00625::Yersinia_pestis_CO92::AL590842                                               GCCCGGAUAGCUCAGUCGGUAGAGCAGGGGAUUGAAAAUCCCCGUGUCCUUGGUUCGAUUCCGAGUCCGGGCACCA
00626::Yersinia_pestis_CO92::AL590842                                               GCCCGGAUAGCUCAGUCGGUAGAGCAGGGGAUUGAAAAUCCCCGUGUCCUUGGUUCGAUUCCGAGUCCGGGCACCA
00627::Salmonella_enterica_subsp._enterica_serovar_Typhi::AL627283                  GCCCGGAUAGCUCAGUCGGUAGAGCAGGGGAUUGAAAAUCCCCGUGUCCUUGGUUCGAUUCCGAGUCCGGGCACCA
00628::Bacillus_clausii_KSM_K16::AP006627                                           GGCUCGAUAGCUCAGUUGGUAGAGCAACGGACUGAAAAUCCGUGUGUCGGCGGUUCGAUUCCGUCUCGAGCCACCA
00629::Bacillus_clausii_KSM_K16::AP006627                                           GGCUCGGUAGCUCAGUUGGUAGAGCAACGGACUGAAAAUCCGUGUGUCGGCGGUUCGAUUCCGUCCCGAGCCACCA
00630::Candidatus_Carsonella_ruddii_PV::AP009180                                    GGCUAAAUAGCUCAGUAGGUAGAGCAAAGGACUGAAAAUCCUUGUGUCGGUGGUUCGAUUCCACCUUUAGCUA---
00631::Chlamydophila_felis_Fe_C_56::AP006861                                        GGCUGGAUAGCUCAGCUGGUAGAGCAGAGGAUUGAAGAUCCUUGUGUCGUCGGUUCGAUCCCGGCUCCGGCCA---
00632::Thermus_thermophilus_HB8::AP008226                                           GCCGAGGUAGCUCAGUUGGUAGAGCAUGCGACUGAAAAUCGCAGUGUCGGCGGUUCGAUUCCGCCCCUCGGCACCA
00633::Mycobacterium_bovis_BCG_str._Pasteur_1173P2::AM408590                        GGCCAGGUAGCUCAGUCGGUAGAGCGUCCGCCUGAAAAGCGGAAGGUCGGCGGUUCGAUCCCGCCCCUGGCCA---
00634::Staphylococcus_saprophyticus_subsp._saprophyticus_ATCC_15305::AP008934       GGUUCAGUAGCUCAGUUGGUAGAGCAAUGGAUUGAAGCUCCAUGUGUCGGCAGUUCGAUUCUGUCCUGAACCA---
00635::Staphylococcus_saprophyticus_subsp._saprophyticus_ATCC_15305::AP008934       GGUUCAGUAGCUCAGUUGGUAGAGCAAUGGAUUGAAGCUCCAUGUGUCGGCAGUUCGACUCUGUCCUGAACCA---
00636::Synechococcus_elongatus_PCC_6301::AP008231                                   GCCGGGAUAGCUCAGUUGGUAGAGCAGAGGACUGAAAAUCCUCGUGUCACCGGUUCAAGUCCGGUUCCUGGCA---
00637::Alcanivorax_borkumensis_SK2::AM286690                                        GCCCGGAUAGCUCAGUCGGUAGAGCAGAGGAUUGAAAAUCCUCGUGUCGGUGGUUCGAUUCCGCCUCCGGGCACCA
00638::Bacteroides_fragilis_YCH46::AP006841                                         GGUGCCAUAGCUCAGUUGGUAGAGCAAAGGACUGAAAAUCCUUGUGUCCCCGGUUCGAUUCCUGGUGGCACCA---
00639::Bacteroides_fragilis_YCH46::AP006841                                         GGUGCCAUAGCUCAGUUGGUAGAGCAAAGGACUGAAAAUCCUUGUGUCCCCGGUUCGAUUCCUGGUGGCACCA---
00641::Listeria_welshimeri_serovar_6b_str._SLCC5334::AM263198                       GGCUUGGUAGCUCAGUUGGUAGAGCACUUGAUUGAAGCUCAAGGUGUCGGCAGUUCGAUUCUGUCCCAAGCCA---
00642::Listeria_welshimeri_serovar_6b_str._SLCC5334::AM263198                       GGCUUGGUAGCUCAGUUGGUAGAGCACUUGAUUGAAGCUCAAGGUGUCGGCAGUUCGAUUCUGUCCCAAGCCA---
00643::Escherichia_coli_W3110::AP009048                                             GCCCGGAUAGCUCAGUCGGUAGAGCAGGGGAUUGAAAAUCCCCGUGUCCUUGGUUCGAUUCCGAGUCCGGGCACCA
00644::Escherichia_coli_W3110::AP009048                                             GCCCGGAUAGCUCAGUCGGUAGAGCAGGGGAUUGAAAAUCCCCGUGUCCUUGGUUCGAUUCCGAGUCCGGGCACCA
00645::Bifidobacterium_adolescentis_ATCC_15703::AP009256                            GGCUCUGUAGCUCAGUUGGUAGAGCGAACGACUGAAAAUCGUUAGGUCAGCGGAUCGAUGCCGCUCGGAGCCACCA
00646::Staphylococcus_haemolyticus_JCSC1435::AP006716                               GGUUCAGUAGCUCAGUUGGUAGAGCAAUGGAUUGAAGCUCCAUGUGUCGGCAGUUCGACUCUGUCCUGAACCA---
00647::Staphylococcus_haemolyticus_JCSC1435::AP006716                               GGUUCAGUAGCUCAGUUGGUAGAGCAAUGGAUUGAAGCUCCAUGUGUCGGCAGUUCGACUCUGUCCUGAACCA---
00648::Azoarcus_sp._BH72::AM406670                                                  GGCCAGUUAGCUCAGUUGGUAGAGCAGCGGAUUGAAAAUCCGCGUGUCCGUGGUUCGAUUCCGCGACUGGCCACCA
00649::Desulfitobacterium_hafniense_Y51::AP008230                                   GCCUUGGUAGCUCAGUCGGUAGAGCAGAGGACUGAAAAUCCUCGUGUCGGCGGUUCGAUUCCGUCCUAAGGCACCA
00650::Sodalis_glossinidius_str.__morsitans_::AP008232                              GCCCGGAUAGCUCAGUCGGUAGAGCAGGGGAUUGAAAAUCCCCGUGUCCUUGGUUCGAUUCCGAGUCCGGGCACCA
00651::Sodalis_glossinidius_str.__morsitans_::AP008232                              GCCCGGAUAGCUCAGUCGGUAGAGCAGGGGAUUGAAAAUCCCCGUGUCCUUGGUUCGAUUCCGAGUCCGGGCACCA
00652::Spiroplasma_citri::AM285317                                                  GGUUCAGUAGCUCAGUUGGUAGAGCAUUUGAUUGAAGCUCAAAGUGUCGGCAGUUCAAUUCUGUCCUGAACCACCA
00653::Lactococcus_lactis_subsp._cremoris_MG1363::AM406671                          GGCUCGGUAGCUCAGUUGGUAGAGCAAUGGAUUGAAGCUCCAUGUGUCGGCGGUUCGAUUCCGUCUCGCGCCA---
00654::Lactococcus_lactis_subsp._cremoris_MG1363::AM406671                          GGCUCGGUAGCUCAGUUGGUAGAGCAAUGGAUUGAAGCUCCAUGUGUCGGCGGUUCGAUUCCGUCUCGCGCCA---
00655::Xanthomonas_oryzae_pv._oryzae_MAFF_311018::AP008229                          GGCCGAGUAGCUCAGUUGGUAGAGCAGGGGAUUGAAAAUCCCCGUGUCGGCGGUUCGAUUCCGUCCUCGGCCACCA
00656::Onion_yellows_phytoplasma_OY_M::AP006628                                     GGCUCUGUAGCUCAGUCGGUAGAGCAGUGGCCUGAAGAGCCUCGUGUCGACAGUUCGAUUCUGUCCGGAGCCA---
00657::Yersinia_enterocolitica_subsp._enterocolitica_8081::AM286415                 GCCCGGAUAGCUCAGUCGGUAGAGCAGGGGAUUGAAAAUCCCCGUGUCCUUGGUUCGAUUCCGAGUCCGGGCACCA
00658::Yersinia_enterocolitica_subsp._enterocolitica_8081::AM286415                 GCCCGGAUAGCUCAGUCGGUAGAGCAGGGGAUUGAAAAUCCCCGUGUCCUUGGUUCGAUUCCGAGUCCGGGCACCA
00659::Symbiobacterium_thermophilum_IAM_14863::AP006840                             GGCCCGGUAGCUCAGUUGGUAGAGCACGCGACUGAAAAUCGCGGUGUCGCCGGUUCGAUUCCGGCCUGGGCCACCA
00660::Symbiobacterium_thermophilum_IAM_14863::AP006840                             GGCCCGGUAGCUCAGUUGGUAGAGCACGCGACUGAAAAUCGCGGUGUCGCCAGUUCGAUUCUGGCCUGGGCCACCA
00661::Symbiobacterium_thermophilum_IAM_14863::AP006840                             GGCCCGGUAGCUCAGUUGGUAGAGCACGCGACUGAAAAUCGCGGUGUCGCCGGUUCGAUUCCGGCCUGGGCCACCA
00662::Nocardia_farcinica_IFM_10152::AP006618                                       GGCCAGGUAGCUCAGUUGGUAGAGCGUCCGCCUGAAAAGCGGAAGGUCGCCGGUUCGAUCCCGGCCCUGGCCACCG
00663::Salmonella_enterica_subsp._enterica_serovar_Paratyphi_C::AY391280            GCCCGGAUAGCUCAGUCGGUAGAGCAGGGGAUUGAAAAUCCCCGUGUCCUUGGUUCGAUUCCGAGUCCGGGCACCA
00664::Bacillus_cereus::AY224386                                                    GGCUCGGUAGCUCAGUCGGUAGAGCAGAGGACUGAAAAUCCUCGUGUCGGCGGUUCGAUUCCGUCCCGAGCCACCA
00665::Micromonospora_nigra::AY900621                                               GGCCAGGUAGCUCAGUUGGUAGAGCGUCCGACUGAAAAUCGGAAGGUCGGCGGUUCGACCCCGCCCCUGGCCA---
00666::Bacillus_cereus::AY224387                                                    GGCUCGGUAGCUCAGUCGGUAGAGCAGAGGACUGAAAAUCCUCGUGUCGGCGGUUCGAUUCCGUCCCGAGCCACCA
00668::Salmonella_enterica_subsp._enterica_serovar_Typhi::AY430285                  GCCCGGAUAGCUCAGUCGGUAGAGCAGGGGAUUGAAAAUCCCCGUGUCCGUGGUUCGAUUCCGAGUCCGGGCACCA
00669::Salmonella_enterica_subsp._enterica_serovar_Typhi::AY391281                  GCCCGGAUAGCUCAGUCGGUAGAGCAGGGGAUUGAAAAUCCCCGUGUCCUUGGUUCGAUUCCGAGUCCGGGCACCA
00670::Bacillus_cereus::AY224388                                                    GGCUCGGUAGCUCAGUCGGUAGAGCAGAGGACUGAAAAUCCUCGUGUCGGCGGUUCGAUUCCGUCCCGAGCCACCA
00672::Micromonospora_nigra::AY900622                                               GGCCAGGUAGCUCAGUUGGUAGAGCGUCCGACUGAAAAUCGGAAGGUCGGCGGUUCGACCCCGCCCCUGGCCA---
00673::Geobacillus_kaustophilus_HTA426::BA000043                                    GGCUCGGUAGCUCAGUCGGUAGAGCAAAGGACUGAAAAUCCUUGUGUCGGCGGUUCGAUUCCGUCCCGAGCCACC-
00674::Streptomyces_avermitilis_MA_4680::BA000030                                   GGCUGGGUAGCUCAGUUGGUAGAGCGAUCGCCUGAAAAGCGAUAGGUCGCCGGUUCGACCCCGGCCCCAGCCACAA
00675::Corynebacterium_diphtheriae::BX248359                                        GGCCAGAUAGCUCAGUCGGUAGAGCACACGCCUGAAAAGUGUGGGGUCGCCAGUUCGAUCCUGGCUCUGGCCA---
00676::Staphylococcus_aureus_subsp._aureus_Mu50::BA000017                           GGUUCAGUAGCUCAGUUGGUAGAGCAAUGGAUUGAAGCUCCAUGUGUCGGCAGUUCGACUCUGUCCUGAACCA---
00677::Staphylococcus_aureus_subsp._aureus_Mu50::BA000017                           GGUUCAGUAGCUCAGUUGGUAGAGCAAUGGAUUGAAGCUCCAUGUGUCGGCAGUUCGACUCUGUCCUGAACCA---
00678::Vibrio_parahaemolyticus_RIMD_2210633::BA000031                               GCCCGGAUAGCUCAGUCGGUAGAGCAGAGGAUUGAAAAUCCUCGUGUCGGUGGUUCGAUUCCGCCUCCGGGCACCA
00679::Vibrio_parahaemolyticus_RIMD_2210633::BA000031                               GCCUCGAUAGCUCAGUCGGUAGAGCAGAGGAUUGAAAAUCCUCGUGUCGGUGGUUCGAUUCCGCCUCGAGGCACCA
00680::Vibrio_parahaemolyticus_RIMD_2210633::BA000031                               GCCUCGAUAGCUCAGUCGGUAGAGCAGAGGAUUGAAAAUCCUCGUGUCGGUGGUUCGAUUCCGCCUCGAGGCACCA
00681::Vibrio_parahaemolyticus_RIMD_2210633::BA000031                               GCCCGGAUAGCUCAGUCGGUAGAGCAGAGGAUUGAAAAUCCUCGUGUCGGUGGUUCGAUUCCGCCUCCGGGCACCA
00682::Mycoplasma_penetrans_HF_2::BA000026                                          GGUUUCGUAGCUCAGUCGGUAGAGCAACGGACUGAAAAUCCGUGUGUCGGCGGUUCGAUUCUGCCCGAAACCACCA
00683::Staphylococcus_aureus_subsp._aureus_MW2::BA000033                            GGUUCAGUAGCUCAGUUGGUAGAGCAAUGGAUUGAAGCUCCAUGUGUCGGCAGUUCGACUCUGUCCUGAACCA---
00684::Staphylococcus_aureus_subsp._aureus_MW2::BA000033                            GGUUCAGUAGCUCAGUUGGUAGAGCAAUGGAUUGAAGCUCCAUGUGUCGGCAGUUCGACUCUGUCCUGAACCA---
00685::Tropheryma_whipplei_TW08_27::BX251412                                        GGCUCUGUAGCUCAGUUGGUAGAGCGUUCGACUGAAAAUCGAAAGGUCACCGGAUCGAUACCGGUCGGAGCCACAA
00686::Tropheryma_whipplei_TW08_27::BX251412                                        GGCUCUGUAGCUCAGUUGGUAGAGCGUUCGACUGAAAAUCGAAAGGUCACCGGAUCGAUACCGGUCGGAGCCACAA
00687::Vibrio_vulnificus_YJ016::BA000038                                            GCCUCGAUAGCUCAGUCGGUAGAGCAGAGGAUUGAAAAUCCUCGUGUCGGUGGUUCGAUUCCGCCUCGAGGCACCA
00688::Oceanobacillus_iheyensis_HTE831::BA000028                                    GGCUUGGUAGCUCAGUCGGUAGAGCAGAGGACUGAAAAUCCUUGUGUCGGCGGUUCGAUUCCGUCCCGAGCCA---
00689::Oceanobacillus_iheyensis_HTE831::BA000028                                    GGCUUGGUAGCUCAGUCGGUAGAGCAGAGGACUGAAAAUCCUUGUGUCGGCGGUUCGAUUCCGUCCCGAGCCA---
00690::Rhodopirellula_baltica_SH_1::BX294152                                        GGUUAGAUAGCUCAGUUGGUAGAGCACGGCCCUGAAAAGGCCGGUGUCGGCGGUUCGAGCCCGCCUCUAACCA---
00691::Candidatus_Blochmannia_floridanus::BX248583                                  GCCCAGAUAGCUCAGUUGGUAGAGCAGAGGACUGAAGAUCCUCGUGUCCUUGGUUCGAUUCCGAGUCUGGGCA---
00693::Tropheryma_whipplei_TW08_27::BX251410                                        GGCUCUGUAGCUCAGUUGGUAGAGCGUUCGACUGAAAAUCGAAAGGUCACCGGAUCGAUACCGGUCGGAGCCACAA
00694::Escherichia_coli_O157::BA000007                                              GCCCGGAUAGCUCAGUCGGUAGAGCAGGGGAUUGAAAAUCCCCGUGUCCUUGGUUCGAUUCCGAGUCCGGGCACCA
00695::Escherichia_coli_O157::BA000007                                              GCCCGGAUAGCUCAGUCGGUAGAGCAGGGGAUUGAAAAUCCCCGUGUCCUUGGUUCAAUUCCGAGUCCGGGCACCA
00696::Staphylococcus_aureus_subsp._aureus_N315::BA000018                           GGUUCAGUAGCUCAGUUGGUAGAGCAAUGGAUUGAAGCUCCAUGUGUCGGCAGUUCGACUCUGUCCUGAACCA---
00697::Staphylococcus_aureus_subsp._aureus_N315::BA000018                           GGUUCAGUAGCUCAGUUGGUAGAGCAAUGGAUUGAAGCUCCAUGUGUCGGCAGUUCGACUCUGUCCUGAACCA---
00698::Wigglesworthia_glossinidia_endosymbiont_of_Glossina_brevipalpis::BA000021    GCCCGAAUAGCUCAGUUGGAAGAGCAUAGGACUGAAAAUCCUUGUGUCGGUGGUUCGAUUCCACCUUCGGGCA---
00699::Mycobacterium_bovis_AF2122_97::BX248336                                      GGCCAGGUAGCUCAGUCGGUAGAGCGUCCGCCUGAAAAGCGGAAGGUCGGCGGUUCGAUCCCGCCCCUGGCCA---
00700::Vibrio_vulnificus_YJ016::BA000037                                            GCCCGGAUAGCUCAGUCGGUAGAGCAGAGGAUUGAAAAUCCUCGUGUCGGUGGUUCGAUUCCGCCUCCGGGCACCA
00701::Vibrio_vulnificus_YJ016::BA000037                                            GCCCGGAUAGCUCAGUCGGUAGAGCAGAGGAUUGAAAAUCCUCGUGUCGGUGGUUCGAUUCCGCCUCCGGGCACCA
00702::Vibrio_vulnificus_YJ016::BA000037                                            GCCUCGAUAGCUCAGUCGGUAGAGCAGAGGAUUGAAAAUCCUCGUGUCGGUGGUUCGAUUCCGCCUCGAGGCACCA
00703::Corynebacterium_efficiens_YS_314::BA000035                                   GGCCAGAUAGCUCAGUCGGUAGAGCGUUCGCCUGAAAAGUGAAAGGUCGCCGGUUCGAUCCCGGCUCUGGCCACAA
00704::Streptococcus_pyogenes_SSI_1::BA000034                                       GGCUCGGUAGCUCAGUUGGUAGAGCAAUGGAUUGAAGCUCCAUGUGUCGGCGGUUCGAUUCCGUCUCGCGCCA---
00705::Streptococcus_pyogenes_SSI_1::BA000034                                       GGCUCGGUAGCUCAGUUGGUAGAGCAAUGGAUUGAAGCUCCAUGUGUCGGCGGUUCGAUUCCGUCUCGCGCCA---
00706::Nostoc_sp._PCC_7120::BA000019                                                GCCGGGAUAGCUCAGUUGGUAGAGCAGAGGACUGAAAAUCCUCGUGUCACGAGUUCAAGUCUCGUUCCUGGCA---
00707::Bacillus_halodurans_C_125::BA000004                                          GGCUCGGUAGCUCAGUCGGUAGAGCAAUGGACUGAAAAUCCAUGUGUCGGCGGUUCGAUUCCGUCCCGAGCCACCA
00708::Bacillus_halodurans_C_125::BA000004                                          GGCUCGGUAGCUCAGUCGGUAGAGCAAUGGACUGAAAAUCCAUGUGUCGGCGGUUCGAUUCCGUCCCGAGCCACCA
00709::Candidatus_Kuenenia_stuttgartiensis::CT573071                                GGGCAGAUAGCUCAGUUGGUAGAGCACAGGACUGAAAAUCCUGGUGUCGACGGUUCGAUCCCGUCUCUGCCCA---
00710::uncultured_Prochlorococcus_marinus_clone_ASNC2150::DQ366714                  GCCGGGAUAGCUCAGUUGGUAGAGCAGGCGACUGAAAAUCGCCGUGUCCCCAGUUCAAAUCUGGGUCCUGGCACCU
00711::uncultured_cyanobacterium::K00342                                            GCCAGGAUAGCUCAGUUGGUAGAGCAGAGGACUGAAUAUCCUCGUGUCGGCGGUUCAAUUCCGCCUCCCGGCACCA
00713::Euglena_gracilis::X70810                                                     GCUGGGAUAGCUCAGUUGGUAGAGCGGAGGACUGAAAAUCCUUGUGUCACCAGUUCAAAUCUGGUUCCUAGCA---
00714::Euglena_gracilis::K00340                                                     GCUGGGAUAGCUCAGUUGGUAGAGCGGAGGACUGAA-AUCCUUGUG-CACCAGUUCAAAUCUGGUUCCUAGCACCA
00716::Marchantia_polymorpha::X04465                                                GCCGGGAUAGCUCAGUUGGUAGAGCAGAGGACUGAAAAUCCUCGUGUCACCAGUUCAAAUCUGGUUUCUGGCA---
00717::Nicotiana_tabacum::Z00044                                                    GCCGGGAUAGCUCAGUUGGUAGAGCAGAGGACUGAAAAUCCUCGUGUCACCAGUUCAAAUCUGGUUCCUGGCA---
00718::Phaseolus_vulgaris::K00336                                                   GUCGGGAUAGCUCAGUUGGUAGAGCAGAGGACUGAAAAUCCUCGUGUCACCAGUUCAAAUCUGGUUCCUGGCACCA
00719::Spinacia_oleracea::X02686                                                    GUCGGGAUAGCUCAGCUGGUAGAGCAGAGGACUGAAAAUCCUCGUGUCACCAGUUCAAAUCUGGUUCCUGGCACCA
00720::Vicia_faba::X51471                                                           GUCGGGAUAGCUCAGCCGGUAGAGCAAAGGACUGAAAAUCCUUGUGUCACCAGUUCAAAUCUGGUUCCCGGCG---
00721::Scenedesmus_obliquus::M25610                                                 GGCUUGAUAGCUCAGCUGGGAGAGCGUUAGACUGAAGAUCUACAGG-CCCCAGUUCGAUCCUGGGUCAGGCCACCA
00722::Pisum_sativum::X04551                                                        GCGGGGAUAGCUCAGUUGGGAGAGCGUCAGACUGAA-AUCUGAAGGUCGCGUGUUCGAUCCACGCUCACCGCACCA
00723::Eimeria_tenella::AY217738                                                    GUUGAGAUAGCUCAGUAGGUAGAGUAAAGGACUGAAGAUCCUUAGGUCACCAGUUCGAUUCUGGUUCUCAACA---
00724::Bigelowiella_natans::DQ851108                                                GCUAGGAUAGCUCAGUUGGUAGAGCAAAGGACUGAAAAUCCUUGUGUCGUCAGUUCAAAUCUGACUCUUGGCA---
00726::Toxoplasma_gondii::U87145                                                    GUUGAAAUAGCUCAAU-GGUAGAGCAAAGGACUGAAGAUCCUUAAGUUAUCAGUUCAAUUCUGAUUUUCAACA---
00727::Toxoplasma_gondii::Y11431                                                    GUUGAAAUAGCUCAAU-GGUAGAGCAAAGGACUGAAGAUCCUUAAGUUAUCAGUUCAAUUCUGAUUUUCAACA---
00758::Raphanus_raphanistrum::AB213016                                              GCCGGGAUAGCUCAGUUGGUAGAGCAGAGGACUGAAAAUCCUCGUGUCACCAGUUCAAAUCUGGUUCUUGGCAU--
00771::Brassica_nigra::AB213009                                                     GCCGGGAUAGCUCAGUUGGUAGAGCAGAGGACUGAAAAUCCUCGUGUCACCAGUUCAAAUCUGGUUCUUGGCAU--
00795::Cyanidioschyzon_merolae_strain_10D::AB002583                                 GCCGGGAUAGCUCAGUUGGUAGAGCAGAGGACUGAAAAUCCUUGUGUCACGAGUUCAAAUCUCGUUCCUGGCA---
00804::Nicotiana_tomentosiformis::AB240139                                          GCCGGGAUAGCUCAGUUGGUAGAGCAGAGGACUGAAAAUCCUCGUGUCACCAGUUCAAAUCUGGUUCCUGGCA---
00807::Raphanus_sativus::AB213013                                                   GCCGGGAUAGCUCAGUUGGUAGAGCAGAGGACUGAAAAUCCUCGUGUCACCAGUUCAAAUCUGGUUCUUGGCAU--
00816::Brassica_oleracea::AB213010                                                  GCCGGGAUAGCUCAGUUGGUAGAGCAGAGGACUGAAAAUCCUCGUGUCACCAGUUCAAAUCUGGUUCUUGGCAU--
00824::Nicotiana_sylvestris::AB237912                                               GCCGGGAUAGCUCAGUUGGUAGAGCAGAGGACUGAAAAUCCUCGUGUCACCAGUUCAAAUCUGGUUCCUGGCA---
00869::Raphanus_raphanistrum::AB213017                                              GCCGGGAUAGCUCAGUUGGUAGAGCAGAGGACUGAAAAUCCUCGUGUCACCAGUUCAAAUCUGGUUCUUGGCAU--
00877::Raphanus_sativus::AB213014                                                   GCCGGGAUAGCUCAGUUGGUAGAGCAGAGGACUGAAAAUCCUCGUGUCACCAGUUCAAAUCUGGUUCUUGGCAU--
00897::Selaginella_uncinata::AB197035                                               GCCGGGAUAGCUCAGUCGGUAGAGCGGAGGAUUGAAAAUCCUCGUGCCACCAGUUCGAGCCUGGUUCCCGGCG---
00924::Triticum_aestivum::AB042240                                                  GUCAGGAUAGCUCAGUUGGUAGAGCAGAGGACUGAAAAUCCUCGUGUCACCAGUUCAAAUCUGGUUCCUGGCA---
00936::Raphanus_sativus::AB213011                                                   GCCGGGAUAGCUCAGUUGGUAGAGCAGAGGACUGAAAAUCCUCGUGUCACCAGUUCAAAUCUGGUUCUUGGCAU--
00940::Raphanus_landra::AB213018                                                    GCCGGGAUAGCUCAGUUGGUAGAGCAGAGGACUGAAAAUCCUCGUGUCACCAGUUCAAAUCUGGUUCUUGGCAU--
01107::Raphanus_raphanistrum::AB213015                                              GCCGAGAUAGCUCAGUUGGUAGAGCAGAGGACUGAAAAUCCUCGUGUCACCAGUUCAAAUCUGGUUCUUGGCAU--
01191::Anthoceros_formosae::AB086179                                                GCCGGGAUAGCUCAGUUGGUAGAGCAGAGGACUGAAAAUCCUCGUGUCACCAGUUCAAAUCUGGUUCCUGGCA---
01209::Brassica_rapa::AB213008                                                      GCCGGGAUAGCUCAGUUGGUAGAGCAGAGGACUGAAAAUCCUCGUGUCACCAGUUCAAAUCUGGUUCUUGGCAU--
01222::Raphanus_sativus::AB213012                                                   GCCGGGAUAGCUCAGUUGGUAGAGCAGAGGACUGAAAAUCCUCGUGUCACCAGUUCAAAUCUGGUUCUUGGCAU--
01230::Chlorella_vulgaris::AB001684                                                 GCCGGGAUAGCUCAGUUGGUAGAGCAGAGGACUGAAAAUCCUCGUGUCACCAGUUCAAGUCUGGUUCCUGGCA---
01251::Arabidopsis_thaliana::AP000423                                               GCCGGGAUAGCUCAGUUGGUAGAGCAGAGGACUGAAAAUCCUCGUGUCACCAGUUCAAAUCUGGUUCUUGGCA---
01252::Psilotum_nudum::AP004638                                                     GCCGGGAUAGCUCAGUUGGUAGAGCAGAGGACUGAAAAUCCUCGUGUCACCAGUUCAAAUCUGGUUCCUGGCA---
01253::Lotus_japonicus::AP002983                                                    GUCGGGAUAGCUCAGCCGGUAGAGCAGAGGACUGAAAAUCCUCGUGUCACCAGUUCAAAUCUGGUUCCUGGCA---
01254::Saccharum_spontaneum::AP006993                                               GUCAGGAUAGCUCAGUUGGUAGAGCAGAGGACUGAAAAUCCUCGUGUCACCAGUUCAAAUCUGGUUCCUGGCA---
01255::Saccharum_spontaneum::AP006992                                               GUCAGGAUAGCUCAGUUGGUAGAGCAGAGGACUGAAAAUCCUCGUGUCACCAGUUCAAAUCUGGUUCCUGGCA---
01256::Saccharum_officinarum::AP006991                                              GUCAGGAUAGCUCAGUUGGUAGAGCAGAGGACUGAAAAUCCUCGUGUCACCAGUUCAAAUCUGGUUCCUGGCA---
01257::Saccharum_officinarum::AP006714                                              GUCAGGAUAGCUCAGUUGGUAGAGCAGAGGACUGAAAAUCCUCGUGUCACCAGUUCAAAUCUGGUUCCUGGCA---
01258::Porphyra_yezoensis::AP006715                                                 GCCGGGAUAGCUCAGUUGGUAGAGCAGUGGAUUGAAAAUCCUCGUGUCACCAGUUCAAAUCUGGUUCUUGGCA---
01259::Lactuca_sativa::AP007232                                                     GUUGGGAUAGCUCAGUUGGUAGAGCAGAGGACUGAAAAUCCUCGUGUCACCAGUUCAAAUCUGGUUCCUGACA---
01260::Saccharum_officinarum::AP006990                                              GUCAGGAUAGCUCAGUUGGUAGAGCAGAGGACUGAAAAUCCUCGUGUCACCAGUUCAAAUCUGGUUCCUGGCA---
01261::Physcomitrella_patens_subsp._patens::AP005672                                GCCGGGAUAGCUCAGUUGGUAGAGCAGAGGACUGAAAAUCCUUGUGUCACCAGUUCAAAUCUGGUUCUUGGCA---
01262::Oryza_nivara::AP006728                                                       GUCAGGAUAGCUCAGUUGGUAGAGCAGAGGACUGAAAAUCCUCGUGUCACCAGUUCAAAUCUGGUUCCUGGCA---
01263::Populus_alba::AP008956                                                       GUCGGGAUAGCUCAGCAGGUAGAGCAGAGGACUGAAAAUCCUCGUGUCACCAGUUCAAAUCUGGUUCCUGACA---
01264::Gossypium_barbadense::AP009123                                               GUCGGGAUAGCUCAGUUGGUAGAGCAGAGGACUGAAAAUCCUCGUGUCACCAGUUCAAAUCUGGUUCCUGGCA---
01334::Adiantum_capillus_veneris::AY178864                                          GCCGGGAUAGCUCAGUUGGUAGAGCAGAGGACUGAAAAUCCUCGUGUCACCAGUUCAAAUCUGGUUCUUGGCA---
01942::Pinus_koraiensis::AY228468                                                   GCCGGGAUAGCUCAGUUGGUAGAGCAGAGGACUGAAAAUCCUCGUGCCACCAGUUCAAAUCUGGUUCCUGGCA---
03113::Panax_ginseng::AY582139                                                      GUCGGGAUAGCUCAGCUGGUAGAGCAGAGGACUGAAAAUCCUCGUGUCACCAGUUCAAAUCUGGUUCCUGGCA---
03193::Gracilaria_tenuistipitata_var._liui::AY673996                                GCCGGGAUAGCUCAGUUGGUAGAGCAGUGGACUGAAAAUCCUCGUGUCACCAGUUCAAAUCUGGUUCCUGGCAUGU
03225::Phalaenopsis_aphrodite_subsp._formosana::AY916449                            GUCGGGAUAGCUCAGUUGGUAGAGCAGAGGACUGAAAAUCCUCGUGUCACCAGUUCAAAUCUGGUUCCUGACA---
03321::Emiliania_huxleyi::AY741371                                                  GCCGGGAUAGCUCAGUCGGUAGAGCAGUGGAUUGAAAAUCCUCGUGUCUCCAGUUCAAAUCUGGAUCCUGGCA---
03464::Staurastrum_punctulatum::AY958085                                            GCCAGGAUAGCUCAGUCGGUAGAGCAGUGGACUGAAAAUCCUCGUGUCACCAGUUCAAUUCUGGUUCCUGGCA---
03502::Cuscuta_sandwichiana::AY936346                                               GUCGGGAUAGCUCAGUCGGUAGAGCAGAGGACUGAAAAUCCUCGUGUCACCAGUUCAAAUCUGGUUCCUGACA---
03563::Zygnema_circumcarinatum::AY958086                                            GCCAGAAUAGCUCAGUAGGUAGAGCAGUGGACUGAAAAUCCGCGUGUCACCAGUUCAAAUCUGGUUUCUGGCA---
03631::Huperzia_lucidula::AY660566                                                  GCCGGGAUAGCUCAGUCGGUAGAGCAGAGGAUUGAAAAUCCUUGUGUCACCAGUUCAAAUCUGGUUCUUGGCA---
03704::Pseudendoclonium_akinetum::AY835431                                          GCCGAGUUAGCUCAGAUGGUAGAGCGCAAGAUUGAAAAUCCUGAUGUCGCCAGUUCGAUUCUGGCACUUGGCA---
03900::Eucalyptus_globulus_subsp._globulus::AY780259                                GUCGGGAUAGCUCAGCUGGUAGAGCAGAGGACUGAAAAUCCUCGUGUCACCAGUUCAAAUCUGGUUCCUGGCA---
03914::Ostreococcus_tauri::CR954199                                                 GCCGAGAUAGCUCAGUCGGUAGAGCAGAGGACUGAAAAUCCUUGUGUCACCAGUUCAAAUCUGGUUCUUGGCA---
03931::Morus_indica::DQ226511                                                       GUCGGGAUAGCUCAGCUGGUAGAGCAGAGGACUGAAAAUCCUCGUGUCACCAGUUCAAAUCUGGUUCCUGGCA---
03946::Pinus_thunbergii::D17510                                                     GCCGGGAUAGCUCAGUUGGUAGAGCAGAGGACUGAAAAUCCUCGUGCCACCAGUUCAAAUCUGGUUCCUGGCA---
03974::Solanum_tuberosum::DQ231562                                                  GCCGGGAUAGCUCAGUUGGUAGAGCAGAGGACUGAAAAUCCUCGUGUCACCAGUUCAAAUCUGGUUCUUGGCA---
04185::Cucumis_sativus::DQ119058                                                    GCCGGGAUAGCUCAGUUGGUAGAGCAGAGGACUGAAAAUCCUCGUGUCACCAGUUCAAAUCUGGUUCUUGGCA---
04280::Oltmannsiellopsis_viridis::DQ291132                                          GCCGGGAUAGCUCAGUUGGUAGAGCAACGGAUUGAAAAUCCGUGUGUCCCCAGUUCAAAUCUGGGUCCUGGCA---
04326::Chara_vulgaris::DQ229107                                                     GCCGGGAUAGCUCAGUAGGUAGAGCAGAGGACUGAAAAUCCUCGUGUCACCAGUUCAAAUCUGGUUCCUGGCA---
04388::Jasminum_leratii::DQ673257                                                   GCCGGGAUAGCUCAGCUGGUAGAGCAGAGGACUGAAAAUCCUCGUGUCACCAGUUCAAAUCUGGUUCCUGGCA---
04390::Nandina_domestica::DQ923117                                                  GUCGGGAUAGCUCAGUUGGUAGAGCAGAGGACUGAAAAUCCUCGUGUCACCAGUUCAAAUCUGGUUCCUGACA---
04399::Solanum_bulbocastanum::DQ347958                                              GCCGGGAUAGCUCAGUUGGUAGAGCAGAGGACUGAAAAUCCUCGUGUCACCAGUUCAAAUCUGGUUCUUGGCA---
04400::Liriodendron_tulipifera::DQ899947                                            GUCGGGAUAGCUCAGCUGGUAGAGCAGAGGACUGAAAAUCCUCGUGUCACCAGUUCAAAUCUGGUUCCUGACA---
04450::Chlorokybus_atmophyticus::DQ422812                                           GCCGGGAUAGCUCAGUUGGUAGAGCAGAGGACUGAAAAUCCUCGUGUCACCAGUUCAAAUCUGGUUCCUGGCA---
04464::Forsythia_europaea::DQ673256                                                 GUCGGGAUAGCUCAGCUGGUAGAGCAGAGGACUGAAAAUCCUCGUGUCACCAGUUCAAAUCUGGUUCCUGGCA---
04511::Ranunculus_macranthus::DQ359689                                              GUCGGGAUAGCUCAGUUGGUAGAGCAGAGGACUGAAAAUCCUCGUGUCACCAGUUCAAAUCUGGUUCCUGGCA---
04515::Solanum_lycopersicum::DQ347959                                               GCCGGGAUAGCUCAGUUGGUAGAGCAGAGGACUGAAAAUCCUCGUGUCACCAGUUCAAAUCUGGUUCUUGGCA---
04531::Stigeoclonium_helveticum::DQ630521                                           GCCGGGAUAGCUCAG-UGGUAGAGCAGAGGACUGAAAAUCCUUGUGUCACCAGUUCAAUCCUGGUUCUCGGCA---
04547::Drimys_granadensis::DQ887676                                                 GUCGGGAUAGCUCAGCUGGUAGAGCAGAGGACUGAAAAUCCUCGUGUCACCAGUUCAAAUCUGGUUCCUGGCA---
04563::Citrus_sinensis::DQ864733                                                    GUCGGGAUAGCUCAGCUGGUAGAGCAGAGGACUGAAAAUCCUCGUGUCACCAGUUCAAAUCUGGUUCCUGGCA---
04588::Jasminum_nudiflorum::DQ673255                                                GCCGGGAUAGCUCAGCUGGUAGAGCAGAGGACUGAAAAUCCUCGUGUCACCAGUUCAAAUCUGGUUCUUGGCA---
04590::Pelargonium_x_hortorum::DQ897681                                             GUCGGGAUAGCUCAGCUGGUAGAGCAGAGGACUGAAAAUCCUCGUGUCGCCAGUUCAAAUCUGGUUCUCGGCA---
04599::Glycine_max::DQ317523                                                        GUCGGGAUAGCUCAGUUGGUAGAGCAGAGGACUGAAAAUCCUCGUGUCACCAGUUCAAAUCUGGUUCCUGGCA---
04600::Piper_cenocladum::DQ887677                                                   GUCGGGAUAGCUCAGCUGGUAGAGCAGAGGACUGAAAAUCCUCGUGUCACCAGUUCAAAUCUGGUUCCUGGCA---
04602::Jasminum_abyssinicum::DQ673258                                               GCCGGGAUAGCUCAGCUGGUAGAGCAGAGGACUGAAAAUCCUCGUGUCACCAGUUCAAAUCUGGUUCCUGGCA---
04606::Solanum_tuberosum::DQ386163                                                  GCCGGGAUAGCUCAGUUGGUAGAGCAGAGGACUGAAAAUCCUCGUGUCACCAGUUCAAAUCUGGUUCUUGGCA---
04625::Daucus_carota::DQ898156                                                      GUCGGGAUAGCUCAGCUGGUAGAGCAGAGGACUGAAAAUCCUCGUGUCACCAGUUCAAAUCUGGUUCCUGGCA---
04630::Menodora_longiflora::DQ673260                                                GUCAGGAUAGCUCAGCAGGUAGAGCAGAGGACUGAAAAUCCUCGUGUCACCAGUUCAAAUCUGGUUCCUGAUA---
04632::Helianthus_annuus::DQ383815                                                  GUCGGGAUAGCUCAGGUGGUAGAGCAGAGGACUGAAAAUCCUCGUGUCACCAGUUCAAAUCUGGUUCCUGACA---
04647::Gossypium_hirsutum::DQ345959                                                 GUCGGGAUAGCUCAGUUGGUAGAGCAGAGGACUGAAAAUCCUCGUGUCACCAGUUCAAAUCUGGUUCCUGGCA---
04656::Angiopteris_evecta::DQ821119                                                 GCCGGGAUAGCUCAGUUGGUAGAGCAGAGGACUGAAAAUCCUCGUGUCACCAGUUCAAAUCUGGUUCCUGGCA---
04671::Platanus_occidentalis::DQ923116                                              GUCGGGAUAGCUCAGCUGGUAGAGCAGAGGACUGAAAAUCCUCGUGUCACCAGUUCAAAUCUGGUUCCUGGCA---
04695::Helicosporidium_sp._ex_Simulium_jonesii::DQ398104                            GUUAAGAUAGCUCAGUAGGUAGAGCAAAAGACUGAAAAUCUUUGUGUCACCAGUUCAAAUCUGGUUCUUAGCA---
04707::Jasminum_subhumile::DQ673259                                                 GUCGGGAUAGCUCAGCUGGUAGAGCAGAGGACUGAAAAUCCUCGUGUCACCAGUUCAAAUCUGGUUCCUGGCA---
04721::Scenedesmus_obliquus::DQ396875                                               GCCGGGGUAGCUCAG-UGGUAGAGCAGAGGAUUGAAAAUCCUUGUGUCACCAGUUCAAUCCUGGUUCCUGGCA---
04724::Nuphar_advena::DQ354691                                                      GUCGGGAUAGCUCAGCUGGUAGAGCAGAGGACUGAAAAUCCUCGUGUCACCAGUUCGAAUCUGGUUCCUGGCA---
04730::Odontella_sinensis::Z67753                                                   GCCCGGAUAGCUCAGUUGGUAGAGCAGUGGAUUGAAGAUCCUCGUGUCACCAGUUCGAAUCUGGUUCUGGGCA---
04731::Zea_mays::V00174                                                             GUCAGGAUAGCUCAGUUGGUAGAGCAGAGGACUGAAAAUCCUCGUGUCACCAGUUCAAAUCUGGUUCCUGGCA---
04732::Spinacia_oleracea::X87343                                                    GUCGGGAUAGCUCAGCUGGUAGAGCAGAGGACUGAAAAUCCUCGUGUCACCAGUUCAAAUCUGGUUCCUGGCAC--
04738::Nicotiana_tabacum::M16898                                                    GCCGGGAUAGCUCAGUUGGUAGAGCAGAGGACUGAAAAUCCUCGUGUCACCAGUUCAAAUCUGGUUCCUGGCA---
04741::Agrostis_stolonifera::EF115543                                               GUCAGGAUAGCUCAGUUGGUAGAGCAGAGGACUGAAAAUCCUCGUGUCACCAGUUCAAAUCUGGUUCCUGGCA---
04743::Zea_mays::X86563                                                             GUCAGGAUAGCUCAGUUGGUAGAGCAGAGGACUGAAAAUCCUCGUGUCACCAGUUCAAAUCUGGUUCCUGGCA---
04744::Phaseolus_vulgaris::K00336                                                   GUCGGGAUAGCUCAGUUGGUAGAGCAGAGGACUGAAAAUCCUCGUGUCACCAGUUCAAAUCUGGUUCCUGGCACCA
04746::Cyanophora_paradoxa::U30821                                                  GCCGGGAUAGCUCAGUUGGUAGAGCAGUGGAUUGAAAAUCCGCGUGUCACGAGUUCAAGUCUCGUUCCUGGCA---
04747::Thalassiosira_pseudonana::EF067921                                           GCCCGGAUAGCUCAGUUGGUAGAGCAGUGGAUUGAAGAUCCUCGUGUCUCCAGUUCGAAUCUGGAUCUGGGCA---
04748::Euglena_gracilis::Z11874                                                     GCUGGGAUAGCUCAGUUGGUAGAGCGGAGGACUGAAAAUCCUUGUGUCACCAGUUCAAAUCUGGUUCCUAGCA---
04749::Oryza_sativa__japonica_cultivar_group_::X15901                               GUCAGGAUAGCUCAGUUGGUAGAGCAGAGGACUGAAAAUCCUCGUGUCACCAGUUCAAAUCUGGUUCCUGGCA---
04750::Porphyra_purpurea::U38804                                                    GCCGGGAUAGCUCAGUUGGUAGAGCAGUGGAUUGAAAAUCCUCGUGUCACCAGUUCAAAUCUGGUUCUUGGCA---
04757::Coffea_arabica::EF044213                                                     GUCGGGAUAGCUCAGAUGGUAGAGCAGAGGACUGAAAAUCCUCGUGUCACCAGUUCAAAUCUGGUUCCUGGCA---
04758::Marchantia_polymorpha::M20962                                                GCCGGGAUAGCUCAGUUGGUAGAGCAGAGGACUGAAAAUCCUCGUGUCACCAGUUCAAAUCUGGUUUCUGGCA---
04759::Nicotiana_tabacum::Z00044                                                    GCCGGGAUAGCUCAGUUGGUAGAGCAGAGGACUGAAAAUCCUCGUGUCACCAGUUCAAAUCUGGUUCCUGGCA---
04761::Euglena_gracilis::X70810                                                     GCUGGGAUAGCUCAGUUGGUAGAGCGGAGGACUGAAAAUCCUUGUGUCACCAGUUCAAAUCUGGUUCCUAGCA---
04766::Marchantia_polymorpha::X04465                                                GCCGGGAUAGCUCAGUUGGUAGAGCAGAGGACUGAAAAUCCUCGUGUCACCAGUUCAAAUCUGGUUUCUGGCA---
04770::Vicia_faba::X51471                                                           GUCGGGAUAGCUCAGCCGGUAGAGCAAAGGACUGAAAAUCCUUGUGUCACCAGUUCAAAUCUGGUUCCCGGCG---
04771::Hordeum_vulgare_subsp._vulgare::EF115541                                     GUCAGGAUAGCUCAGUUGGUAGAGCAGAGGACUGAAAAUCCUCGUGUCACCAGUUCAAAUCUGGUUCCUGGCA---
04772::Euglena_gracilis::K00340                                                     GCUGGGAUAGCUCAGUUGGUAGAGCGGAGGACUGAAAAUCCUUGUGUCACCAGUUCAAAUCUGGUUCCUAGCACCA
04775::Vicia_faba::X02444                                                           GUCGGGAUAGCUCAGCCGGUAGAGCAAAGGACUGAAAAUCCUUGUGUCACCAGUUCAAAUCUGGUUCCCGGCG---
04778::Phaseolus_vulgaris::X17275                                                   GUCGGGAUAGCUCAGUUGGUAGAGCAGAGGACUGAAAAUCCUCGUGACACCAGUUCAAAUCUGGUUCCUGGCACCA
04782::Sorghum_bicolor::EF115542                                                    GUCAGGAUAGCUCAGUUGGUAGAGCAGAGGACUGAAAAUCCUCGUGUCACCAGUUCAAAUCUGGUUCCUGGCA---
04783::Epifagus_virginiana::M81884                                                  GUCGGGAUAGCUCAGCAGGUAGAGCAUAGGACUGAAAAUCCUAGUGCCAUCAGUUCAAAUCUGAUUCCUGGCA---
04784::Euglena_gracilis::X15240                                                     GCUGGGAUAGCUCAGUUGGUAGAGCGGAGGACUGAAAAUCCUUGUGUCACCAGUUCAAAUCUGGUUCCUAGCA---
04785::Phaeodactylum_tricornutum::EF067920                                          GCCCGGAUAGCUCAGUUGGUAGAGCAGUGGAUUGAAGAUCCUCGUGUCACCAGUUCGAAUCUGGUUCUGGGCA---
04787::Spinacia_oleracea::X02686                                                    GUCGGGAUAGCUCAGCUGGUAGAGCAGAGGACUGAAAAUCCUCGUGUCACCAGUUCAAAUCUGGUUCCUGGCACCA
04796::Microseris_pygmaea::AF061951                                                 GUCGGGAUAGCUCAGUUGGUAGAGCAGAGGACUGAAAAUCCUCGUGUCACCAGUUCAAAUCUGGUUCCGGACA---
04797::Microseris_pygmaea::AF061951                                                 GUCGGGAUAGCUCAGUUGGUAGAGCAGAGGACUGAAAAUCUUCAUAUCACCAGUUCAAAUCUGGUCCCGGACA---
04806::Cyanidium_caldarium::AF022186                                                GCCAGGAUAGCUCAGGUGGUAGAGCAGUGGACUGAAAAUCCUCGUGUCACGAGUUCAACUCUCGUUCCUGGCA---
04824::Microseris_lanceolata::AF061953                                              GUCGGGAUAGCUCAGUUGGUAGAGCAGAGGACUGAAAAUCCUCGUGUCACCAGUUCAAAUCUGGUUCCGGACA---
04825::Microseris_lanceolata::AF061953                                              GUCGGGAUAGCUCAGUUGGUAGAGCAGAGGACUGAAAAUCUUCAUAUCACCAGUUCAAAUCUGGUUCCGGACA---
04826::Microseris_lanceolata::AF061953                                              GUCGGGAUAGCUCAGUUGGUAGAGCAGAGGACUGAAAAUCUUCAUAUCACCAGUUCAAAUCUGGUCCCGGACA---
04832::Microseris_lanceolata::AF061955                                              GUCGGGAUAGCUCAGUUGGUAGAGCAGAGGACUGAAAAUCCUCGUGUCACCAGUUCAAAUCUGGUUCCGGACA---
04833::Microseris_lanceolata::AF061955                                              GUCGGGAUAGCUCAGUUGGUAGAGCAGAGGACUGAAAAUCUUCAUAUCACCAGUUCAAAUCUGGUCCCGGACA---
04864::Microseris_nutans::AF079802                                                  GUCGGGAUAGCUCAGUUGGUAGAGCAGAGGACUGAAAAUCCUCGUGUCACCAGUUCAAAUCUGGUUCCGGACA---
04865::Microseris_nutans::AF079802                                                  GUCGGAAUAGCUCAGUUGGUAGAGCAGAGGACUGAAAAUCCUUAGAUCACCAGUUCAAAUCUGGUUCCGGACA---
04866::Microseris_nutans::AF079802                                                  GUCGGGAUAGCUCAGUUGGUAGAGCAGAGGACUGAAAAUCCUUAGAUCACCAGUUCAAAUCUGGUUCCGGACA---
04867::Microseris_nutans::AF079802                                                  GUCGGGAUAGCUCAGUUGGUAGAGCAGAGGACUGAAAAUCUUCAUAUCACCAGUUCAAAUCUGGUCCCGGACA---
04868::Guillardia_theta::AF041468                                                   GCCGGGAUAGCUCAGUUGGUAGAGCAGUGGAUUGAAAAUCCACGUGUCACCAGUUCAAACCUGGUUCCUGGCA---
04897::Nephroselmis_olivacea::AF137379                                              GCCGGGAUAGCUCAGUUGGUAGAGCAGAGGAUUGAAAAUCCUCGUGUCACCAGUUCAAAUCUGGUUCCUGGCA---
04904::Microseris_elegans::AF061950                                                 GUCGGGAUAGCUCAGUUGGUAGAGCAGAGGACUGAAAAUCCUCGUGUCACCAGUUCAAAUCUGGUUCCGGACA---
04905::Microseris_elegans::AF061950                                                 GUCGGGAUAGCUCAGUUGGUAGAGCAGAGGACUGAAAAUCUUCAUAUCACCAGUUCAAAUCUGGUCCCGGACA---
04908::Microseris_lanceolata::AF049669                                              GUCGGGAUAGCUCAGUUGGUAGAGCAGAGGACUGAAAAUCCUCGUGUCACCAGUUCAAAUCUGGUUCCGGACAAGU
04915::Microseris_borealis::AF061949                                                GUCGGGAUAGCUCAGUUGGUAGAGCAGAGGACUGAAAAUCCUCGUGUCACCAGUUCAAAUCUGGUUCCGGACA---
04916::Microseris_borealis::AF061949                                                GUCGGAAUAGCUCAGUUGGUAGAGCAGAGGACUGAAAAUCCUUAGAUCACCAGUUCAAAUCUGGUUCCGGACA---
04917::Microseris_borealis::AF061949                                                GUCGGGAUAGCUCAGUUGGUAGAGCAGAGGACUGAAAAUCUUCAUAUCACCAGUUCAAAUCUGGUCCCGGACA---
04939::Microseris_scapigera::AF061952                                               GUCGGGAUAGCUCAGUUGGUAGAGCAGAGGACUGAAAAUCCUCGUGUCACCAGUUCAAAUCUGGUUCCGGACA---
04940::Microseris_scapigera::AF061952                                               GUCGGGAUAGCUCAGUUGGUAGAGCAGAGGACUGAAAAUCUUCAUAUCACCAGUUCAAAUCUGGUCCCGGACA---
04978::Microseris_lanceolata::AF061954                                              GUCGGGAUAGCUCAGUUGGUAGAGCAGAGGACUGAAAAUCCUCGUGUCACCAGUUCAAAUCUGGUUCCGGACA---
04979::Microseris_lanceolata::AF061954                                              GUCGGGAUAGCUCAGUUGGUAGAGCAGAGGACUGAAAAUCUUCAUAUCACCAGUUCAAAUCUGGUUCCGGACA---
04980::Microseris_lanceolata::AF061954                                              GUCGGGAUAGCUCAGUUGGUAGAGCAGAGGACUGAAAAUCUUCAUAUCACCAGUUCAAAUCUGGUCCCGGACA---
04981::Saccharum_hybrid_cultivar_SP_80_3280::AE009947                               GUCAGGAUAGCUCAGUUGGUAGAGCAGAGGACUGAAAAUCCUCGUGUCACCAGUUCAAAUCUGGUUCCUGGCA---
04983::Microseris_lanceolata::AF049670                                              GUCGGGAUAGCUCAGUUGGUAGAGCAGAGGACUGAAAAUCCUCGUGUCACCAGUUCAAAUCUGGUUCCGGACAAGU
04986::Microseris_lanceolata::AF061956                                              GUCGGGAUAGCUCAGUUGGUAGAGCAGAGGACUGAAAAUCCUCGUGUCACCAGUUCAAAUCUGGUUCCGGACA---
04987::Microseris_lanceolata::AF061956                                              GUCGGGAUAGCUCAGUUGGUAGAGCAGAGGACUGAAAAUCCUCGUGUCACCAGUUCAAAUCUGGUUCCGGACA---
04988::Microseris_lanceolata::AF061956                                              GUCGGGAUAGCUCAGUUGGUAGAGCAGAGGACUGAAAAUCUUCAUAUCACCAGUUCAAAUCUGGUCCCGGACA---
05007::Microseris_sylvatica::AF079801                                               GUCGGGAUAGCUCAGUUGGUAGAGCAGAGGACUGAAAAUCCUCGUGUCACCAGUUCAAAUCUGGUUCCGGACA---
05008::Microseris_sylvatica::AF079801                                               GUCGGAAUAGCUCAGUUGGUAGAGCAGAGGACUUAAAAUCCUUAGAUCACCAGUUCAAAUCUGGUUCCGGACA---
05009::Microseris_sylvatica::AF079801                                               GUCGGGAUAGCUCAGUUGGUAGAGCAGAGGACUUAAAAUCCUUAGAUCACCAGUUCAAAUCUGGUUCCGGACA---
05010::Microseris_sylvatica::AF079801                                               GUCGGGAUAGCUCAGUUGGUAGAGCAGAGGACUGAAAAUCUUCAUAUCACCAGUUCAAAUCUGGUCCCGGACA---
05022::Uropappus_lindleyi::AF061948                                                 GUCGGGAUAGCUCAGUUGGUAGAGCAGAGGACUGAAAAUCCUCGUGUCACCAGUUCAAAUCUGGUUCCUGACA---
05023::Uropappus_lindleyi::AF061948                                                 GUCGGGAUAGCUCAGUUGGUAGAGCAGAGGACUGAAAAUCCUUAUAUCACCAGUUCAAAUCUGGUCCCUGACA---
05711::Mesostigma_viride::AF166114                                                  GCCGGGAUAGCUCAGUUGGUAGAGCAGAGGACUGAAAAUCCUCGUGUCACCAGUUCAAACCUGGUUCCUGGCA---
06044::Nymphaea_alba::AJ627251                                                      GUCGGGAUAGCUCAGCUGGUAGAGCAGAGGACUGAAAAUCCUCGUGUCACCAGUUCAAAUCUGGUUCCUGGCA---
06182::Orobanche_minor::AJ007725                                                    GUCGGGAUAGCUCAGUUGGUAGAGCAGAGGACUGAAAAUUCUCGUGUCACCAGUUCAAAUCUGGUUCCUGGCA---
06560::Atropa_belladonna::AJ316582                                                  GCCGGGAUAGCUCAGUUGGUAGAGCAGAGGACUGAAAAUCCUCGUGUCACCAGUUCAAAUCUGGUUCCUGGCA---
06589::Amborella_trichopoda::AJ506156                                               GUCGGGAUAGCUCAGCUGGUAGAGCAGAGGACUGAAAAUCCUCGUGUCACCAGUUCAAAUCUGGUUCCUGGCA---
06662::Prototheca_wickerhamii::AJ245645                                             GCCGAGAUAGCUCAGUCGGUAGAGCGGAAGACUGAAAAUCUUCGUGUCACCAGUUCAAGUCUGGUUCUUGGCA---
06725::Oenothera_elata_subsp._hookeri::AJ271079                                     GUCGGGAUAGCUCAGUUGGUAGAGCAGAGGACUGAAAAUCCUCGUGUCACCAGCUCAAACCUGGUUCCUGGCA---
06744::Chaetosphaeridium_globosum::AF494278                                         GCUAGGAUAGCUCAGUCGGUAGAGCAGAGGACUGAAAAUCCUCGUGUCACCAGUUCAAGCCUGGUUCCUGGCA---
06819::Calycanthus_floridus_var._glaucus::AJ428413                                  GUCGGGAUAGCUCAGCUGGUAGAGCAGAGGACUGAAAAUCCUCGUGUCACCAGUUCAAAUCUGGUUCCUGACA---
06938::Euglena_longa::AJ294725                                                      GCUAGUAUAGCUCAGUAGGUAGAGCAUAGGACUGAAAAUCCUUGUGUCAUCAGUUCAAAUCUGUUUGCUAGCA---
07042::Spinacia_oleracea::AJ400848                                                  GUCGGGAUAGCUCAGCUGGUAGAGCAGAGGACUGAAAAUCCUCGUGUCACCAGUUCAAAUCUGGUUCCUGGCA---
07093::Cucumis_sativus::AJ970307                                                    GCCGGGAUAGCUCAGUUGGUAGAGCAGAGGACUGAAAAUCCUCGUGUCACCAGUUCAAAUCUGGUUCUUGGCA---
07278::Acorus_calamus::AJ879453                                                     GCCGGGAUAGCUCAGUUGGUAGAGCAGAGGACUGAAAAUCCUCGUGUCACCAGUUCAAAUCUGGUUCCUGGCA---
07380::Solanum_lycopersicum::AM087200                                               GCCGGGAUAGCUCAGUUGGUAGAGCAGAGGACUGAAAAUCCUCGUGUCACCAGUUCAAAUCUGGUUCUUGGCA---
07469::Oryza_sativa::AC092750                                                       GUCAGGAUAGCUCAGUUGGUAGAGCAGAGGACUGAAAAUCCUCGUGUCACCAGUUCAAAUCUGGUUCCUGGCA---
07470::Neurospora_crassa::X02710                                                    GCGGGUUUAGCUC-GUUGGGAGAGCGUCAGACUGAA-AUCUGAAGGUCGUGUGUUCGAUCCACACAAACCGCACCA
07471::Schizosaccharomyces_pombe::Z97208                                            GUCGCAAUGGUGUAGUUGGGAGCAUGACAGACUGAAGAUCUGUUGGUCAUCGGUUCGAUCCCGGUUUGUGACA---
07473::Saccharomyces_cerevisiae::M10263                                             GCGGAUUUAGCUCAGUUGGGAGAGCGCCAGACUGAAGAUCUGGAGGUCCUGUGUUCGAUCCACAGAAUUCGCA---
07474::Saccharomyces_cerevisiae::M14867                                             GCGGACUUAGCUCAGUUGGGAGAGCGCCAGACUGAAAAUCUGGAGGUCCUGUGUUCGAUCCACAGAGUUCGCACCA
07475::Saccharomyces_pastorianus::X00655                                            GCGGAUUUAGCUCAGUUGGGAGAGCGCCAGACUGAAAAUCUGGAGGUCCUGUGUUCGAUCCACAGAAUUCGCACCA
07476::Arabidopsis_thaliana::AC011665                                               GCGGGGAUAGCUCAGUUGGGAGAGCGUCAGACUGAAGAUCUGAAGGUCGCGUGUUCGAUCCACGCUCACCGCA---
07477::Lupinus_luteus::K00345                                                       GCGGGGAUAGCUCAGUUGGGAGAGCGUCAGACUGAAAAUCUGAAGGUCACGUGUUCGAUCCACGUUCACCGCACCA
07478::Xenopus_laevis::K02849                                                       GCCGAAAUAGCUCAGUUGGGAGAGCGUUAGACUGAAGAUCUAAAGGUCCCUGGUUCGAUCCCGGGUUUCGGCACCA
07479::Drosophila_melanogaster::AC023722                                            GCCGAAAUAGCUCAGUUGGGAGAGCGUUAGACUGAAGAUCUAAAGGUCCCCGGUUCAAUCCCGGGUUUCGGCA---
07480::Drosophila_melanogaster::K00349                                              GCCGAAAUAGCUCAGUUGGGAGAGCGUUAGACUGAAGAUCUAAAGGUCCCCGGUUCAAUCCCGGGUUUCGGCACCA
07481::Homo_sapiens::AL662890                                                       GCCGAAAUAGCUCAGUUGGGAGAGCGUUAGACUGAAGAUCUAAAGGUCCCUGGUUCGAUCCCGGGUUUCGGCA---
07482::Rattus_norvegicus::M22764                                                    GCCGAAAUAGCUCAGUUGGGAGAGCGUUAGACUGAAGAUCUAAAGGUCCCUGGUUCGAUCCCGGGUUUCGGCA---
07483::Bos_taurus::K00352                                                           GCCGAAAUAGCUCAGUUGGGAGAGCGUUAGACUGAAGAUCUAAAGGUCCCUGGUUCAAUCCCGGGUUUCGGCACCA
07484::Salmonella_enterica_subsp._enterica_serovar_Paratyphi_A_str._ATCC::CP000026  GCCCGGAUAGCUCAGUCGGUAGAGCAGGGGAUUGAAAAUCCCCGUGUCCUUGGUUCGAUUCCGAGUCCGGGCA---
07485::Salmonella_enterica_subsp._enterica_serovar_Paratyphi_A_str._ATCC::CP000026  GCCCGGAUAGCUCAGUCGGUAGAGCAGGGGAUUGAAAAUCCCCGUGUCCUUGGUUCGAUUCCGAGUCCGGGCA---
07486::Salmonella_enterica_subsp._enterica_serovar_Choleraesuis_str.::AE017220      GCCCGGAUAGCUCAGUCGGUAGAGCAGGGGAUUGAAAAUCCCCGUGUCCUUGGUUCGAUUCCGAGUCCGGGCACCA
07487::Salmonella_enterica_subsp._enterica_serovar_Choleraesuis_str.::AE017220      GCCCGGAUAGCUCAGUCGGUAGAGCAGGGGAUUGAAAAUCCCCGUGUCCUUGGUUCGAUUCCGAGUCCGGGCACCA
07488::Caenorhabditis_briggsae::AC084470                                            GCCUCGAUAGCUCAGUUGGGAGAGCGUUAGACUGAAGAUCUAAAGGUCACCAGUUCGAUCCUGGUUCGGGGCA---
07489::Drosophila_melanogaster::AE013599                                            GCCGAAAUAGCUCAGUUGGGAGAGCGUUAGACUGAAGAUCUAAAGGUCCCCGGUUCAAUCCCGGGUUUCGGCA---
07490::Drosophila_melanogaster::AE013599                                            GCCGAAAUAGCUCAGUUGGGAGAGCGUUAGACUGAAGAUCUAAAGGUCCCCGGUUCAAUCCCGGGUUUCGGCA---
07491::Leishmania_tarentolae::AF016249                                              GCCGCGAUAGCUCAGUUGGGAGAGCGUCAGACUGAAGAUCUGAAGGUCCCUGGUUCGAUCCCGGGUCGCGGCA---
07492::Caenorhabditis_elegans::AF026206                                             GCCUCGAUAGCUCAGUUGGGAGAGCGUACGACUGAAGAUCGUAAGGUCACCAGUUCGAUCCUGGUUCGGGGCA---
07493::Drosophila_melanogaster::AE014297                                            GCCGAAAUAGCUCAGUUGGGAGAGCGUUAGACUGAAGAUCUAAAGGUCCCCGGUUCAAUCCCGGGUUUCGGCA---
07494::Dictyostelium_discoideum::AF310890                                           GCCUUAGUAGCUCAGUUGGUAGAGCGUGAGACUGAAGAUCUUAAGGUCGCUGGUUCGAUCCCGGCCUGAGGC----
07495::Plasmodium_falciparum_3D7::AL929352                                          GCCGUGAUAGCUCAGUUGGGAGAGCGUCAGACUGAAGAUCUGAAGGUCCCUGGUUCGAUCCCUGGUCACGGCA---
07496::Encephalitozoon_cuniculi_GB_M1::AL590443                                     GCUGGAUUAGCUCAGU-GGAAGAGCACUAGACUGAAGAUCUAGGUGUCCCCGGUUCGAACCCGGGAUCUAGCA---
07497::Toxoplasma_gondii::AM055943                                                  GCCGUGAUAGCUCAGUUGGGAGAGCGUCAGACUGAAGAUCUGAAGGUCCCUGGUUCGAUCCCGGGUCACGGCA---
07498::Bombyx_mori::K00348                                                          GCCGAAAUAGCUCAGUUGGGAGAGCGUUAGACUGAAGAUCUAAAGGUCCCUGGUUCAAUCCCGGGUUUCGGCACCA
07499::Drosophila_melanogaster::K00349                                              GCCGAAAUAGCUCAGUUGGGAGAGCGUUAGACUGAAGAUCUAAAGGUCCCCGGUUCAAUCCCGGGUUUCGGCACCA
07500::Caenorhabditis_elegans::L12018                                               GCCUCGAUAGCUCAGUUGGGAGAGCGUACGACUGAAGAUCGUAAGGUCACCAGUUCGAUCCUGGUUCGGGGCA---
07501::Caenorhabditis_elegans::L12018                                               GCCUCGAUAGCUCAGUUGGGAGAGCGUACGACUGAAGAUCGUAAGGUCACCAGUUCGAUCCUGGUUCGGGGCA---
07502::Bombyx_mori::K00347                                                          GCCGAAAUAGCUCAGUUGGGAGAGCGUUAGACUGAAGAUCUAAAGGUCCCUGGUUCGAUCCCGGGUUUCGGCACCA
07503::Caenorhabditis_elegans::L25598                                               GCCUCGAUAGCUCAGUUGGGAGAGCGUACGACUGAAGAUCGUAAGGUCACCAGUUCGAUCCUGGUUCGGGGCA---
07505::Plasmodium_falciparum::X95276                                                GUCAUAAUAGCUCAAU-GGUAGAGCAAUGGAUUGAAGAUCCAUGUGUUAUCAGUUCAAAUCUGAUUUUUGACA---
07506::Drosophila_melanogaster::V00234                                              GCCGAAAUAGCUCAGUUGGGAGAGCGUUAGACUGAAGAUCUAAAGGUCCCCGGUUCAAUCCCGGGUUUCGGCA---
07507::Caenorhabditis_elegans::U41539                                               GCCUCGAUAGCUCAGUUGGGAGAGCGUACGACUGAAGAUCGUAAGGUCACCAGUUCGAUCCUGGUUCGGGGCA---
07508::Dictyostelium_discoideum::X69483                                             GCCUUAGUAGCUCAGUUGGUAGAGCGUGAGACUGAAGAUCUUAAGGUCGCUGGUUCGAUCCCGGCCUGAGGCA---
07509::Caenorhabditis_elegans::U41020                                               GCCUCGAUAGCUCAGUUGGGAGAGCGUACGACUGAAGAUCGUAAGGUCACCAGUUCGAUCCUGGUUCGGGGCA---
07510::Podocoryne_carnea::X68436                                                    GCCGUGAUAGCUCAGUUGGGAGAGCGUCAGACUGAAGAUCUGAAGGUCCCUGGUUCAAUCCCGGGUCGCGGCACU-
07511::Caenorhabditis_elegans::U41022                                               GCCUCGAUAGCUCAGUUGGGAGAGCGUACGACUGAAGAUCGUAAGGUCACCAGUUCGAUCCUGGUUCGGGGCA---
07512::Caenorhabditis_elegans::U41275                                               GCCUCGAUAGCUCAGUUGGGAGAGCGUACGACUGAAGAUCGUAAGGUCACCAGUUCGAUCCUGGUUCGGGGCA---
07513::Caenorhabditis_elegans::U40409                                               GCCUCAAUAGCUCAGUUGGGAGAGCGUACGACUGAAGAUCGUAAGGUCACCAGUUCGAUCCUGGUUUGGGGCA---
07514::Oryctolagus_cuniculus::K00351                                                GCCGAAAUAGCUCAGUUGGGAGAGCGUUAGACUGAAGAUCUAAAGGUCCCUGGUUCGAUCCCGGGUUUCGGCACCA
07515::Bos_taurus::K00353                                                           GCCGAAAUAGCUCAGUUGGGAGAGCGUUAGACUGAAGAUCUAAAGGUCCCUGGUUCGAUCCCGGGUUUCGGCACCA
07516::Bos_taurus::K00352                                                           GCCGAAAUAGCUCAGUUGGGAGAGCGUUAGACUGAAGAUCUAAAGGUCCCUGGUUCAAUCCCGGGUUUCGGCACCA
07518::Lactobacillus_prophage_Lj965::AY459535                                       GGCAACUUAGCUCAGUAGGUAGAGCGUUAGAGUGAAGUUCUAAGUGUCGGUGGUUCGAUCCCAUCAGUUACCA---
07520::Arabidopsis_thaliana::AB028619                                               GCGGGGAUAGCUCAGUUGGGAGAGCGUCAGACUGAAGAUCUGAAGGUCGCGUGUUCGAUCCACGCUCACCGCAUUU
07521::Arabidopsis_thaliana::AC002560                                               GCGGGGAUAGCUCAGUUGGGAGAGCGUCAGACUGAAGAUCUGAAGGUCGCGUGUUCGAUCCACGCUCACCGCA---
07522::Arabidopsis_thaliana::AC007138                                               GCGGGGAUAGCUCAGUUGGGAGAGCGUCAGACUGAAGAUCUGAAGGUCGCGUGUUCGAUCCACGCUCACCGCA---
07523::Arabidopsis_thaliana::AB017059                                               GCGGGGAUAGCUCAGUUGGGAGAGCGUCAGACUGAAGAUCUGAAGGUCGCGUGUUCGAUCCACGCUCACCGCAUUG
07524::Arabidopsis_thaliana::AB017059                                               GCGGGGAUAGCUCAGUUGGGAGAGCGUCAGACUGAAGAUCUGAAGGUCGCGUGUUCGAUCCACGCUCACCGCAUUU
07525::Arabidopsis_thaliana::AB010695                                               GCGGGGAUAGCUCAGUUGGGAGAGCGUCAGACUGAAGAUCUGAAGGUCGCGUGUUCGAUCCACGCUCACCGCAUUU
07526::Arabidopsis_thaliana::AP000380                                               GCGGGGAUAGCUCAGUUGGGAGAGCGUCAGACUGAAGAUCUGAAGGUCGCGUGUUCGAUCCACGCUCACCGCAUUU
07527::Oryza_sativa__japonica_cultivar_group_::AP008207                             GCGGGGAUAGCUCAGUUGGGAGAGCGUCAGACUGAAGAUCUGAAGGUCGCGUGUUCGAUCCACGCUCACCGCA---
07528::Oryza_sativa__japonica_cultivar_group_::AP008207                             GCGGGGAUAGCUCAGUUGGGAGAGCGUCAGACUGAAGAUCUGAAGGUCGCGUGUUCGAUCCACGCUCACCGCA---
07529::Oryza_sativa__japonica_cultivar_group_::AP008207                             GUGGGGAUAGCUCAGUUGGGAGAGCGCCAGACUGAAGAUCUGAAGGUCGCGUGUUCGAUCCACGCUCACCGCA---
07530::Oryza_sativa__japonica_cultivar_group_::AP008207                             GUCAGGAUAGCUCAGUUGGUAGAGCAGAGGACUGAAAAUCCUCGUGUCACCAGUUCAAAUCUGGUUCCUGGCA---
07531::Oryza_sativa__japonica_cultivar_group_::AP008207                             GUCAGGAUAGCUCAGUUGGUAGAGCAGAGGACUGAAAAUCCUCGUGUCACCAGUUCAAAUCUGGUUCCUGGCA---
07532::Oryza_sativa__japonica_cultivar_group_::AP008207                             GCGGGGAUAGCUCAGUUGGGAGAGCGUCAGACUGAAGAUCUGAAGGUCGCGUGUUCGAUCCACGCUCACCGCA---
07533::Oryza_sativa__japonica_cultivar_group_::AP008207                             GCGGGGAUAGCUCAGUUGGGAGAGCGUCAGACUGAAGAUCUGAAGGUCGCGUGUUCGAUCCACGCUCACCGCA---
07534::Oryza_sativa__japonica_cultivar_group_::AP008211                             GCGGGGAUAGCUCAGUUGGGAGAGCGUCAGACUGAAGAUCUGAAGGUCGCGUGUUCGAUCCACGCUCACCGCA---
07535::Oryza_sativa__japonica_cultivar_group_::AP008210                             GCGGGGAUAGCUCAGUUGGGAGAGCGUCAGACUGAAGAUCUGAAGGUCGCGUGUUCGAUCCACGCUCACCGCA---
07536::Oryza_sativa__japonica_cultivar_group_::AP008210                             GCGGGGAUAGCUCAGCUGGGAGAGCGUCAGACUGAAGAUCUGAAGGUCGCGUGUUCGAUCCACGCUCACCGCA---
07537::Oryza_sativa__japonica_cultivar_group_::AP008208                             GCGGGGAUAGCUCAGUUGGGAGAGCGUCAGACUGAAGAUCUGAAGGUCGCGUGUUCGAUCCACGCUCACCGCA---
07538::Oryza_sativa__japonica_cultivar_group_::AP008208                             GCGGGGAUAGCUCAGUUGGGAGAGCGUCAGACUGAAGAUCUGAAGGUCGCGUGUUCGAUCCACGCUCACCGCA---
07539::Oryza_sativa__japonica_cultivar_group_::AP008216                             GUCAGGAUAGCUCAGUUGGUAGAGCAGAGGACUGAAAAUCCUCGUGUCACCAGUUCAAAUCUGGUUCCUGGCA---
07540::Oryza_sativa__japonica_cultivar_group_::AP008216                             GUCAGGAUAGCUCAGUUGGUAGAGCAGAGGACUGAAAAUCCUCGUGUCACCAGUUCAAAUCUGGUUCCUGGCA---
07541::Oryza_sativa__japonica_cultivar_group_::AP008213                             GCGGGGAUAGCUCAGUUGGGAGAGCGUCAGACUGAAGAUCUGAAGGUCGCGUGUUCGAUCCACGCUCACCGCA---
07542::Oryza_sativa__japonica_cultivar_group_::AP008214                             GCGGGGAUAGCUCAGUUGGGAGAGCGUCAUACUGAAGAUCUGAAGGUCGCGUGUUCGAUCCACGCUCACCGCA---
07543::Oryza_sativa__japonica_cultivar_group_::AP008218                             GUCAGGAUAGCUCAGUUGGUAGAGCAGAGGACUGAAAAUCCUCGUGUCACCAGUUCAAAUCUGGUUCCUGGCA---
07544::Oryza_sativa__japonica_cultivar_group_::AP008218                             GUCAGGAUAGAUCAGUUGGUAGAGCAGAGGACUGAAAAUCCUCGUGUCACCAGUUCAAAUCUGGUUCCUGGCA---
07545::Oryza_sativa__japonica_cultivar_group_::AP008215                             GCGGGGAUAGCUCAGUUGGGAGAGCGUCAGACUGAAGAUCUGAAGGUCGCGUGUUCGAUCCACGCUCACCGCA---
07570::Oryza_sativa__japonica_cultivar_group_::AC074232                             GUCAGGAUAGCUCAGUUGGUAGAGCAGAGGACUGAAAAUCCUCGUGUCACCAGUUCAAAUCUGGUUCCUGGCA---
07571::Candida_glabrata_CBS_138::CR380957                                           GCGGUUUUAGCUCAGUUGGGAGAGCGCCAGACUGAAGUUCUGGAGGUCCUGUGUUCGAUCCACAGAAAUCGCA---
07572::Candida_glabrata_CBS_138::CR380957                                           GCGGUUUUAGCUCAGUUGGGAGAGCGCCAGACUGAAGUUCUGGAGGUCCUGUGUUCGAUCCACAGAAAUCGCA---
07573::Yarrowia_lipolytica_CLIB122::CR382129                                        GCGGAUUUAGCUCAGUUGGGAGAGCGCCAGACUGAAGAUCUGGAGGUCCUGUGUUCAAUCCACAGAAUUCGCA---
07574::Candida_glabrata_CBS_138::CR380952                                           GCGGUUUUAGCUCAGUUGGGAGAGCGCCAGACUGAAGUUCUGGAGGUCCUGUGUUCGAUCCACAGAAAUCGCA---
07575::Candida_glabrata_CBS_138::CR380952                                           GCGGUUUUAGCUCAGUUGGGAGAGCGCCAGACUGAAGUUCUGGAGGUCCUGUGUUCGAUCCACAGAAAUCGCA---
07576::Yarrowia_lipolytica_CLIB122::CR382127                                        GCGGAUUUAGCUCAGUUGGGAGAGCGCCAGACUGAAGAUCUGGAGGUCCUGUGUUCGAUCCACAGAAUUCGCA---
07577::Yarrowia_lipolytica_CLIB122::CR382127                                        GCGGAUUUAGCUCAGUUGGGAGAGCGCCAGACUGAAGAUCUGGAGGUCCUGUGUUCGAUCCACAGAAUUCGCA---
07578::Yarrowia_lipolytica_CLIB122::CR382127                                        GCGGAUUUAGCUCAGUUGGGAGAGCGCCAGACUGAAGAUCUGGAGGUCCUGUGUUCGAUCCACAGAAUUCGCA---
07579::Yarrowia_lipolytica_CLIB122::CR382127                                        GCGGAUUUAGCUCAGUUGGGAGAGCGCCAGACUGAAGAUCUGGAGGUCCUGUGUUCGAUCCACAGAAUUCGCA---
07580::Yarrowia_lipolytica_CLIB122::CR382127                                        GCGGAUUUAGCUCAGUUGGGAGAGCGCCAGACUGAAGAUCUGGAGGUCCUGUGUUCGAUCCACAGAAUUCGCA---
07581::Yarrowia_lipolytica_CLIB122::CR382127                                        GCGGAUUUAGCUCAGUUGGGAGAGCGCCAGACUGAAGAUCUGGAGGUCCUGUGUUCGAUCCACAGAAUUCGCA---
07582::Yarrowia_lipolytica_CLIB122::CR382127                                        GCGGAUUUAGCUCAGAUGGGAGAGCGCCAGACUGAAGAUCUGGAGGUCCUGUGUUCGAUCCACAGAAUUCGCA---
07583::Yarrowia_lipolytica_CLIB122::CR382127                                        GCGGAUUUAGCUCAGAUGGGAGAGCGCCAGACUGAAGAUCUGGAGGUCCUGUGUUCGAUCCACAGAAUUCGCA---
07584::Debaryomyces_hansenii_CBS767::CR382137                                       GCGGAUUUAGCUCAGUUGGGAGAGCGUCAGACUGAAGAUCUGAAGGUCCUGUGUUCGAUCCACAGAAUUCGCA---
07585::Debaryomyces_hansenii_CBS767::CR382137                                       GCGGAUUUAGCUCAGUUGGGAGAGCGUCAGACUGAAGAUCUGAAGGUCCUGUGUUCGAUCCACAGAAUUCGCA---
07586::Debaryomyces_hansenii_CBS767::CR382137                                       GCGGAUUUAGCUCAGUUGGGAGAGCGUCAGACUGAAGAUCUGAAGGUCCUGUGUUCGAUCCACAGAAUUCGCA---
07587::Kluyveromyces_lactis_NRRL_Y_1140::CR382122                                   GCUGCUUUAGCUCAGUUGGGAGAGCGUAUGACUGAAGUUCAUAAGGUCCUGUGUUCGAUCCACAGAAGCAGCA---
07588::Yarrowia_lipolytica_CLIB122::CR382132                                        GCGGAUUUAGCUCAGUUGGGAGAGCGCCAGACUGAAGCUCUGGAGGUCCUGUGUUCGAUCCACAGAAUUCGCA---
07589::Yarrowia_lipolytica_CLIB122::CR382132                                        GCGGAUUUAGCUCAGUUGGGAGAGCGCCAGACUGAAGAUCUGGAGGUCCUGUGUUCGAUCCACAGAAUUCGCA---
07590::Yarrowia_lipolytica_CLIB122::CR382130                                        GCGGAUUUAGCUCAGUUGGGAGAGCGCCAGACUGAAGAUCUGGAGGUCCUGUGUUCGAUCCACAGAAUUCGCA---
07591::Yarrowia_lipolytica_CLIB122::CR382130                                        GCGGAUUUAGCUCAGUUGGGAGAGCGCCAGACUGAAGAUCUGGAGGUCCUGUGUUCGAUCCACAGAAUUCGCA---
07592::Debaryomyces_hansenii_CBS767::CR382134                                       GCGGAUUUAGCUCAGUUGGGAGAGCGUCAGACUGAAGAUCUGAAGGUCCUGUGUUCGAUCCACAGAAUUCGCA---
07593::Debaryomyces_hansenii_CBS767::CR382138                                       GCGGAUUUAGCUCAGUUGGGAGAGCGUCAGACUGAAGAUCUGAAGGUCCUGUGUUCGAUCCACAGAAUUCGCA---
07594::Debaryomyces_hansenii_CBS767::CR382138                                       GCGGAUUUAGCUCAGUUGGGAGAGCGUCAGACUGAAGAUCUGAAGGUCCUGUGUUCGAUCCACAGAAUUCGCA---
07595::Debaryomyces_hansenii_CBS767::CR382139                                       GCGGAUUUAGCUCAGUUGGGAGAGCGUCAGACUGAAGAUCUGAAGGUCCUGUGUUCGAUCCACAGAAUUCGCA---
07596::Debaryomyces_hansenii_CBS767::CR382139                                       GCGGAUUUAGCUCAGUUGGGAGAGCGUCAGACUGAAGAUCUGAAGGUCCUGUGUUCGAUCCACAGAAUUCGCA---
07597::Kluyveromyces_lactis_NRRL_Y_1140::CR382125                                   GCUGCUUUAGCUCAGUUGGGAGAGCGUAUGACUGAAGUUCAUAAGGUCCUGUGUUCGAUCCACAGAAGCAGCA---
07598::Kluyveromyces_lactis_NRRL_Y_1140::CR382125                                   GCUGCUUUAGCUCAGUUGGGAGAGCGUAUGACUGAAGUUCAUAAGGUCCUGUGUUCGAUCCACAGAAGCAGCA---
07599::Kluyveromyces_lactis_NRRL_Y_1140::CR382125                                   GCUGCUUUAGCUCAGUUGGGAGAGCGUAUGACUGAAGUUCAUAAGGUCCUGUGUUCGAUCCACAGAAGCAGCA---
07600::Yarrowia_lipolytica_CLIB122::CR382131                                        GCGGAUUUAGCUCAGUUGGGAGAGCGCCAGACUGAAGAUCUGGAGGUCCUGUGUUCGAUCCACAGAAUUCGCA---
07601::Yarrowia_lipolytica_CLIB122::CR382131                                        GCGGAUUUAGCUCAGUUGGGAGAGCGCCAGACUGAAGAUCUGGAGGUCCUGUGUUCGAUCCACAGAAUUCGCA---
07602::Kluyveromyces_lactis_NRRL_Y_1140::CR382123                                   GCUGCUUUAGCUCAGUUGGGAGAGCGUAUGACUGAAGUUCAUAAGGUCCUGUGUUCGAUCCACAGAAGCAGCA---
07603::Yarrowia_lipolytica_CLIB122::CR382128                                        GCGGAUUUAGCUCAGUUGGGAGAGCGCCAGACUGAAGUUCUGGAGGUCCUGUGUUCGAUCCACAGAAUUCGCA---
07604::Yarrowia_lipolytica_CLIB122::CR382128                                        GCGGAUUUAGCUCAGUUGGGAGAGCGCCAGACUGAAGAUCUGGAGGUCCUGUGUUCGAUCCACAGAAUUCGCA---
07648::Saccharomyces_cerevisiae::J01369                                             GCGGAUUUAGCUCAGUUGGGAGAGCGCCAGACUGAAGAUCUGGAGGUCCUGUGUUCGAUCCACAGAAUUCGCA---
07649::Neurospora_crassa::X02710                                                    GCGGGUUUAGCUCAGUUGGGAGAGCGUCAGACUGAAGAUCUGAAGGUCGUGUGUUCGAUCCACACAAACCGCACCA
07650::Schizosaccharomyces_pombe::K00344                                            GUCGCAAUGGUGUAGUUGGGAGCAUGACAGACUGAAGAUCUGUUGGUCAUCGGUUCGAUCCCGGUUUGUGACACCA
07651::Triticum_sp.::M10212                                                         GCGGGGAUAGCUCAGUUGGGAGAGCGUCAGACUGAAGAUCUGAAGGUCGCGUGUUCGAUCCACGCUCACCGCACCA
07652::Scenedesmus_obliquus::M25610                                                 GGCUUGAUAGCUCAGCUGGGAGAGCGUUAGACUGAAGAUCUACAGG-CCCCAGUUCGAUCCUGGGUCAGGCCACCA
07653::Lupinus_luteus::K00345                                                       GCGGGGAUAGCUCAGUUGGGAGAGCGUCAGACUGAAGAUCUGAAGGUCACGUGUUCGAUCCACGUUCACCGCACCA
07654::Saccharomyces_cerevisiae::M10740                                             GCGGAUUUAGCUCAGUUGGGAGAGCGCCAGACUGAAGAUUUGGAGGUCCUGUGUUCGAUCCACAGAAUUCGCACCA
07655::Neurospora_crassa::J01251                                                    GCGGGUUUAGCUCAGUUGGGAGAGCGUCAGACUGAAGAUCUGAAGGUCGUGUGUUCGAUCCACACAAACCGCA---
07656::Saccharomyces_cerevisiae::M14856                                             GCGGAUUUAGCUCAGUUGGGAGAGCGCCAGACUGAAGAUCUGGAGGUCCUGUGUUCGAUCCACAGAAUUCGCACCA
07657::Saccharomyces_cerevisiae::J01367                                             GCGGAUUUAGCUCAGUUGGGAGAGCGCCAGACUGAAGAUCUGGAGGUCCUGUGUUCGAUCCACAGAAUUCGCA---
07658::Triticum_aestivum::K01554                                                    GCGGGGAUAGCUCAGUUGGGAGAGCGUCAGACUGAA-AUCUGAAGGUCGCGUGUUCGAUCCACGCUCACCGCACCA
07659::Arabidopsis_thaliana::X15753                                                 GCGGGGAUAGCUCAGUUGGGAGAGCGUCAGACUGAAGAUCUGAAGGUCGCGUGUUCGAUCCACGCUCACCGCA---
07660::Lupinus_luteus::K00346                                                       GCGGGGAUAGCUCAGUUGGGAGAGCGUCAGACUGAAGAUCUGAAGGUCCCGUGUUCGAUCCACGGUCACCGCACCA
07661::Saccharomyces_cerevisiae::M14867                                             GCGGACUUAGCUCAGUUGGGAGAGCGCCAGACUGAAGAUCUGGAGGUCCUGUGUUCGAUCCACAGAGUUCGCACCA
07662::Arabidopsis_thaliana::X15754                                                 GCGGGGAUAGCUCAGUUGGGAGAGCGUCAGACUGAAGAUCUGAAGGUCGCGUGUUCGAUCCACGCUCACCGCA---
07663::Brassica_napus::X00961                                                       GCGGGGAUAGCUCAGUUGGGAGAGCGUCAGACUGAA-AUCUGAAGGUCGCGUGUUCGAUCCACGCUCACCGCACCA
07664::Saccharomyces_pastorianus::X00655                                            GCGGAUUUAGCUCAGUUGGGAGAGCGCCAGACUGAA-AUCUGGAGGUCCUGUGUUCGAUCCACAGAAUUCGCACCA
07665::Schizosaccharomyces_pombe::X00242                                            GUCGCAAUGGUGUAGUUGGGAGCAUGACAGACUGAAGAUCUGUUGGUCAUCGGUUCGAUCCCGGUUUGUGACA---
07666::Saccharomyces_cerevisiae::M10263                                             GCGGAUUUAGCUCAGUUGGGAGAGCGCCAGACUGAAGAUCUGGAGGUCCUGUGUUCGAUCCACAGAAUUCGCACCA
07667::Saccharomyces_cerevisiae::J01368                                             GCGGAUUUAGCUCAGUUGGGAGAGCGCCAGACUGAAGAUCUGGAGGUCCUGUGUUCGAUCCACAGAAUUCGCA---
07668::Saccharomyces_cerevisiae::K01553                                             GCGGAUUUAGCUCAGUUGGGAGAGCGCCAGACUGAAGAUCUGGAGGUCCUGUGUUCGAUCCACAGAAUUCGCACCA
07669::Arabidopsis_thaliana::X15755                                                 GCGGGGAUAGCUCAGUUGGGAGAGCGUCAGACUGAAGAUCUGAAGGUCGCGUGUUCGAUCCACGCUCACCGCA---
07670::Schizosaccharomyces_pombe::Z97208                                            GUCGCAAUGGUGUAGUUGGGAGCAUGACAGACUGAAGAUCUGUUGGUCAUCGGUUCGAUCCCGGUUUGUGACA---
07671::Medicago_truncatula::AC160516                                                GUCGGGAUAGCUCAGCUGGUAGAGCAGAGGACUGAAAAUCCUCGUGUCACCAGUUCAAAUCUGGUUCCCGGCG---
07672::Ashbya_gossypii_ATCC_10895::AE016818                                         GCGGAUUUAGCUCAGUUGGGAGAGCGCCAGACUGAAGAUCUGGAGGUCCUGUGUUCGAUCCACAGAAUUCGCA---
07673::Arabidopsis_thaliana::AF071527                                               GCGGGGAUAGCUCAGUUGGGAGAGCGUCAGACUGAAGAUCUGAAGGUCGCGUGUUCGAUCCACGCUCACCGCA---
07674::Ashbya_gossypii_ATCC_10895::AE016817                                         GCGGAUUUAGCUCAGUUGGGAGAGCGCCAGACUGAAGAUCUGGAGGUCCUGUGUUCGAUCCACAGAAUUCGC----
07676::Zea_mays::AF434192                                                           GUCAGGAUAGCUUAGUUGAUAGAGCAGAGGACUAAAAAUCCUCGUGUCACCCGUUCAAAUCUGGUUCCUGGCA---
07681::Schizosaccharomyces_pombe::AL033385                                          GUCGCGAUGGUGUAGUUGGGAGCAUGACAGACUGAAGAUCUGUUGGUCAUCGGUUCGAUCCCGGUUCGUGACA---
07682::Schizosaccharomyces_pombe::AL132870                                          GUCGCAAUGGUGUAGUUGGGAGCAUGACAGACUGAAGAUCUGUUGGUCAUCGGUUCGAUCCCGGUUUGUGACA---
07683::Schizosaccharomyces_pombe::AL023705                                          GUCGCAAUGGUGUAGUUGGGAGCAUGACAGACUGAAGAUCUGUUGGUCAUCGGUUCGAUCCCGGUUUGUGACA---
07684::Schizosaccharomyces_pombe::AL353014                                          GUCGCAAUGGUGUAGUUGGGAGCAUGACAGACUGAAGAUCUGUUGGUCAUCGGUUCGAUCCCGGUUUGUGACA---
07685::Arabidopsis_thaliana::AL030978                                               GCGGGGAUAGCUCAGUUGGGAGAGCGUCAGACUGAAGAUCUGAAGGUCGCGUGUUCGAUCCACGCUCACCGCA---
07686::Arabidopsis_thaliana::AL161571                                               GCGGGGAUAGCUCAGUUGGGAGAGCGUCAGACUGAAGAUCUGAAGGUCGCGUGUUCGAUCCACGCUCACCGCA---
07713::Homo_sapiens::M17620                                                         GCCGAAAUAGCUCAGUUGGGAGAGCGUUAGACUGAAGAUCUAAAGGUCCCUGGUUCGAUCCCGGGUUUCGGCA---
07714::Homo_sapiens::M17622                                                         GCCGAAAUAGCUCAGUUGGGAGAGCGUUAGACUGAAGAUCUAAAGGUCCCUGGUUCAAUCCCGGGUUUCGGCA---
07715::Homo_sapiens::K00350                                                         GCCGAAAUAGCUCAGUUGGGAGAGCGUUAGACUGAAGAUCUAAAGGUCCCUGGUUCGAUCCCGGGUUUCGGCACCA
07716::Mus_musculus::AC140286                                                       GCCGAAAUAGCUCAGUUGGGAGAGCGUUAGACUGAAGAUCUAAAGGUCCCUGGUUCGAUCCCGGGUUUCGGCA---
07717::Mus_musculus::AC138330                                                       GCCGAAAUAGCUCAGUUGGGAGAGCGUUAGACUGAAGAUCUAAAGGUCCCUGGUUCGAUCCCGGGUUUCGGCA---
07718::Mus_musculus::K02684                                                         GCCGAAAUAGCUCAGUUGGGAGAGCGUUAGACUGAAGAUCUAAAGGUCCCUGGUUCGAUCCCGGGUUUCGGCACCA
07719::Mus_musculus::K02685                                                         GCCGAAAUAGCUCAGUUGGGAGAGCGUUAGACUGAAGAUCUAAAGGUCCCUGGUUCGAUCCCGGGUUUCGGCACCA
07720::Rattus_norvegicus::M22764                                                    GCCGAAAUAGCUCAGUUGGGAGAGCGUUAGACUGAAGAUCUAAAGGUCCCUGGUUCGAUCCCGGGUUUCGGCA---
07721::Mus_musculus::K02686                                                         GCCGAAAUAGCUCAGUUGGGAGAGCGUUAGACUGAAGAUCUAAAGGUCCCUGGUUCGAUCCCGGGUUUCGGCACCA
07722::Mus_musculus::AC124464                                                       GCCGAAAUAGCUCAGUUGGGAGAGCGUUAGACUGAAGAUCUAAAGGUCCCUGGUUCGAUCCCGGGUUUCGGCA---
07723::Mus_musculus::AC124464                                                       GCUGAAAUAGCUCAGUUGGGAGAGCGUUAGACUGAAGAUCUAAAGGUCCCUGGUUCGAUCCCGGGUUUCAGCA---
07724::synthetic_construct::M13684                                                  GCCCGGAUAGCUCAGUCGGUAGAGCAGGGGAUUCUAAAUCCCCGUGUCCUUGGUUCGAUUCCGAGUCCGGGCA---
07725::Xenopus_laevis::K00636                                                       GCCGAAAUAGCUCAGUUGGGAGAGCGUUAGACUGAAGAUCUAAAGGUCCCUGGUUCGAUCCCGGGUUUCGGCA---
07726::Xenopus_laevis::Y00430                                                       GCCGAAAUAGCUCAGUUGGGAGAGCGUUAGACUGAAGAUCUAAAGGUCCCUGGUUCGAUCCCGGGUUUCGGCA---
07727::Xenopus_laevis::K02849                                                       GCCGAAAUAGCUCAGUUGGGAGAGCGUUAGACUGAAGAUCUAAAGGUCCCUGGUUCGAUCCCGGGUUUCGGCACCA
07728::Gallus_gallus::Z14958                                                        GCCGAAAUAGCUCAGUUGGGAGAGCGUUAGACUGAAGAUCUAAAGGUCCCUGGUUCGAUCCCGGGUUUCGGCAG--
//
