# Supplementary material for: Evolutionary Evidence for Alternative Structure in RNA Sequence Co-variation
Source: PLoS Comput Biol. 2013 Jul 25;9(7):e1003152. doi: 10.1371/journal.pcbi.1003152 (PMC3723493; doi:10.1371/journal.pcbi.1003152)
Supplement: Table S1 — MI and inconsistency scores for all pairs (in excel spreadsheet format) for Riboswitch illustrated in Figure 1. (XLS) [file pcbi.1003152.s009.xls]

## Sheet: Mutual_Information
-	A	A	U	U	A	A	U	A	A	G	A	U	A	C	A	C	U	C	G	U	A	U	A	A	U	A	U	C	G	G	G	G	A	U	A	U	G	G	C	C	C	G	A	A	A	G	U	U	U
A	-	-	0.0589	0.1311	-	-	0.3607	-	-	-	-	0.0758	-	-	-	-	0.0081	-	-	0.0047	-	0.0047	-	-	0.1113	-	0	-	-	-	-	-	-	0.0031	-	0.0213	-	-	-	-	-	-	-	-	-	-	0.0047	0.003	0.0047
A	-	-	0.1404	0.1206	-	-	0.4316	-	-	-	-	0.333	-	-	-	-	0	-	-	0.0037	-	0.0037	-	-	0.1943	-	0	-	-	-	-	-	-	0.007	-	0.0138	-	-	-	-	-	-	-	-	-	-	0.0037	0.0241	0.0037
U	0.0589	0.1404	-	-	0.0349	0.1785	-	0.5459	0	0	0.3353	-	0.1855	-	0	-	-	-	0.0257	-	0.1484	-	0.0024	0.209	-	0.1238	-	-	0	0.1344	0	0	0.0032	-	0.024	-	0.0027	0.0027	-	-	-	0.0198	0.0912	0.2233	0.0432	0.0027	-	-	-
U	0.1311	0.1206	-	-	0	0.1907	-	0	0.3317	0.4173	0	-	0.0813	-	0.5877	-	-	-	0.0042	-	0.13	-	0.0022	0.054	-	0	-	-	0.047	0.1114	0	0.0006	0.0019	-	0.0999	-	0.0023	0.0023	-	-	-	0.0064	0	0	0.06	0.0023	-	-	-
A	-	-	0.0349	0	-	-	0.07	-	-	-	-	0.1787	-	-	-	-	0.0334	-	-	0.005	-	0.005	-	-	0.0964	-	0	-	-	-	-	-	-	0.0236	-	0.0299	-	-	-	-	-	-	-	-	-	-	0.005	0.036	0.005
A	-	-	0.1785	0.1907	-	-	0.372	-	-	-	-	0.0508	-	-	-	-	0.0039	-	-	0.0048	-	0.0048	-	-	0.1097	-	0	-	-	-	-	-	-	0.0094	-	0.0265	-	-	-	-	-	-	-	-	-	-	0.0048	0	0.0048
U	0.3607	0.4316	-	-	0.07	0.372	-	0.0826	0	0	0.1866	-	0.4019	-	0	-	-	-	0.0067	-	0.2445	-	0.004	0.2273	-	0.0008	-	-	0.1624	0.2063	0.0448	0.0023	0.0127	-	0.1808	-	0.0041	0.0041	-	-	-	0.0296	0.0154	0.1561	0.1167	0.0041	-	-	-
A	-	-	0.5459	0	-	-	0.0826	-	-	-	-	0	-	-	-	-	0	-	-	0.0028	-	0.0028	-	-	0	-	0.5236	-	-	-	-	-	-	0	-	0	-	-	-	-	-	-	-	-	-	-	0.0028	0	0.0028
A	-	-	0	0.3317	-	-	0	-	-	-	-	0.0224	-	-	-	-	0.0055	-	-	0.0027	-	0.0027	-	-	0.0466	-	0	-	-	-	-	-	-	0	-	0	-	-	-	-	-	-	-	-	-	-	0.0027	0	0.0027
G	-	-	0	0.4173	-	-	0	-	-	-	-	0	-	0.0544	-	0.5533	0	0.0047	-	0.0038	-	0.0038	-	-	0	-	0	0.0242	-	-	-	-	-	0.0016	-	0.0199	-	-	0.0078	0	0	-	-	-	-	-	0.0038	0	0.0038
A	-	-	0.3353	0	-	-	0.1866	-	-	-	-	0	-	-	-	-	0	-	-	0.0031	-	0.0031	-	-	0.0599	-	0.3722	-	-	-	-	-	-	0.0055	-	0	-	-	-	-	-	-	-	-	-	-	0.0031	0	0.0031
U	0.0758	0.333	-	-	0.1787	0.0508	-	0	0.0224	0	0	-	0.1027	-	0.0019	-	-	-	0.0134	-	0	-	0.0041	0.1266	-	0.0789	-	-	0.1661	0	0.2658	0.0097	0.025	-	0.0342	-	0.0043	0.0043	-	-	-	0.0353	0.0231	0.0203	0.013	0.0043	-	-	-
A	-	-	0.1855	0.0813	-	-	0.4019	-	-	-	-	0.1027	-	-	-	-	0.0371	-	-	0.0045	-	0.0045	-	-	0.16	-	0	-	-	-	-	-	-	0.025	-	0.0501	-	-	-	-	-	-	-	-	-	-	0.0045	0.0413	0.0045
C	-	-	-	-	-	-	-	-	-	0.0544	-	-	-	-	-	-	-	-	0	-	-	-	-	-	-	-	-	-	0.0119	0	0.1588	0.2299	-	-	-	-	0.0047	0.0047	-	-	-	0.0551	-	-	-	0.0047	-	-	-
A	-	-	0	0.5877	-	-	0	-	-	-	-	0.0019	-	-	-	-	0.0235	-	-	0.0035	-	0.0035	-	-	0	-	0	-	-	-	-	-	-	0	-	0.0092	-	-	-	-	-	-	-	-	-	-	0.0035	0.0061	0.0035
C	-	-	-	-	-	-	-	-	-	0.5533	-	-	-	-	-	-	-	-	0	-	-	-	-	-	-	-	-	-	0	0	0	0	-	-	-	-	0.004	0.004	-	-	-	0	-	-	-	0.004	-	-	-
U	0.0081	0	-	-	0.0334	0.0039	-	0	0.0055	0	0	-	0.0371	-	0.0235	-	-	-	0	-	0	-	0.0055	0.0104	-	0.0322	-	-	0	0	0	0	0.004	-	0	-	0.0058	0.0058	-	-	-	0.0015	0.0322	0.0339	0.0113	0.0058	-	-	-
C	-	-	-	-	-	-	-	-	-	0.0047	-	-	-	-	-	-	-	-	0.0198	-	-	-	-	-	-	-	-	-	0.0015	0.0142	0.039	0.1248	-	-	-	-	0.0058	0.0058	-	-	-	0.0585	-	-	-	0.0058	-	-	-
G	-	-	0.0257	0.0042	-	-	0.0067	-	-	-	-	0.0134	-	0	-	0	0	0.0198	-	0.0058	-	0.0058	-	-	0.0358	-	0	0.065	-	-	-	-	-	0.0057	-	0.0081	-	-	0.0456	0	0.3619	-	-	-	-	-	0.0058	0.0057	0.0058
U	0.0047	0.0037	-	-	0.005	0.0048	-	0.0028	0.0027	0.0038	0.0031	-	0.0045	-	0.0035	-	-	-	0.0058	-	0.0051	-	0.0058	0.0047	-	0.0031	-	-	0.0052	0.0052	0.005	0.0058	0.0057	-	0.0049	-	0.0058	0.0058	-	-	-	0.0057	0.0032	0.0051	0.005	0.0058	-	-	-
A	-	-	0.1484	0.13	-	-	0.2445	-	-	-	-	0	-	-	-	-	0	-	-	0.0051	-	0.0051	-	-	0.1636	-	0	-	-	-	-	-	-	0.018	-	0	-	-	-	-	-	-	-	-	-	-	0.0051	0	0.0051
U	0.0047	0.0037	-	-	0.005	0.0048	-	0.0028	0.0027	0.0038	0.0031	-	0.0045	-	0.0035	-	-	-	0.0058	-	0.0051	-	0.0058	0.0047	-	0.0031	-	-	0.0052	0.0052	0.005	0.0058	0.0057	-	0.0049	-	0.0058	0.0058	-	-	-	0.0057	0.0032	0.0051	0.005	0.0058	-	-	-
A	-	-	0.0024	0.0022	-	-	0.004	-	-	-	-	0.0041	-	-	-	-	0.0055	-	-	0.0058	-	0.0058	-	-	0.0046	-	0.0029	-	-	-	-	-	-	0.0057	-	0.0055	-	-	-	-	-	-	-	-	-	-	0.0058	0.0054	0.0058
A	-	-	0.209	0.054	-	-	0.2273	-	-	-	-	0.1266	-	-	-	-	0.0104	-	-	0.0047	-	0.0047	-	-	0.2551	-	0	-	-	-	-	-	-	0.0259	-	0.0427	-	-	-	-	-	-	-	-	-	-	0.0047	0.001	0.0047
U	0.1113	0.1943	-	-	0.0964	0.1097	-	0	0.0466	0	0.0599	-	0.16	-	0	-	-	-	0.0358	-	0.1636	-	0.0046	0.2551	-	0	-	-	0.06	0.1176	0	0	0.0173	-	0.1139	-	0.005	0.005	-	-	-	0.0458	0	0.134	0.1614	0.005	-	-	-
A	-	-	0.1238	0	-	-	0.0008	-	-	-	-	0.0789	-	-	-	-	0.0322	-	-	0.0031	-	0.0031	-	-	0	-	0.6537	-	-	-	-	-	-	0.0235	-	0.0533	-	-	-	-	-	-	-	-	-	-	0.0031	0.0362	0.0031
U	0	0	-	-	0	0	-	0.5236	0	0	0.3722	-	0	-	0	-	-	-	0	-	0	-	0.0029	0	-	0.6537	-	-	0.0809	0	0	0	0.0119	-	0	-	0.0032	0.0032	-	-	-	0	1.0869	0	0	0.0032	-	-	-
C	-	-	-	-	-	-	-	-	-	0.0242	-	-	-	-	-	-	-	-	0.065	-	-	-	-	-	-	-	-	-	0.0257	0.0103	0.016	0.0185	-	-	-	-	0.0057	0.0057	-	-	-	0.1773	-	-	-	0.0057	-	-	-
G	-	-	0	0.047	-	-	0.1624	-	-	-	-	0.1661	-	0.0119	-	0	0	0.0015	-	0.0052	-	0.0052	-	-	0.06	-	0.0809	0.0257	-	-	-	-	-	0.0191	-	0.0113	-	-	0.1972	0.003	0.3261	-	-	-	-	-	0.0052	0.0028	0.0052
G	-	-	0.1344	0.1114	-	-	0.2063	-	-	-	-	0	-	0	-	0	0	0.0142	-	0.0052	-	0.0052	-	-	0.1176	-	0	0.0103	-	-	-	-	-	0.0012	-	0	-	-	0.0165	0.3536	0	-	-	-	-	-	0.0052	0.0045	0.0052
G	-	-	0	0	-	-	0.0448	-	-	-	-	0.2658	-	0.1588	-	0	0	0.039	-	0.005	-	0.005	-	-	0	-	0	0.016	-	-	-	-	-	0.0114	-	0.06	-	-	0.2173	0	0.1993	-	-	-	-	-	0.005	0	0.005
G	-	-	0	0.0006	-	-	0.0023	-	-	-	-	0.0097	-	0.2299	-	0	0	0.1248	-	0.0058	-	0.0058	-	-	0	-	0	0.0185	-	-	-	-	-	0.0054	-	0.0068	-	-	0.1041	0.1853	0	-	-	-	-	-	0.0058	0	0.0058
A	-	-	0.0032	0.0019	-	-	0.0127	-	-	-	-	0.025	-	-	-	-	0.004	-	-	0.0057	-	0.0057	-	-	0.0173	-	0.0119	-	-	-	-	-	-	0.0346	-	0.004	-	-	-	-	-	-	-	-	-	-	0.0057	0.0036	0.0057
U	0.0031	0.007	-	-	0.0236	0.0094	-	0	0	0.0016	0.0055	-	0.025	-	0	-	-	-	0.0057	-	0.018	-	0.0057	0.0259	-	0.0235	-	-	0.0191	0.0012	0.0114	0.0054	0.0346	-	0.0176	-	0.0057	0.0057	-	-	-	0.0227	0	0.0013	0.0185	0.0057	-	-	-
A	-	-	0.024	0.0999	-	-	0.1808	-	-	-	-	0.0342	-	-	-	-	0	-	-	0.0049	-	0.0049	-	-	0.1139	-	0	-	-	-	-	-	-	0.0176	-	0	-	-	-	-	-	-	-	-	-	-	0.0049	0	0.0049
U	0.0213	0.0138	-	-	0.0299	0.0265	-	0	0	0.0199	0	-	0.0501	-	0.0092	-	-	-	0.0081	-	0	-	0.0055	0.0427	-	0.0533	-	-	0.0113	0	0.06	0.0068	0.004	-	0	-	0.0055	0.0055	-	-	-	0.0045	0	0	0.0353	0.0055	-	-	-
G	-	-	0.0027	0.0023	-	-	0.0041	-	-	-	-	0.0043	-	0.0047	-	0.004	0.0058	0.0058	-	0.0058	-	0.0058	-	-	0.005	-	0.0032	0.0057	-	-	-	-	-	0.0057	-	0.0055	-	-	0.0053	0.0052	0.0052	-	-	-	-	-	0.0058	0.0058	0.0058
G	-	-	0.0027	0.0023	-	-	0.0041	-	-	-	-	0.0043	-	0.0047	-	0.004	0.0058	0.0058	-	0.0058	-	0.0058	-	-	0.005	-	0.0032	0.0057	-	-	-	-	-	0.0057	-	0.0055	-	-	0.0053	0.0052	0.0052	-	-	-	-	-	0.0058	0.0058	0.0058
C	-	-	-	-	-	-	-	-	-	0.0078	-	-	-	-	-	-	-	-	0.0456	-	-	-	-	-	-	-	-	-	0.1972	0.0165	0.2173	0.1041	-	-	-	-	0.0053	0.0053	-	-	-	0.113	-	-	-	0.0053	-	-	-
C	-	-	-	-	-	-	-	-	-	0	-	-	-	-	-	-	-	-	0	-	-	-	-	-	-	-	-	-	0.003	0.3536	0	0.1853	-	-	-	-	0.0052	0.0052	-	-	-	0	-	-	-	0.0052	-	-	-
C	-	-	-	-	-	-	-	-	-	0	-	-	-	-	-	-	-	-	0.3619	-	-	-	-	-	-	-	-	-	0.3261	0	0.1993	0	-	-	-	-	0.0052	0.0052	-	-	-	0.0569	-	-	-	0.0052	-	-	-
G	-	-	0.0198	0.0064	-	-	0.0296	-	-	-	-	0.0353	-	0.0551	-	0	0.0015	0.0585	-	0.0057	-	0.0057	-	-	0.0458	-	0	0.1773	-	-	-	-	-	0.0227	-	0.0045	-	-	0.113	0	0.0569	-	-	-	-	-	0.0057	0	0.0057
A	-	-	0.0912	0	-	-	0.0154	-	-	-	-	0.0231	-	-	-	-	0.0322	-	-	0.0032	-	0.0032	-	-	0	-	1.0869	-	-	-	-	-	-	0	-	0	-	-	-	-	-	-	-	-	-	-	0.0032	0.0317	0.0032
A	-	-	0.2233	0	-	-	0.1561	-	-	-	-	0.0203	-	-	-	-	0.0339	-	-	0.0051	-	0.0051	-	-	0.134	-	0	-	-	-	-	-	-	0.0013	-	0	-	-	-	-	-	-	-	-	-	-	0.0051	0.016	0.0051
A	-	-	0.0432	0.06	-	-	0.1167	-	-	-	-	0.013	-	-	-	-	0.0113	-	-	0.005	-	0.005	-	-	0.1614	-	0	-	-	-	-	-	-	0.0185	-	0.0353	-	-	-	-	-	-	-	-	-	-	0.005	0	0.005
G	-	-	0.0027	0.0023	-	-	0.0041	-	-	-	-	0.0043	-	0.0047	-	0.004	0.0058	0.0058	-	0.0058	-	0.0058	-	-	0.005	-	0.0032	0.0057	-	-	-	-	-	0.0057	-	0.0055	-	-	0.0053	0.0052	0.0052	-	-	-	-	-	0.0058	0.0058	0.0058
U	0.0047	0.0037	-	-	0.005	0.0048	-	0.0028	0.0027	0.0038	0.0031	-	0.0045	-	0.0035	-	-	-	0.0058	-	0.0051	-	0.0058	0.0047	-	0.0031	-	-	0.0052	0.0052	0.005	0.0058	0.0057	-	0.0049	-	0.0058	0.0058	-	-	-	0.0057	0.0032	0.0051	0.005	0.0058	-	-	-
U	0.003	0.0241	-	-	0.036	0	-	0	0	0	0	-	0.0413	-	0.0061	-	-	-	0.0057	-	0	-	0.0054	0.001	-	0.0362	-	-	0.0028	0.0045	0	0	0.0036	-	0	-	0.0058	0.0058	-	-	-	0	0.0317	0.016	0	0.0058	-	-	-
U	0.0047	0.0037	-	-	0.005	0.0048	-	0.0028	0.0027	0.0038	0.0031	-	0.0045	-	0.0035	-	-	-	0.0058	-	0.0051	-	0.0058	0.0047	-	0.0031	-	-	0.0052	0.0052	0.005	0.0058	0.0057	-	0.0049	-	0.0058	0.0058	-	-	-	0.0057	0.0032	0.0051	0.005	0.0058	-	-	-
C	-	-	-	-	-	-	-	-	-	0.0028	-	-	-	-	-	-	-	-	0.0032	-	-	-	-	-	-	-	-	-	0.005	0.005	0.0047	0.004	-	-	-	-	0.0058	0.0058	-	-	-	0.0051	-	-	-	0.0058	-	-	-
U	0.0047	0.0037	-	-	0.005	0.0048	-	0.0028	0.0027	0.0038	0.0031	-	0.0045	-	0.0035	-	-	-	0.0058	-	0.0051	-	0.0058	0.0047	-	0.0031	-	-	0.0052	0.0052	0.005	0.0058	0.0057	-	0.0049	-	0.0058	0.0058	-	-	-	0.0057	0.0032	0.0051	0.005	0.0058	-	-	-
A	-	-	0.0024	0.0022	-	-	0.004	-	-	-	-	0.0041	-	-	-	-	0.0055	-	-	0.0058	-	0.0058	-	-	0.0046	-	0.0029	-	-	-	-	-	-	0.0057	-	0.0055	-	-	-	-	-	-	-	-	-	-	0.0058	0.0054	0.0058
C	-	-	-	-	-	-	-	-	-	0.0095	-	-	-	-	-	-	-	-	0.0006	-	-	-	-	-	-	-	-	-	0.0154	0.0035	0.0145	0.008	-	-	-	-	0.0058	0.0058	-	-	-	0.0102	-	-	-	0.0058	-	-	-
C	-	-	-	-	-	-	-	-	-	0	-	-	-	-	-	-	-	-	0	-	-	-	-	-	-	-	-	-	0	0.2856	0.0175	0.1358	-	-	-	-	0.0051	0.0051	-	-	-	0.0288	-	-	-	0.0051	-	-	-
U	0.0519	0.0286	-	-	0	0.1107	-	0.5833	0	0	0.9041	-	0.1846	-	0	-	-	-	0	-	0.1435	-	0.0026	0.0868	-	0.6503	-	-	0	0.1343	0	0	0.0041	-	0.031	-	0.0028	0.0028	-	-	-	0	0.5509	0	0.073	0.0028	-	-	-
A	-	-	0.0223	0.0115	-	-	0.0319	-	-	-	-	0.0346	-	-	-	-	0.0312	-	-	0.0057	-	0.0057	-	-	0.0901	-	0.0288	-	-	-	-	-	-	0.0047	-	0.0304	-	-	-	-	-	-	-	-	-	-	0.0057	0.0056	0.0057
G	-	-	0.0503	0	-	-	0	-	-	-	-	0.0806	-	0	-	0	0	0	-	0.0055	-	0.0055	-	-	0.0259	-	0	0	-	-	-	-	-	0.0094	-	0.0075	-	-	0	0	0.282	-	-	-	-	-	0.0055	0	0.0055
C	-	-	-	-	-	-	-	-	-	0	-	-	-	-	-	-	-	-	0.2838	-	-	-	-	-	-	-	-	-	0	0	0	0.0857	-	-	-	-	0.0039	0.0039	-	-	-	0.0327	-	-	-	0.0039	-	-	-
U	0.2376	0.4033	-	-	0.1713	0.2962	-	0	0.1377	0	0.1118	-	0.3668	-	0	-	-	-	0	-	0.2779	-	0.0043	0.4493	-	0	-	-	0.0428	0.235	0.1345	0	0.0261	-	0.1048	-	0.0044	0.0044	-	-	-	0.012	0	0.2977	0.1664	0.0044	-	-	-
C	-	-	-	-	-	-	-	-	-	0.0028	-	-	-	-	-	-	-	-	0.0032	-	-	-	-	-	-	-	-	-	0.005	0.005	0.0047	0.004	-	-	-	-	0.0058	0.0058	-	-	-	0.0051	-	-	-	0.0058	-	-	-
C	-	-	-	-	-	-	-	-	-	0.0028	-	-	-	-	-	-	-	-	0.0032	-	-	-	-	-	-	-	-	-	0.005	0.005	0.0047	0.004	-	-	-	-	0.0058	0.0058	-	-	-	0.0051	-	-	-	0.0058	-	-	-
G	-	-	0	0	-	-	0.0198	-	-	-	-	0.012	-	0.0622	-	0	0	0.0018	-	0.0057	-	0.0057	-	-	0	-	0	0.0011	-	-	-	-	-	0.0049	-	0.0037	-	-	0.0642	0	0	-	-	-	-	-	0.0057	0	0.0057
U	0.2522	0.1992	-	-	0	0.2651	-	0.1416	0.1337	0	0.1686	-	0.2546	-	0	-	-	-	0.0019	-	0.2603	-	0.0052	0.2582	-	0	-	-	0	0.2669	0	0.0057	0.0019	-	0.1184	-	0.0052	0.0052	-	-	-	0.002	0	0.2713	0.1302	0.0052	-	-	-
A	-	-	0.0776	0.0713	-	-	0.129	-	-	-	-	0	-	-	-	-	0.0014	-	-	0.0051	-	0.0051	-	-	0.1293	-	0	-	-	-	-	-	-	0.0312	-	0	-	-	-	-	-	-	-	-	-	-	0.0051	0	0.0051
A	-	-	0.0076	0.0068	-	-	0.0122	-	-	-	-	0.0126	-	-	-	-	0.011	-	-	0.0058	-	0.0058	-	-	0.0033	-	0.009	-	-	-	-	-	-	0.0172	-	0.005	-	-	-	-	-	-	-	-	-	-	0.0058	0.0049	0.0058
A	-	-	0.0041	0.0028	-	-	0.008	-	-	-	-	0.014	-	-	-	-	0.011	-	-	0.0058	-	0.0058	-	-	0.0034	-	0.0092	-	-	-	-	-	-	0.0114	-	0.0051	-	-	-	-	-	-	-	-	-	-	0.0058	0.0049	0.0058
A	-	-	0.3301	0	-	-	0.1616	-	-	-	-	0.1848	-	-	-	-	0.0327	-	-	0.0045	-	0.0045	-	-	0.2252	-	0	-	-	-	-	-	-	0.0263	-	0.0357	-	-	-	-	-	-	-	-	-	-	0.0045	0.0464	0.0045
G	-	-	0.1888	0	-	-	0	-	-	-	-	0	-	0.1761	-	0	0.0259	0.1838	-	0.0038	-	0.0038	-	-	0	-	0.6302	0.0978	-	-	-	-	-	0	-	0.0415	-	-	0.0569	0.0335	0	-	-	-	-	-	0.0038	0	0.0038
C	-	-	-	-	-	-	-	-	-	0	-	-	-	-	-	-	-	-	0.2642	-	-	-	-	-	-	-	-	-	0.0085	0	0.1606	0	-	-	-	-	0.0055	0.0055	-	-	-	0.0004	-	-	-	0.0055	-	-	-
U	0.1888	0.1159	-	-	0.0689	0.0345	-	0.0409	0.0687	0	0	-	0.012	-	0	-	-	-	0.0422	-	0.1403	-	0.0043	0.2298	-	0.0066	-	-	0.022	0	0.0115	0	0.0214	-	0.1913	-	0.0057	0.0057	-	-	-	0	0	0.1709	0.1421	0.0057	-	-	-
U	0.1737	0.2318	-	-	0.1251	0.0119	-	0	0.1032	0	0	-	0.0342	-	0	-	-	-	0.0119	-	0	-	0.0047	0.1116	-	0	-	-	0.1943	0	0.3036	0.0058	0.0106	-	0.04	-	0.0048	0.0048	-	-	-	0	0.0893	0.0242	0	0.0048	-	-	-
G	-	-	0	0.003	-	-	0.0057	-	-	-	-	0.0352	-	0.1338	-	0	0.0135	0.1318	-	0.0057	-	0.0057	-	-	0.0096	-	0	0.0031	-	-	-	-	-	0.005	-	0.0278	-	-	0	0.1244	0	-	-	-	-	-	0.0057	0.0168	0.0057
A	-	-	0.0066	0.0066	-	-	0.0122	-	-	-	-	0.0118	-	-	-	-	0.0274	-	-	0.0058	-	0.0058	-	-	0.0019	-	0.0075	-	-	-	-	-	-	0.0055	-	0.0166	-	-	-	-	-	-	-	-	-	-	0.0058	0.015	0.0058
C	-	-	-	-	-	-	-	-	-	0.0018	-	-	-	-	-	-	-	-	0.0065	-	-	-	-	-	-	-	-	-	0.0107	0.0105	0.0045	0.0022	-	-	-	-	0.0058	0.0058	-	-	-	0.0046	-	-	-	0.0058	-	-	-
U	0.2476	0.2183	-	-	0.0129	0.2509	-	0.1373	0	0	0.2131	-	0.2631	-	0	-	-	-	0.0051	-	0.3283	-	0.0051	0.2964	-	0	-	-	0.0081	0.264	0	0.0096	0.0194	-	0.1367	-	0.0051	0.0051	-	-	-	0.0365	0	0.1281	0.1533	0.0051	-	-	-
A	-	-	0.0024	0.0022	-	-	0.004	-	-	-	-	0.0041	-	-	-	-	0.0055	-	-	0.0058	-	0.0058	-	-	0.0046	-	0.0029	-	-	-	-	-	-	0.0057	-	0.0055	-	-	-	-	-	-	-	-	-	-	0.0058	0.0054	0.0058
U	0	0.2013	-	-	0.0099	0	-	0	0.2086	0	0	-	0.1837	-	0.3211	-	-	-	0.3299	-	0	-	0.0032	0	-	0	-	-	0.0147	0.0254	0.0224	0.0373	0	-	0	-	0.0058	0.0058	-	-	-	0.043	0	0	0	0.0058	-	-	-
G	-	-	0.0123	0.0049	-	-	0.0049	-	-	-	-	0	-	0.1407	-	0	0	0.1886	-	0.0058	-	0.0058	-	-	0.0113	-	0	0.0071	-	-	-	-	-	0.0057	-	0.0064	-	-	0.04	0.1279	0	-	-	-	-	-	0.0058	0	0.0058
A	-	-	0.0004	0.0345	-	-	0	-	-	-	-	0.008	-	-	-	-	0.0357	-	-	0.0056	-	0.0056	-	-	0.0555	-	0.0567	-	-	-	-	-	-	0.0041	-	0.0001	-	-	-	-	-	-	-	-	-	-	0.0056	0.0439	0.0056
G	-	-	0	0	-	-	0.023	-	-	-	-	0.0262	-	0.0343	-	0.0634	0.0028	0	-	0.0057	-	0.0057	-	-	0	-	0.0219	0.0035	-	-	-	-	-	0.005	-	0.0097	-	-	0.008	0.0378	0	-	-	-	-	-	0.0057	0	0.0057
U	0	0	-	-	0.1154	0	-	0	0.4371	0.4845	0	-	0	-	0.8	-	-	-	0	-	0	-	0.003	0	-	0	-	-	0	0	0	0	0.0005	-	0	-	0.0032	0.0032	-	-	-	0	0	0	0	0.0032	-	-	-
G	-	-	0	0.4782	-	-	0	-	-	-	-	0.0595	-	0.4204	-	0.533	0	0.2286	-	0.0035	-	0.0035	-	-	0	-	0	0.0681	-	-	-	-	-	0.0147	-	0	-	-	0.0046	0.087	0	-	-	-	-	-	0.0035	0	0.0035
A	-	-	0.0012	0	-	-	0.0411	-	-	-	-	0.0696	-	-	-	-	0.0226	-	-	0.0054	-	0.0054	-	-	0	-	0.0323	-	-	-	-	-	-	0.003	-	0.0126	-	-	-	-	-	-	-	-	-	-	0.0054	0.0333	0.0054
U	0.1078	0	-	-	0	0.0959	-	0.5441	0	0	0.7373	-	0.1726	-	0	-	-	-	0.0053	-	0.1739	-	0.0027	0.1116	-	0.6279	-	-	0	0.1486	0	0	0.0048	-	0.0309	-	0.0028	0.0028	-	-	-	0.0202	0.4329	0.1174	0.1134	0.0028	-	-	-
U	0	0	-	-	0.0167	0	-	0.5035	0	0	0.5664	-	0	-	0	-	-	-	0	-	0	-	0.0035	0	-	0.7414	-	-	0	0	0	0	0.0093	-	0	-	0.0036	0.0036	-	-	-	0	0.5825	0	0	0.0036	-	-	-
-	-	-	-	-	-	-	-	-	-	-	-	-	-	-	-	-	-	-	-	-	-	-	-	-	-	-	-	-	-	-	-	-	-	-	-	-	-	-	-	-	-	-	-	-	-	-	-	-	-
-	-	-	-	-	-	-	-	-	-	-	-	-	-	-	-	-	-	-	-	-	-	-	-	-	-	-	-	-	-	-	-	-	-	-	-	-	-	-	-	-	-	-	-	-	-	-	-	-	-
-	-	-	-	-	-	-	-	-	-	-	-	-	-	-	-	-	-	-	-	-	-	-	-	-	-	-	-	-	-	-	-	-	-	-	-	-	-	-	-	-	-	-	-	-	-	-	-	-	-
-	-	-	-	-	-	-	-	-	-	-	-	-	-	-	-	-	-	-	-	-	-	-	-	-	-	-	-	-	-	-	-	-	-	-	-	-	-	-	-	-	-	-	-	-	-	-	-	-	-
-	-	-	-	-	-	-	-	-	-	-	-	-	-	-	-	-	-	-	-	-	-	-	-	-	-	-	-	-	-	-	-	-	-	-	-	-	-	-	-	-	-	-	-	-	-	-	-	-	-
G	-	-	0.0221	0.2019	-	-	0.4069	-	-	-	-	0.1528	-	0	-	0	0.023	0	-	0.0043	-	0.0043	-	-	0.0528	-	0	0	-	-	-	-	-	0	-	0.0302	-	-	0.0919	0.1458	0.3683	-	-	-	-	-	0.0043	0.0423	0.0043
A	-	-	0	0.5162	-	-	0	-	-	-	-	0.0301	-	-	-	-	0.0159	-	-	0.0032	-	0.0032	-	-	0	-	0	-	-	-	-	-	-	0.0017	-	0	-	-	-	-	-	-	-	-	-	-	0.0032	0.0196	0.0032
C	-	-	-	-	-	-	-	-	-	0	-	-	-	-	-	-	-	-	0	-	-	-	-	-	-	-	-	-	0	0	0	0	-	-	-	-	0.0055	0.0055	-	-	-	0	-	-	-	0.0055	-	-	-
U	0.0255	0.0729	-	-	0.0418	0.0199	-	0	0	0	0	-	0.0509	-	0.0017	-	-	-	0.0054	-	0	-	0.0052	0	-	0.1049	-	-	0	0	0	0	0.0023	-	0	-	0.0054	0.0054	-	-	-	0.0025	0.0634	0.0004	0	0.0054	-	-	-
C	-	-	-	-	-	-	-	-	-	0.0255	-	-	-	-	-	-	-	-	0.0396	-	-	-	-	-	-	-	-	-	0.0469	0.0166	0.041	0.1793	-	-	-	-	0.0055	0.0055	-	-	-	0.0898	-	-	-	0.0055	-	-	-
C	-	-	-	-	-	-	-	-	-	0	-	-	-	-	-	-	-	-	0	-	-	-	-	-	-	-	-	-	0.0443	0.2655	0.1814	0.3325	-	-	-	-	0.004	0.004	-	-	-	0.0498	-	-	-	0.004	-	-	-
A	-	-	0	0.0884	-	-	0.1617	-	-	-	-	0.2362	-	-	-	-	0.0391	-	-	0.0047	-	0.0047	-	-	0.0404	-	0.1836	-	-	-	-	-	-	0.0152	-	0.0834	-	-	-	-	-	-	-	-	-	-	0.0047	0.0502	0.0047
U	0.0403	0	-	-	0	0	-	0.6754	0	0	0.204	-	0.0441	-	0	-	-	-	0	-	0	-	0.0022	0	-	0.2385	-	-	0	0.036	0	0	0.009	-	0.092	-	0.0029	0.0029	-	-	-	0	0.2641	0.1161	0.0623	0.0029	-	-	-
-	-	-	-	-	-	-	-	-	-	-	-	-	-	-	-	-	-	-	-	-	-	-	-	-	-	-	-	-	-	-	-	-	-	-	-	-	-	-	-	-	-	-	-	-	-	-	-	-	-
-	-	-	-	-	-	-	-	-	-	-	-	-	-	-	-	-	-	-	-	-	-	-	-	-	-	-	-	-	-	-	-	-	-	-	-	-	-	-	-	-	-	-	-	-	-	-	-	-	-
-	-	-	-	-	-	-	-	-	-	-	-	-	-	-	-	-	-	-	-	-	-	-	-	-	-	-	-	-	-	-	-	-	-	-	-	-	-	-	-	-	-	-	-	-	-	-	-	-	-
-	-	-	-	-	-	-	-	-	-	-	-	-	-	-	-	-	-	-	-	-	-	-	-	-	-	-	-	-	-	-	-	-	-	-	-	-	-	-	-	-	-	-	-	-	-	-	-	-	-
-	-	-	-	-	-	-	-	-	-	-	-	-	-	-	-	-	-	-	-	-	-	-	-	-	-	-	-	-	-	-	-	-	-	-	-	-	-	-	-	-	-	-	-	-	-	-	-	-	-
A	-	-	0.5856	0	-	-	0	-	-	-	-	0	-	-	-	-	0.0208	-	-	0.0029	-	0.0029	-	-	0.0493	-	0.532	-	-	-	-	-	-	0.0194	-	0.0205	-	-	-	-	-	-	-	-	-	-	0.0029	0.0373	0.0029
U	0.0479	0.3025	-	-	0.0876	0.0152	-	0	0	0	0	-	0.0888	-	0	-	-	-	0.0067	-	0	-	0.0047	0.0071	-	0.0772	-	-	0.2384	0	0.0794	0.0079	0.0166	-	0.0583	-	0.0047	0.0047	-	-	-	0.0239	0.0987	0.0262	0.0323	0.0047	-	-	-
G	-	-	0.1544	0	-	-	0.3286	-	-	-	-	0.2065	-	0.1956	-	0	0.0137	0.0004	-	0.004	-	0.004	-	-	0.1709	-	0	0.0105	-	-	-	-	-	0.0341	-	0.0097	-	-	0	0.2398	0.039	-	-	-	-	-	0.004	0.0053	0.004
G	-	-	0.002	0	-	-	0.04	-	-	-	-	0.0585	-	0.2225	-	0	0.0076	0.2093	-	0.0054	-	0.0054	-	-	0.0227	-	0	0.0696	-	-	-	-	-	0.0032	-	0.0292	-	-	0.0504	0.1164	0.0384	-	-	-	-	-	0.0054	0.0196	0.0054
A	-	-	0	0.0435	-	-	0.0601	-	-	-	-	0.0789	-	-	-	-	0.0439	-	-	0.0054	-	0.0054	-	-	0	-	0.0755	-	-	-	-	-	-	0.0023	-	0.0123	-	-	-	-	-	-	-	-	-	-	0.0054	0.0881	0.0054
G	-	-	0	0	-	-	0.0677	-	-	-	-	0.0655	-	0	-	0.2508	0.018	0	-	0.0054	-	0.0054	-	-	0.0364	-	0.1086	0	-	-	-	-	-	0.0022	-	0.0093	-	-	0	0	0	-	-	-	-	-	0.0054	0.0227	0.0054
U	0	0	-	-	0.1038	0	-	0	0.4956	0.5554	0	-	0	-	0.7224	-	-	-	0	-	0	-	0.0027	0	-	0	-	-	0	0	0	0.0005	0.0172	-	0	-	0.0032	0.0032	-	-	-	0	0	0	0	0.0032	-	-	-
U	0.2919	0.6554	-	-	0	0.0363	-	0	0.098	0	0	-	0.5945	-	0.2336	-	-	-	0.2116	-	0.1908	-	0.0023	0.1477	-	0	-	-	0.1215	0.2501	0.0445	0.1078	0.0044	-	0.102	-	0.0043	0.0043	-	-	-	0.0477	0	0.0021	0.0657	0.0043	-	-	-
[truncated: 62 more columns]

## Sheet: Inconsistency
-	A	A	U	U	A	A	U	A	A	G	A	U	A	C	A	C	U	C	G	U	A	U	A	A	U	A	U	C	G	G	G	G	A	U	A	U	G	G	C	C	C	G	A	A	A	G	U	U	U
A	-	-	0.5524	0.5161	-	-	0.1935	-	-	-	-	0.3548	-	-	-	-	0.2419	-	-	0.2016	-	0.2016	-	-	0.2863	-	0.5524	-	-	-	-	-	-	0.2177	-	0.2218	-	-	-	-	-	-	-	-	-	-	0.2016	0.2581	0.2016
A	-	-	0.4677	0.4798	-	-	0.2218	-	-	-	-	0.2702	-	-	-	-	0.3911	-	-	0.3669	-	0.3669	-	-	0.3508	-	0.5847	-	-	-	-	-	-	0.375	-	0.375	-	-	-	-	-	-	-	-	-	-	0.3669	0.379	0.3669
U	0.5524	0.4677	-	-	0.5806	0.4435	-	0.2581	0.7298	0.8387	0.4718	-	0.4395	-	0.8831	-	-	-	0.5444	-	0.4798	-	0.5847	0.4355	-	0.6008	-	-	0.5968	0.4516	0.5605	0.5766	0.5887	-	0.6371	-	0.5403	0.5403	-	-	-	0.5323	0.6411	0.4758	0.6048	0.5403	-	-	-
U	0.5161	0.4798	-	-	0.6532	0.4637	-	0.7782	0.3589	0.3105	0.746	-	0.5202	-	0.3387	-	-	-	0.6089	-	0.5121	-	0.6169	0.5403	-	0.8911	-	-	0.5685	0.5161	0.625	0.6129	0.621	-	0.6169	-	0.6048	0.6048	-	-	-	0.6008	0.9113	0.625	0.6169	0.6048	-	-	-
A	-	-	0.5806	0.6532	-	-	0.3427	-	-	-	-	0.2702	-	-	-	-	0.1734	-	-	0.1452	-	0.1452	-	-	0.254	-	0.5685	-	-	-	-	-	-	0.1492	-	0.1653	-	-	-	-	-	-	-	-	-	-	0.1452	0.1855	0.1452
A	-	-	0.4435	0.4637	-	-	0.1573	-	-	-	-	0.3347	-	-	-	-	0.2056	-	-	0.1774	-	0.1774	-	-	0.25	-	0.5847	-	-	-	-	-	-	0.1895	-	0.1935	-	-	-	-	-	-	-	-	-	-	0.1774	0.2258	0.1774
U	0.1935	0.2218	-	-	0.3427	0.1573	-	0.4798	0.5887	0.5726	0.4677	-	0.1653	-	0.5968	-	-	-	0.3024	-	0.2016	-	0.3065	0.246	-	0.6008	-	-	0.254	0.2137	0.3468	0.3105	0.3105	-	0.3065	-	0.3024	0.3024	-	-	-	0.2903	0.5927	0.2863	0.3226	0.3024	-	-	-
A	-	-	0.2581	0.7782	-	-	0.4798	-	-	-	-	0.6613	-	-	-	-	0.5645	-	-	0.5161	-	0.5161	-	-	0.6048	-	0.25	-	-	-	-	-	-	0.5363	-	0.5565	-	-	-	-	-	-	-	-	-	-	0.5161	0.5685	0.5161
A	-	-	0.7298	0.3589	-	-	0.5887	-	-	-	-	0.5605	-	-	-	-	0.5605	-	-	0.5403	-	0.5403	-	-	0.5887	-	0.871	-	-	-	-	-	-	0.5565	-	0.5605	-	-	-	-	-	-	-	-	-	-	0.5403	0.5806	0.5403
G	-	-	0.8387	0.3105	-	-	0.5726	-	-	-	-	0.5484	-	0.4798	-	0.2581	0.379	0.4839	-	0.3468	-	0.3468	-	-	0.5202	-	0.7621	0.4879	-	-	-	-	-	0.3589	-	0.3508	-	-	0.5121	0.5847	0.5403	-	-	-	-	-	0.3468	0.375	0.3468
A	-	-	0.4718	0.746	-	-	0.4677	-	-	-	-	0.6411	-	-	-	-	0.5	-	-	0.4637	-	0.4637	-	-	0.5242	-	0.3266	-	-	-	-	-	-	0.4718	-	0.4839	-	-	-	-	-	-	-	-	-	-	0.4637	0.5121	0.4637
U	0.3548	0.2702	-	-	0.2702	0.3347	-	0.6613	0.5605	0.5484	0.6411	-	0.3266	-	0.5605	-	-	-	0.2742	-	0.379	-	0.2984	0.3065	-	0.5444	-	-	0.2218	0.3589	0.1855	0.2782	0.2944	-	0.3911	-	0.2661	0.2661	-	-	-	0.254	0.5806	0.3629	0.3831	0.2661	-	-	-
A	-	-	0.4395	0.5202	-	-	0.1653	-	-	-	-	0.3266	-	-	-	-	0.2298	-	-	0.2258	-	0.2258	-	-	0.2581	-	0.6008	-	-	-	-	-	-	0.2258	-	0.2218	-	-	-	-	-	-	-	-	-	-	0.2258	0.2339	0.2258
C	-	-	-	-	-	-	-	-	-	0.4798	-	-	-	-	-	-	-	-	0.5081	-	-	-	-	-	-	-	-	-	0.2702	0.2823	0.2097	0.2419	-	-	-	-	0.1855	0.1855	-	-	-	0.2218	-	-	-	0.1855	-	-	-
A	-	-	0.8831	0.3387	-	-	0.5968	-	-	-	-	0.5605	-	-	-	-	0.4153	-	-	0.3992	-	0.3992	-	-	0.5403	-	0.8266	-	-	-	-	-	-	0.4153	-	0.4153	-	-	-	-	-	-	-	-	-	-	0.3992	0.4355	0.3992
C	-	-	-	-	-	-	-	-	-	0.2581	-	-	-	-	-	-	-	-	0.7419	-	-	-	-	-	-	-	-	-	0.4355	0.4435	0.4919	0.5766	-	-	-	-	0.3145	0.3145	-	-	-	0.4194	-	-	-	0.3145	-	-	-
U	0.2419	0.3911	-	-	0.1734	0.2056	-	0.5645	0.5605	0.379	0.5	-	0.2298	-	0.4153	-	-	-	0.0524	-	0.1734	-	0.0605	0.2419	-	0.4758	-	-	0.121	0.129	0.1694	0.0605	0.0766	-	0.2218	-	0.0081	0.0081	-	-	-	0.0282	0.4556	0.1492	0.1815	0.0081	-	-	-
C	-	-	-	-	-	-	-	-	-	0.4839	-	-	-	-	-	-	-	-	0.3468	-	-	-	-	-	-	-	-	-	0.1331	0.1331	0.1573	0.1774	-	-	-	-	0.004	0.004	-	-	-	0.0605	-	-	-	0.004	-	-	-
G	-	-	0.5444	0.6089	-	-	0.3024	-	-	-	-	0.2742	-	0.5081	-	0.7419	0.0524	0.3468	-	0.004	-	0.004	-	-	0.1532	-	0.4798	0.3629	-	-	-	-	-	0.0242	-	0.0484	-	-	0.4153	0.5	0.1492	-	-	-	-	-	0.004	0.0363	0.004
U	0.2016	0.3669	-	-	0.1452	0.1774	-	0.5161	0.5403	0.3468	0.4637	-	0.2258	-	0.3992	-	-	-	0.004	-	0.1169	-	0.004	0.2016	-	0.4718	-	-	0.1048	0.1008	0.1452	0.0121	0.0202	-	0.1653	-	0.004	0.004	-	-	-	0.0161	0.4476	0.125	0.1371	0.004	-	-	-
A	-	-	0.4798	0.5121	-	-	0.2016	-	-	-	-	0.379	-	-	-	-	0.1734	-	-	0.1169	-	0.1169	-	-	0.1895	-	0.6008	-	-	-	-	-	-	0.125	-	0.1653	-	-	-	-	-	-	-	-	-	-	0.1169	0.1895	0.1169
U	0.2016	0.3669	-	-	0.1452	0.1774	-	0.5161	0.5403	0.3468	0.4637	-	0.2258	-	0.3992	-	-	-	0.004	-	0.1169	-	0.004	0.2016	-	0.4718	-	-	0.1048	0.1008	0.1452	0.0121	0.0202	-	0.1653	-	0.004	0.004	-	-	-	0.0161	0.4476	0.125	0.1371	0.004	-	-	-
A	-	-	0.5847	0.6169	-	-	0.3065	-	-	-	-	0.2984	-	-	-	-	0.0605	-	-	0.004	-	0.004	-	-	0.2056	-	0.5081	-	-	-	-	-	-	0.0242	-	0.0524	-	-	-	-	-	-	-	-	-	-	0.004	0.0766	0.004
A	-	-	0.4355	0.5403	-	-	0.246	-	-	-	-	0.3065	-	-	-	-	0.2419	-	-	0.2016	-	0.2016	-	-	0.2016	-	0.6613	-	-	-	-	-	-	0.2016	-	0.2056	-	-	-	-	-	-	-	-	-	-	0.2016	0.2621	0.2016
U	0.2863	0.3508	-	-	0.254	0.25	-	0.6048	0.5887	0.5202	0.5242	-	0.2581	-	0.5403	-	-	-	0.1532	-	0.1895	-	0.2056	0.2016	-	0.6048	-	-	0.1976	0.1573	0.2823	0.2016	0.2097	-	0.2621	-	0.1492	0.1492	-	-	-	0.1371	0.6129	0.2097	0.2097	0.1492	-	-	-
A	-	-	0.6008	0.8911	-	-	0.6008	-	-	-	-	0.5444	-	-	-	-	0.4758	-	-	0.4718	-	0.4718	-	-	0.6048	-	0.1895	-	-	-	-	-	-	0.4677	-	0.4516	-	-	-	-	-	-	-	-	-	-	0.4718	0.4798	0.4718
U	0.5524	0.5847	-	-	0.5685	0.5847	-	0.25	0.871	0.7621	0.3266	-	0.6008	-	0.8266	-	-	-	0.4798	-	0.6008	-	0.5081	0.6613	-	0.1895	-	-	0.4073	0.5605	0.4718	0.5081	0.5081	-	0.6008	-	0.4435	0.4435	-	-	-	0.4637	0.0121	0.5645	0.5968	0.4435	-	-	-
C	-	-	-	-	-	-	-	-	-	0.4879	-	-	-	-	-	-	-	-	0.3629	-	-	-	-	-	-	-	-	-	0.129	0.1492	0.1855	0.2823	-	-	-	-	0.0161	0.0161	-	-	-	0.004	-	-	-	0.0161	-	-	-
G	-	-	0.5968	0.5685	-	-	0.254	-	-	-	-	0.2218	-	0.2702	-	0.4355	0.121	0.1331	-	0.1048	-	0.1048	-	-	0.1976	-	0.4073	0.129	-	-	-	-	-	0.1129	-	0.1371	-	-	0.0726	0.2137	0.0081	-	-	-	-	-	0.1048	0.1089	0.1048
G	-	-	0.4516	0.5161	-	-	0.2137	-	-	-	-	0.3589	-	0.2823	-	0.4435	0.129	0.1331	-	0.1008	-	0.1008	-	-	0.1573	-	0.5605	0.1492	-	-	-	-	-	0.121	-	0.1492	-	-	0.1976	0.004	0.2177	-	-	-	-	-	0.1008	0.1048	0.1008
G	-	-	0.5605	0.625	-	-	0.3468	-	-	-	-	0.1855	-	0.2097	-	0.4919	0.1694	0.1573	-	0.1452	-	0.1452	-	-	0.2823	-	0.4718	0.1855	-	-	-	-	-	0.1573	-	0.1411	-	-	0.1048	0.2823	0.121	-	-	-	-	-	0.1452	0.1694	0.1452
G	-	-	0.5766	0.6129	-	-	0.3105	-	-	-	-	0.2782	-	0.2419	-	0.5766	0.0605	0.1774	-	0.0121	-	0.0121	-	-	0.2016	-	0.5081	0.2823	-	-	-	-	-	0.0323	-	0.0565	-	-	0.2742	0.2419	0.3508	-	-	-	-	-	0.0121	0.0806	0.0121
A	-	-	0.5887	0.621	-	-	0.3105	-	-	-	-	0.2944	-	-	-	-	0.0766	-	-	0.0202	-	0.0202	-	-	0.2097	-	0.5081	-	-	-	-	-	-	0.0202	-	0.0685	-	-	-	-	-	-	-	-	-	-	0.0202	0.0927	0.0202
U	0.2177	0.375	-	-	0.1492	0.1895	-	0.5363	0.5565	0.3589	0.4718	-	0.2258	-	0.4153	-	-	-	0.0242	-	0.125	-	0.0242	0.2016	-	0.4677	-	-	0.1129	0.121	0.1573	0.0323	0.0202	-	0.1734	-	0.0242	0.0242	-	-	-	0.0242	0.4637	0.1452	0.1452	0.0242	-	-	-
A	-	-	0.6371	0.6169	-	-	0.3065	-	-	-	-	0.3911	-	-	-	-	0.2218	-	-	0.1653	-	0.1653	-	-	0.2621	-	0.6008	-	-	-	-	-	-	0.1734	-	0.2137	-	-	-	-	-	-	-	-	-	-	0.1653	0.2339	0.1653
U	0.2218	0.375	-	-	0.1653	0.1935	-	0.5565	0.5605	0.3508	0.4839	-	0.2218	-	0.4153	-	-	-	0.0484	-	0.1653	-	0.0524	0.2056	-	0.4516	-	-	0.1371	0.1492	0.1411	0.0565	0.0685	-	0.2137	-	0.0484	0.0484	-	-	-	0.0605	0.4677	0.1694	0.1573	0.0484	-	-	-
G	-	-	0.5403	0.6048	-	-	0.3024	-	-	-	-	0.2661	-	0.1855	-	0.3145	0.0081	0.004	-	0.004	-	0.004	-	-	0.1492	-	0.4435	0.0161	-	-	-	-	-	0.0242	-	0.0484	-	-	0.0847	0.1008	0.1089	-	-	-	-	-	0.004	0.004	0.004
G	-	-	0.5403	0.6048	-	-	0.3024	-	-	-	-	0.2661	-	0.1855	-	0.3145	0.0081	0.004	-	0.004	-	0.004	-	-	0.1492	-	0.4435	0.0161	-	-	-	-	-	0.0242	-	0.0484	-	-	0.0847	0.1008	0.1089	-	-	-	-	-	0.004	0.004	0.004
C	-	-	-	-	-	-	-	-	-	0.5121	-	-	-	-	-	-	-	-	0.4153	-	-	-	-	-	-	-	-	-	0.0726	0.1976	0.1048	0.2742	-	-	-	-	0.0847	0.0847	-	-	-	0.1048	-	-	-	0.0847	-	-	-
C	-	-	-	-	-	-	-	-	-	0.5847	-	-	-	-	-	-	-	-	0.5	-	-	-	-	-	-	-	-	-	0.2137	0.004	0.2823	0.2419	-	-	-	-	0.1008	0.1008	-	-	-	0.2056	-	-	-	0.1008	-	-	-
C	-	-	-	-	-	-	-	-	-	0.5403	-	-	-	-	-	-	-	-	0.1492	-	-	-	-	-	-	-	-	-	0.0081	0.2177	0.121	0.3508	-	-	-	-	0.1089	0.1089	-	-	-	0.1411	-	-	-	0.1089	-	-	-
G	-	-	0.5323	0.6008	-	-	0.2903	-	-	-	-	0.254	-	0.2218	-	0.4194	0.0282	0.0605	-	0.0161	-	0.0161	-	-	0.1371	-	0.4637	0.004	-	-	-	-	-	0.0242	-	0.0605	-	-	0.1048	0.2056	0.1411	-	-	-	-	-	0.0161	0.0323	0.0161
A	-	-	0.6411	0.9113	-	-	0.5927	-	-	-	-	0.5806	-	-	-	-	0.4556	-	-	0.4476	-	0.4476	-	-	0.6129	-	0.0121	-	-	-	-	-	-	0.4637	-	0.4677	-	-	-	-	-	-	-	-	-	-	0.4476	0.4637	0.4476
A	-	-	0.4758	0.625	-	-	0.2863	-	-	-	-	0.3629	-	-	-	-	0.1492	-	-	0.125	-	0.125	-	-	0.2097	-	0.5645	-	-	-	-	-	-	0.1452	-	0.1694	-	-	-	-	-	-	-	-	-	-	0.125	0.1734	0.125
A	-	-	0.6048	0.6169	-	-	0.3226	-	-	-	-	0.3831	-	-	-	-	0.1815	-	-	0.1371	-	0.1371	-	-	0.2097	-	0.5968	-	-	-	-	-	-	0.1452	-	0.1573	-	-	-	-	-	-	-	-	-	-	0.1371	0.2097	0.1371
G	-	-	0.5403	0.6048	-	-	0.3024	-	-	-	-	0.2661	-	0.1855	-	0.3145	0.0081	0.004	-	0.004	-	0.004	-	-	0.1492	-	0.4435	0.0161	-	-	-	-	-	0.0242	-	0.0484	-	-	0.0847	0.1008	0.1089	-	-	-	-	-	0.004	0.004	0.004
U	0.2016	0.3669	-	-	0.1452	0.1774	-	0.5161	0.5403	0.3468	0.4637	-	0.2258	-	0.3992	-	-	-	0.004	-	0.1169	-	0.004	0.2016	-	0.4718	-	-	0.1048	0.1008	0.1452	0.0121	0.0202	-	0.1653	-	0.004	0.004	-	-	-	0.0161	0.4476	0.125	0.1371	0.004	-	-	-
U	0.2581	0.379	-	-	0.1855	0.2258	-	0.5685	0.5806	0.375	0.5121	-	0.2339	-	0.4355	-	-	-	0.0363	-	0.1895	-	0.0766	0.2621	-	0.4798	-	-	0.1089	0.1048	0.1694	0.0806	0.0927	-	0.2339	-	0.004	0.004	-	-	-	0.0323	0.4637	0.1734	0.2097	0.004	-	-	-
U	0.2016	0.3669	-	-	0.1452	0.1774	-	0.5161	0.5403	0.3468	0.4637	-	0.2258	-	0.3992	-	-	-	0.004	-	0.1169	-	0.004	0.2016	-	0.4718	-	-	0.1048	0.1008	0.1452	0.0121	0.0202	-	0.1653	-	0.004	0.004	-	-	-	0.0161	0.4476	0.125	0.1371	0.004	-	-	-
C	-	-	-	-	-	-	-	-	-	0.5202	-	-	-	-	-	-	-	-	0.4476	-	-	-	-	-	-	-	-	-	0.1371	0.1492	0.1895	0.3185	-	-	-	-	0.004	0.004	-	-	-	0.1169	-	-	-	0.004	-	-	-
U	0.2016	0.3669	-	-	0.1452	0.1774	-	0.5161	0.5403	0.3468	0.4637	-	0.2258	-	0.3992	-	-	-	0.004	-	0.1169	-	0.004	0.2016	-	0.4718	-	-	0.1048	0.1008	0.1452	0.0121	0.0202	-	0.1653	-	0.004	0.004	-	-	-	0.0161	0.4476	0.125	0.1371	0.004	-	-	-
A	-	-	0.5847	0.6169	-	-	0.3065	-	-	-	-	0.2984	-	-	-	-	0.0605	-	-	0.004	-	0.004	-	-	0.2056	-	0.5081	-	-	-	-	-	-	0.0242	-	0.0524	-	-	-	-	-	-	-	-	-	-	0.004	0.0766	0.004
C	-	-	-	-	-	-	-	-	-	0.5161	-	-	-	-	-	-	-	-	0.4516	-	-	-	-	-	-	-	-	-	0.1331	0.1532	0.1855	0.3185	-	-	-	-	0.0081	0.0081	-	-	-	0.1169	-	-	-	0.0081	-	-	-
C	-	-	-	-	-	-	-	-	-	0.6089	-	-	-	-	-	-	-	-	0.5444	-	-	-	-	-	-	-	-	-	0.246	0.0685	0.2702	0.3185	-	-	-	-	0.129	0.129	-	-	-	0.2097	-	-	-	0.129	-	-	-
U	0.5242	0.5161	-	-	0.5726	0.4637	-	0.2218	0.9637	0.8266	0.1452	-	0.4194	-	0.8387	-	-	-	0.5484	-	0.4597	-	0.5565	0.4879	-	0.2581	-	-	0.6048	0.4315	0.621	0.5605	0.5605	-	0.6089	-	0.5161	0.5161	-	-	-	0.5282	0.3145	0.5685	0.5565	0.5161	-	-	-
A	-	-	0.5605	0.6048	-	-	0.2984	-	-	-	-	0.2823	-	-	-	-	0.0524	-	-	0.0282	-	0.0282	-	-	0.1532	-	0.4758	-	-	-	-	-	-	0.0484	-	0.0565	-	-	-	-	-	-	-	-	-	-	0.0282	0.0806	0.0282
G	-	-	0.5444	0.6573	-	-	0.3589	-	-	-	-	0.2702	-	0.5121	-	0.7258	0.0927	0.4032	-	0.0645	-	0.0645	-	-	0.2056	-	0.5	0.3952	-	-	-	-	-	0.0806	-	0.1048	-	-	0.4637	0.504	0.1895	-	-	-	-	-	0.0645	0.0968	0.0645
C	-	-	-	-	-	-	-	-	-	0.7218	-	-	-	-	-	-	-	-	0.3468	-	-	-	-	-	-	-	-	-	0.4194	0.4395	0.4556	0.4113	-	-	-	-	0.3387	0.3387	-	-	-	0.3629	-	-	-	0.3387	-	-	-
U	0.2258	0.2137	-	-	0.2379	0.1653	-	0.5363	0.4637	0.5444	0.4556	-	0.1532	-	0.5645	-	-	-	0.254	-	0.1532	-	0.2661	0.1048	-	0.5605	-	-	0.2702	0.1452	0.2339	0.2581	0.2621	-	0.3185	-	0.2379	0.2379	-	-	-	0.2419	0.629	0.1532	0.254	0.2379	-	-	-
C	-	-	-	-	-	-	-	-	-	0.5202	-	-	-	-	-	-	-	-	0.4476	-	-	-	-	-	-	-	-	-	0.1371	0.1492	0.1895	0.3185	-	-	-	-	0.004	0.004	-	-	-	0.1169	-	-	-	0.004	-	-	-
C	-	-	-	-	-	-	-	-	-	0.5202	-	-	-	-	-	-	-	-	0.4476	-	-	-	-	-	-	-	-	-	0.1371	0.1492	0.1895	0.3185	-	-	-	-	0.004	0.004	-	-	-	0.1169	-	-	-	0.004	-	-	-
G	-	-	0.5444	0.6089	-	-	0.2984	-	-	-	-	0.2702	-	0.1895	-	0.3669	0.0323	0.0645	-	0.0202	-	0.0202	-	-	0.2016	-	0.4597	0.0806	-	-	-	-	-	0.0403	-	0.0645	-	-	0.1008	0.1613	0.1694	-	-	-	-	-	0.0202	0.0282	0.0202
U	0.1129	0.2742	-	-	0.246	0.0847	-	0.4274	0.4516	0.4355	0.371	-	0.129	-	0.5	-	-	-	0.1129	-	0.0403	-	0.1129	0.1089	-	0.5645	-	-	0.2097	0.0202	0.2419	0.1169	0.129	-	0.1815	-	0.1089	0.1089	-	-	-	0.121	0.5403	0.0403	0.1452	0.1089	-	-	-
A	-	-	0.5806	0.6129	-	-	0.3024	-	-	-	-	0.3871	-	-	-	-	0.1694	-	-	0.1169	-	0.1169	-	-	0.2137	-	0.5968	-	-	-	-	-	-	0.1169	-	0.1653	-	-	-	-	-	-	-	-	-	-	0.1169	0.1855	0.1169
A	-	-	0.5806	0.6129	-	-	0.3024	-	-	-	-	0.2944	-	-	-	-	0.0605	-	-	0.0081	-	0.0081	-	-	0.2097	-	0.504	-	-	-	-	-	-	0.0202	-	0.0565	-	-	-	-	-	-	-	-	-	-	0.0081	0.0806	0.0081
A	-	-	0.5847	0.6169	-	-	0.3065	-	-	-	-	0.2944	-	-	-	-	0.0605	-	-	0.0081	-	0.0081	-	-	0.2097	-	0.504	-	-	-	-	-	-	0.0242	-	0.0565	-	-	-	-	-	-	-	-	-	-	0.0081	0.0806	0.0081
A	-	-	0.4073	0.6452	-	-	0.3306	-	-	-	-	0.3024	-	-	-	-	0.2298	-	-	0.2258	-	0.2258	-	-	0.2177	-	0.6411	-	-	-	-	-	-	0.2258	-	0.2339	-	-	-	-	-	-	-	-	-	-	0.2258	0.2258	0.2258
G	-	-	0.5323	0.871	-	-	0.5685	-	-	-	-	0.5161	-	0.4879	-	0.8952	0.3508	0.4315	-	0.3508	-	0.3508	-	-	0.504	-	0.1694	0.5081	-	-	-	-	-	0.3669	-	0.3468	-	-	0.5403	0.5847	0.5645	-	-	-	-	-	0.3508	0.371	0.3508
C	-	-	-	-	-	-	-	-	-	0.4879	-	-	-	-	-	-	-	-	0.1613	-	-	-	-	-	-	-	-	-	0.1694	0.1895	0.1129	0.2661	-	-	-	-	0.0645	0.0645	-	-	-	0.1371	-	-	-	0.0645	-	-	-
U	0.2823	0.3871	-	-	0.3226	0.2863	-	0.5968	0.5968	0.4194	0.5927	-	0.3427	-	0.5766	-	-	-	0.1089	-	0.2581	-	0.2661	0.2661	-	0.5766	-	-	0.121	0.1452	0.1694	0.2016	0.2661	-	0.2661	-	0.0282	0.0282	-	-	-	0.1048	0.6008	0.2218	0.2742	0.0282	-	-	-
U	0.2218	0.2863	-	-	0.2177	0.2984	-	0.5685	0.4839	0.4637	0.629	-	0.3145	-	0.5161	-	-	-	0.1855	-	0.2984	-	0.2016	0.254	-	0.5363	-	-	0.129	0.2782	0.0927	0.1935	0.2097	-	0.3065	-	0.1815	0.1815	-	-	-	0.2016	0.4556	0.2702	0.3145	0.1815	-	-	-
G	-	-	0.5565	0.6048	-	-	0.3105	-	-	-	-	0.2581	-	0.1774	-	0.4355	0.0242	0.0202	-	0.0202	-	0.0202	-	-	0.1653	-	0.4718	0.125	-	-	-	-	-	0.0403	-	0.0484	-	-	0.1935	0.121	0.2177	-	-	-	-	-	0.0202	0.0202	0.0202
A	-	-	0.5806	0.6129	-	-	0.3024	-	-	-	-	0.2944	-	-	-	-	0.0484	-	-	0.0081	-	0.0081	-	-	0.2097	-	0.504	-	-	-	-	-	-	0.0282	-	0.0484	-	-	-	-	-	-	-	-	-	-	0.0081	0.0726	0.0081
C	-	-	-	-	-	-	-	-	-	0.5202	-	-	-	-	-	-	-	-	0.4435	-	-	-	-	-	-	-	-	-	0.1331	0.1452	0.1895	0.3185	-	-	-	-	0.004	0.004	-	-	-	0.1169	-	-	-	0.004	-	-	-
U	0.125	0.2702	-	-	0.2298	0.0968	-	0.4355	0.5605	0.4597	0.379	-	0.129	-	0.496	-	-	-	0.1169	-	0.004	-	0.1169	0.0887	-	0.5565	-	-	0.1976	0.0282	0.2581	0.121	0.121	-	0.1734	-	0.1169	0.1169	-	-	-	0.1048	0.5605	0.1411	0.1371	0.1169	-	-	-
A	-	-	0.5847	0.6169	-	-	0.3065	-	-	-	-	0.2984	-	-	-	-	0.0605	-	-	0.004	-	0.004	-	-	0.2056	-	0.5081	-	-	-	-	-	-	0.0242	-	0.0524	-	-	-	-	-	-	-	-	-	-	0.004	0.0766	0.004
U	0.6089	0.4073	-	-	0.5242	0.5565	-	0.8992	0.6089	0.4556	0.8548	-	0.3185	-	0.4556	-	-	-	0.004	-	0.5685	-	0.4556	0.5847	-	0.8347	-	-	0.1129	0.1089	0.1532	0.129	0.4677	-	0.6129	-	0.004	0.004	-	-	-	0.0363	0.8185	0.5444	0.5806	0.004	-	-	-
G	-	-	0.5403	0.6048	-	-	0.3024	-	-	-	-	0.2742	-	0.1895	-	0.4597	0.0363	0.004	-	0.004	-	0.004	-	-	0.1532	-	0.4637	0.1452	-	-	-	-	-	0.0242	-	0.0484	-	-	0.1815	0.1411	0.2056	-	-	-	-	-	0.004	0.0282	0.004
A	-	-	0.5806	0.5887	-	-	0.3347	-	-	-	-	0.3105	-	-	-	-	0.0685	-	-	0.0403	-	0.0403	-	-	0.1935	-	0.4677	-	-	-	-	-	-	0.0605	-	0.0887	-	-	-	-	-	-	-	-	-	-	0.0403	0.0766	0.0403
G	-	-	0.5806	0.6169	-	-	0.2984	-	-	-	-	0.2621	-	0.2016	-	0.3065	0.0282	0.0605	-	0.0202	-	0.0202	-	-	0.1694	-	0.4355	0.0685	-	-	-	-	-	0.0403	-	0.0605	-	-	0.129	0.125	0.1573	-	-	-	-	-	0.0202	0.0524	0.0202
U	0.6169	0.5444	-	-	0.4315	0.5444	-	0.8992	0.2823	0.2258	0.8629	-	0.5806	-	0.1129	-	-	-	0.4879	-	0.5887	-	0.4919	0.5645	-	0.7621	-	-	0.5524	0.5645	0.5121	0.4919	0.5	-	0.6532	-	0.4556	0.4556	-	-	-	0.4677	0.8508	0.5806	0.6089	0.4556	-	-	-
G	-	-	0.7903	0.3669	-	-	0.6169	-	-	-	-	0.496	-	0.379	-	0.3185	0.4194	0.4315	-	0.3911	-	0.3911	-	-	0.5323	-	0.8347	0.5484	-	-	-	-	-	0.3952	-	0.4274	-	-	0.5927	0.5685	0.621	-	-	-	-	-	0.3911	0.4234	0.3911
A	-	-	0.5766	0.625	-	-	0.3185	-	-	-	-	0.2823	-	-	-	-	0.0927	-	-	0.0726	-	0.0726	-	-	0.2419	-	0.4677	-	-	-	-	-	-	0.0927	-	0.1089	-	-	-	-	-	-	-	-	-	-	0.0726	0.0927	0.0726
U	0.4637	0.5403	-	-	0.5726	0.4637	-	0.2177	0.8468	0.7782	0.1653	-	0.4153	-	0.8347	-	-	-	0.5282	-	0.4194	-	0.5323	0.4516	-	0.2177	-	-	0.5766	0.4315	0.6048	0.5363	0.5363	-	0.5887	-	0.5282	0.5282	-	-	-	0.5161	0.3145	0.4637	0.5081	0.5282	-	-	-
U	0.5524	0.6532	-	-	0.4355	0.5121	-	0.25	0.9113	0.6855	0.2218	-	0.4879	-	0.7258	-	-	-	0.3952	-	0.5081	-	0.4073	0.5524	-	0.1452	-	-	0.4718	0.4677	0.5	0.4113	0.4113	-	0.5524	-	0.375	0.375	-	-	-	0.3911	0.2137	0.5242	0.5202	0.375	-	-	-
-	-	-	-	-	-	-	-	-	-	-	-	-	-	-	-	-	-	-	-	-	-	-	-	-	-	-	-	-	-	-	-	-	-	-	-	-	-	-	-	-	-	-	-	-	-	-	-	-	-
-	-	-	-	-	-	-	-	-	-	-	-	-	-	-	-	-	-	-	-	-	-	-	-	-	-	-	-	-	-	-	-	-	-	-	-	-	-	-	-	-	-	-	-	-	-	-	-	-	-
-	-	-	-	-	-	-	-	-	-	-	-	-	-	-	-	-	-	-	-	-	-	-	-	-	-	-	-	-	-	-	-	-	-	-	-	-	-	-	-	-	-	-	-	-	-	-	-	-	-
-	-	-	-	-	-	-	-	-	-	-	-	-	-	-	-	-	-	-	-	-	-	-	-	-	-	-	-	-	-	-	-	-	-	-	-	-	-	-	-	-	-	-	-	-	-	-	-	-	-
-	-	-	-	-	-	-	-	-	-	-	-	-	-	-	-	-	-	-	-	-	-	-	-	-	-	-	-	-	-	-	-	-	-	-	-	-	-	-	-	-	-	-	-	-	-	-	-	-	-
G	-	-	0.5685	0.4798	-	-	0.2016	-	-	-	-	0.3306	-	0.6613	-	0.8871	0.2742	0.6169	-	0.2661	-	0.2661	-	-	0.3548	-	0.5363	0.6331	-	-	-	-	-	0.2863	-	0.2742	-	-	0.5403	0.5202	0.3145	-	-	-	-	-	0.2661	0.2661	0.2661
A	-	-	0.8508	0.3831	-	-	0.6532	-	-	-	-	0.5726	-	-	-	-	0.4597	-	-	0.4435	-	0.4435	-	-	0.5806	-	0.8669	-	-	-	-	-	-	0.4556	-	0.4718	-	-	-	-	-	-	-	-	-	-	0.4435	0.4637	0.4435
C	-	-	-	-	-	-	-	-	-	0.504	-	-	-	-	-	-	-	-	0.4919	-	-	-	-	-	-	-	-	-	0.1774	0.1935	0.2177	0.3185	-	-	-	-	0.0565	0.0565	-	-	-	0.1532	-	-	-	0.0565	-	-	-
U	0.2581	0.3548	-	-	0.2016	0.2298	-	0.5887	0.625	0.4113	0.5202	-	0.25	-	0.4395	-	-	-	0.0887	-	0.2218	-	0.1089	0.2903	-	0.4315	-	-	0.1895	0.1815	0.2137	0.1048	0.125	-	0.2661	-	0.0726	0.0726	-	-	-	0.0887	0.4395	0.2097	0.2339	0.0726	-	-	-
C	-	-	-	-	-	-	-	-	-	0.4798	-	-	-	-	-	-	-	-	0.3669	-	-	-	-	-	-	-	-	-	0.1492	0.1774	0.1976	0.1855	-	-	-	-	0.0645	0.0645	-	-	-	0.0927	-	-	-	0.0645	-	-	-
C	-	-	-	-	-	-	-	-	-	0.6048	-	-	-	-	-	-	-	-	0.6573	-	-	-	-	-	-	-	-	-	0.3589	0.2258	0.2984	0.3347	-	-	-	-	0.3185	0.3185	-	-	-	0.3589	-	-	-	0.3185	-	-	-
A	-	-	0.629	0.5444	-	-	0.2944	-	-	-	-	0.246	-	-	-	-	0.2056	-	-	0.1895	-	0.1895	-	-	0.3185	-	0.4113	-	-	-	-	-	-	0.1976	-	0.1694	-	-	-	-	-	-	-	-	-	-	0.1895	0.2097	0.1895
U	0.621	0.6734	-	-	0.6613	0.621	-	0.3145	0.9718	0.8145	0.621	-	0.5685	-	0.9274	-	-	-	0.5766	-	0.6331	-	0.621	0.6613	-	0.6169	-	-	0.5766	0.504	0.6008	0.5605	0.621	-	0.625	-	0.5081	0.5081	-	-	-	0.5927	0.625	0.5766	0.629	0.5081	-	-	-
-	-	-	-	-	-	-	-	-	-	-	-	-	-	-	-	-	-	-	-	-	-	-	-	-	-	-	-	-	-	-	-	-	-	-	-	-	-	-	-	-	-	-	-	-	-	-	-	-	-
-	-	-	-	-	-	-	-	-	-	-	-	-	-	-	-	-	-	-	-	-	-	-	-	-	-	-	-	-	-	-	-	-	-	-	-	-	-	-	-	-	-	-	-	-	-	-	-	-	-
-	-	-	-	-	-	-	-	-	-	-	-	-	-	-	-	-	-	-	-	-	-	-	-	-	-	-	-	-	-	-	-	-	-	-	-	-	-	-	-	-	-	-	-	-	-	-	-	-	-
-	-	-	-	-	-	-	-	-	-	-	-	-	-	-	-	-	-	-	-	-	-	-	-	-	-	-	-	-	-	-	-	-	-	-	-	-	-	-	-	-	-	-	-	-	-	-	-	-	-
-	-	-	-	-	-	-	-	-	-	-	-	-	-	-	-	-	-	-	-	-	-	-	-	-	-	-	-	-	-	-	-	-	-	-	-	-	-	-	-	-	-	-	-	-	-	-	-	-	-
A	-	-	0.2944	0.8911	-	-	0.6008	-	-	-	-	0.6653	-	-	-	-	0.5121	-	-	0.504	-	0.504	-	-	0.5565	-	0.3065	-	-	-	-	-	-	0.5	-	0.5	-	-	-	-	-	-	-	-	-	-	0.504	0.5081	0.504
U	0.3065	0.2581	-	-	0.246	0.3024	-	0.6129	0.6331	0.5081	0.5968	-	0.2863	-	0.5242	-	-	-	0.1935	-	0.2782	-	0.2016	0.3266	-	0.4919	-	-	0.1129	0.2903	0.2379	0.1976	0.2056	-	0.2944	-	0.1895	0.1895	-	-	-	0.1855	0.4677	0.2742	0.2863	0.1895	-	-	-
G	-	-	0.4718	0.5847	-	-	0.2661	-	-	-	-	0.3145	-	0.2823	-	0.5766	0.3065	0.3226	-	0.3105	-	0.3105	-	-	0.2984	-	0.6048	0.3226	-	-	-	-	-	0.3024	-	0.3266	-	-	0.3669	0.2218	0.3347	-	-	-	-	-	0.3105	0.3105	0.3105
G	-	-	0.5645	0.629	-	-	0.3185	-	-	-	-	0.2782	-	0.2137	-	0.5403	0.0806	0.0887	-	0.0685	-	0.0685	-	-	0.2016	-	0.5	0.2016	-	-	-	-	-	0.0887	-	0.0927	-	-	0.2621	0.2379	0.246	-	-	-	-	-	0.0685	0.0726	0.0685
A	-	-	0.5927	0.5766	-	-	0.3024	-	-	-	-	0.2823	-	-	-	-	0.1008	-	-	0.0806	-	0.0806	-	-	0.2742	-	0.4597	-	-	-	-	-	-	0.1008	-	0.1169	-	-	-	-	-	-	-	-	-	-	0.0806	0.0847	0.0806
G	-	-	0.5766	0.6129	-	-	0.2944	-	-	-	-	0.2742	-	0.4516	-	0.4073	0.0927	0.4113	-	0.0806	-	0.0806	-	-	0.2097	-	0.4073	0.4153	-	-	-	-	-	0.1008	-	0.1169	-	-	0.4718	0.496	0.4798	-	-	-	-	-	0.0806	0.0927	0.0806
U	0.621	0.5847	-	-	0.4758	0.5887	-	0.875	0.2863	0.2056	0.9032	-	0.621	-	0.1774	-	-	-	0.5202	-	0.6169	-	0.5323	0.5766	-	0.8347	-	-	0.5444	0.5565	0.4839	0.4798	0.5282	-	0.625	-	0.4476	0.4476	-	-	-	0.5121	0.871	0.5806	0.6331	0.4476	-	-	-
U	0.4798	0.254	-	-	0.6532	0.5	-	0.7944	0.6613	0.621	0.8105	-	0.2258	-	0.5847	-	-	-	0.2863	-	0.5161	-	0.6089	0.5565	-	0.9073	-	-	0.2581	0.1774	0.3347	0.3065	0.6129	-	0.6089	-	0.2621	0.2621	-	-	-	0.2742	0.8911	0.6129	0.6169	0.2621	-	-	-
[truncated: 62 more columns]
